# Supplementary material for: Identification of New Regulators of Pancreatic Cancer Cell Sensitivity to Oxaliplatin and Cisplatin
Source: Molecules. 2022 Feb 14;27(4):1289. doi: 10.3390/molecules27041289 (PMC8875979; doi:10.3390/molecules27041289)
Supplement: Supplementary file 1 [file molecules-27-01289-s001.zip]

Archive with 7 entries (6 files):
- supplementary/
- supplementary/Table S1. Cell cycle and nuclear protein genes  sgRNA library.xlsx
- supplementary/Table S2. Genome-wide sgRNA library.xlsx
- supplementary/Table S3. Analysis of sgRNA representation (CCN sgRNA library; oxaliplatin).xlsx
- supplementary/Table S4. Analysis of sgRNA representation (Genome-wide sgRNA library; oxaliplatin).xlsx
- supplementary/Table S5. Analysis of sgRNA representation (CCN sgRNA library; cisplatin).xlsx
- supplementary/Table S6. GO enrichment analysis results.xlsx
