# Supplementary material for: Identification of New Regulators of Pancreatic Cancer Cell Sensitivity to Oxaliplatin and Cisplatin
Source: Molecules. 2022 Feb 14;27(4):1289. doi: 10.3390/molecules27041289 (PMC8875979; doi:10.3390/molecules27041289)
Supplement: Supplementary file 1 [file molecules-27-01289-s001.zip › supplementary/Table S1. Cell cycle and nuclear protein genes sgRNA library.xlsx]

## Sheet: CCN sgRNA library
gRNA ID	Gene Symbol	Pool	Chromosome	Position	Strand	Sequence	Target Transcripts
sgRNF14_1	RNF14	nuclear	chr5	141357964	-	GACAATATTCAAGTATGCTA	NM_001201365_2	NM_004290_2	NM_183398_0	NM_183399_2	NM_183400_2	NM_183401_2
sgRNF14_2	RNF14	nuclear	chr5	141358079	+	TGGATCTGATGTAGACCAAG	NM_001201365_2	NM_004290_2	NM_183398_0	NM_183399_2	NM_183400_2	NM_183401_2
sgRNF14_3	RNF14	nuclear	chr5	141358217	-	CACAGAAACAGATACTGCAC	NM_001201365_2	NM_004290_2	NM_183398_0	NM_183399_2	NM_183400_2	NM_183401_2
sgRNF14_4	RNF14	nuclear	chr5	141358223	+	TATCTGTTTCTGTGAGAAGC	NM_001201365_2	NM_004290_2	NM_183398_0	NM_183399_2	NM_183400_2	NM_183401_2
sgRNF14_5	RNF14	nuclear	chr5	141358297	-	TTCAAAGTAGTCCTTCAGAC	NM_001201365_2	NM_004290_2	NM_183398_0	NM_183399_2	NM_183400_2	NM_183401_2
sgRNF14_6	RNF14	nuclear	chr5	141358373	+	TTCGGTGGCCACTCCTGGTC	NM_001201365_2	NM_004290_2	NM_183398_0	NM_183399_2	NM_183400_2	NM_183401_2
sgRNF14_7	RNF14	nuclear	chr5	141358384	-	AACAGTTACCTGACCAGGAG	NM_001201365_2	NM_004290_2	NM_183398_0	NM_183399_2	NM_183400_2	NM_183401_2
sgRNF14_8	RNF14	nuclear	chr5	141358389	-	GGGTAAACAGTTACCTGACC	NM_001201365_2	NM_004290_2	NM_183398_0	NM_183399_2	NM_183400_2	NM_183401_2
sgRNF14_9	RNF14	nuclear	chr5	141359680	+	CCTCCAGGTCAAAGAGTTAG	NM_001201365_3	NM_004290_3	NM_183398_1	NM_183399_3	NM_183400_3	NM_183401_3
sgRNF14_10	RNF14	nuclear	chr5	141359721	-	GAGGAGAAGGCGGTCATAAC	NM_001201365_3	NM_004290_3	NM_183398_1	NM_183399_3	NM_183400_3	NM_183401_3
sgRNF10_1	RNF10	nuclear	chr12	120972639	-	CATGTCGGAGGCGGTGGCGG	NM_014868_0
sgRNF10_2	RNF10	nuclear	chr12	120972645	-	CTTGTCCATGTCGGAGGCGG	NM_014868_0
sgRNF10_3	RNF10	nuclear	chr12	120972651	-	GCTGTTCTTGTCCATGTCGG	NM_014868_0
sgRNF10_4	RNF10	nuclear	chr12	120972678	-	CGAAGAGGCGGAGGAGCTGT	NM_014868_0
sgRNF10_5	RNF10	nuclear	chr12	120972687	-	GCTGCTGCCCGAAGAGGCGG	NM_014868_0
sgRNF10_6	RNF10	nuclear	chr12	120972689	+	GCCTCTTCGGGCAGCAGCAA	NM_014868_0
sgRNF10_7	RNF10	nuclear	chr12	120972746	-	TTGGGTTTAGACTCGCCGGC	NM_014868_0
sgRNF10_8	RNF10	nuclear	chr12	120972749	+	GGCGAGTCTAAACCCAAGAG	NM_014868_0
sgRNF10_9	RNF10	nuclear	chr12	120972764	-	GGCCCGTCCTTACCGCTCTT	NM_014868_0
sgRNF10_10	RNF10	nuclear	chr12	120984203	+	TCAGATGGAAAGAACTCCAG	NM_014868_1
sgRNF11_1	RNF11	nuclear	chr1	51702471	-	GGACTGAGACTCGTGAAGCA	NM_014372_0
sgRNF11_2	RNF11	nuclear	chr1	51702475	+	TCACGAGTCTCAGTCCGACC	NM_014372_0
sgRNF11_3	RNF11	nuclear	chr1	51702485	+	CAGTCCGACCGGGCTAGCTT	NM_014372_0
sgRNF11_4	RNF11	nuclear	chr1	51702490	+	CGACCGGGCTAGCTTTGGCG	NM_014372_0
sgRNF11_5	RNF11	nuclear	chr1	51702524	-	GGCGGCGGCGGCTCCTGATC	NM_014372_0
sgRNF11_6	RNF11	nuclear	chr1	51702529	+	GGAGCCGCCGCCGCCATATC	NM_014372_0
sgRNF11_7	RNF11	nuclear	chr1	51735639	-	GTTGGGTGGTAGACTGGAAC	NM_014372_1
sgRNF11_8	RNF11	nuclear	chr1	51735653	-	GAGTCTGGCTAGGTGTTGGG	NM_014372_1
sgRNF11_9	RNF11	nuclear	chr1	51735663	-	GTTGCTAGCCGAGTCTGGCT	NM_014372_1
sgRNF11_10	RNF11	nuclear	chr1	51735668	-	GCTGAGTTGCTAGCCGAGTC	NM_014372_1
sgRNF13_1	RNF13	nuclear	chr3	149563807	+	AACGAGATGCTGCTCTCCAT	NM_007282_0	NM_183381_0
sgRNF13_2	RNF13	nuclear	chr3	149563865	-	AAAGAGCTGGACAGTCAAGA	NM_007282_0	NM_183381_0
sgRNF13_3	RNF13	nuclear	chr3	149570368	-	CTTACCTTTAAACCTTCAGC	NM_007282_1	NM_183381_1
sgRNF13_4	RNF13	nuclear	chr3	149589839	-	ATGGGTTCACAGGCATTCTC	NM_007282_2	NM_183381_2
sgRNF13_5	RNF13	nuclear	chr3	149589849	-	TGGAGGCACTATGGGTTCAC	NM_007282_2	NM_183381_2
sgRNF13_6	RNF13	nuclear	chr3	149589857	-	TTTACTGGTGGAGGCACTAT	NM_007282_2	NM_183381_2
sgRNF13_7	RNF13	nuclear	chr3	149613267	+	TGCACAGAGAGCAGGATACA	NM_007282_3	NM_183381_3
sgRNF13_8	RNF13	nuclear	chr3	149613312	+	TTCTGATGACCTCATTAGCA	NM_007282_3	NM_183381_3
sgRNF13_9	RNF13	nuclear	chr3	149613324	-	CGTTGGATCCCATGCTAATG	NM_007282_3	NM_183381_3
sgRNF13_10	RNF13	nuclear	chr3	149613341	-	ATACCTGTACTTACTGTCGT	NM_007282_3	NM_183381_3
sgATRX_1	ATRX	nuclear	chrX	77041469	-	ACATGACCGCTGAGCCCATG	NM_000489_0	NM_138270_0
sgATRX_2	ATRX	nuclear	chrX	76972700	-	TGAAAGCAAGTTGAATACAT	NM_000489_1	NM_138270_1
sgATRX_3	ATRX	nuclear	chrX	76972655	+	ATTCTTCTGATGAGTGTGCA	NM_000489_1	NM_138270_1
sgATRX_4	ATRX	nuclear	chrX	76972615	+	TGATTCATTGCAAGTCGTGG	NM_000489_1	NM_138270_1
sgATRX_5	ATRX	nuclear	chrX	76954081	-	TGGAAGTAACTCTGATATGA	NM_000489_2	NM_138270_2
sgATRX_6	ATRX	nuclear	chrX	76953078	+	TCGTGACGATCCTGAAGACT	NM_000489_3	NM_138270_3
sgATRX_7	ATRX	nuclear	chrX	76953072	-	CAGGATCGTCACGATCAAAG	NM_000489_3	NM_138270_3
sgATRX_8	ATRX	nuclear	chrX	76952165	+	ACATACTTTGTTACAATTGA	NM_000489_4	NM_138270_4
sgATRX_9	ATRX	nuclear	chrX	76952123	+	TTTACAGTTTCATCATCCAA	NM_000489_4	NM_138270_4
sgATRX_10	ATRX	nuclear	chrX	76944415	-	ACTCCTTTCTCCTAGAAGAT	NM_000489_6	NM_138270_5
sgATRIP_1	ATRIP	cellcyc	chr3	48493124	+	GGATTTACAGATGAAAGTAA	NM_001271022_0	NM_001271023_1	NM_032166_2	NM_130384_2
sgATRIP_2	ATRIP	cellcyc	chr3	48493149	+	GAAGAAGTTCTCATTAAGAA	NM_001271022_0	NM_001271023_1	NM_032166_2	NM_130384_2
sgATRIP_3	ATRIP	cellcyc	chr3	48493187	+	GCGAGACTCACTACATCAGA	NM_001271022_0	NM_001271023_1	NM_032166_2	NM_130384_2
sgATRIP_4	ATRIP	cellcyc	chr3	48493202	+	TCAGACGGAATCCGTTCTAG	NM_001271022_0	NM_001271023_1	NM_032166_2	NM_130384_2
sgATRIP_5	ATRIP	cellcyc	chr3	48493262	+	AACCCAAGCACTCAGTGACA	NM_001271022_0	NM_001271023_1	NM_032166_2	NM_130384_2
sgATRIP_6	ATRIP	cellcyc	chr3	48495698	-	CAGACTGCAATGATTGGAGC	NM_001271022_1	NM_001271023_2	NM_032166_3	NM_130384_3
sgATRIP_7	ATRIP	cellcyc	chr3	48495704	-	GGAGTTCAGACTGCAATGAT	NM_001271022_1	NM_001271023_2	NM_032166_3	NM_130384_3
sgATRIP_8	ATRIP	cellcyc	chr3	48495725	-	TCATCTCTGCATCTTTAAAC	NM_001271022_1	NM_001271023_2	NM_032166_3	NM_130384_3
sgATRIP_9	ATRIP	cellcyc	chr3	48495733	+	ATGCAGAGATGAATGAATTA	NM_001271022_1	NM_001271023_2	NM_032166_3	NM_130384_3
sgATRIP_10	ATRIP	cellcyc	chr3	48495767	-	TATTTGCTCGTTCACTGGTC	NM_001271022_1	NM_001271023_2	NM_032166_3	NM_130384_3
sgSPR_1	SPR	nuclear	chr2	73114546	+	GCGGAGAACAGGAGCATGGA	NM_003124_0
sgSPR_2	SPR	nuclear	chr2	73114554	+	CAGGAGCATGGAGGGCGGGC	NM_003124_0
sgSPR_3	SPR	nuclear	chr2	73114579	+	CGTGCTGTGTGCTTGCTGAC	NM_003124_0
sgSPR_4	SPR	nuclear	chr2	73114610	-	CAGCGTCCGGCCGAAGCCGC	NM_003124_0
sgSPR_5	SPR	nuclear	chr2	73114636	-	GACAGCAGCGAGGCCAGGAG	NM_003124_0
sgSPR_6	SPR	nuclear	chr2	73114641	-	CGGGCGACAGCAGCGAGGCC	NM_003124_0
sgSPR_7	SPR	nuclear	chr2	73114646	-	GGAGCCGGGCGACAGCAGCG	NM_003124_0
sgSPR_8	SPR	nuclear	chr2	73114660	-	CTAAGGACAAGCACGGAGCC	NM_003124_0
sgSPR_9	SPR	nuclear	chr2	73114667	-	GCGGGCGCTAAGGACAAGCA	NM_003124_0
sgSPR_10	SPR	nuclear	chr2	73114674	+	CCTTAGCGCCCGCAACGACG	NM_003124_0
sgRNF111_1	RNF111	nuclear	chr15	59323010	+	TAAAGTTTCCCATGTCTCAA	NM_001270528_0	NM_001270529_0	NM_001270530_0	NM_017610_0
sgRNF111_2	RNF111	nuclear	chr15	59323021	-	TCAGGAGTCCATTGAGACAT	NM_001270528_0	NM_001270529_0	NM_001270530_0	NM_017610_0
sgRNF111_3	RNF111	nuclear	chr15	59323039	-	GTGTAGAGCTCGTTATATTC	NM_001270528_0	NM_001270529_0	NM_001270530_0	NM_017610_0
sgRNF111_4	RNF111	nuclear	chr15	59323090	-	TGTGTCTTTGGTGCATCAGA	NM_001270528_0	NM_001270529_0	NM_001270530_0	NM_017610_0
sgRNF111_5	RNF111	nuclear	chr15	59323102	-	TTCAGACTCTCCTGTGTCTT	NM_001270528_0	NM_001270529_0	NM_001270530_0	NM_017610_0
sgRNF111_6	RNF111	nuclear	chr15	59323171	-	TTAATCATCTCAACTCCTGC	NM_001270528_0	NM_001270529_0	NM_001270530_0	NM_017610_0
sgRNF111_7	RNF111	nuclear	chr15	59323179	+	TGAGATGATTAATAGTAAAG	NM_001270528_0	NM_001270529_0	NM_001270530_0	NM_017610_0
sgRNF111_8	RNF111	nuclear	chr15	59323314	-	CATACGAAGGGCCAGCCTGC	NM_001270528_0	NM_001270529_0	NM_001270530_0	NM_017610_0
sgRNF111_9	RNF111	nuclear	chr15	59323326	-	CACAATTCTGCACATACGAA	NM_001270528_0	NM_001270529_0	NM_001270530_0	NM_017610_0
sgRNF111_10	RNF111	nuclear	chr15	59323355	+	ACCAGGGAATATTAGGACTG	NM_001270528_0	NM_001270529_0	NM_001270530_0	NM_017610_0
sgFOXQ1_1	FOXQ1	nuclear	chr6	1312926	+	TGGGTGCGCGGGCATGAAGT	NM_033260_0
sgFOXQ1_2	FOXQ1	nuclear	chr6	1312947	+	GGAGGTGTTCGTCCCTCGCG	NM_033260_0
sgFOXQ1_3	FOXQ1	nuclear	chr6	1312954	+	TTCGTCCCTCGCGCGGCCCA	NM_033260_0
sgFOXQ1_4	FOXQ1	nuclear	chr6	1312977	+	GGACAAGCAGGGCAGTGACC	NM_033260_0
sgFOXQ1_5	FOXQ1	nuclear	chr6	1312986	+	GGGCAGTGACCTGGAGGGCG	NM_033260_0
sgFOXQ1_6	FOXQ1	nuclear	chr6	1313031	-	CGTCTCCCGCCGCCGACAGC	NM_033260_0
sgFOXQ1_7	FOXQ1	nuclear	chr6	1313037	+	GGCGGCGGGAGACGACTCCC	NM_033260_0
sgFOXQ1_8	FOXQ1	nuclear	chr6	1313047	+	GACGACTCCCTGGGCTCAGA	NM_033260_0
sgFOXQ1_9	FOXQ1	nuclear	chr6	1313070	+	GGACTGCGCGGCCAACAGCC	NM_033260_0
sgFOXQ1_10	FOXQ1	nuclear	chr6	1313096	-	ATCTCTGGCGCCGCCGCCCG	NM_033260_0
sgSP9_1	SP9	nuclear	chr2	175199817	+	GCTATGGCCACGTCTATACT	NM_001145250_0
sgSP9_2	SP9	nuclear	chr2	175200828	+	CTCTAGGAAGAGCCGCGCTT	NM_001145250_1
sgSP9_3	SP9	nuclear	chr2	175200860	-	TCGCCGCCAGCATGGCCAAC	NM_001145250_1
sgSP9_4	SP9	nuclear	chr2	175200868	-	GTTGCAGGTCGCCGCCAGCA	NM_001145250_1
sgSP9_5	SP9	nuclear	chr2	175200873	+	GCGGCGACCTGCAACAAGAT	NM_001145250_1
sgSP9_6	SP9	nuclear	chr2	175200883	-	CGTGTTGCCGATCTTGTTGC	NM_001145250_1
sgSP9_7	SP9	nuclear	chr2	175200908	-	ACTCTGGCAGCGTCGTCAGC	NM_001145250_1
sgSP9_8	SP9	nuclear	chr2	175200924	-	TTGGCGAAGGCGCTCGACTC	NM_001145250_1
sgSP9_9	SP9	nuclear	chr2	175200927	+	TCGAGCGCCTTCGCCAAAGG	NM_001145250_1
sgSP9_10	SP9	nuclear	chr2	175200937	-	GTGAAAGCCGCCTTTGGCGA	NM_001145250_1
sgTCOF1_1	TCOF1	nuclear	chr5	149737301	+	TCGCGGGTATGGCCGAGGCC	NM_000356_0	NM_001008657_0	NM_001135243_0	NM_001135244_0	NM_001135245_0	NM_001195141_0
sgTCOF1_2	TCOF1	nuclear	chr5	149737307	+	GTATGGCCGAGGCCAGGAAG	NM_000356_0	NM_001008657_0	NM_001135243_0	NM_001135244_0	NM_001135245_0	NM_001195141_0
sgTCOF1_3	TCOF1	nuclear	chr5	149737316	-	CTCCCGCCGCTTCCTGGCCT	NM_000356_0	NM_001008657_0	NM_001135243_0	NM_001135244_0	NM_001135245_0	NM_001195141_0
sgTCOF1_4	TCOF1	nuclear	chr5	149737322	-	AAGTAGCTCCCGCCGCTTCC	NM_000356_0	NM_001008657_0	NM_001135243_0	NM_001135244_0	NM_001135245_0	NM_001195141_0
sgTCOF1_5	TCOF1	nuclear	chr5	149737346	-	CAGCAGATGGTGGTAGATCA	NM_000356_0	NM_001008657_0	NM_001135243_0	NM_001135244_0	NM_001135245_0	NM_001195141_0
sgTCOF1_6	TCOF1	nuclear	chr5	149737351	+	TACCACCATCTGCTGCGGGC	NM_000356_0	NM_001008657_0	NM_001135243_0	NM_001135244_0	NM_001135245_0	NM_001195141_0
sgTCOF1_7	TCOF1	nuclear	chr5	149737359	-	CATAGCCAGCCCGCAGCAGA	NM_000356_0	NM_001008657_0	NM_001135243_0	NM_001135244_0	NM_001135245_0	NM_001195141_0
sgTCOF1_8	TCOF1	nuclear	chr5	149737365	+	GCGGGCTGGCTATGTGCGTG	NM_000356_0	NM_001008657_0	NM_001135243_0	NM_001135244_0	NM_001135245_0	NM_001195141_0
sgTCOF1_9	TCOF1	nuclear	chr5	149737370	+	CTGGCTATGTGCGTGCGGCG	NM_000356_0	NM_001008657_0	NM_001135243_0	NM_001135244_0	NM_001135245_0	NM_001195141_0
sgTCOF1_10	TCOF1	nuclear	chr5	149737380	+	GCGTGCGGCGCGGGAAGTGA	NM_000356_0	NM_001008657_0	NM_001135243_0	NM_001135244_0	NM_001135245_0	NM_001195141_0
sgNSRP1_1	NSRP1	nuclear	chr17	28499594	+	TAAGAAGCAGGCCATGAAAC	NM_001261467_0	NM_032141_2
sgNSRP1_2	NSRP1	nuclear	chr17	28499608	-	CTTCTACCTTACCTGTTTCA	NM_001261467_0	NM_032141_2
sgNSRP1_3	NSRP1	nuclear	chr17	28505087	+	GACCAAACTGGAAATCCAGA	NM_001261467_1	NM_032141_3
sgNSRP1_4	NSRP1	nuclear	chr17	28505114	-	ACACAGTAGCATCTTCTGCA	NM_001261467_1	NM_032141_3
sgNSRP1_5	NSRP1	nuclear	chr17	28506293	+	AAGAGGGCTGCTGCACTGGA	NM_001261467_2	NM_032141_4
sgNSRP1_6	NSRP1	nuclear	chr17	28507911	+	TTTCCCTCTGTTAGCATGTT	NM_001261467_3	NM_032141_5
sgNSRP1_7	NSRP1	nuclear	chr17	28507972	+	CACCTATTAAATCAAGCAGT	NM_001261467_3	NM_032141_5
sgNSRP1_8	NSRP1	nuclear	chr17	28508012	+	AATGCAGCTTTCGTGAAGCC	NM_001261467_3	NM_032141_5
sgNSRP1_9	NSRP1	nuclear	chr17	28511623	+	GTTTCTAAGATCTGGTATAA	NM_001261467_4	NM_032141_6
sgNSRP1_10	NSRP1	nuclear	chr17	28511761	+	CTTCGATGCTAAGAGCAGTG	NM_001261467_4	NM_032141_6
sgNUP98_1	NUP98	cellcyc	chr11	3803330	-	AAGATGTTTAACAAATCATT	NM_005387_0	NM_016320_0	NM_139131_0	NM_139132_0
sgNUP98_2	NUP98	cellcyc	chr11	3803317	-	AATCATTTGGAACACCCTTT	NM_005387_0	NM_016320_0	NM_139131_0	NM_139132_0
sgNUP98_3	NUP98	cellcyc	chr11	3803279	-	TTTGGCACAACTTCAACATT	NM_005387_0	NM_016320_0	NM_139131_0	NM_139132_0
sgNUP98_4	NUP98	cellcyc	chr11	3800461	-	GCTTTGGCACTACTAGTGGA	NM_005387_1	NM_016320_1	NM_139131_1	NM_139132_1
sgNUP98_5	NUP98	cellcyc	chr11	3800438	-	GCATTTGGAACATCTGCATT	NM_005387_1	NM_016320_1	NM_139131_1	NM_139132_1
sgNUP98_6	NUP98	cellcyc	chr11	3800417	-	GGTTCTAGCAACAATACTGG	NM_005387_1	NM_016320_1	NM_139131_1	NM_139132_1
sgNUP98_7	NUP98	cellcyc	chr11	3800408	-	AACAATACTGGAGGCCTCTT	NM_005387_1	NM_016320_1	NM_139131_1	NM_139132_1
sgNUP98_8	NUP98	cellcyc	chr11	3800391	+	TAGTCTGTGAATTTCCAAAG	NM_005387_1	NM_016320_1	NM_139131_1	NM_139132_1
sgNUP98_9	NUP98	cellcyc	chr11	3800387	-	GGAAATTCACAGACTAAACC	NM_005387_1	NM_016320_1	NM_139131_1	NM_139132_1
sgNUP98_10	NUP98	cellcyc	chr11	3800269	-	ATCTCCTCAGGAGGATTGTT	NM_005387_2	NM_016320_2	NM_139131_2	NM_139132_2
sgXPC_1	XPC	cellcyc	chr3	14220062	-	CCCAGACAAGCAACATGGCT	NM_001145769_0	NM_004628_0
sgXPC_2	XPC	cellcyc	chr3	14220052	-	CAACATGGCTCGGAAACGCG	NM_001145769_0	NM_004628_0
sgXPC_3	XPC	cellcyc	chr3	14220044	-	CTCGGAAACGCGCGGCCGGC	NM_001145769_0	NM_004628_0
sgXPC_4	XPC	cellcyc	chr3	14220004	-	ACTGCGCAGCCAGAAATCCA	NM_001145769_0	NM_004628_0
sgXPC_5	XPC	cellcyc	chr3	14219992	-	GAAATCCAAGGCCAAGAGCA	NM_001145769_0	NM_004628_0
sgXPC_6	XPC	cellcyc	chr3	14219987	-	CCAAGGCCAAGAGCAAGGCC	NM_001145769_0	NM_004628_0
sgXPC_7	XPC	cellcyc	chr3	14219980	-	CAAGAGCAAGGCCCGGCGTG	NM_001145769_0	NM_004628_0
sgXPC_8	XPC	cellcyc	chr3	14219974	-	CAAGGCCCGGCGTGAGGAGG	NM_001145769_0	NM_004628_0
sgXPC_9	XPC	cellcyc	chr3	14219968	-	CCGGCGTGAGGAGGAGGAGG	NM_001145769_0	NM_004628_0
sgXPC_10	XPC	cellcyc	chr3	14214516	+	TTGGAGAGAAGGCTCTTCTT	NM_001145769_1	NM_004628_1
sgSP1_1	SP1	nuclear	chr12	53775457	-	CACAGCTGTCATTTCATCCA	NM_001251825_1	NM_003109_0	NM_138473_1
sgSP1_2	SP1	nuclear	chr12	53775489	+	AAAGGAGTTGGTGGCAATAA	NM_001251825_1	NM_003109_0	NM_138473_1
sgSP1_3	SP1	nuclear	chr12	53775543	+	CAGGCTCGAAGTAGCAGCAC	NM_001251825_1	NM_003109_0	NM_138473_1
sgSP1_4	SP1	nuclear	chr12	53775561	+	ACAGGCAGTAGCAGCAGCAC	NM_001251825_1	NM_003109_0	NM_138473_1
sgSP1_5	SP1	nuclear	chr12	53775567	+	AGTAGCAGCAGCACTGGAGG	NM_001251825_1	NM_003109_0	NM_138473_1
sgSP1_6	SP1	nuclear	chr12	53775575	+	CAGCACTGGAGGAGGAGGGC	NM_001251825_1	NM_003109_0	NM_138473_1
sgSP1_7	SP1	nuclear	chr12	53776025	+	CAACTTTCACAGGGTGCCAA	NM_001251825_2	NM_003109_1	NM_138473_2
sgSP1_8	SP1	nuclear	chr12	53776044	-	AGAGATGATCTGCCAGCCAT	NM_001251825_2	NM_003109_1	NM_138473_2
sgSP1_9	SP1	nuclear	chr12	53776052	+	CAGATCATCTCTTCCTCCTC	NM_001251825_2	NM_003109_1	NM_138473_2
sgSP1_10	SP1	nuclear	chr12	53776084	-	CACTCTGTTCCTTTGAGGTA	NM_001251825_2	NM_003109_1	NM_138473_2
sgXPA_1	XPA	nuclear	chr9	100459567	-	GAGTGGGCCAGAGATGGCGG	NM_000380_0
sgXPA_2	XPA	nuclear	chr9	100459559	-	CAGAGATGGCGGCGGCCGAC	NM_000380_0
sgXPA_3	XPA	nuclear	chr9	100459527	+	TGCTCTAAAGCCGCCGCCTC	NM_000380_0
sgXPA_4	XPA	nuclear	chr9	100459522	-	GGCGGCTTTAGAGCAACCCG	NM_000380_0
sgXPA_5	XPA	nuclear	chr9	100459503	+	ACCGAGGCAGGCAGCTCCGC	NM_000380_0
sgXPA_6	XPA	nuclear	chr9	100459501	-	GGAGCTGCCTGCCTCGGTGC	NM_000380_0
sgXPA_7	XPA	nuclear	chr9	100459491	+	ATACTCGCCCGCACCGAGGC	NM_000380_0
sgXPA_8	XPA	nuclear	chr9	100459487	-	CGGTGCGGGCGAGTATCGAG	NM_000380_0
sgXPA_9	XPA	nuclear	chr9	100459481	-	GGGCGAGTATCGAGCGGAAG	NM_000380_0
sgXPA_10	XPA	nuclear	chr9	100459474	-	TATCGAGCGGAAGCGGCAGC	NM_000380_0
sgSP4_1	SP4	nuclear	chr7	21467854	+	TCCTGTTAATGCGGGATGAG	NM_003112_0
sgSP4_2	SP4	nuclear	chr7	21468283	+	GTTTGTTGCAGATCAGAAGA	NM_003112_1
sgSP4_3	SP4	nuclear	chr7	21468289	+	TGCAGATCAGAAGAAGGAGG	NM_003112_1
sgSP4_4	SP4	nuclear	chr7	21468329	+	GCAGCGGCGATGGCTACAGA	NM_003112_1
sgSP4_5	SP4	nuclear	chr7	21468363	-	ATTGTTATTCTCTGGCTCAG	NM_003112_1
sgSP4_6	SP4	nuclear	chr7	21468905	+	GGACTCTCAGCCCTCTCCTC	NM_003112_2
sgSP4_7	SP4	nuclear	chr7	21468914	+	GCCCTCTCCTCTGGCTTTAC	NM_003112_2
sgSP4_8	SP4	nuclear	chr7	21468924	-	GTAGCTGCCAGTAAAGCCAG	NM_003112_2
sgSP4_9	SP4	nuclear	chr7	21468996	+	ATTATTATAGATCCAAGTCA	NM_003112_2
sgSP4_10	SP4	nuclear	chr7	21469001	+	TATAGATCCAAGTCAAGGAT	NM_003112_2
sgSP5_1	SP5	nuclear	chr2	171572009	+	GCAAGCCGTAGCCATGGCCG	NM_001003845_0
sgSP5_2	SP5	nuclear	chr2	171572023	-	GAGGACGGCCACCGCGGCCA	NM_001003845_0
sgSP5_3	SP5	nuclear	chr2	171572029	-	GTTCCGGAGGACGGCCACCG	NM_001003845_0
sgSP5_4	SP5	nuclear	chr2	171572038	-	CAGCGAGTCGTTCCGGAGGA	NM_001003845_0
sgSP5_5	SP5	nuclear	chr2	171572045	-	AGGCCTGCAGCGAGTCGTTC	NM_001003845_0
sgSP5_6	SP5	nuclear	chr2	171572051	+	CTCGCTGCAGGCCTTTCTCC	NM_001003845_0
sgSP5_7	SP5	nuclear	chr2	171572065	-	CTCGGCCCTGACCTGGAGAA	NM_001003845_0
sgSP5_8	SP5	nuclear	chr2	171572791	-	GCGAGTGCTTGCCCAGGTCC	NM_001003845_1
sgSP5_9	SP5	nuclear	chr2	171572814	-	GGTGGCGGCCAGCAATGCCA	NM_001003845_1
sgSP5_10	SP5	nuclear	chr2	171572825	+	GCCGCCACCTGTAGCCGCAT	NM_001003845_1
sgGOLIM4_1	GOLIM4	nuclear	chr3	167813064	-	CAGGCGGGACTATGGGAAAC	NM_014498_0
sgGOLIM4_2	GOLIM4	nuclear	chr3	167813040	-	TGTGCTCCCGAAAGCAGAAG	NM_014498_0
sgGOLIM4_3	GOLIM4	nuclear	chr3	167813009	+	CGGTCAGCAGCAGCAGCGTC	NM_014498_0
sgGOLIM4_4	GOLIM4	nuclear	chr3	167813002	-	CTGCTGCTGACCGTCGTGTT	NM_014498_0
sgGOLIM4_5	GOLIM4	nuclear	chr3	167812990	-	GTCGTGTTCGGCTTTCTCTA	NM_014498_0
sgGOLIM4_6	GOLIM4	nuclear	chr3	167812953	-	ACGAGCTGCAGACGCAGCTG	NM_014498_0
sgGOLIM4_7	GOLIM4	nuclear	chr3	167812943	-	GACGCAGCTGCGGAAAGCCG	NM_014498_0
sgGOLIM4_8	GOLIM4	nuclear	chr3	167812937	-	GCTGCGGAAAGCCGAGGCGG	NM_014498_0
sgGOLIM4_9	GOLIM4	nuclear	chr3	167812923	+	GTACTTGAGCGCCACCGCCT	NM_014498_0
sgGOLIM4_10	GOLIM4	nuclear	chr3	167812913	-	GCTCAAGTACCAGCAGCACC	NM_014498_0
sgKLLN_1	KLLN	cellcyc	chr10	89622233	-	CCCGGCAGGATGGATCGCCC	NM_001126049_0
sgKLLN_2	KLLN	cellcyc	chr10	89622192	-	CGGCCGGACCGTGCACGTTT	NM_001126049_0
sgKLLN_3	KLLN	cellcyc	chr10	89622162	+	TCCGTACTTTCCACTCAACC	NM_001126049_0
sgKLLN_4	KLLN	cellcyc	chr10	89622157	-	AGTGGAAAGTACGGAACGGT	NM_001126049_0
sgKLLN_5	KLLN	cellcyc	chr10	89622136	-	GGAAGCTGCAGCCCAGCGAG	NM_001126049_0
sgKLLN_6	KLLN	cellcyc	chr10	89622131	-	CTGCAGCCCAGCGAGTGGGC	NM_001126049_0
sgKLLN_7	KLLN	cellcyc	chr10	89622084	-	AAGGAGGTGGAAGGATACAC	NM_001126049_0
sgKLLN_8	KLLN	cellcyc	chr10	89622074	-	AAGGATACACGGGCCACAGT	NM_001126049_0
sgKLLN_9	KLLN	cellcyc	chr10	89622058	+	TCGGAAAGTAGTTCCGACTG	NM_001126049_0
sgKLLN_10	KLLN	cellcyc	chr10	89622055	-	TCGGAACTACTTTCCGAAGG	NM_001126049_0
sgNSL1_1	NSL1	cellcyc	chr1	212965070	+	GGGTCAAGGACCACCAACTC	NM_001042549_0	NM_015471_0
sgNSL1_2	NSL1	cellcyc	chr1	212965065	-	GGTGGTCCTTGACCCTCCAT	NM_001042549_0	NM_015471_0
sgNSL1_3	NSL1	cellcyc	chr1	212965056	+	CCTTGTCCCATGGAGGGTCA	NM_001042549_0	NM_015471_0
sgNSL1_4	NSL1	cellcyc	chr1	212965049	+	GCGAGCTCCTTGTCCCATGG	NM_001042549_0	NM_015471_0
sgNSL1_5	NSL1	cellcyc	chr1	212965046	-	TGGGACAAGGAGCTCGCGGC	NM_001042549_0	NM_015471_0
sgNSL1_6	NSL1	cellcyc	chr1	212965032	-	CGCGGCTGGCACAGAGAGCC	NM_001042549_0	NM_015471_0
sgNSL1_7	NSL1	cellcyc	chr1	212965011	+	GAGTGGCGGAGACCAAGGCC	NM_001042549_0	NM_015471_0
sgNSL1_8	NSL1	cellcyc	chr1	212964987	+	AGCGCACCCGAAAGTCTTCT	NM_001042549_0	NM_015471_0
sgNSL1_9	NSL1	cellcyc	chr1	212964975	-	GGTGCGCTGCACCTCGAAGC	NM_001042549_0	NM_015471_0
sgNSL1_10	NSL1	cellcyc	chr1	212964961	+	TTCGGTCACAGCCCGCTTCG	NM_001042549_0	NM_015471_0
sgATP2A3_1	ATP2A3	nuclear	chr17	3867563	-	GGAGGCGGCGCATCTGCTCC	NM_005173_0	NM_174953_0	NM_174954_0	NM_174955_0	NM_174956_0	NM_174957_0	NM_174958_0
sgATP2A3_2	ATP2A3	nuclear	chr17	3867541	+	TGGCGCAGCACGTCGGCGGC	NM_005173_0	NM_174953_0	NM_174954_0	NM_174955_0	NM_174956_0	NM_174957_0	NM_174958_0
sgATP2A3_3	ATP2A3	nuclear	chr17	3867536	-	CGACGTGCTGCGCCACTTCT	NM_005173_0	NM_174953_0	NM_174954_0	NM_174955_0	NM_174956_0	NM_174957_0	NM_174958_0
sgATP2A3_4	ATP2A3	nuclear	chr17	3867520	-	TTCTCGGTGACAGCCGAGGG	NM_005173_0	NM_174953_0	NM_174954_0	NM_174955_0	NM_174956_0	NM_174957_0	NM_174958_0
sgATP2A3_5	ATP2A3	nuclear	chr17	3867509	-	AGCCGAGGGCGGCCTGAGCC	NM_005173_0	NM_174953_0	NM_174954_0	NM_174955_0	NM_174956_0	NM_174957_0	NM_174958_0
sgATP2A3_6	ATP2A3	nuclear	chr17	3867496	-	CTGAGCCCGGCGCAGGTGAC	NM_005173_0	NM_174953_0	NM_174954_0	NM_174955_0	NM_174956_0	NM_174957_0	NM_174958_0
sgATP2A3_7	ATP2A3	nuclear	chr17	3856988	-	GCAGAGCTCCCGAGTGAGGA	NM_005173_1	NM_174953_1	NM_174954_1	NM_174955_1	NM_174956_1	NM_174957_1	NM_174958_1
sgATP2A3_8	ATP2A3	nuclear	chr17	3856976	+	CCAGCCTCACCTTCCTCACT	NM_005173_1	NM_174953_1	NM_174954_1	NM_174955_1	NM_174956_1	NM_174957_1	NM_174958_1
sgATP2A3_9	ATP2A3	nuclear	chr17	3856712	-	CGTTCCCAGGGAAGTCCCTG	NM_005173_2	NM_174953_2	NM_174954_2	NM_174955_2	NM_174956_2	NM_174957_2	NM_174958_2
sgATP2A3_10	ATP2A3	nuclear	chr17	3856704	+	AGCTCCCACAGGGACTTCCC	NM_005173_2	NM_174953_2	NM_174954_2	NM_174955_2	NM_174956_2	NM_174957_2	NM_174958_2
sgNOP2_1	NOP2	nuclear	chr12	6677059	-	GCGCAAGTTGGACCCTACGA	NM_001033714_0	NM_001258308_0	NM_001258309_0	NM_001258310_0	NM_006170_0
sgNOP2_2	NOP2	nuclear	chr12	6677050	-	GGACCCTACGAAGGAGAAGC	NM_001033714_0	NM_001258308_0	NM_001258309_0	NM_001258310_0	NM_006170_0
sgNOP2_3	NOP2	nuclear	chr12	6677022	+	TGCTTCCGGGCCTTTCGGCC	NM_001033714_0	NM_001258308_0	NM_001258309_0	NM_001258310_0	NM_006170_0
sgNOP2_4	NOP2	nuclear	chr12	6677020	-	CCGAAAGGCCCGGAAGCAGA	NM_001033714_0	NM_001258308_0	NM_001258309_0	NM_001258310_0	NM_006170_0
sgNOP2_5	NOP2	nuclear	chr12	6677008	+	TCTCGGCACCCTTCTGCTTC	NM_001033714_0	NM_001258308_0	NM_001258309_0	NM_001258310_0	NM_006170_0
sgNOP2_6	NOP2	nuclear	chr12	6676991	+	GAATCTGACGAGTTCTGTCT	NM_001033714_0	NM_001258308_0	NM_001258309_0	NM_001258310_0	NM_006170_0
sgNOP2_7	NOP2	nuclear	chr12	6676983	-	CTCGTCAGATTCTTGCCTGC	NM_001033714_0	NM_001258308_0	NM_001258309_0	NM_001258310_0	NM_006170_0
sgNOP2_8	NOP2	nuclear	chr12	6675950	+	AGCACGACTAGACAGCCTCT	NM_001033714_1	NM_001258308_1	NM_001258309_1	NM_001258310_1	NM_006170_1
sgNOP2_9	NOP2	nuclear	chr12	6675944	-	TGTCTAGTCGTGCTCGAAAG	NM_001033714_1	NM_001258308_1	NM_001258309_1	NM_001258310_1	NM_006170_1
sgNOP2_10	NOP2	nuclear	chr12	6675765	-	AGGGCAGCCAAGAGGAGATT	NM_001033714_2	NM_001258308_2	NM_001258309_2	NM_001258310_2	NM_006170_2
sgRIT2_1	RIT2	nuclear	chr18	40695431	+	GACCCGCCTGATGCGCTGCC	NM_001272077_0	NM_002930_0
sgRIT2_2	RIT2	nuclear	chr18	40695417	-	CGGGTCCAGAGAGTACAAGG	NM_001272077_0	NM_002930_0
sgRIT2_3	RIT2	nuclear	chr18	40695409	+	CATTACCACCTTGTACTCTC	NM_001272077_0	NM_002930_0
sgRIT2_4	RIT2	nuclear	chr18	40695407	-	GAGTACAAGGTGGTAATGCT	NM_001272077_0	NM_002930_0
sgRIT2_5	RIT2	nuclear	chr18	40695400	-	AGGTGGTAATGCTGGGAGCA	NM_001272077_0	NM_002930_0
sgRIT2_6	RIT2	nuclear	chr18	40613777	-	GATTATCATGACCCTACTAT	NM_001272077_1	NM_002930_1
sgRIT2_7	RIT2	nuclear	chr18	40613762	+	AGCTTCCACTTACCTATAGT	NM_001272077_1	NM_002930_1
sgRIT2_8	RIT2	nuclear	chr18	40554094	-	AGAAGATGCTTATAAGACCC	NM_001272077_2	NM_002930_2
sgRIT2_9	RIT2	nuclear	chr18	40554089	-	ATGCTTATAAGACCCAGGTC	NM_001272077_2	NM_002930_2
sgRIT2_10	RIT2	nuclear	chr18	40554073	+	GCTCATTGTCAATCCTGACC	NM_001272077_2	NM_002930_2
sgDENND4A_1	DENND4A	nuclear	chr15	66048774	-	TGGAAGATGATTGAAGACAA	NM_001144823_0	NM_005848_0
sgDENND4A_2	DENND4A	nuclear	chr15	66048747	+	ACAAAGTAGTCAGCAACACG	NM_001144823_0	NM_005848_0
sgDENND4A_3	DENND4A	nuclear	chr15	66048741	-	GCTGACTACTTTGTTGTAGC	NM_001144823_0	NM_005848_0
sgDENND4A_4	DENND4A	nuclear	chr15	66048696	+	AAGTGAATTTCTTCTTCTAG	NM_001144823_0	NM_005848_0
sgDENND4A_5	DENND4A	nuclear	chr15	66048623	-	CAGTTATTATCAAATCTCTT	NM_001144823_0	NM_005848_0
sgDENND4A_6	DENND4A	nuclear	chr15	66048588	+	TCAATACAGATATAATCCTG	NM_001144823_0	NM_005848_0
sgDENND4A_7	DENND4A	nuclear	chr15	66048558	+	AGATCAGCTGACAATCCAGT	NM_001144823_0	NM_005848_0
sgDENND4A_8	DENND4A	nuclear	chr15	66048552	-	TTGTCAGCTGATCTTAATAA	NM_001144823_0	NM_005848_0
sgDENND4A_9	DENND4A	nuclear	chr15	66048540	-	CTTAATAATGGAAGTCTTGT	NM_001144823_0	NM_005848_0
sgDENND4A_10	DENND4A	nuclear	chr15	66048513	+	CTATAGCAAAGGTAAATCTG	NM_001144823_0	NM_005848_0
sgSWAP70_1	SWAP70	nuclear	chr11	9685742	+	AGGAGCTGCTCAAAGCCATC	NM_015055_0
sgSWAP70_2	SWAP70	nuclear	chr11	9685760	-	TGCGGTGAAGGCGTGCCAGA	NM_015055_0
sgSWAP70_3	SWAP70	nuclear	chr11	9685767	+	CGCCTTCACCGCACTCGACC	NM_015055_0
sgSWAP70_4	SWAP70	nuclear	chr11	9685778	-	GCTGTGGTCCTGGTCGAGTG	NM_015055_0
sgSWAP70_5	SWAP70	nuclear	chr11	9685782	+	CGACCAGGACCACAGCGGCA	NM_015055_0
sgSWAP70_6	SWAP70	nuclear	chr11	9685794	-	ACTTGGAGACCTTGCCGCTG	NM_015055_0
sgSWAP70_7	SWAP70	nuclear	chr11	9685806	+	CTCCAAGTCCCAGCTCAAGG	NM_015055_0
sgSWAP70_8	SWAP70	nuclear	chr11	9685817	-	GGAGGCGCCCACCTTGAGCT	NM_015055_0
sgSWAP70_9	SWAP70	nuclear	chr11	9715697	-	CCGTGCACAGGTTATGGGAA	NM_015055_1
sgSWAP70_10	SWAP70	nuclear	chr11	9715702	-	CAGCACCGTGCACAGGTTAT	NM_015055_1
sgPHLDA1_1	PHLDA1	nuclear	chr12	76425508	-	CAAGTTAATGAGGCGTGCGC	NM_007350_0
sgPHLDA1_2	PHLDA1	nuclear	chr12	76425486	+	TCCAAGAGGCGCTCGGCAGC	NM_007350_0
sgPHLDA1_3	PHLDA1	nuclear	chr12	76425479	+	GCCCAGCTCCAAGAGGCGCT	NM_007350_0
sgPHLDA1_4	PHLDA1	nuclear	chr12	76425362	+	CTCACTGAAGGGCACTGGCC	NM_007350_0
sgPHLDA1_5	PHLDA1	nuclear	chr12	76425357	+	GAGCGCTCACTGAAGGGCAC	NM_007350_0
sgPHLDA1_6	PHLDA1	nuclear	chr12	76425350	+	CTCTTGCGAGCGCTCACTGA	NM_007350_0
sgPHLDA1_7	PHLDA1	nuclear	chr12	76425348	-	AGTGAGCGCTCGCAAGAGGA	NM_007350_0
sgPHLDA1_8	PHLDA1	nuclear	chr12	76425342	-	CGCTCGCAAGAGGACGGCAG	NM_007350_0
sgPHLDA1_9	PHLDA1	nuclear	chr12	76425337	-	GCAAGAGGACGGCAGAGGCC	NM_007350_0
sgPHLDA1_10	PHLDA1	nuclear	chr12	76425329	-	ACGGCAGAGGCCCGGCAGCT	NM_007350_0
sgUFSP2_1	UFSP2	nuclear	chr4	186343701	-	CTAGGTGATTTCAGAAAGTA	NM_018359_1
sgUFSP2_2	UFSP2	nuclear	chr4	186343676	-	ATACTCTTCAGAATAAGAGG	NM_018359_1
sgUFSP2_3	UFSP2	nuclear	chr4	186343665	-	AATAAGAGGAGGCCTTGATT	NM_018359_1
sgUFSP2_4	UFSP2	nuclear	chr4	186343640	-	TTTCAGCTAGCTACTCCTAA	NM_018359_1
sgUFSP2_5	UFSP2	nuclear	chr4	186339861	+	TTGAAGACAGCTTAGTTGAC	NM_018359_2
sgUFSP2_6	UFSP2	nuclear	chr4	186339834	+	TGTGGCAAATTCTGAACACA	NM_018359_2
sgUFSP2_7	UFSP2	nuclear	chr4	186339816	+	GCCATATATACACTGAACTG	NM_018359_2
sgUFSP2_8	UFSP2	nuclear	chr4	186339794	+	ATGGTGTTTATGTCACTGCT	NM_018359_2
sgUFSP2_9	UFSP2	nuclear	chr4	186339791	-	AGTGACATAAACACCATTCC	NM_018359_2
sgUFSP2_10	UFSP2	nuclear	chr4	186339775	+	ATCAGTCAGTTCTCCAGGAA	NM_018359_2
sgTIPRL_1	TIPRL	cellcyc	chr1	168148306	+	GCCTCAGCCATGATGATCCA	NM_001031800_0	NM_152902_0
sgTIPRL_2	TIPRL	cellcyc	chr1	168148316	-	CTGGAAGCCGTGGATCATCA	NM_001031800_0	NM_152902_0
sgTIPRL_3	TIPRL	cellcyc	chr1	168148326	-	GGTGGCTGCTCTGGAAGCCG	NM_001031800_0	NM_152902_0
sgTIPRL_4	TIPRL	cellcyc	chr1	168148335	-	AGAAATCCCGGTGGCTGCTC	NM_001031800_0	NM_152902_0
sgTIPRL_5	TIPRL	cellcyc	chr1	168148339	+	AGCCACCGGGATTTCTGCTT	NM_001031800_0	NM_152902_0
sgTIPRL_6	TIPRL	cellcyc	chr1	168148347	-	AGGGCCCGAAGCAGAAATCC	NM_001031800_0	NM_152902_0
sgTIPRL_7	TIPRL	cellcyc	chr1	168148356	+	CTTCGGGCCCTGGAAGCTGA	NM_001031800_0	NM_152902_0
sgTIPRL_8	TIPRL	cellcyc	chr1	168148366	-	TTGGACGCCGTCAGCTTCCA	NM_001031800_0	NM_152902_0
sgTIPRL_9	TIPRL	cellcyc	chr1	168148385	-	CGACTTCATGATGTGGGTCT	NM_001031800_0	NM_152902_0
sgTIPRL_10	TIPRL	cellcyc	chr1	168148391	-	ATCCGCCGACTTCATGATGT	NM_001031800_0	NM_152902_0
sgHRH1_1	HRH1	nuclear	chr3	11300735	-	TCTAAGAGGCAGGAGGAATT	NM_000861_0	NM_001098211_0	NM_001098212_0	NM_001098213_0
sgHRH1_2	HRH1	nuclear	chr3	11300742	-	CTTGTCTTCTAAGAGGCAGG	NM_000861_0	NM_001098211_0	NM_001098212_0	NM_001098213_0
sgHRH1_3	HRH1	nuclear	chr3	11300749	-	CACACATCTTGTCTTCTAAG	NM_000861_0	NM_001098211_0	NM_001098212_0	NM_001098213_0
sgHRH1_4	HRH1	nuclear	chr3	11300767	+	TGAGGGCAACAAGACCACTA	NM_000861_0	NM_001098211_0	NM_001098212_0	NM_001098213_0
sgHRH1_5	HRH1	nuclear	chr3	11300811	-	AGTGCTCAGGACCACCACCA	NM_000861_0	NM_001098211_0	NM_001098212_0	NM_001098213_0
sgHRH1_6	HRH1	nuclear	chr3	11300818	+	GGTCCTGAGCACTATCTGCT	NM_000861_0	NM_001098211_0	NM_001098212_0	NM_001098213_0
sgHRH1_7	HRH1	nuclear	chr3	11300828	+	ACTATCTGCTTGGTCACAGT	NM_000861_0	NM_001098211_0	NM_001098212_0	NM_001098213_0
sgHRH1_8	HRH1	nuclear	chr3	11300842	+	CACAGTAGGGCTCAACCTGC	NM_000861_0	NM_001098211_0	NM_001098212_0	NM_001098213_0
sgHRH1_9	HRH1	nuclear	chr3	11300860	-	GTACGGCATACAGCACCAGC	NM_000861_0	NM_001098211_0	NM_001098212_0	NM_001098213_0
sgHRH1_10	HRH1	nuclear	chr3	11300868	+	TGTATGCCGTACGGAGTGAG	NM_000861_0	NM_001098211_0	NM_001098212_0	NM_001098213_0
sgGHDC_1	GHDC	nuclear	chr17	40345590	-	GCTGCTTGGAGATGCTGCTG	NM_001142622_0	NM_001142623_0	NM_032484_0
sgGHDC_2	GHDC	nuclear	chr17	40345553	-	GCTGCTGCTGCTGCCAACAT	NM_001142622_0	NM_001142623_0	NM_032484_0
sgGHDC_3	GHDC	nuclear	chr17	40345537	+	TGCCTGAGCAGGGCCAATGT	NM_001142622_0	NM_001142623_0	NM_032484_0
sgGHDC_4	GHDC	nuclear	chr17	40345533	-	TGGCCCTGCTCAGGCAGCAG	NM_001142622_0	NM_001142623_0	NM_032484_0
sgGHDC_5	GHDC	nuclear	chr17	40345526	-	GCTCAGGCAGCAGCGGTCCC	NM_001142622_0	NM_001142623_0	NM_032484_0
sgGHDC_6	GHDC	nuclear	chr17	40345518	-	AGCAGCGGTCCCAGGATGCC	NM_001142622_0	NM_001142623_0	NM_032484_0
sgGHDC_7	GHDC	nuclear	chr17	40345505	+	GCCAGGACAGCCTGGCATCC	NM_001142622_0	NM_001142623_0	NM_032484_0
sgGHDC_8	GHDC	nuclear	chr17	40345497	+	GCCAGCAAGCCAGGACAGCC	NM_001142622_0	NM_001142623_0	NM_032484_0
sgGHDC_9	GHDC	nuclear	chr17	40345488	+	GTGCTGGAGGCCAGCAAGCC	NM_001142622_0	NM_001142623_0	NM_032484_0
sgGHDC_10	GHDC	nuclear	chr17	40345484	-	TGCTGGCCTCCAGCACCGAG	NM_001142622_0	NM_001142623_0	NM_032484_0
sgHLX_1	HLX	nuclear	chr1	221053190	+	CCCGGCAGGATGTTCGCAGC	NM_021958_0
sgHLX_2	HLX	nuclear	chr1	221053195	+	CAGGATGTTCGCAGCCGGGC	NM_021958_0
sgHLX_3	HLX	nuclear	chr1	221053212	-	GGCGTAGAAGGGAGCCAGCC	NM_021958_0
sgHLX_4	HLX	nuclear	chr1	221053223	-	CTGAAGTTGGAGGCGTAGAA	NM_021958_0
sgHLX_5	HLX	nuclear	chr1	221053227	+	ACGCCTCCAACTTCAGCCTC	NM_021958_0
sgHLX_6	HLX	nuclear	chr1	221053236	-	GGCCGACCAGAGGCTGAAGT	NM_021958_0
sgHLX_7	HLX	nuclear	chr1	221053246	-	AGCAGTAAGCGGCCGACCAG	NM_021958_0
sgHLX_8	HLX	nuclear	chr1	221053249	+	GTCGGCCGCTTACTGCTCCT	NM_021958_0
sgHLX_9	HLX	nuclear	chr1	221053257	-	GCCGGCCGAGGAGCAGTAAG	NM_021958_0
sgHLX_10	HLX	nuclear	chr1	221053259	+	TACTGCTCCTCGGCCGGCCC	NM_021958_0
sgHLCS_1	HLCS	nuclear	chr21	38311164	-	CATGGAAGATAGACTCCACA	NM_000411_0	NM_001242784_0	NM_001242785_0
sgHLCS_2	HLCS	nuclear	chr21	38311157	-	GATAGACTCCACATGGATAA	NM_000411_0	NM_001242784_0	NM_001242785_0
sgHLCS_3	HLCS	nuclear	chr21	38311146	+	GTACCAGTCCATTATCCATG	NM_000411_0	NM_001242784_0	NM_001242785_0
sgHLCS_4	HLCS	nuclear	chr21	38309680	-	TGCCTTAGCGGTGCACTTGC	NM_000411_1	NM_001242784_1	NM_001242785_1
sgHLCS_5	HLCS	nuclear	chr21	38309665	-	CTTGCAGGACTCCACTCTGA	NM_000411_1	NM_001242784_1	NM_001242785_1
sgHLCS_6	HLCS	nuclear	chr21	38309656	-	CTCCACTCTGAAGGAAGTTA	NM_000411_1	NM_001242784_1	NM_001242785_1
sgHLCS_7	HLCS	nuclear	chr21	38309650	-	TCTGAAGGAAGTTAAGGATC	NM_000411_1	NM_001242784_1	NM_001242785_1
sgHLCS_8	HLCS	nuclear	chr21	38309608	+	CAGGCTTCGGCTCTAGGATC	NM_000411_1	NM_001242784_1	NM_001242785_1
sgHLCS_9	HLCS	nuclear	chr21	38309602	+	AAGGTTCAGGCTTCGGCTCT	NM_000411_1	NM_001242784_1	NM_001242785_1
sgHLCS_10	HLCS	nuclear	chr21	38309595	+	TCAAGAGAAGGTTCAGGCTT	NM_000411_1	NM_001242784_1	NM_001242785_1
sgITGAV_1	ITGAV	nuclear	chr2	187466744	+	TAGCCGGATGTTTCTTCTCG	NM_001144999_1	NM_001145000_1	NM_002210_1
sgITGAV_2	ITGAV	nuclear	chr2	187466775	-	GGCTGGGTGGTGTTTGCTTT	NM_001144999_1	NM_001145000_1	NM_002210_1
sgITGAV_3	ITGAV	nuclear	chr2	187466783	+	CACCACCCAGCCTGGGATTG	NM_001144999_1	NM_001145000_1	NM_002210_1
sgITGAV_4	ITGAV	nuclear	chr2	187466791	-	TCCTTCCACAATCCCAGGCT	NM_001144999_1	NM_001145000_1	NM_002210_1
sgITGAV_5	ITGAV	nuclear	chr2	187466796	-	TGCCCTCCTTCCACAATCCC	NM_001144999_1	NM_001145000_1	NM_002210_1
sgITGAV_6	ITGAV	nuclear	chr2	187466812	+	GGCAGGTCCTCAAATGTGAC	NM_001144999_1	NM_001145000_1	NM_002210_1
sgITGAV_7	ITGAV	nuclear	chr2	187466822	-	TAGAAGACCAGTCACATTTG	NM_001144999_1	NM_001145000_1	NM_002210_1
sgITGAV_8	ITGAV	nuclear	chr2	187466827	+	GTGACTGGTCTTCTACCCGC	NM_001144999_1	NM_001145000_1	NM_002210_1
sgITGAV_9	ITGAV	nuclear	chr2	187466845	-	TTCAATTGGCTGGCACCGGC	NM_001144999_1	NM_001145000_1	NM_002210_1
sgITGAV_10	ITGAV	nuclear	chr2	187466855	-	TTGCATCAAATTCAATTGGC	NM_001144999_1	NM_001145000_1	NM_002210_1
sgITGAM_1	ITGAM	nuclear	chr16	31271386	-	CAGAAGGACTCTGAGAGCCA	NM_000632_0	NM_001145808_0
sgITGAM_2	ITGAM	nuclear	chr16	31271391	+	CTCAGAGTCCTTCTGTTAAC	NM_000632_0	NM_001145808_0
sgITGAM_3	ITGAM	nuclear	chr16	31271402	-	CCCATGCACCTGTTAACAGA	NM_000632_0	NM_001145808_0
sgITGAM_4	ITGAM	nuclear	chr16	31273008	+	TTAGCCTTGACCTTATGTCA	NM_000632_1	NM_001145808_1
sgITGAM_5	ITGAM	nuclear	chr16	31273021	-	CAAGTTGAACCCATGACATA	NM_000632_1	NM_001145808_1
sgITGAM_6	ITGAM	nuclear	chr16	31273057	+	TGACCTTCCAAGAGAACGCA	NM_000632_1	NM_001145808_1
sgITGAM_7	ITGAM	nuclear	chr16	31273088	+	GCAGAGCGTGGTCCAGCTTC	NM_000632_1	NM_001145808_1
sgITGAM_8	ITGAM	nuclear	chr16	31273103	-	CTCACCTGGATCCCTGAAGC	NM_000632_1	NM_001145808_1
sgITGAM_9	ITGAM	nuclear	chr16	31276735	-	GTTGGCAGCCACTATCTCCT	NM_000632_2	NM_001145808_2
sgITGAM_10	ITGAM	nuclear	chr16	31276738	+	AGATAGTGGCTGCCAACCAA	NM_000632_2	NM_001145808_2
sgHLF_1	HLF	nuclear	chr17	53342873	-	CGGGATAAAGGTGGGATTCA	NM_002126_0
sgHLF_2	HLF	nuclear	chr17	53342881	-	TAGGGAGGCGGGATAAAGGT	NM_002126_0
sgHLF_3	HLF	nuclear	chr17	53342892	-	TGAGCACGCCGTAGGGAGGC	NM_002126_0
sgHLF_4	HLF	nuclear	chr17	53342899	-	AGGGACCTGAGCACGCCGTA	NM_002126_0
sgHLF_5	HLF	nuclear	chr17	53342901	+	CGGCGTGCTCAGGTCCCTGC	NM_002126_0
sgHLF_6	HLF	nuclear	chr17	53342918	-	CTTCAGCGGGTTCTCCAGCA	NM_002126_0
sgHLF_7	HLF	nuclear	chr17	53342945	-	CTCACCGTCTTCGTGGTGAA	NM_002126_0
sgHLF_8	HLF	nuclear	chr17	53342952	-	GGCAGCGCTCACCGTCTTCG	NM_002126_0
sgHLF_9	HLF	nuclear	chr17	53345112	+	ATTTAGTAAAGATAAAGACA	NM_002126_1
sgHLF_10	HLF	nuclear	chr17	53345148	+	TGATGAGAGTAACAGCCCGA	NM_002126_1
sgSMAD9_1	SMAD9	nuclear	chr13	37453788	+	AAGGAGAAGAGGGAGCTGAT	NM_001127217_0	NM_005905_0
sgSMAD9_2	SMAD9	nuclear	chr13	37453757	-	CAGTGAAGAGACTGCTAGGC	NM_001127217_0	NM_005905_0
sgSMAD9_3	SMAD9	nuclear	chr13	37453749	-	AGACTGCTAGGCTGGAAGCA	NM_001127217_0	NM_005905_0
sgSMAD9_4	SMAD9	nuclear	chr13	37453738	-	CTGGAAGCAAGGAGATGAAG	NM_001127217_0	NM_005905_0
sgSMAD9_5	SMAD9	nuclear	chr13	37453714	-	AAAGTGGGCAGAGAAGGCAG	NM_001127217_0	NM_005905_0
sgSMAD9_6	SMAD9	nuclear	chr13	37453680	-	AAGAAGTTAAAGAAGAAGAA	NM_001127217_0	NM_005905_0
sgSMAD9_7	SMAD9	nuclear	chr13	37453672	-	AAAGAAGAAGAAGGGAGCCA	NM_001127217_0	NM_005905_0
sgSMAD9_8	SMAD9	nuclear	chr13	37453663	-	GAAGGGAGCCATGGACGAGC	NM_001127217_0	NM_005905_0
sgSMAD9_9	SMAD9	nuclear	chr13	37453652	+	AGCCCTCTCCAGCTCGTCCA	NM_001127217_0	NM_005905_0
sgSMAD9_10	SMAD9	nuclear	chr13	37453641	-	GAGAGGGCTCTCAGCTGCCC	NM_001127217_0	NM_005905_0
sgTRERF1_1	TRERF1	nuclear	chr6	42237297	+	GGTTGGTCTTGTACAGTTGC	NM_033502_0
sgTRERF1_2	TRERF1	nuclear	chr6	42237294	-	ACTGTACAAGACCAACCATG	NM_033502_0
sgTRERF1_3	TRERF1	nuclear	chr6	42237287	-	AAGACCAACCATGTGGCCCA	NM_033502_0
sgTRERF1_4	TRERF1	nuclear	chr6	42237276	+	TCTCACTACCATGGGCCACA	NM_033502_0
sgTRERF1_5	TRERF1	nuclear	chr6	42237251	-	TTCTACCAACAGCCACCACT	NM_033502_0
sgTRERF1_6	TRERF1	nuclear	chr6	42237243	+	GGACGCCAAGTGGTGGCTGT	NM_033502_0
sgTRERF1_7	TRERF1	nuclear	chr6	42237233	+	AGCCCGCTGTGGACGCCAAG	NM_033502_0
sgTRERF1_8	TRERF1	nuclear	chr6	42237222	+	AGTTGTGGTTCAGCCCGCTG	NM_033502_0
sgTRERF1_9	TRERF1	nuclear	chr6	42237220	-	GCGGGCTGAACCACAACTAT	NM_033502_0
sgTRERF1_10	TRERF1	nuclear	chr6	42237207	+	TAACTGCATTCCCATAGTTG	NM_033502_0
sgSMAD4_1	SMAD4	nuclear	chr18	48573446	-	AGACAGGCATCATTACTTGT	NM_005359_0
sgSMAD4_2	SMAD4	nuclear	chr18	48573462	-	ACTATGCACAATGCTCAGAC	NM_005359_0
sgSMAD4_3	SMAD4	nuclear	chr18	48573479	+	AGTTTGATGTGCCATAGACA	NM_005359_0
sgSMAD4_4	SMAD4	nuclear	chr18	48573493	-	CACTCTCTCCACCTTGTCTA	NM_005359_0
sgSMAD4_5	SMAD4	nuclear	chr18	48573538	+	AAGTTTGGTAAAGAAGCTGA	NM_005359_0
sgSMAD4_6	SMAD4	nuclear	chr18	48573587	+	ATAACAGCTATAACTACAAA	NM_005359_0
sgSMAD4_7	SMAD4	nuclear	chr18	48573620	-	TGTATGGTAACACATTTACT	NM_005359_0
sgSMAD4_8	SMAD4	nuclear	chr18	48573628	+	TGTTACCATACAGAGAACAT	NM_005359_0
sgSMAD4_9	SMAD4	nuclear	chr18	48573633	+	CCATACAGAGAACATTGGAT	NM_005359_0
sgSMAD4_10	SMAD4	nuclear	chr18	48573643	+	AACATTGGATGGGAGGCTTC	NM_005359_0
sgSMAD5_1	SMAD5	nuclear	chr5	135489439	+	TTTGTGTCAAATGACGTCAA	NM_001001419_0	NM_001001420_0	NM_005903_0
sgSMAD5_2	SMAD5	nuclear	chr5	135489484	+	TCCAGCAGTAAAGCGATTGT	NM_001001419_0	NM_001001420_0	NM_005903_0
sgSMAD5_3	SMAD5	nuclear	chr5	135489489	+	CAGTAAAGCGATTGTTGGGC	NM_001001419_0	NM_001001420_0	NM_005903_0
sgSMAD5_4	SMAD5	nuclear	chr5	135489497	+	CGATTGTTGGGCTGGAAACA	NM_001001419_0	NM_001001420_0	NM_005903_0
sgSMAD5_5	SMAD5	nuclear	chr5	135489505	+	GGGCTGGAAACAAGGTGATG	NM_001001419_0	NM_001001420_0	NM_005903_0
sgSMAD5_6	SMAD5	nuclear	chr5	135489516	+	AAGGTGATGAGGAGGAGAAA	NM_001001419_0	NM_001001420_0	NM_005903_0
sgSMAD5_7	SMAD5	nuclear	chr5	135489583	+	AAAGGGTGCCATGGAGGAAC	NM_001001419_0	NM_001001420_0	NM_005903_0
sgSMAD5_8	SMAD5	nuclear	chr5	135489594	-	GGCTTTCTCCAGTTCCTCCA	NM_001001419_0	NM_001001420_0	NM_005903_0
sgSMAD5_9	SMAD5	nuclear	chr5	135489605	+	GAGAAAGCCTTGAGCAGTCC	NM_001001419_0	NM_001001420_0	NM_005903_0
sgSMAD5_10	SMAD5	nuclear	chr5	135489615	-	CGGCTGTCCTGGACTGCTCA	NM_001001419_0	NM_001001420_0	NM_005903_0
sgSMAD6_1	SMAD6	nuclear	chr15	67004004	-	TAGGGAGGTGGCGGAGATTC	NM_001142861_1	NM_005585_1
sgSMAD6_2	SMAD6	nuclear	chr15	67004008	+	CTCCGCCACCTCCCTACTCT	NM_001142861_1	NM_005585_1
sgSMAD6_3	SMAD6	nuclear	chr15	67004016	-	GACAGCCGAGAGTAGGGAGG	NM_001142861_1	NM_005585_1
sgSMAD6_4	SMAD6	nuclear	chr15	67004022	-	CGAGGAGACAGCCGAGAGTA	NM_001142861_1	NM_005585_1
sgSMAD6_5	SMAD6	nuclear	chr15	67004040	-	AGTGGCTTGTACTCGTCGCG	NM_001142861_1	NM_005585_1
sgSMAD6_6	SMAD6	nuclear	chr15	67008767	-	AGTGTAAGACAATGTGGAAT	NM_001142861_2	NM_005585_2
sgSMAD6_7	SMAD6	nuclear	chr15	67008773	-	CGTTTCAGTGTAAGACAATG	NM_001142861_2	NM_005585_2
sgSMAD6_8	SMAD6	nuclear	chr15	67008803	-	CGGAGCAGTGATGAGGGAGT	NM_001142861_2	NM_005585_2
sgSMAD6_9	SMAD6	nuclear	chr15	67008809	-	TTCACCCGGAGCAGTGATGA	NM_001142861_2	NM_005585_2
sgSMAD6_10	SMAD6	nuclear	chr15	67008814	+	ACTGCTCCGGGTGAATTCTC	NM_001142861_2	NM_005585_2
sgSMAD7_1	SMAD7	nuclear	chr18	46468894	+	GCGGAGGAAGGCACAGCATC	NM_001190821_2	NM_001190822_1	NM_001190823_0	NM_005904_2
sgSMAD7_2	SMAD7	nuclear	chr18	46468887	-	TGCCTTCCTCCGCTGAAACA	NM_001190821_2	NM_001190822_1	NM_001190823_0	NM_005904_2
sgSMAD7_3	SMAD7	nuclear	chr18	46448257	-	CCCAACTTCTTCTGGAGCCT	NM_001190821_3	NM_001190822_2	NM_001190823_1	NM_005904_3
sgSMAD7_4	SMAD7	nuclear	chr18	46448232	-	TCGGTCACACTGGTGCGTGG	NM_001190821_3	NM_001190822_2	NM_001190823_1	NM_005904_3
sgSMAD7_5	SMAD7	nuclear	chr18	46448220	-	GTGCGTGGTGGCATACTGGG	NM_001190821_3	NM_001190822_2	NM_001190823_1	NM_005904_3
sgSMAD7_6	SMAD7	nuclear	chr18	46448204	-	TGGGAGGAGAAGACGAGAGT	NM_001190821_3	NM_001190822_2	NM_001190823_1	NM_005904_3
sgSMAD7_7	SMAD7	nuclear	chr18	46448172	-	CTGTGTCCAGGAGCCCTCTC	NM_001190821_3	NM_001190822_2	NM_001190823_1	NM_005904_3
sgSMAD7_8	SMAD7	nuclear	chr18	46448155	+	ATCATAGAAGATATCCAGAG	NM_001190821_3	NM_001190822_2	NM_001190823_1	NM_005904_3
sgSMAD7_9	SMAD7	nuclear	chr18	46448147	-	ATCTTCTATGATCTACCTCA	NM_001190821_3	NM_001190822_2	NM_001190823_1	NM_005904_3
sgSMAD7_10	SMAD7	nuclear	chr18	46448109	+	TGTCCGAATTGAGCTGTCCG	NM_001190821_3	NM_001190822_2	NM_001190823_1	NM_005904_3
sgSMAD1_1	SMAD1	nuclear	chr4	146435790	-	CTTCACAGCTGGACTTGTAA	NM_001003688_0	NM_005900_0
sgSMAD1_2	SMAD1	nuclear	chr4	146435798	+	CCAGCTGTGAAGAGACTTCT	NM_001003688_0	NM_005900_0
sgSMAD1_3	SMAD1	nuclear	chr4	146435809	+	GAGACTTCTTGGGTGGAAAC	NM_001003688_0	NM_005900_0
sgSMAD1_4	SMAD1	nuclear	chr4	146435854	+	AGAGAAAGCTGTTGATGCTT	NM_001003688_0	NM_005900_0
sgSMAD1_5	SMAD1	nuclear	chr4	146435896	+	GAAAGGTGCCATGGAGGAAC	NM_001003688_0	NM_005900_0
sgSMAD1_6	SMAD1	nuclear	chr4	146435928	-	CGGTTGCCCTGGGCAGCTCA	NM_001003688_0	NM_005900_0
sgSMAD1_7	SMAD1	nuclear	chr4	146435938	-	CACAGTTACTCGGTTGCCCT	NM_001003688_0	NM_005900_0
sgSMAD1_8	SMAD1	nuclear	chr4	146435948	-	GGAATGGTGACACAGTTACT	NM_001003688_0	NM_005900_0
sgSMAD1_9	SMAD1	nuclear	chr4	146435970	-	CAGCCTGCCATCCAGAGAGC	NM_001003688_0	NM_005900_0
sgSMAD1_10	SMAD1	nuclear	chr4	146435982	+	GCAGGCTGCAAGTCTCCCAC	NM_001003688_0	NM_005900_0
sgAFTPH_1	AFTPH	nuclear	chr2	64778617	-	GAGTACATTCGAATGATGTC	NM_001002243_0	NM_017657_0	NM_203437_0
sgAFTPH_2	AFTPH	nuclear	chr2	64778646	-	CTCCATTGTCTAATGGTGGT	NM_001002243_0	NM_017657_0	NM_203437_0
sgAFTPH_3	AFTPH	nuclear	chr2	64778649	+	ACCATTAGACAATGGAGCAG	NM_001002243_0	NM_017657_0	NM_203437_0
sgAFTPH_4	AFTPH	nuclear	chr2	64778713	+	GAAGTTAGCCCTTCTGGTGT	NM_001002243_0	NM_017657_0	NM_203437_0
sgAFTPH_5	AFTPH	nuclear	chr2	64778724	-	CAACAAACCCTACACCAGAA	NM_001002243_0	NM_017657_0	NM_203437_0
sgAFTPH_6	AFTPH	nuclear	chr2	64778754	+	ACCAGATTATACTCGTCCCA	NM_001002243_0	NM_017657_0	NM_203437_0
sgAFTPH_7	AFTPH	nuclear	chr2	64778773	-	GAAGGTACAAACTCTTCCTT	NM_001002243_0	NM_017657_0	NM_203437_0
sgAFTPH_8	AFTPH	nuclear	chr2	64778841	-	TAATGGACTTAAAGCTTGTA	NM_001002243_0	NM_017657_0	NM_203437_0
sgAFTPH_9	AFTPH	nuclear	chr2	64778890	+	GAACTTTCTGCTCCTGTGAA	NM_001002243_0	NM_017657_0	NM_203437_0
sgAFTPH_10	AFTPH	nuclear	chr2	64778905	-	ACATCAGACTGTCCTTTCAC	NM_001002243_0	NM_017657_0	NM_203437_0
sgSMAD3_1	SMAD3	cellcyc	chr15	67459162	+	CCACCAGATGAACCACAGCA	NM_001145102_2	NM_001145103_3	NM_001145104_0	NM_005902_3
sgSMAD3_2	SMAD3	cellcyc	chr15	67459169	+	ATGAACCACAGCATGGACGC	NM_001145102_2	NM_001145103_3	NM_001145104_0	NM_005902_3
sgSMAD3_3	SMAD3	cellcyc	chr15	67459177	-	ACTGACCTGCGTCCATGCTG	NM_001145102_2	NM_001145103_3	NM_001145104_0	NM_005902_3
sgSMAD3_4	SMAD3	cellcyc	chr15	67462925	-	CACCCAAGTTATTATGTGCT	NM_001145102_3	NM_001145103_4	NM_001145104_1	NM_005902_4
sgSMAD3_5	SMAD3	cellcyc	chr15	67473582	-	CGCAGTAGGTAACTGGCTGC	NM_001145102_4	NM_001145103_5	NM_001145104_2	NM_005902_5
sgSMAD3_6	SMAD3	cellcyc	chr15	67473585	+	GCCAGTTACCTACTGCGAGC	NM_001145102_4	NM_001145103_5	NM_001145104_2	NM_005902_5
sgSMAD3_7	SMAD3	cellcyc	chr15	67473596	-	CCAGAAGGCCGGCTCGCAGT	NM_001145102_4	NM_001145103_5	NM_001145104_2	NM_005902_5
sgSMAD3_8	SMAD3	cellcyc	chr15	67473607	-	GAGATGGAGCACCAGAAGGC	NM_001145102_4	NM_001145103_5	NM_001145104_2	NM_005902_5
sgSMAD3_9	SMAD3	cellcyc	chr15	67473623	-	GTTCAGCTCGTAGTAGGAGA	NM_001145102_4	NM_001145103_5	NM_001145104_2	NM_005902_5
sgSMAD3_10	SMAD3	cellcyc	chr15	67473629	-	GCGCTGGTTCAGCTCGTAGT	NM_001145102_4	NM_001145103_5	NM_001145104_2	NM_005902_5
sgMUS81_1	MUS81	nuclear	chr11	65628235	-	GCTTCCGGCCCAGGCGGACC	NM_025128_0
sgMUS81_2	MUS81	nuclear	chr11	65628250	-	AGGCAGGCAGCGGGCGCTTC	NM_025128_0
sgMUS81_3	MUS81	nuclear	chr11	65628259	-	GGTTGGGACAGGCAGGCAGC	NM_025128_0
sgMUS81_4	MUS81	nuclear	chr11	65628266	-	AAGAGCGGGTTGGGACAGGC	NM_025128_0
sgMUS81_5	MUS81	nuclear	chr11	65628275	-	CAGCGAACGAAGAGCGGGTT	NM_025128_0
sgMUS81_6	MUS81	nuclear	chr11	65628280	-	TCAGCCAGCGAACGAAGAGC	NM_025128_0
sgMUS81_7	MUS81	nuclear	chr11	65628285	+	TCGTTCGCTGGCTGACCGAG	NM_025128_0
sgMUS81_8	MUS81	nuclear	chr11	65628295	+	GCTGACCGAGTGGCGGGACG	NM_025128_0
sgMUS81_9	MUS81	nuclear	chr11	65628303	-	GGTCGCCTCGTCCCGCCACT	NM_025128_0
sgMUS81_10	MUS81	nuclear	chr11	65628309	+	GGGACGAGGCGACCCGCAGC	NM_025128_0
sgTMPRSS11A_1	TMPRSS11A	cellcyc	chr4	68829102	-	TCCTCCTGTACATGATGTAT	NM_001114387_0	NM_182606_0
sgTMPRSS11A_2	TMPRSS11A	cellcyc	chr4	68812277	-	TTTCTCAGGACAGTGGGATT	NM_001114387_1	NM_182606_1
sgTMPRSS11A_3	TMPRSS11A	cellcyc	chr4	68812249	-	GAAGCAGAAATCTGAAGCCA	NM_001114387_1	NM_182606_1
sgTMPRSS11A_4	TMPRSS11A	cellcyc	chr4	68812229	+	ATGAGAACGGCAATCATCCA	NM_001114387_1	NM_182606_1
sgTMPRSS11A_5	TMPRSS11A	cellcyc	chr4	68812216	+	CAGGGACAACACAATGAGAA	NM_001114387_1	NM_182606_1
sgTMPRSS11A_6	TMPRSS11A	cellcyc	chr4	68812209	-	TGTGTTGTCCCTGACAGTGG	NM_001114387_1	NM_182606_1
sgTMPRSS11A_7	TMPRSS11A	cellcyc	chr4	68812198	+	GGTCACTGCCACCACTGTCA	NM_001114387_1	NM_182606_1
sgTMPRSS11A_8	TMPRSS11A	cellcyc	chr4	68812196	-	ACAGTGGTGGCAGTGACCAT	NM_001114387_1	NM_182606_1
sgTMPRSS11A_9	TMPRSS11A	cellcyc	chr4	68812188	-	GGCAGTGACCATAGGTCTCC	NM_001114387_1	NM_182606_1
sgTMPRSS11A_10	TMPRSS11A	cellcyc	chr4	68812177	+	GAAGTGAACCAGGAGACCTA	NM_001114387_1	NM_182606_1
sgIGF2R_1	IGF2R	nuclear	chr6	160390328	-	GCAGAGAGCGCTGCGGGCGG	NM_000876_0
sgIGF2R_2	IGF2R	nuclear	chr6	160390334	-	GCAGGAGCAGAGAGCGCTGC	NM_000876_0
sgIGF2R_3	IGF2R	nuclear	chr6	160390352	-	CGAGCAGCAGCAGCTGCAGC	NM_000876_0
sgIGF2R_4	IGF2R	nuclear	chr6	160390416	-	GCCACCCACCTGCACAGCTC	NM_000876_0
sgIGF2R_5	IGF2R	nuclear	chr6	160412202	+	TCTTCCTTTCCAGTTATACA	NM_000876_1
sgIGF2R_6	IGF2R	nuclear	chr6	160412214	-	AACAGCTTCCCATGTATAAC	NM_000876_1
sgIGF2R_7	IGF2R	nuclear	chr6	160412260	+	AATCAACATCTGTGGAAGTG	NM_000876_1
sgIGF2R_8	IGF2R	nuclear	chr6	160412276	+	AGTGTGGATATTGTCCAGTG	NM_000876_1
sgIGF2R_9	IGF2R	nuclear	chr6	160412293	-	CAGCACTTGATGGCCCGCAC	NM_000876_1
sgIGF2R_10	IGF2R	nuclear	chr6	160412303	-	TGCATACAAACAGCACTTGA	NM_000876_1
sgPLRG1_1	PLRG1	nuclear	chr4	155471453	-	ACACGGTAGCATCATGGTCG	NM_001201564_0	NM_002669_0
sgPLRG1_2	PLRG1	nuclear	chr4	155470051	-	CTGTACACACCCTTGTGTTC	NM_001201564_1	NM_002669_1
sgPLRG1_3	PLRG1	nuclear	chr4	155470039	-	TTGTGTTCAGGTCGTTGAAG	NM_001201564_1	NM_002669_1
sgPLRG1_4	PLRG1	nuclear	chr4	155470012	+	ATCAGCTACAAACATGTCAT	NM_001201564_1	NM_002669_1
sgPLRG1_5	PLRG1	nuclear	chr4	155470010	-	GACATGTTTGTAGCTGATAA	NM_001201564_1	NM_002669_1
sgPLRG1_6	PLRG1	nuclear	chr4	155469982	-	CTGTGCCTTTAGATGAAGAG	NM_001201564_1	NM_002669_1
sgPLRG1_7	PLRG1	nuclear	chr4	155469974	+	ACCAACCTCTCTTCATCTAA	NM_001201564_1	NM_002669_1
sgPLRG1_8	PLRG1	nuclear	chr4	155468966	-	ATCAAGCTTCGTAATGAGTA	NM_001201564_2	NM_002669_2
sgPLRG1_9	PLRG1	nuclear	chr4	155468901	-	GAAGGGTCCTCAGAATGCAA	NM_001201564_2	NM_002669_2
sgPLRG1_10	PLRG1	nuclear	chr4	155468891	+	TATGAATCCGTTGCATTCTG	NM_001201564_2	NM_002669_2
sgRNF112_1	RNF112	nuclear	chr17	19314707	+	CATCCCAGCCTCCCATGCCA	NM_007148_0
sgRNF112_2	RNF112	nuclear	chr17	19314721	-	GACAAGGCGGGCCTTGGCAT	NM_007148_0
sgRNF112_3	RNF112	nuclear	chr17	19314727	-	GTGACTGACAAGGCGGGCCT	NM_007148_0
sgRNF112_4	RNF112	nuclear	chr17	19314733	-	AAGGAAGTGACTGACAAGGC	NM_007148_0
sgRNF112_5	RNF112	nuclear	chr17	19314752	+	TTTGTCATCGGCTTGGCAAA	NM_007148_0
sgRNF112_6	RNF112	nuclear	chr17	19314951	+	CAGAGCTTCATGGGAAACAG	NM_007148_1
sgRNF112_7	RNF112	nuclear	chr17	19314961	+	TGGGAAACAGCGGCAACAGT	NM_007148_1
sgRNF112_8	RNF112	nuclear	chr17	19315829	-	CCCAGGCCTAGCTCCAACTT	NM_007148_2
sgRNF112_9	RNF112	nuclear	chr17	19315869	-	GGAGCAGGTAGGGAGCTCCC	NM_007148_2
sgRNF112_10	RNF112	nuclear	chr17	19315876	+	CCCTACCTGCTCCATCTGCC	NM_007148_2
sgADRM1_1	ADRM1	nuclear	chr20	60878615	+	GCTTTCAGGATGACGACCTC	NM_007002_0	NM_175573_0
sgADRM1_2	ADRM1	nuclear	chr20	60878634	-	GCTTGGAAAGAGCGCGCCTG	NM_007002_0	NM_175573_0
sgADRM1_3	ADRM1	nuclear	chr20	60878642	+	CTCTTTCCAAGCCTGGTGCC	NM_007002_0	NM_175573_0
sgADRM1_4	ADRM1	nuclear	chr20	60878651	-	CGAGAGCCTGGCACCAGGCT	NM_007002_0	NM_175573_0
sgADRM1_5	ADRM1	nuclear	chr20	60878671	+	GGGCGCCTCCAACAAGTACT	NM_007002_0	NM_175573_0
sgADRM1_6	ADRM1	nuclear	chr20	60878679	-	CTCCACCAAGTACTTGTTGG	NM_007002_0	NM_175573_0
sgADRM1_7	ADRM1	nuclear	chr20	60878682	+	ACAAGTACTTGGTGGAGTTT	NM_007002_0	NM_175573_0
sgADRM1_8	ADRM1	nuclear	chr20	60878687	+	TACTTGGTGGAGTTTCGGGC	NM_007002_0	NM_175573_0
sgADRM1_9	ADRM1	nuclear	chr20	60878704	+	GGCGGGAAAGATGTCCCTGA	NM_007002_0	NM_175573_0
sgADRM1_10	ADRM1	nuclear	chr20	60878730	+	CCACCGTGACTCCGGATAAG	NM_007002_0	NM_175573_0
sgTCEA2_1	TCEA2	nuclear	chr20	62697829	+	AGGGAGCCATGGATTTGCTG	NM_003195_1	NM_198723_0
sgTCEA2_2	TCEA2	nuclear	chr20	62697838	-	CAGCTCCCGCAGCAAATCCA	NM_003195_1	NM_198723_0
sgTCEA2_3	TCEA2	nuclear	chr20	62697865	-	CAGGTGCAGCGTGATAGGCA	NM_003195_1	NM_198723_0
sgTCEA2_4	TCEA2	nuclear	chr20	62697870	-	TGGAGCAGGTGCAGCGTGAT	NM_003195_1	NM_198723_0
sgTCEA2_5	TCEA2	nuclear	chr20	62697884	-	GGCAGGGACCTACCTGGAGC	NM_003195_1	NM_198723_0
sgTCEA2_6	TCEA2	nuclear	chr20	62698258	+	GCCTCGTAGTCCACCCGAGT	NM_003195_2	NM_198723_1
sgTCEA2_7	TCEA2	nuclear	chr20	62698271	-	GACAGACATCCCGACTCGGG	NM_003195_2	NM_198723_1
sgTCEA2_8	TCEA2	nuclear	chr20	62698280	+	GGATGTCTGTCAACGCCCTT	NM_003195_2	NM_198723_1
sgTCEA2_9	TCEA2	nuclear	chr20	62698293	+	CGCCCTTCGGAAGCAGAGCT	NM_003195_2	NM_198723_1
sgTCEA2_10	TCEA2	nuclear	chr20	62698299	+	TCGGAAGCAGAGCTCGGATG	NM_003195_2	NM_198723_1
sgTCEA3_1	TCEA3	nuclear	chr1	23751119	-	GTCGCGGGCCAACATGGGCC	NM_003196_0
sgTCEA3_2	TCEA3	nuclear	chr1	23751113	-	GGCCAACATGGGCCAGGAAG	NM_003196_0
sgTCEA3_3	TCEA3	nuclear	chr1	23751098	+	TCCTCAGCAGCTCCTCTTCC	NM_003196_0
sgTCEA3_4	TCEA3	nuclear	chr1	23751069	-	AGCTGGAGAAGATGGTGGCC	NM_003196_0
sgTCEA3_5	TCEA3	nuclear	chr1	23751059	-	GATGGTGGCCAGGAAGAACA	NM_003196_0
sgTCEA3_6	TCEA3	nuclear	chr1	23751048	+	CAGCCTCACCGTGTTCTTCC	NM_003196_0
sgTCEA3_7	TCEA3	nuclear	chr1	23745601	+	GCAGCTTCTTCAGAAGGTCC	NM_003196_1
sgTCEA3_8	TCEA3	nuclear	chr1	23745595	+	AGCTGTGCAGCTTCTTCAGA	NM_003196_1
sgTCEA3_9	TCEA3	nuclear	chr1	23745571	+	GTAGTAGCTGGATGGACATC	NM_003196_1
sgTCEA3_10	TCEA3	nuclear	chr1	23745568	-	GTCCATCCAGCTACTACAGG	NM_003196_1
sgMEI1_1	MEI1	cellcyc	chr22	42095531	+	CAAGCGAGGAGATGGCTGTG	NM_152513_0
sgMEI1_2	MEI1	cellcyc	chr22	42095538	+	GGAGATGGCTGTGAGGCAGG	NM_152513_0
sgMEI1_3	MEI1	cellcyc	chr22	42095544	+	GGCTGTGAGGCAGGCGGCGA	NM_152513_0
sgMEI1_4	MEI1	cellcyc	chr22	42095571	+	CACTCCCGGGCCCAGGAGAG	NM_152513_0
sgMEI1_5	MEI1	cellcyc	chr22	42095579	-	CTCTTCCTCTCTCCTGGGCC	NM_152513_0
sgMEI1_6	MEI1	cellcyc	chr22	42095584	-	GCCGCCTCTTCCTCTCTCCT	NM_152513_0
sgMEI1_7	MEI1	cellcyc	chr22	42095597	+	AGGCGGCGCTTCTATTCGAG	NM_152513_0
sgMEI1_8	MEI1	cellcyc	chr22	42095609	+	TATTCGAGAGGGCCCATTAC	NM_152513_0
sgMEI1_9	MEI1	cellcyc	chr22	42095624	-	GCGCGGGTCGTGCCGGTAAT	NM_152513_0
sgMEI1_10	MEI1	cellcyc	chr22	42095631	-	GCAGCCAGCGCGGGTCGTGC	NM_152513_0
sgCOX4I1_1	COX4I1	nuclear	chr16	85834803	+	CTTTCAGAATGTTGGCTACC	NM_001861_0
sgCOX4I1_2	COX4I1	nuclear	chr16	85834824	-	GCCAACTAGGCTAAATACCC	NM_001861_0
sgCOX4I1_3	COX4I1	nuclear	chr16	85834860	-	AGCTCGTACACACACAGAGG	NM_001861_0
sgCOX4I1_4	COX4I1	nuclear	chr16	85834862	+	TCTGTGTGTGTACGAGCTCA	NM_001861_0
sgCOX4I1_5	COX4I1	nuclear	chr16	85838569	+	CGCTCCCAGCTTATATGGAT	NM_001861_1
sgCOX4I1_6	COX4I1	nuclear	chr16	85838577	-	TCACGCCGATCCATATAAGC	NM_001861_1
sgCOX4I1_7	COX4I1	nuclear	chr16	85838604	-	ACATGGGCCACCTCCGGCAA	NM_001861_1
sgCOX4I1_8	COX4I1	nuclear	chr16	85838610	-	TGCTTGACATGGGCCACCTC	NM_001861_1
sgCOX4I1_9	COX4I1	nuclear	chr16	85838627	+	GCACCTGTCTGCCAGCCAGA	NM_001861_1
sgCOX4I1_10	COX4I1	nuclear	chr16	85838636	+	TGCCAGCCAGAAGGCATTGA	NM_001861_1
sgRLF_1	RLF	nuclear	chr1	40627059	+	GGCCGTGGGAAGATGGCGGA	NM_012421_0
sgRLF_2	RLF	nuclear	chr1	40627064	+	TGGGAAGATGGCGGACGGAA	NM_012421_0
sgRLF_3	RLF	nuclear	chr1	40627086	+	GGAGACGCCGCCGCTGTCGC	NM_012421_0
sgRLF_4	RLF	nuclear	chr1	40627115	+	GGCTGAGGCTCCGGCGGTAG	NM_012421_0
sgRLF_5	RLF	nuclear	chr1	40627122	+	GCTCCGGCGGTAGCGGGAGC	NM_012421_0
sgRLF_6	RLF	nuclear	chr1	40627128	+	GCGGTAGCGGGAGCCGGAGA	NM_012421_0
sgRLF_7	RLF	nuclear	chr1	40627144	-	CTCAGTCTCGACTCCATCTC	NM_012421_0
sgRLF_8	RLF	nuclear	chr1	40627148	+	TGGAGTCGAGACTGAGTCCA	NM_012421_0
sgRLF_9	RLF	nuclear	chr1	40627153	+	TCGAGACTGAGTCCATGGTT	NM_012421_0
sgRLF_10	RLF	nuclear	chr1	40627188	-	GCTCCCGGCGCTGGAGATAC	NM_012421_0
sgLEO1_1	LEO1	nuclear	chr15	52263929	-	AGCGATAATGGCGGATATGG	NM_138792_0
sgLEO1_2	LEO1	nuclear	chr15	52263918	-	CGGATATGGAGGATCTCTTC	NM_138792_0
sgLEO1_3	LEO1	nuclear	chr15	52263885	+	TTTACGCTCAGCTTCGCTGT	NM_138792_0
sgLEO1_4	LEO1	nuclear	chr15	52263883	-	AGCGAAGCTGAGCGTAAAGG	NM_138792_0
sgLEO1_5	LEO1	nuclear	chr15	52258652	-	GATCAAGAGAATGCTGCCTC	NM_138792_1
sgLEO1_6	LEO1	nuclear	chr15	52258633	+	TCCAGAGGCATTACTGCCAG	NM_138792_1
sgLEO1_7	LEO1	nuclear	chr15	52258618	+	CTGATCACTTTCACTTCCAG	NM_138792_1
sgLEO1_8	LEO1	nuclear	chr15	52258610	-	GAAAGTGATCAGGATGAAAG	NM_138792_1
sgLEO1_9	LEO1	nuclear	chr15	52258601	-	CAGGATGAAAGAGGTGATTC	NM_138792_1
sgLEO1_10	LEO1	nuclear	chr15	52258584	-	TTCAGGACAACCAAGTAATA	NM_138792_1
sgATP1A3_1	ATP1A3	nuclear	chr19	42492698	-	GCAGGACAAGAAAGATGACA	NM_001256213_1	NM_001256214_1	NM_152296_1
sgATP1A3_2	ATP1A3	nuclear	chr19	42492676	-	GACTCACCCAAGAAGAACAA	NM_001256213_1	NM_001256214_1	NM_152296_1
sgATP1A3_3	ATP1A3	nuclear	chr19	42492666	+	CTCCTTGCCCTTGTTCTTCT	NM_001256213_1	NM_001256214_1	NM_152296_1
sgATP1A3_4	ATP1A3	nuclear	chr19	42492662	-	GAACAAGGGCAAGGAGCGCC	NM_001256213_1	NM_001256214_1	NM_152296_1
sgATP1A3_5	ATP1A3	nuclear	chr19	42492656	-	GGGCAAGGAGCGCCGGGACC	NM_001256213_1	NM_001256214_1	NM_152296_1
sgATP1A3_6	ATP1A3	nuclear	chr19	42492641	-	GGACCTGGATGACCTCAAGA	NM_001256213_1	NM_001256214_1	NM_152296_1
sgATP1A3_7	ATP1A3	nuclear	chr19	42492635	-	GGATGACCTCAAGAAGGAGG	NM_001256213_1	NM_001256214_1	NM_152296_1
sgATP1A3_8	ATP1A3	nuclear	chr19	42492629	-	CCTCAAGAAGGAGGTGGCTA	NM_001256213_1	NM_001256214_1	NM_152296_1
sgATP1A3_9	ATP1A3	nuclear	chr19	42492510	-	GACAGAGCACAAGATGTCAG	NM_001256213_2	NM_001256214_2	NM_152296_2
sgATP1A3_10	ATP1A3	nuclear	chr19	42492504	-	GCACAAGATGTCAGTGGAAG	NM_001256213_2	NM_001256214_2	NM_152296_2
sgMGRN1_1	MGRN1	nuclear	chr16	4674962	-	GCGGCTGAGAATGGAGCCCA	NM_001142289_0	NM_001142290_0	NM_001142291_0	NM_015246_0
sgMGRN1_2	MGRN1	nuclear	chr16	4674971	-	CGCGATGCGGCGGCTGAGAA	NM_001142289_0	NM_001142290_0	NM_001142291_0	NM_015246_0
sgMGRN1_3	MGRN1	nuclear	chr16	4674993	+	GGTGGAGGACATCGACATCC	NM_001142289_0	NM_001142290_0	NM_001142291_0	NM_015246_0
sgMGRN1_4	MGRN1	nuclear	chr16	4675002	+	CATCGACATCCAGGCGAACT	NM_001142289_0	NM_001142290_0	NM_001142291_0	NM_015246_0
sgMGRN1_5	MGRN1	nuclear	chr16	4675014	-	AGCGATAGGCCGAGTTCGCC	NM_001142289_0	NM_001142290_0	NM_001142291_0	NM_015246_0
sgMGRN1_6	MGRN1	nuclear	chr16	4675028	-	GGACTTCGGAGGGTAGCGAT	NM_001142289_0	NM_001142290_0	NM_001142291_0	NM_015246_0
sgMGRN1_7	MGRN1	nuclear	chr16	4675038	-	GGCGCTCACCGGACTTCGGA	NM_001142289_0	NM_001142290_0	NM_001142291_0	NM_015246_0
sgMGRN1_8	MGRN1	nuclear	chr16	4700419	-	AAAGAGGTAACCTTCAGGGT	NM_001142289_1	NM_001142290_1	NM_001142291_1	NM_015246_1
sgMGRN1_9	MGRN1	nuclear	chr16	4700429	+	TTACCTCTTTGGAGAGAACA	NM_001142289_1	NM_001142290_1	NM_001142291_1	NM_015246_1
sgMGRN1_10	MGRN1	nuclear	chr16	4700444	+	GAACATGGATCTGAACTTCC	NM_001142289_1	NM_001142290_1	NM_001142291_1	NM_015246_1
sgSP8_1	SP8	nuclear	chr7	20825360	+	ATTACAGGTAGCGGCAAGCA	NM_182700_1	NM_198956_0
sgSP8_2	SP8	nuclear	chr7	20825351	+	GCCTATCTTATTACAGGTAG	NM_182700_1	NM_198956_0
sgSP8_3	SP8	nuclear	chr7	20825325	+	AGGGAGGAGGGAGACGGGCT	NM_182700_1	NM_198956_0
sgSP8_4	SP8	nuclear	chr7	20825320	+	CCGAGAGGGAGGAGGGAGAC	NM_182700_1	NM_198956_0
sgSP8_5	SP8	nuclear	chr7	20825312	+	AGAGCTGTCCGAGAGGGAGG	NM_182700_1	NM_198956_0
sgSP8_6	SP8	nuclear	chr7	20825306	+	GGAAGAAGAGCTGTCCGAGA	NM_182700_1	NM_198956_0
sgSP8_7	SP8	nuclear	chr7	20825304	-	TCGGACAGCTCTTCTTCCTT	NM_182700_1	NM_198956_0
sgSP8_8	SP8	nuclear	chr7	20825298	-	AGCTCTTCTTCCTTCGGCAA	NM_182700_1	NM_198956_0
sgSP8_9	SP8	nuclear	chr7	20825264	+	AGAGGACGAGGAGCGTTTCC	NM_182700_1	NM_198956_0
sgSP8_10	SP8	nuclear	chr7	20825252	+	GCTGGCGGAAGAAGAGGACG	NM_182700_1	NM_198956_0
sgSPHK1_1	SPHK1	nuclear	chr17	74381713	+	CGGGTCGAGGTTATGGATCC	NM_001142601_0	NM_001142602_0	NM_021972_0	NM_182965_1
sgSPHK1_2	SPHK1	nuclear	chr17	74382097	-	AGCAGCACCAGCACGCGGCA	NM_001142601_1	NM_001142602_1	NM_021972_1	NM_182965_2
sgSPHK1_3	SPHK1	nuclear	chr17	74382102	-	GGTTCAGCAGCACCAGCACG	NM_001142601_1	NM_001142602_1	NM_021972_1	NM_182965_2
sgSPHK1_4	SPHK1	nuclear	chr17	74382106	+	CTGGTGCTGCTGAACCCGCG	NM_001142601_1	NM_001142602_1	NM_021972_1	NM_182965_2
sgSPHK1_5	SPHK1	nuclear	chr17	74382114	+	GCTGAACCCGCGCGGCGGCA	NM_001142601_1	NM_001142602_1	NM_021972_1	NM_182965_2
sgSPHK1_6	SPHK1	nuclear	chr17	74382137	+	GCAAGGCCTTGCAGCTCTTC	NM_001142601_1	NM_001142602_1	NM_021972_1	NM_182965_2
sgSPHK1_7	SPHK1	nuclear	chr17	74382146	-	GTGACTCCGGAAGAGCTGCA	NM_001142601_1	NM_001142602_1	NM_021972_1	NM_182965_2
sgSPHK1_8	SPHK1	nuclear	chr17	74382196	+	TCCTTCACGCTGATGCTCAC	NM_001142601_1	NM_001142602_1	NM_021972_1	NM_182965_2
sgSPHK1_9	SPHK1	nuclear	chr17	74382286	+	CCGGTCTCCCTGCAGAGCGG	NM_001142601_2	NM_001142602_2	NM_021972_2	NM_182965_3
sgSPHK1_10	SPHK1	nuclear	chr17	74382298	+	CAGAGCGGCGGAACCACGCG	NM_001142601_2	NM_001142602_2	NM_021972_2	NM_182965_3
sgIPO11_1	IPO11	nuclear	chr5	61733107	-	GCTGGCACTATTGAGATCCA	NM_001134779_1	NM_016338_0
sgIPO11_2	IPO11	nuclear	chr5	61733120	+	TGCCAGCACTGTTGTTCTTC	NM_001134779_1	NM_016338_0
sgIPO11_3	IPO11	nuclear	chr5	61733132	+	TGTTCTTCAGGTGTTAACAC	NM_001134779_1	NM_016338_0
sgIPO11_4	IPO11	nuclear	chr5	61733144	+	GTTAACACAGGCCACCAGTC	NM_001134779_1	NM_016338_0
sgIPO11_5	IPO11	nuclear	chr5	61733158	-	CACAGCAGTATCCTGACTGG	NM_001134779_1	NM_016338_0
sgIPO11_6	IPO11	nuclear	chr5	61733187	-	TGCTTCAACTGCTCCTCAGC	NM_001134779_1	NM_016338_0
sgIPO11_7	IPO11	nuclear	chr5	61733189	+	TGAGGAGCAGTTGAAGCAGT	NM_001134779_1	NM_016338_0
sgIPO11_8	IPO11	nuclear	chr5	61733202	+	AAGCAGTGGGAGACACAGCC	NM_001134779_1	NM_016338_0
sgIPO11_9	IPO11	nuclear	chr5	61733223	-	AGCAACACTGAATAGAAACC	NM_001134779_1	NM_016338_0
sgIPO11_10	IPO11	nuclear	chr5	61738822	-	ATTTATATCCAAAGTGTGGT	NM_001134779_2	NM_016338_1
sgCUEDC2_1	CUEDC2	nuclear	chr10	104184938	-	CAGAAGAGAGAGCATGGAGC	NM_024040_0
sgCUEDC2_2	CUEDC2	nuclear	chr10	104184890	+	GGTGTGTCTGGACAAAGGCA	NM_024040_0
sgCUEDC2_3	CUEDC2	nuclear	chr10	104184887	-	CTTTGTCCAGACACACCTCC	NM_024040_0
sgCUEDC2_4	CUEDC2	nuclear	chr10	104184878	+	CGGCCTCCGGGAGGTGTGTC	NM_024040_0
sgCUEDC2_5	CUEDC2	nuclear	chr10	104184873	-	ACCTCCCGGAGGCCGACCTC	NM_024040_0
sgCUEDC2_6	CUEDC2	nuclear	chr10	104184865	+	CTCTACCTGAGGTCGGCCTC	NM_024040_0
sgCUEDC2_7	CUEDC2	nuclear	chr10	104184858	+	GACCCGTCTCTACCTGAGGT	NM_024040_0
sgCUEDC2_8	CUEDC2	nuclear	chr10	104184544	-	GTTCCCTTCCTGCAGTGGCT	NM_024040_1
sgCUEDC2_9	CUEDC2	nuclear	chr10	104184538	-	TTCCTGCAGTGGCTTGGATG	NM_024040_1
sgCUEDC2_10	CUEDC2	nuclear	chr10	104184515	-	TCATCTTCTCCTATGTGCTT	NM_024040_1
sgIPO13_1	IPO13	nuclear	chr1	44413258	+	GGGAGGGAGCAAAGATGGAG	NM_014652_0
sgIPO13_2	IPO13	nuclear	chr1	44413265	+	AGCAAAGATGGAGCGGCGGG	NM_014652_0
sgIPO13_3	IPO13	nuclear	chr1	44413274	+	GGAGCGGCGGGAGGAGCAGC	NM_014652_0
sgIPO13_4	IPO13	nuclear	chr1	44413307	+	GGCTGGAGCAGCACCAGCCT	NM_014652_0
sgIPO13_5	IPO13	nuclear	chr1	44413319	+	ACCAGCCTTGGACTTCACTG	NM_014652_0
sgIPO13_6	IPO13	nuclear	chr1	44413327	-	GTTCTCCACAGTGAAGTCCA	NM_014652_0
sgIPO13_7	IPO13	nuclear	chr1	44413334	+	CACTGTGGAGAACGTGGAGA	NM_014652_0
sgIPO13_8	IPO13	nuclear	chr1	44415099	-	TGTTGGGATCATAGTAGAGC	NM_014652_1
sgIPO13_9	IPO13	nuclear	chr1	44415115	-	AGGTTCTTATTCTCAATGTT	NM_014652_1
sgIPO13_10	IPO13	nuclear	chr1	44415125	+	ATAAGAACCTGGCTCAGAAG	NM_014652_1
sgRBMXL1_1	RBMXL1	nuclear	chr1	89449426	-	AAAGCTCTTGAAACAGTATT	NM_001162536_0	NM_019610_0
sgRBMXL1_2	RBMXL1	nuclear	chr1	89449228	-	TCATTTGAAAGAGGTAGACA	NM_001162536_0	NM_019610_0
sgRBMXL1_3	RBMXL1	nuclear	chr1	89449196	+	GACCTCTACTTCTTGGAGGT	NM_001162536_0	NM_019610_0
sgRBMXL1_4	RBMXL1	nuclear	chr1	89449120	+	TCCATGTGTCCTCCTCGTGA	NM_001162536_0	NM_019610_0
sgRBMXL1_5	RBMXL1	nuclear	chr1	89449009	+	GGTGCAGATCTCTTAGGAGA	NM_001162536_0	NM_019610_0
sgRBMXL1_6	RBMXL1	nuclear	chr1	89448988	+	CTGCTGCGAACTAGTCCTGA	NM_001162536_0	NM_019610_0
sgRBMXL1_7	RBMXL1	nuclear	chr1	89448955	-	GGAAGAGCTCCTCTATCACG	NM_001162536_0	NM_019610_0
sgRBMXL1_8	RBMXL1	nuclear	chr1	89448943	+	CTATCTCTTCCACGTGATAG	NM_001162536_0	NM_019610_0
sgRBMXL1_9	RBMXL1	nuclear	chr1	89448712	-	TATGGCGATAGAGATGGATA	NM_001162536_0	NM_019610_0
sgRBMXL1_10	RBMXL1	nuclear	chr1	89448615	-	GTAGTGCTCCACTTACACGA	NM_001162536_0	NM_019610_0
sgFRG1_1	FRG1	nuclear	chr4	190862165	-	CACGTAGGAGTACTCGGCCA	NM_004477_0
sgFRG1_2	FRG1	nuclear	chr4	190862171	-	AGACTTCACGTAGGAGTACT	NM_004477_0
sgFRG1_3	FRG1	nuclear	chr4	190862180	-	GAGCTTGGTAGACTTCACGT	NM_004477_0
sgFRG1_4	FRG1	nuclear	chr4	190862195	-	GGTTCCCTTGAGCACGAGCT	NM_004477_0
sgFRG1_5	FRG1	nuclear	chr4	190862204	+	TCAAGGGAACCAAGACGAAG	NM_004477_0
sgFRG1_6	FRG1	nuclear	chr4	190862216	-	CAGGACCCACCTCTTCGTCT	NM_004477_0
sgFRG1_7	FRG1	nuclear	chr4	190864405	+	GAAACCCAGCTTGATATTGT	NM_004477_1
sgFRG1_8	FRG1	nuclear	chr4	190864413	-	ACTCACCAACAATATCAAGC	NM_004477_1
sgFRG1_9	FRG1	nuclear	chr4	190873359	+	CATAGCCATTGAAATGGATA	NM_004477_2
sgFRG1_10	FRG1	nuclear	chr4	190876186	+	TACAGAATCGCCCTGAAGTC	NM_004477_4
sgTP53TG5_1	TP53TG5	nuclear	chr20	44006855	-	TGAGTCCATCAGCAAAGAAG	NM_014477_0
sgTP53TG5_2	TP53TG5	nuclear	chr20	44006847	+	TTGGGCCTCTTCTTTGCTGA	NM_014477_0
sgTP53TG5_3	TP53TG5	nuclear	chr20	44006839	-	GAAGAGGCCCAAGAACAGCA	NM_014477_0
sgTP53TG5_4	TP53TG5	nuclear	chr20	44006830	-	CAAGAACAGCAGGGTTTCCA	NM_014477_0
sgTP53TG5_5	TP53TG5	nuclear	chr20	44006234	-	GATGCAAGATGAGAAACTGC	NM_014477_1
sgTP53TG5_6	TP53TG5	nuclear	chr20	44006196	-	CTGTGAGCAAAGTAATTGAG	NM_014477_1
sgTP53TG5_7	TP53TG5	nuclear	chr20	44006180	-	TGAGCGGAACCGTCTGAGAA	NM_014477_1
sgTP53TG5_8	TP53TG5	nuclear	chr20	44006168	+	GGCGTCTCACCGTTCTCAGA	NM_014477_1
sgTP53TG5_9	TP53TG5	nuclear	chr20	44005934	-	TACTCAAGAGCTCAAACCGC	NM_014477_2
sgTP53TG5_10	TP53TG5	nuclear	chr20	44005912	+	GCTTATGCAGTTCTTGGATC	NM_014477_2
sgPOU5F1B_1	POU5F1B	nuclear	chr8	128428193	+	GCTGGGTTGATCCTCTGACC	NM_001159542_0
sgPOU5F1B_2	POU5F1B	nuclear	chr8	128428207	-	TGGAAGCTTAGCCAGGTCAG	NM_001159542_0
sgPOU5F1B_3	POU5F1B	nuclear	chr8	128428387	+	TCTCAGCCTGAGAGCGAAGC	NM_001159542_0
sgPOU5F1B_4	POU5F1B	nuclear	chr8	128428396	-	CCGACTCCTGCTTCGCTCTC	NM_001159542_0
sgPOU5F1B_5	POU5F1B	nuclear	chr8	128428415	+	GGGTGGAGAGCAACTCCAAT	NM_001159542_0
sgPOU5F1B_6	POU5F1B	nuclear	chr8	128428509	-	TGATGTCCTGGGACTTCTCC	NM_001159542_0
sgPOU5F1B_7	POU5F1B	nuclear	chr8	128428773	+	CAAAGCAGAAACCCTCATGC	NM_001159542_0
sgPOU5F1B_8	POU5F1B	nuclear	chr8	128428787	-	TCTCTTTCGGGCCTGCATGA	NM_001159542_0
sgPOU5F1B_9	POU5F1B	nuclear	chr8	128428869	-	TGATCTGCAGTGTGGGTTTC	NM_001159542_0
sgPOU5F1B_10	POU5F1B	nuclear	chr8	128428876	-	ATGTGGCTGATCTGCAGTGT	NM_001159542_0
sgSP2_1	SP2	nuclear	chr17	45973637	+	GAGGAAGATGTCGTAATGAG	NM_003110_0
sgSP2_2	SP2	nuclear	chr17	45992672	+	AACAGATCCACAGACCAGCA	NM_003110_1
sgSP2_3	SP2	nuclear	chr17	45992682	-	GTGGCAGCCATGCTGGTCTG	NM_003110_1
sgSP2_4	SP2	nuclear	chr17	45992689	-	AGCAGCAGTGGCAGCCATGC	NM_003110_1
sgSP2_5	SP2	nuclear	chr17	45992701	-	ACTGGGACTCACAGCAGCAG	NM_003110_1
sgSP2_6	SP2	nuclear	chr17	45992718	-	GCAGGCTGCAGGTAGTCACT	NM_003110_1
sgSP2_7	SP2	nuclear	chr17	45992729	-	TGGTGGAGGCGGCAGGCTGC	NM_003110_1
sgSP2_8	SP2	nuclear	chr17	45992732	+	GCCTGCCGCCTCCACCACCC	NM_003110_1
sgSP2_9	SP2	nuclear	chr17	45992740	-	ACTCGCCTGGGTGGTGGAGG	NM_003110_1
sgSP2_10	SP2	nuclear	chr17	45992746	-	CTGCCTACTCGCCTGGGTGG	NM_003110_1
sgMCM10_1	MCM10	cellcyc	chr10	13206187	+	TGTCCTCTTGACAGCATGGA	NM_018518_0	NM_182751_0
sgMCM10_2	MCM10	cellcyc	chr10	13212937	+	GTCTCTGCTGACCGCACTGC	NM_018518_1	NM_182751_1
sgMCM10_3	MCM10	cellcyc	chr10	13212978	-	TTCTTCTGAATTACAATCCA	NM_018518_1	NM_182751_1
sgMCM10_4	MCM10	cellcyc	chr10	13213031	-	AAGAGCTCATCAAATGCGTC	NM_018518_1	NM_182751_1
sgMCM10_5	MCM10	cellcyc	chr10	13213040	+	GATGAGCTCTTTGATGCCGA	NM_018518_1	NM_182751_1
sgMCM10_6	MCM10	cellcyc	chr10	13213046	+	CTCTTTGATGCCGACGGCGA	NM_018518_1	NM_182751_1
sgMCM10_7	MCM10	cellcyc	chr10	13213059	-	ATAAGATTCACCGTCGCCGT	NM_018518_1	NM_182751_1
sgMCM10_8	MCM10	cellcyc	chr10	13213066	+	CGGTGAATCTTATACAGAAG	NM_018518_1	NM_182751_1
sgMCM10_9	MCM10	cellcyc	chr10	13213076	+	TATACAGAAGAGGCTGATGA	NM_018518_1	NM_182751_1
sgMCM10_10	MCM10	cellcyc	chr10	13213085	+	GAGGCTGATGATGGAGAAAC	NM_018518_1	NM_182751_1
sgNUP93_1	NUP93	nuclear	chr16	56839411	+	GCAGACCTTCGGCATGGCTG	NM_001242795_0	NM_001242796_0	NM_014669_3
sgNUP93_2	NUP93	nuclear	chr16	56839422	+	GCATGGCTGAGGAGTACCAT	NM_001242795_0	NM_001242796_0	NM_014669_3
sgNUP93_3	NUP93	nuclear	chr16	56839435	+	GTACCATCGGGAGTCAATGT	NM_001242795_0	NM_001242796_0	NM_014669_3
sgNUP93_4	NUP93	nuclear	chr16	56839443	+	GGGAGTCAATGTTGGTTGAG	NM_001242795_0	NM_001242796_0	NM_014669_3
sgNUP93_5	NUP93	nuclear	chr16	56839480	+	GCGAATTCTGCACACACTGC	NM_001242795_0	NM_001242796_0	NM_014669_3
sgNUP93_6	NUP93	nuclear	chr16	56839487	+	CTGCACACACTGCTGGCATC	NM_001242795_0	NM_001242796_0	NM_014669_3
sgNUP93_7	NUP93	nuclear	chr16	56839521	-	GCTTTCTTGAGTAAAGTCAA	NM_001242795_0	NM_001242796_0	NM_014669_3
sgNUP93_8	NUP93	nuclear	chr16	56852574	+	GCCAAGCTACATCAGTGATG	NM_001242795_1	NM_001242796_1	NM_014669_4
sgNUP93_9	NUP93	nuclear	chr16	56852604	-	TATCCAGAGAGCTTCGACCA	NM_001242795_1	NM_001242796_1	NM_014669_4
sgNUP93_10	NUP93	nuclear	chr16	56852613	+	CTCTCTGGATAACATCGAGA	NM_001242795_1	NM_001242796_1	NM_014669_4
sgPHOX2A_1	PHOX2A	nuclear	chr11	71955028	+	TTGAGGTAGGAGTAGTCCAT	NM_005169_0
sgPHOX2A_2	PHOX2A	nuclear	chr11	71955011	+	CGCACGAGTCGTACGAATTG	NM_005169_0
sgPHOX2A_3	PHOX2A	nuclear	chr11	71955008	-	TTCGTACGACTCGTGCGTGG	NM_005169_0
sgPHOX2A_4	PHOX2A	nuclear	chr11	71954999	-	CTCGTGCGTGGCGGCCATGG	NM_005169_0
sgPHOX2A_5	PHOX2A	nuclear	chr11	71954982	+	GCCGTAGGCGGACGCCTCCA	NM_005169_0
sgPHOX2A_6	PHOX2A	nuclear	chr11	71954977	-	GCGTCCGCCTACGGCGACTT	NM_005169_0
sgPHOX2A_7	PHOX2A	nuclear	chr11	71954967	+	GCAGGCGCCAAAGTCGCCGT	NM_005169_0
sgPHOX2A_8	PHOX2A	nuclear	chr11	71954959	-	TTTGGCGCCTGCAGCCAGCC	NM_005169_0
sgPHOX2A_9	PHOX2A	nuclear	chr11	71954949	+	GAAGCCGCCGGGCTGGCTGC	NM_005169_0
sgPHOX2A_10	PHOX2A	nuclear	chr11	71954938	+	GGGCTGTATTGGAAGCCGCC	NM_005169_0
sgPHOX2B_1	PHOX2B	nuclear	chr4	41750581	+	ACTCGTAGGCAGAGGAATTG	NM_003924_0
sgPHOX2B_2	PHOX2B	nuclear	chr4	41750573	+	CATACAGGACTCGTAGGCAG	NM_003924_0
sgPHOX2B_3	PHOX2B	nuclear	chr4	41750571	-	GCCTACGAGTCCTGTATGGC	NM_003924_0
sgPHOX2B_4	PHOX2B	nuclear	chr4	41750566	-	CGAGTCCTGTATGGCTGGGA	NM_003924_0
sgPHOX2B_5	PHOX2B	nuclear	chr4	41750558	+	GGTGTCCATCCCAGCCATAC	NM_003924_0
sgPHOX2B_6	PHOX2B	nuclear	chr4	41750551	-	TGGGATGGACACCTCGAGCC	NM_003924_0
sgPHOX2B_7	PHOX2B	nuclear	chr4	41750537	+	ATAGGCTGAAGCCAGGCTCG	NM_003924_0
sgPHOX2B_8	PHOX2B	nuclear	chr4	41750530	+	AGTCAGCATAGGCTGAAGCC	NM_003924_0
sgPHOX2B_9	PHOX2B	nuclear	chr4	41750519	+	GCAGGAACTGAAGTCAGCAT	NM_003924_0
sgPHOX2B_10	PHOX2B	nuclear	chr4	41750515	-	TGACTTCAGTTCCTGCAGCC	NM_003924_0
sgMLLT4_1	MLLT4	nuclear	chr6	168227799	+	CGCGGCCAGGACCATGTCGG	NM_001040000_0	NM_001207008_0
sgMLLT4_2	MLLT4	nuclear	chr6	168227813	-	GTCACGGCCGCCCGCCGACA	NM_001040000_0	NM_001207008_0
sgMLLT4_3	MLLT4	nuclear	chr6	168227819	+	CGGGCGGCCGTGACGAGGAG	NM_001040000_0	NM_001207008_0
sgMLLT4_4	MLLT4	nuclear	chr6	168227829	-	GCTTCCGCCGCTCCTCGTCA	NM_001040000_0	NM_001207008_0
sgMLLT4_5	MLLT4	nuclear	chr6	168227849	+	TGGCCGACATCATCCACCAC	NM_001040000_0	NM_001207008_0
sgMLLT4_6	MLLT4	nuclear	chr6	168227861	+	TCCACCACTGGAACGCCAAC	NM_001040000_0	NM_001207008_0
sgMLLT4_7	MLLT4	nuclear	chr6	168227879	-	CTCGAACAGGTCCAGCCGGT	NM_001040000_0	NM_001207008_0
sgMLLT4_8	MLLT4	nuclear	chr6	168227892	-	TCGGCTGGCTGATCTCGAAC	NM_001040000_0	NM_001207008_0
sgMLLT4_9	MLLT4	nuclear	chr6	168227895	+	CGAGATCAGCCAGCCGACCG	NM_001040000_0	NM_001207008_0
sgMLLT4_10	MLLT4	nuclear	chr6	168227907	-	CGGTGCTCACCTCGGTCGGC	NM_001040000_0	NM_001207008_0
sgPNN_1	PNN	nuclear	chr14	39644488	+	GGTCGCCGTGAGAACTTTGC	NM_002687_0
sgPNN_2	PNN	nuclear	chr14	39644497	+	GAGAACTTTGCAGGAACAGC	NM_002687_0
sgPNN_3	PNN	nuclear	chr14	39644529	-	CACGTTCTTAAGACTCTCTT	NM_002687_0
sgPNN_4	PNN	nuclear	chr14	39644552	+	GAGAACATTCGCAAGCTCAC	NM_002687_0
sgPNN_5	PNN	nuclear	chr14	39644557	+	CATTCGCAAGCTCACCGGGC	NM_002687_0
sgPNN_6	PNN	nuclear	chr14	39644574	-	CACGTCATTCGGATCCCGCC	NM_002687_0
sgPNN_7	PNN	nuclear	chr14	39644585	-	GGCCCTTACCTCACGTCATT	NM_002687_0
sgPNN_8	PNN	nuclear	chr14	39645281	+	GCCCATCCAAGCCAGATTGC	NM_002687_1
sgPNN_9	PNN	nuclear	chr14	39645290	-	AAAGGGCCAGCAATCTGGCT	NM_002687_1
sgPNN_10	PNN	nuclear	chr14	39645295	-	ACCAGAAAGGGCCAGCAATC	NM_002687_1
sgAAAS_1	AAAS	nuclear	chr12	53715238	-	ACCGGCAAGATGTGCTCTCT	NM_001173466_0	NM_015665_0
sgAAAS_2	AAAS	nuclear	chr12	53715212	-	GTTCCCTCCTCCACCGCCTC	NM_001173466_0	NM_015665_0
sgAAAS_3	AAAS	nuclear	chr12	53715176	-	ATATGAGCACAATAACGAGC	NM_001173466_0	NM_015665_0
sgAAAS_4	AAAS	nuclear	chr12	53715169	-	CACAATAACGAGCTGGTGAC	NM_001173466_0	NM_015665_0
sgAAAS_5	AAAS	nuclear	chr12	53714441	+	TCCTTTGTCAGTTGTAGGAC	NM_001173466_1	NM_015665_1
sgAAAS_6	AAAS	nuclear	chr12	53714405	+	GTGCCATGGTCCAGCCTTCC	NM_001173466_1	NM_015665_1
sgAAAS_7	AAAS	nuclear	chr12	53714391	+	TGAAGGCAGTTCTTGTGCCA	NM_001173466_1	NM_015665_1
sgAAAS_8	AAAS	nuclear	chr12	53714382	-	AACTGCCTTCATCCATCACC	NM_001173466_1	NM_015665_1
sgAAAS_9	AAAS	nuclear	chr12	53714374	+	TTGCTCCCGGTGATGGATGA	NM_001173466_1	NM_015665_1
sgAAAS_10	AAAS	nuclear	chr12	53714367	+	TCCACACTTGCTCCCGGTGA	NM_001173466_1	NM_015665_1
sgSIX4_1	SIX4	nuclear	chr14	61190754	+	GCACTTGCGATCTGCCCGGT	NM_017420_0
sgSIX4_2	SIX4	nuclear	chr14	61190752	-	CGGGCAGATCGCAAGTGCGG	NM_017420_0
sgSIX4_3	SIX4	nuclear	chr14	61190733	-	GCGGACATCAAGCAAGAGAA	NM_017420_0
sgSIX4_4	SIX4	nuclear	chr14	61190728	-	CATCAAGCAAGAGAATGGGA	NM_017420_0
sgSIX4_5	SIX4	nuclear	chr14	61190716	-	GAATGGGATGGAAAGCGCCT	NM_017420_0
sgSIX4_6	SIX4	nuclear	chr14	61190711	-	GGATGGAAAGCGCCTCGGAA	NM_017420_0
sgSIX4_7	SIX4	nuclear	chr14	61190704	-	AAGCGCCTCGGAAGGGCAGG	NM_017420_0
sgSIX4_8	SIX4	nuclear	chr14	61190696	+	GTGCGCCTCCTGCCCTTCCG	NM_017420_0
sgSIX4_9	SIX4	nuclear	chr14	61190685	-	GAGGCGCACCGAGAAGTGGC	NM_017420_0
sgSIX4_10	SIX4	nuclear	chr14	61190597	+	CACCCTGGCGGCAGCGGTCG	NM_017420_0
sgSIX5_1	SIX5	nuclear	chr19	46272086	-	AAACATGGCTACCTTGCCTG	NM_175875_0
sgSIX5_2	SIX5	nuclear	chr19	46272073	-	TTGCCTGCGGAGCCGAGCGC	NM_175875_0
sgSIX5_3	SIX5	nuclear	chr19	46272020	-	GGCGGCGGCGACCGAAGAGG	NM_175875_0
sgSIX5_4	SIX5	nuclear	chr19	46272014	-	GGCGACCGAAGAGGAGGAGG	NM_175875_0
sgSIX5_5	SIX5	nuclear	chr19	46271981	-	GCTCTTGCAGACTTTGCAGG	NM_175875_0
sgSIX5_6	SIX5	nuclear	chr19	46271974	-	CAGACTTTGCAGGCGGCCGA	NM_175875_0
sgSIX5_7	SIX5	nuclear	chr19	46271969	-	TTTGCAGGCGGCCGAGGGTG	NM_175875_0
sgSIX5_8	SIX5	nuclear	chr19	46271917	-	GCAGCGGCTGCGGGAGCTGA	NM_175875_0
sgSIX5_9	SIX5	nuclear	chr19	46271911	-	GCTGCGGGAGCTGAGGGCCC	NM_175875_0
sgSIX5_10	SIX5	nuclear	chr19	46271859	+	GGGCGGTTCGGAAGCGGCCT	NM_175875_0
sgSIX6_1	SIX6	nuclear	chr14	60976124	-	TGAAATTCAAGATGGGCAGC	NM_007374_0
sgSIX6_2	SIX6	nuclear	chr14	60976167	+	TGTGAGACCCTGGAAGAGAG	NM_007374_0
sgSIX6_3	SIX6	nuclear	chr14	60976177	-	CACATCGCCGCTCTCTTCCA	NM_007374_0
sgSIX6_4	SIX6	nuclear	chr14	60976184	+	GAGCGGCGATGTGGAGCGCC	NM_007374_0
sgSIX6_5	SIX6	nuclear	chr14	60976198	+	AGCGCCTGGGTCGCTTCCTC	NM_007374_0
sgSIX6_6	SIX6	nuclear	chr14	60976238	-	TGAGGGCCTCGCAGGCCGCA	NM_007374_0
sgSIX6_7	SIX6	nuclear	chr14	60976246	-	ATTCTTGTTGAGGGCCTCGC	NM_007374_0
sgSIX6_8	SIX6	nuclear	chr14	60976250	+	GGCCCTCAACAAGAATGAGT	NM_007374_0
sgSIX6_9	SIX6	nuclear	chr14	60976274	+	GCTACGCGCACGAGCCATCG	NM_007374_0
sgSIX6_10	SIX6	nuclear	chr14	60976284	+	CGAGCCATCGTGGCCTTTCA	NM_007374_0
sgSAGE1_1	SAGE1	nuclear	chrX	134978440	-	GCAGCATGAAGTTCTTCAGG	NM_018666_0
sgSAGE1_2	SAGE1	nuclear	chrX	134978461	+	GCCTATGTGTTTACAAATGA	NM_018666_0
sgSAGE1_3	SAGE1	nuclear	chrX	134983811	+	GAAGGAAGAGTATGTCCTCG	NM_018666_1
sgSAGE1_4	SAGE1	nuclear	chrX	134983824	+	GTCCTCGTGGTTAGACAAAC	NM_018666_1
sgSAGE1_5	SAGE1	nuclear	chrX	134986684	-	AGACATTATCAGCTACTGGT	NM_018666_2
sgSAGE1_6	SAGE1	nuclear	chrX	134986706	+	TCAACTGCTCCACCATGGCC	NM_018666_2
sgSAGE1_7	SAGE1	nuclear	chrX	134986718	-	GCCATATTACCAGGCCATGG	NM_018666_2
sgSAGE1_8	SAGE1	nuclear	chrX	134987419	-	TTCACGGATATTGTGAGCGA	NM_018666_3
sgSAGE1_9	SAGE1	nuclear	chrX	134987459	-	AGACTTTGTCAGTTCGAGAT	NM_018666_3
sgSAGE1_10	SAGE1	nuclear	chrX	134987489	+	TCCACCACAGCTTGTTCATA	NM_018666_3
sgSIX1_1	SIX1	nuclear	chr14	61115887	-	ATGTCGATGCTGCCGTCGTT	NM_005982_0
sgSIX1_2	SIX1	nuclear	chr14	61115872	+	TCCTGCGTAAAGCCAAACGA	NM_005982_0
sgSIX1_3	SIX1	nuclear	chr14	61115867	-	TGGCTTTACGCAGGAGCAAG	NM_005982_0
sgSIX1_4	SIX1	nuclear	chr14	61115836	-	TGCGAGGTTCTGCAGCAAGG	NM_005982_0
sgSIX1_5	SIX1	nuclear	chr14	61115828	-	TCTGCAGCAAGGCGGAAACC	NM_005982_0
sgSIX1_6	SIX1	nuclear	chr14	61115818	-	GGCGGAAACCTGGAGCGCCT	NM_005982_0
sgSIX1_7	SIX1	nuclear	chr14	61115807	+	GGAACCTGCCCAGGCGCTCC	NM_005982_0
sgSIX1_8	SIX1	nuclear	chr14	61115798	+	GTGACCACAGGAACCTGCCC	NM_005982_0
sgSIX1_9	SIX1	nuclear	chr14	61115786	+	CGCAGGCGGGCAGTGACCAC	NM_005982_0
sgSIX1_10	SIX1	nuclear	chr14	61115769	+	GTTCTTGTGCAGGTGGTCGC	NM_005982_0
sgSIX2_1	SIX2	nuclear	chr2	45236228	+	GAAGGTGGGCAGCATGGACA	NM_016932_0
sgSIX2_2	SIX2	nuclear	chr2	45236222	+	GAAGCCGAAGGTGGGCAGCA	NM_016932_0
sgSIX2_3	SIX2	nuclear	chr2	45236213	+	CTCCTGCGTGAAGCCGAAGG	NM_016932_0
sgSIX2_4	SIX2	nuclear	chr2	45236209	-	CGGCTTCACGCAGGAGCAAG	NM_016932_0
sgSIX2_5	SIX2	nuclear	chr2	45236178	-	TGCGAGGTGCTGCAGCAGGG	NM_016932_0
sgSIX2_6	SIX2	nuclear	chr2	45236165	-	AGCAGGGCGGCAACATCGAG	NM_016932_0
sgSIX2_7	SIX2	nuclear	chr2	45236160	-	GGCGGCAACATCGAGCGGCT	NM_016932_0
sgSIX2_8	SIX2	nuclear	chr2	45236147	-	AGCGGCTGGGCCGCTTCCTG	NM_016932_0
sgSIX2_9	SIX2	nuclear	chr2	45236134	+	CGGGCAGCGACCACAGGAAG	NM_016932_0
sgSIX2_10	SIX2	nuclear	chr2	45236128	+	CGCAGGCGGGCAGCGACCAC	NM_016932_0
sgSIX3_1	SIX3	nuclear	chr2	45169262	-	GTGGGAGGAATAGAGGTCTA	NM_005413_0
sgSIX3_2	SIX3	nuclear	chr2	45169269	-	ACAAGAAGTGGGAGGAATAG	NM_005413_0
sgSIX3_3	SIX3	nuclear	chr2	45169277	-	GTTTGGCAACAAGAAGTGGG	NM_005413_0
sgSIX3_4	SIX3	nuclear	chr2	45169294	-	TGGTGAGAATCGGCGAAGTT	NM_005413_0
sgSIX3_5	SIX3	nuclear	chr2	45169304	-	TATGGAGCGGTGGTGAGAAT	NM_005413_0
sgSIX3_6	SIX3	nuclear	chr2	45169308	+	TCACCACCGCTCCATACTTC	NM_005413_0
sgSIX3_7	SIX3	nuclear	chr2	45169317	-	TACTCGCCAGAAGTATGGAG	NM_005413_0
sgSIX3_8	SIX3	nuclear	chr2	45169322	-	GCCGCTACTCGCCAGAAGTA	NM_005413_0
sgSIX3_9	SIX3	nuclear	chr2	45169324	+	CTTCTGGCGAGTAGCGGCGG	NM_005413_0
sgSIX3_10	SIX3	nuclear	chr2	45169330	+	GCGAGTAGCGGCGGCGGGAA	NM_005413_0
sgHMG20A_1	HMG20A	nuclear	chr15	77750790	+	TGCAGATGAAGACGGTTCCA	NM_018200_0
sgHMG20A_2	HMG20A	nuclear	chr15	77750805	+	TTCCAAGGAGAGTAATGATC	NM_018200_0
sgHMG20A_3	HMG20A	nuclear	chr15	77750815	+	AGTAATGATCTGGCTACCAC	NM_018200_0
sgHMG20A_4	HMG20A	nuclear	chr15	77756575	+	ATTCAGGTTAAATCACCCAG	NM_018200_1
sgHMG20A_5	HMG20A	nuclear	chr15	77756593	-	CACTACTGTATGGAACCTCT	NM_018200_1
sgHMG20A_6	HMG20A	nuclear	chr15	77756603	-	GATGTGGCGCCACTACTGTA	NM_018200_1
sgHMG20A_7	HMG20A	nuclear	chr15	77756619	-	TGGATTGTTGGTGGATGATG	NM_018200_1
sgHMG20A_8	HMG20A	nuclear	chr15	77756628	-	CACAAATTCTGGATTGTTGG	NM_018200_1
sgHMG20A_9	HMG20A	nuclear	chr15	77756639	-	GAGAGATCCTCCACAAATTC	NM_018200_1
sgHMG20A_10	HMG20A	nuclear	chr15	77756642	+	TTTGTGGAGGATCTCTCTCA	NM_018200_1
sgHMG20B_1	HMG20B	cellcyc	chr19	3573295	+	CCCGGAGCGGCCATGTCCCA	NM_006339_0
sgHMG20B_2	HMG20B	cellcyc	chr19	3573674	+	TATCCTTGGCTCCAGGCCGG	NM_006339_1
sgHMG20B_3	HMG20B	cellcyc	chr19	3573699	+	GGCAAGGCTCCGGGCCAGCA	NM_006339_1
sgHMG20B_4	HMG20B	cellcyc	chr19	3573732	+	GTGACTGTCAAGCAAGAGCG	NM_006339_1
sgHMG20B_5	HMG20B	cellcyc	chr19	3573737	+	TGTCAAGCAAGAGCGCGGCG	NM_006339_1
sgHMG20B_6	HMG20B	cellcyc	chr19	3573758	+	GGGTCCACGCGCGGGCGAGA	NM_006339_1
sgHMG20B_7	HMG20B	cellcyc	chr19	3573787	-	GACTCTCACCTCCTCCTCGT	NM_006339_1
sgHMG20B_8	HMG20B	cellcyc	chr19	3574374	+	CTGCAGCCGGTGAAGAAACG	NM_006339_2
sgHMG20B_9	HMG20B	cellcyc	chr19	3574383	-	GGCCAGCCGCGTTTCTTCAC	NM_006339_2
sgHMG20B_10	HMG20B	cellcyc	chr19	3574385	+	GAAGAAACGCGGCTGGCCCA	NM_006339_2
sgSHOX2_1	SHOX2	nuclear	chr3	157823800	-	GGCGGCGATGGAAGAACTTA	NM_001163678_0	NM_003030_0	NM_006884_0
sgSHOX2_2	SHOX2	nuclear	chr3	157823752	-	GAAAGTGAAGGAGAAGAAGG	NM_001163678_0	NM_003030_0	NM_006884_0
sgSHOX2_3	SHOX2	nuclear	chr3	157823734	-	GGAGGCGATCACGTACCGGG	NM_001163678_0	NM_003030_0	NM_006884_0
sgSHOX2_4	SHOX2	nuclear	chr3	157823728	-	GATCACGTACCGGGAGGTGC	NM_001163678_0	NM_003030_0	NM_006884_0
sgSHOX2_5	SHOX2	nuclear	chr3	157823716	+	GCCCGCTCTCCAGCACCTCC	NM_001163678_0	NM_003030_0	NM_006884_0
sgSHOX2_6	SHOX2	nuclear	chr3	157823708	-	TGGAGAGCGGGCCGCTGCGC	NM_001163678_0	NM_003030_0	NM_006884_0
sgSHOX2_7	SHOX2	nuclear	chr3	157823681	+	GGTGCAGCCGGTCGGCTCCT	NM_001163678_0	NM_003030_0	NM_006884_0
sgSHOX2_8	SHOX2	nuclear	chr3	157823677	-	GCCGACCGGCTGCACCGAGG	NM_001163678_0	NM_003030_0	NM_006884_0
sgSHOX2_9	SHOX2	nuclear	chr3	157823653	-	CCGCGACGACCGCAGCAGCC	NM_001163678_0	NM_003030_0	NM_006884_0
sgSHOX2_10	SHOX2	nuclear	chr3	157823641	+	CCCGGACTGCCGGGCTGCTG	NM_001163678_0	NM_003030_0	NM_006884_0
sgCHFR_1	CHFR	cellcyc	chr12	133463908	-	AGATGTGAATCCCGATGGAG	NM_001161344_0	NM_001161345_0	NM_001161346_0	NM_001161347_0	NM_018223_0
sgCHFR_2	CHFR	cellcyc	chr12	133463894	+	CCTTCCTCGGGCCGCTCCAT	NM_001161344_0	NM_001161345_0	NM_001161346_0	NM_001161347_0	NM_018223_0
sgCHFR_3	CHFR	cellcyc	chr12	133463881	+	CGGCGACTGCTTGCCTTCCT	NM_001161344_0	NM_001161345_0	NM_001161346_0	NM_001161347_0	NM_018223_0
sgCHFR_4	CHFR	cellcyc	chr12	133463844	-	ACGGCTCCTGCGTCTGGGCG	NM_001161344_0	NM_001161345_0	NM_001161346_0	NM_001161347_0	NM_018223_0
sgCHFR_5	CHFR	cellcyc	chr12	133463837	-	CTGCGTCTGGGCGCGGAGGA	NM_001161344_0	NM_001161345_0	NM_001161346_0	NM_001161347_0	NM_018223_0
sgCHFR_6	CHFR	cellcyc	chr12	133463815	-	GCGAGCCGCACGTCCTCCTG	NM_001161344_0	NM_001161345_0	NM_001161346_0	NM_001161347_0	NM_018223_0
sgCHFR_7	CHFR	cellcyc	chr12	133463808	-	GCACGTCCTCCTGAGGAAGC	NM_001161344_0	NM_001161345_0	NM_001161346_0	NM_001161347_0	NM_018223_0
sgCHFR_8	CHFR	cellcyc	chr12	133463796	+	TGGTCCACTCCCGCTTCCTC	NM_001161344_0	NM_001161345_0	NM_001161346_0	NM_001161347_0	NM_018223_0
sgCHFR_9	CHFR	cellcyc	chr12	133463791	-	AGCGGGAGTGGACCATCGGG	NM_001161344_0	NM_001161345_0	NM_001161346_0	NM_001161347_0	NM_018223_0
sgCHFR_10	CHFR	cellcyc	chr12	133463776	+	CGCACCTCGTCTCCGCCCGA	NM_001161344_0	NM_001161345_0	NM_001161346_0	NM_001161347_0	NM_018223_0
sgRCOR3_1	RCOR3	nuclear	chr1	211433464	+	TCGGAGCCGAATACCAAGCT	NM_001136223_1	NM_001136224_1	NM_001136225_1	NM_018254_0
sgRCOR3_2	RCOR3	nuclear	chr1	211433473	-	AGGGATCCGAGCTTGGTATT	NM_001136223_1	NM_001136224_1	NM_001136225_1	NM_018254_0
sgRCOR3_3	RCOR3	nuclear	chr1	211433480	-	CAAATTCAGGGATCCGAGCT	NM_001136223_1	NM_001136224_1	NM_001136225_1	NM_018254_0
sgRCOR3_4	RCOR3	nuclear	chr1	211433484	+	CGGATCCCTGAATTTGATCC	NM_001136223_1	NM_001136224_1	NM_001136225_1	NM_018254_0
sgRCOR3_5	RCOR3	nuclear	chr1	211433492	-	ATCTACCTGGATCAAATTCA	NM_001136223_1	NM_001136224_1	NM_001136225_1	NM_018254_0
sgRCOR3_6	RCOR3	nuclear	chr1	211444572	-	TCTGTGTACTTTGTAGCACC	NM_001136223_2	NM_001136224_2	NM_001136225_2	NM_018254_1
sgRCOR3_7	RCOR3	nuclear	chr1	211444581	+	AAGTACACAGATAAAGACAA	NM_001136223_2	NM_001136224_2	NM_001136225_2	NM_018254_1
sgRCOR3_8	RCOR3	nuclear	chr1	211444597	+	ACAATGGAGGGATGCTTGTA	NM_001136223_2	NM_001136224_2	NM_001136225_2	NM_018254_1
sgRCOR3_9	RCOR3	nuclear	chr1	211444626	-	GCATCTGGGATACTGTGATA	NM_001136223_2	NM_001136224_2	NM_001136225_2	NM_018254_1
sgRCOR3_10	RCOR3	nuclear	chr1	211447555	+	TGAATACATTGCAATTGCAA	NM_001136223_3	NM_001136224_3	NM_001136225_3	NM_018254_2
sgRFX8_1	RFX8	nuclear	chr2	102083294	-	TCTCATGTATGAGATTTACG	NM_001145664_0
sgRFX8_2	RFX8	nuclear	chr2	102083283	-	AGATTTACGTGGAGACCTGT	NM_001145664_0
sgRFX8_3	RFX8	nuclear	chr2	102083255	-	CACTGAGAACCAAGTCAACC	NM_001145664_0
sgRFX8_4	RFX8	nuclear	chr2	102083244	-	AAGTCAACCCGGCCACCTTT	NM_001145664_0
sgRFX8_5	RFX8	nuclear	chr2	102083233	+	CTTACCTTCCCAAAGGTGGC	NM_001145664_0
sgRFX8_6	RFX8	nuclear	chr2	102083226	+	TCAACAACTTACCTTCCCAA	NM_001145664_0
sgRFX8_7	RFX8	nuclear	chr2	102038896	+	CCAACTGGGTCTGTCTTCAT	NM_001145664_1
sgRFX8_8	RFX8	nuclear	chr2	102038869	+	CATCTCCTGAATTCAGACAA	NM_001145664_1
sgRFX8_9	RFX8	nuclear	chr2	102038861	-	ATTCAGGAGATGTCCATTTC	NM_001145664_1
sgRFX8_10	RFX8	nuclear	chr2	102038845	+	GCCTGTTCTTGCTCCAGAAA	NM_001145664_1
sgRFX4_1	RFX4	nuclear	chr12	107080653	+	TGGCCCAGGTACCATTACTA	NM_001206691_5	NM_032491_1	NM_213594_5
sgRFX4_2	RFX4	nuclear	chr12	107080667	-	TCACTGCAATGCCATAGTAA	NM_001206691_5	NM_032491_1	NM_213594_5
sgRFX4_3	RFX4	nuclear	chr12	107080699	-	ATACATCACATCATAATATT	NM_001206691_5	NM_032491_1	NM_213594_5
sgRFX4_4	RFX4	nuclear	chr12	107080707	+	GATGTGATGTATTCCAAGAA	NM_001206691_5	NM_032491_1	NM_213594_5
sgRFX4_5	RFX4	nuclear	chr12	107080717	+	ATTCCAAGAAAGGAGCTGCC	NM_001206691_5	NM_032491_1	NM_213594_5
sgRFX4_6	RFX4	nuclear	chr12	107080730	+	AGCTGCCTGGGTGAGTGAGA	NM_001206691_5	NM_032491_1	NM_213594_5
sgRFX4_7	RFX4	nuclear	chr12	107080738	-	CTTGCCCGTCTCACTCACCC	NM_001206691_5	NM_032491_1	NM_213594_5
sgRFX4_8	RFX4	nuclear	chr12	107080760	+	AGAAGTGAGCAAACAGACAG	NM_001206691_5	NM_032491_1	NM_213594_5
sgRFX4_9	RFX4	nuclear	chr12	107080795	-	CAGTGTTCCGAGTTTGGACC	NM_001206691_5	NM_032491_1	NM_213594_5
sgRFX4_10	RFX4	nuclear	chr12	107080801	-	TGGCAGCAGTGTTCCGAGTT	NM_001206691_5	NM_032491_1	NM_213594_5
sgRFX5_1	RFX5	nuclear	chr1	151318695	+	AGCCTCTGAAGAAGGGTGGT	NM_000449_0	NM_001025603_0
sgRFX5_2	RFX5	nuclear	chr1	151318687	+	TACCTCGGAGCCTCTGAAGA	NM_000449_0	NM_001025603_0
sgRFX5_3	RFX5	nuclear	chr1	151318672	+	GTACTTACGAAATGGTACCT	NM_000449_0	NM_001025603_0
sgRFX5_4	RFX5	nuclear	chr1	151318413	-	GCCGTGCAGAACAAAGTAGA	NM_000449_1	NM_001025603_1
sgRFX5_5	RFX5	nuclear	chr1	151317586	+	GTCTCCAGTGGTGGGTCCTG	NM_000449_2	NM_001025603_2
sgRFX5_6	RFX5	nuclear	chr1	151317293	+	TCCTCATTGCTCAGTGTACT	NM_000449_3	NM_001025603_3
sgRFX5_7	RFX5	nuclear	chr1	151317274	-	AGTACATGTATGCCTATAGG	NM_000449_3	NM_001025603_3
sgRFX5_8	RFX5	nuclear	chr1	151317258	-	TAGGTGGATCCGCAACCACC	NM_000449_3	NM_001025603_3
sgRFX5_9	RFX5	nuclear	chr1	151317246	+	TGTGCTCTTCCAGGTGGTTG	NM_000449_3	NM_001025603_3
sgRFX5_10	RFX5	nuclear	chr1	151317237	+	AGGTGTCAGTGTGCTCTTCC	NM_000449_3	NM_001025603_3
sgRFX6_1	RFX6	nuclear	chr6	117198425	+	GGCGGCCAGGAGGATGGCCA	NM_173560_0
sgRFX6_2	RFX6	nuclear	chr6	117198431	+	CAGGAGGATGGCCAAGGTCC	NM_173560_0
sgRFX6_3	RFX6	nuclear	chr6	117198445	-	GTCTTCCAGCTCCGGGACCT	NM_173560_0
sgRFX6_4	RFX6	nuclear	chr6	117198452	-	GGAAGGTGTCTTCCAGCTCC	NM_173560_0
sgRFX6_5	RFX6	nuclear	chr6	117198455	+	GCTGGAAGACACCTTCCTGC	NM_173560_0
sgRFX6_6	RFX6	nuclear	chr6	117198469	-	CGCAGGCTGCGCCTGCAGGA	NM_173560_0
sgRFX6_7	RFX6	nuclear	chr6	117198512	-	GCTGCACACAGCAGTCTTCC	NM_173560_0
sgRFX6_8	RFX6	nuclear	chr6	117198515	+	AGACTGCTGTGTGCAGCTCC	NM_173560_0
sgRFX6_9	RFX6	nuclear	chr6	117198521	+	CTGTGTGCAGCTCCTGGGCA	NM_173560_0
sgRFX6_10	RFX6	nuclear	chr6	117198536	-	AGACTAGCAAGCCCTTGCCC	NM_173560_0
sgRFX7_1	RFX7	nuclear	chr15	56535439	+	GCATCAGGCTGCTGTGGTGG	NM_022841_0
sgRFX7_2	RFX7	nuclear	chr15	56535433	+	TGATGGGCATCAGGCTGCTG	NM_022841_0
sgRFX7_3	RFX7	nuclear	chr15	56535424	+	GGAAGCTGCTGATGGGCATC	NM_022841_0
sgRFX7_4	RFX7	nuclear	chr15	56535375	+	CCCGGGCACAAGGGCTGGCA	NM_022841_0
sgRFX7_5	RFX7	nuclear	chr15	56535370	+	GGCAGCCCGGGCACAAGGGC	NM_022841_0
sgRFX7_6	RFX7	nuclear	chr15	56535365	+	TCCCTGGCAGCCCGGGCACA	NM_022841_0
sgRFX7_7	RFX7	nuclear	chr15	56535357	+	GGCCTCTGTCCCTGGCAGCC	NM_022841_0
sgRFX7_8	RFX7	nuclear	chr15	56535349	+	AGCGCGCTGGCCTCTGTCCC	NM_022841_0
sgRFX7_9	RFX7	nuclear	chr15	56535336	+	GATCTTGTGTTGCAGCGCGC	NM_022841_0
sgRFX7_10	RFX7	nuclear	chr15	56535324	-	ACAAGATCAAGAACTCCATC	NM_022841_0
sgRCOR1_1	RCOR1	nuclear	chr14	103059216	+	CCCGCCGATGCCGGCCATGG	NM_015156_0
sgRCOR1_2	RCOR1	nuclear	chr14	103059222	+	GATGCCGGCCATGGTGGAGA	NM_015156_0
sgRCOR1_3	RCOR1	nuclear	chr14	103059250	-	CTCCGCTTCCCTGAGACCTC	NM_015156_0
sgRCOR1_4	RCOR1	nuclear	chr14	103059264	+	GCGGAGAGGGAGGAACAACG	NM_015156_0
sgRCOR1_5	RCOR1	nuclear	chr14	103059335	-	AGTGGCGGCTGGCGAGGCGC	NM_015156_0
sgRCOR1_6	RCOR1	nuclear	chr14	103059371	-	GGCCGAGGCTGAGGAGGCGG	NM_015156_0
sgRCOR1_7	RCOR1	nuclear	chr14	103059439	+	TTGGCGGCGGCGGCGCCCAA	NM_015156_0
sgRCOR1_8	RCOR1	nuclear	chr14	103059457	-	TTGCTGCTGCTGTTGCCATT	NM_015156_0
sgRCOR1_9	RCOR1	nuclear	chr14	103059461	+	GCAACAGCAGCAGCAACTCC	NM_015156_0
sgRCOR1_10	RCOR1	nuclear	chr14	103059469	+	AGCAGCAACTCCTGGGAGGA	NM_015156_0
sgRFX2_1	RFX2	nuclear	chr19	6047490	-	AGCATGCAGAATTCCGAGGG	NM_000635_0	NM_134433_0
sgRFX2_2	RFX2	nuclear	chr19	6047485	-	GCAGAATTCCGAGGGTGGAG	NM_000635_0	NM_134433_0
sgRFX2_3	RFX2	nuclear	chr19	6047474	+	TGGCGAATCCGCTCCACCCT	NM_000635_0	NM_134433_0
sgRFX2_4	RFX2	nuclear	chr19	6047467	-	AGCGGATTCGCCAGCGTCCG	NM_000635_0	NM_134433_0
sgRFX2_5	RFX2	nuclear	chr19	6047454	+	GGACGCAGAGCCACGGACGC	NM_000635_0	NM_134433_0
sgRFX2_6	RFX2	nuclear	chr19	6047447	+	CGCCGAGGGACGCAGAGCCA	NM_000635_0	NM_134433_0
sgRFX2_7	RFX2	nuclear	chr19	6044257	-	CAGCCAGCTCCAATCCCAAA	NM_000635_1	NM_134433_1
sgRFX2_8	RFX2	nuclear	chr19	6044229	+	GGAGGGAGATCGGCTGCATC	NM_000635_1	NM_134433_1
sgRFX2_9	RFX2	nuclear	chr19	6044188	+	GGTGCTTGTCATTACCTGCT	NM_000635_1	NM_134433_1
sgRFX2_10	RFX2	nuclear	chr19	6042127	-	TCCGATGTTTCAGGTGCAGC	NM_000635_2	NM_134433_2
sgRFX3_1	RFX3	nuclear	chr9	3395571	-	ATCATGCAGACATCAGAGAC	NM_002919_0	NM_134428_0
sgRFX3_2	RFX3	nuclear	chr9	3395566	-	GCAGACATCAGAGACTGGGT	NM_002919_0	NM_134428_0
sgRFX3_3	RFX3	nuclear	chr9	3395559	-	TCAGAGACTGGGTCGGACAC	NM_002919_0	NM_134428_0
sgRFX3_4	RFX3	nuclear	chr9	3395530	-	AGTGACCTTACAAACATCTG	NM_002919_0	NM_134428_0
sgRFX3_5	RFX3	nuclear	chr9	3395522	+	ACTAGCCACAGATGTTTGTA	NM_002919_0	NM_134428_0
sgRFX3_6	RFX3	nuclear	chr9	3395500	-	AGCAGCAGTGCCTACGCAGG	NM_002919_0	NM_134428_0
sgRFX3_7	RFX3	nuclear	chr9	3395487	+	ACTTGCTGTACCACCTGCGT	NM_002919_0	NM_134428_0
sgRFX3_8	RFX3	nuclear	chr9	3395473	-	GCAAGTACCAGTACAACAAC	NM_002919_0	NM_134428_0
sgRFX3_9	RFX3	nuclear	chr9	3395463	+	CTCCTTACCTGTTGTTGTAC	NM_002919_0	NM_134428_0
sgRFX3_10	RFX3	nuclear	chr9	3346739	-	GCAGGTACAGACTGTGCAGC	NM_002919_1	NM_134428_1
sgAPC_1	APC	cellcyc	chr5	112102022	+	GAAGTACTTAAACAACTACA	NM_000038_1	NM_001127510_1	NM_001127511_1
sgAPC_2	APC	cellcyc	chr5	112102045	+	AAGTATTGAAGATGAAGCTA	NM_000038_1	NM_001127510_1	NM_001127511_1
sgAPC_3	APC	cellcyc	chr5	112102055	+	GATGAAGCTATGGCTTCTTC	NM_000038_1	NM_001127510_1	NM_001127511_1
sgAPC_4	APC	cellcyc	chr5	112102085	+	GATTTATTAGAGCGTCTTAA	NM_000038_1	NM_001127510_1	NM_001127511_1
sgAPC_5	APC	cellcyc	chr5	112102893	+	TTAGATAGCAGTAATTTCCC	NM_000038_2	NM_001127510_2	NM_001127511_2
sgAPC_6	APC	cellcyc	chr5	112102942	-	CCGGCTTCCATAAGAACGGA	NM_000038_2	NM_001127510_2	NM_001127511_2
sgAPC_7	APC	cellcyc	chr5	112102944	+	CGTTCTTATGGAAGCCGGGA	NM_000038_2	NM_001127510_2	NM_001127511_2
sgAPC_8	APC	cellcyc	chr5	112102961	-	GGCTTGATACAGATCCTTCC	NM_000038_2	NM_001127510_2	NM_001127511_2
sgAPC_9	APC	cellcyc	chr5	112102965	+	GGATCTGTATCAAGCCGTTC	NM_000038_2	NM_001127510_2	NM_001127511_2
sgAPC_10	APC	cellcyc	chr5	112102982	-	CAGGACTGCACTCTCCAGAA	NM_000038_2	NM_001127510_2	NM_001127511_2
sgGTSE1_1	GTSE1	cellcyc	chr22	46693282	+	CTGACAGCTCTCTCCATGGA	NM_016426_0
sgGTSE1_2	GTSE1	cellcyc	chr22	46693288	+	GCTCTCTCCATGGAAGGAGG	NM_016426_0
sgGTSE1_3	GTSE1	cellcyc	chr22	46693298	-	GCGGCCGCCGCCTCCTTCCA	NM_016426_0
sgGTSE1_4	GTSE1	cellcyc	chr22	46693317	-	GGCAGGCTGAAGGCTCATCG	NM_016426_0
sgGTSE1_5	GTSE1	cellcyc	chr22	46693321	+	GAGCCTTCAGCCTGCCGGGC	NM_016426_0
sgGTSE1_6	GTSE1	cellcyc	chr22	46693350	+	GAACATGGATGACCCTAAGA	NM_016426_0
sgGTSE1_7	GTSE1	cellcyc	chr22	46693365	-	AGGACTTGCCTTCCTTCTTA	NM_016426_0
sgGTSE1_8	GTSE1	cellcyc	chr22	46704082	+	ATCTTTCATTGTCTTCTTCG	NM_016426_1
sgGTSE1_9	GTSE1	cellcyc	chr22	46704222	+	GAAGATGATGAAGTCTTCTT	NM_016426_2
sgGTSE1_10	GTSE1	cellcyc	chr22	46704231	+	GAAGTCTTCTTCGGACCCTT	NM_016426_2
sgRETSAT_1	RETSAT	nuclear	chr2	85581617	-	CGGCGTGATGTGGCTTCCGC	NM_017750_0
sgRETSAT_2	RETSAT	nuclear	chr2	85581598	+	ACAGCCAGGAGCAGCACCAG	NM_017750_0
sgRETSAT_3	RETSAT	nuclear	chr2	85581584	+	CGGCCAGCAGCAGCACAGCC	NM_017750_0
sgRETSAT_4	RETSAT	nuclear	chr2	85581560	+	GTCCCAAGTAAACTTTGCAG	NM_017750_0
sgRETSAT_5	RETSAT	nuclear	chr2	85581553	-	GTTTACTTGGGACTATTCTC	NM_017750_0
sgRETSAT_6	RETSAT	nuclear	chr2	85581521	+	CATCTTCGGAGAAAGGATTC	NM_017750_0
sgRETSAT_7	RETSAT	nuclear	chr2	85581516	-	CTTTCTCCGAAGATGTCAAA	NM_017750_0
sgRETSAT_8	RETSAT	nuclear	chr2	85581480	-	TGGTAACTGACAAGGAGGCC	NM_017750_0
sgRETSAT_9	RETSAT	nuclear	chr2	85581460	-	AGGAAGAAGGTTCTCAAACA	NM_017750_0
sgRETSAT_10	RETSAT	nuclear	chr2	85578949	+	CATCCAGCTTCTCCGGCACT	NM_017750_1
sgKHDRBS1_1	KHDRBS1	cellcyc	chr1	32479585	+	CATCCTCCCAGATGCAGCGC	NM_001271878_0	NM_006559_0
sgKHDRBS1_2	KHDRBS1	cellcyc	chr1	32479595	-	GGTCGTCCCGGCGCTGCATC	NM_001271878_0	NM_006559_0
sgKHDRBS1_3	KHDRBS1	cellcyc	chr1	32479617	-	GACCGGCTCATGCGCGCGGC	NM_001271878_0	NM_006559_0
sgKHDRBS1_4	KHDRBS1	cellcyc	chr1	32479619	+	CGCGCGCATGAGCCGGTCTT	NM_001271878_0	NM_006559_0
sgKHDRBS1_5	KHDRBS1	cellcyc	chr1	32479629	+	AGCCGGTCTTCGGGCCGTAG	NM_001271878_0	NM_006559_0
sgKHDRBS1_6	KHDRBS1	cellcyc	chr1	32479637	+	TTCGGGCCGTAGCGGCTCCA	NM_001271878_0	NM_006559_0
sgKHDRBS1_7	KHDRBS1	cellcyc	chr1	32479680	-	GACGGCGTCTGACGCACCGA	NM_001271878_0	NM_006559_0
sgKHDRBS1_8	KHDRBS1	cellcyc	chr1	32479698	-	GGCAGCGGCGGCTGCCGAGA	NM_001271878_0	NM_006559_0
sgKHDRBS1_9	KHDRBS1	cellcyc	chr1	32479702	+	GGCAGCCGCCGCTGCCTCAC	NM_001271878_0	NM_006559_0
sgKHDRBS1_10	KHDRBS1	cellcyc	chr1	32479710	-	CGGGACCGGTGAGGCAGCGG	NM_001271878_0	NM_006559_0
sgKHDRBS3_1	KHDRBS3	nuclear	chr8	136470117	+	GAAGTACCTGCCCGAGCTGA	NM_006558_0
sgKHDRBS3_2	KHDRBS3	nuclear	chr8	136470126	-	TCTCCGCCATCAGCTCGGGC	NM_006558_0
sgKHDRBS3_3	KHDRBS3	nuclear	chr8	136470131	-	GTCCTTCTCCGCCATCAGCT	NM_006558_0
sgKHDRBS3_4	KHDRBS3	nuclear	chr8	136470135	+	GATGGCGGAGAAGGACTCCC	NM_006558_0
sgKHDRBS3_5	KHDRBS3	nuclear	chr8	136470163	-	CGCAGGGCGTGCGTGAAGGA	NM_006558_0
sgKHDRBS3_6	KHDRBS3	nuclear	chr8	136470165	+	CTTCACGCACGCCCTGCGCC	NM_006558_0
sgKHDRBS3_7	KHDRBS3	nuclear	chr8	136470175	+	GCCCTGCGCCTGGTGAACCA	NM_006558_0
sgKHDRBS3_8	KHDRBS3	nuclear	chr8	136470186	-	GCGCCTCACCTTGGTTCACC	NM_006558_0
sgKHDRBS3_9	KHDRBS3	nuclear	chr8	136533537	+	GATTAATAAGAACATGAAGC	NM_006558_1
sgKHDRBS3_10	KHDRBS3	nuclear	chr8	136554926	-	CGCTTCAGAGAATTGCCACG	NM_006558_2
sgKHDRBS2_1	KHDRBS2	nuclear	chr6	62995846	-	CGAAGTCCGCGCTATGGAAG	NM_152688_0
sgKHDRBS2_2	KHDRBS2	nuclear	chr6	62995822	-	GAAATATTTGCCTGAGCTGA	NM_152688_0
sgKHDRBS2_3	KHDRBS2	nuclear	chr6	62995809	+	TCTTTCTCTGCCATCAGCTC	NM_152688_0
sgKHDRBS2_4	KHDRBS2	nuclear	chr6	62995804	-	GATGGCAGAGAAAGATAGCC	NM_152688_0
sgKHDRBS2_5	KHDRBS2	nuclear	chr6	62887091	-	TCCTGTCAAGCAGTATCCAA	NM_152688_1
sgKHDRBS2_6	KHDRBS2	nuclear	chr6	62757867	-	GGGAAATTGCTTGGACCAAG	NM_152688_2
sgKHDRBS2_7	KHDRBS2	nuclear	chr6	62757851	-	CAAGAGGAAACTCCTTGAAG	NM_152688_2
sgKHDRBS2_8	KHDRBS2	nuclear	chr6	62757844	-	AAACTCCTTGAAGAGGCTAC	NM_152688_2
sgKHDRBS2_9	KHDRBS2	nuclear	chr6	62757836	+	TTCTTCCTGTAGCCTCTTCA	NM_152688_2
sgKHDRBS2_10	KHDRBS2	nuclear	chr6	62757834	-	AAGAGGCTACAGGAAGAAAC	NM_152688_2
sgTEN1_1	TEN1	nuclear	chr17	73982273	-	CCAGGTTTGGGCAGCATCAT	NM_001113324_0
sgTEN1_2	TEN1	nuclear	chr17	73982285	-	AGGTAATAGGTCCCAGGTTT	NM_001113324_0
sgTEN1_3	TEN1	nuclear	chr17	73982309	-	TGGCCTGCACTAACCTCCCA	NM_001113324_0
sgTEN1_4	TEN1	nuclear	chr17	73982318	+	AGTGCAGGCCAAGTTCCTGA	NM_001113324_0
sgTEN1_5	TEN1	nuclear	chr17	73982329	-	GCGTGCTCCCATCAGGAACT	NM_001113324_0
sgTEN1_6	TEN1	nuclear	chr17	73982336	-	GTTCTCAGCGTGCTCCCATC	NM_001113324_0
sgTEN1_7	TEN1	nuclear	chr17	73982339	+	GGGAGCACGCTGAGAACATT	NM_001113324_0
sgTEN1_8	TEN1	nuclear	chr17	73987545	-	CATGTCATAGAGGCACAACC	NM_001113324_1
sgTEN1_9	TEN1	nuclear	chr17	73987555	-	TGGACTGAATCATGTCATAG	NM_001113324_1
sgTEN1_10	TEN1	nuclear	chr17	73987567	+	TCAGTCCAGAGTAACACTGA	NM_001113324_1
sgOSR1_1	OSR1	nuclear	chr2	19553530	+	GATAGGCACCGGCGCCGGCA	NM_145260_0
sgOSR1_2	OSR1	nuclear	chr2	19553525	+	GGGTGGATAGGCACCGGCGC	NM_145260_0
sgOSR1_3	OSR1	nuclear	chr2	19553519	+	AGGGAAGGGTGGATAGGCAC	NM_145260_0
sgOSR1_4	OSR1	nuclear	chr2	19553504	+	TAGTTGGTGAGCTGCAGGGA	NM_145260_0
sgOSR1_5	OSR1	nuclear	chr2	19553499	+	AGGAGTAGTTGGTGAGCTGC	NM_145260_0
sgOSR1_6	OSR1	nuclear	chr2	19553488	+	TGCCTGAAGGAAGGAGTAGT	NM_145260_0
sgOSR1_7	OSR1	nuclear	chr2	19553483	-	TCCTTCCTTCAGGCAGTGAA	NM_145260_0
sgOSR1_8	OSR1	nuclear	chr2	19553475	+	GCAGGCCGTTCACTGCCTGA	NM_145260_0
sgOSR1_9	OSR1	nuclear	chr2	19553457	+	GGTCCGAAGGCACTGTGGGC	NM_145260_0
sgOSR1_10	OSR1	nuclear	chr2	19553452	+	CAGATGGTCCGAAGGCACTG	NM_145260_0
sgIGFBP3_1	IGFBP3	nuclear	chr7	45960732	-	GGTTGCAGGCGTCATGCAGC	NM_000598_0	NM_001013398_0
sgIGFBP3_2	IGFBP3	nuclear	chr7	45960714	-	GCGGGCGCGACCCACGCTCT	NM_000598_0	NM_001013398_0
sgIGFBP3_3	IGFBP3	nuclear	chr7	45960700	+	CAGCGCAGCGGCCCAGAGCG	NM_000598_0	NM_001013398_0
sgIGFBP3_4	IGFBP3	nuclear	chr7	45960688	+	CACCAGCAGAGTCAGCGCAG	NM_000598_0	NM_001013398_0
sgIGFBP3_5	IGFBP3	nuclear	chr7	45960679	-	CTCTGCTGGTGCTGCTCCGC	NM_000598_0	NM_001013398_0
sgIGFBP3_6	IGFBP3	nuclear	chr7	45960638	-	GGCGCGAGCTCGGCGGGCTT	NM_000598_0	NM_001013398_0
sgIGFBP3_7	IGFBP3	nuclear	chr7	45960630	-	CTCGGCGGGCTTGGGTCCCG	NM_000598_0	NM_001013398_0
sgIGFBP3_8	IGFBP3	nuclear	chr7	45960610	+	GCACGGCTCGCAGCGCACCA	NM_000598_0	NM_001013398_0
sgIGFBP3_9	IGFBP3	nuclear	chr7	45960593	+	GCCAGTGCACGCGCGTCGCA	NM_000598_0	NM_001013398_0
sgIGFBP3_10	IGFBP3	nuclear	chr7	45960550	+	GCGCACCAGCTCCGCGCACA	NM_000598_0	NM_001013398_0
sgBOP1_1	BOP1	nuclear	chr8	145514992	-	GCGTGCGGCCGGAGAAGCGG	NM_015201_0
sgBOP1_2	BOP1	nuclear	chr8	145514981	+	GGCTCAGACCGCCGCTTCTC	NM_015201_0
sgBOP1_3	BOP1	nuclear	chr8	145514976	-	GCGGCGGTCTGAGCCCGAAC	NM_015201_0
sgBOP1_4	BOP1	nuclear	chr8	145514960	+	TCGGGCTCAGGCTCCAGTTC	NM_015201_0
sgBOP1_5	BOP1	nuclear	chr8	145514958	-	ACTGGAGCCTGAGCCCGAGC	NM_015201_0
sgBOP1_6	BOP1	nuclear	chr8	145514948	+	GTCACCTCCGGCTCGGGCTC	NM_015201_0
sgBOP1_7	BOP1	nuclear	chr8	145514941	+	CGCCACAGTCACCTCCGGCT	NM_015201_0
sgBOP1_8	BOP1	nuclear	chr8	145512957	+	TGAGAGGAGAGGTGCAGAGG	NM_015201_1
sgBOP1_9	BOP1	nuclear	chr8	145512946	+	GGTGCTGTGGCTGAGAGGAG	NM_015201_1
sgBOP1_10	BOP1	nuclear	chr8	145512941	+	CTGCCGGTGCTGTGGCTGAG	NM_015201_1
sgKDM3B_1	KDM3B	nuclear	chr5	137688507	-	GCAGCAGCCGCTTGCCCACC	NM_016604_0
sgKDM3B_2	KDM3B	nuclear	chr5	137688525	+	GCTGCTGTTCGCGGACACTG	NM_016604_0
sgKDM3B_3	KDM3B	nuclear	chr5	137688537	+	GGACACTGCGGCCTCAGCCT	NM_016604_0
sgKDM3B_4	KDM3B	nuclear	chr5	137688543	+	TGCGGCCTCAGCCTCGGCCT	NM_016604_0
sgKDM3B_5	KDM3B	nuclear	chr5	137688551	-	GGGAGCCGAGGCCGAGGCTG	NM_016604_0
sgKDM3B_6	KDM3B	nuclear	chr5	137688576	+	GGCAGCGGCGAGCGGAGATC	NM_016604_0
sgKDM3B_7	KDM3B	nuclear	chr5	137688604	-	CAGGCTCGAGTGCGCAGCGC	NM_016604_0
sgKDM3B_8	KDM3B	nuclear	chr5	137688606	+	GCTGCGCACTCGAGCCTGGC	NM_016604_0
sgKDM3B_9	KDM3B	nuclear	chr5	137688615	+	TCGAGCCTGGCGGGCCGGCA	NM_016604_0
sgKDM3B_10	KDM3B	nuclear	chr5	137688632	-	GCTCATGGCCCGCACCGTGC	NM_016604_0
sgKDM3A_1	KDM3A	nuclear	chr2	86669164	+	GAAACCATGGTGCTCACGCT	NM_001146688_0	NM_018433_0
sgKDM3A_2	KDM3A	nuclear	chr2	86669174	+	TGCTCACGCTCGGAGAAAGT	NM_001146688_0	NM_018433_0
sgKDM3A_3	KDM3A	nuclear	chr2	86669184	+	CGGAGAAAGTTGGCCGGTAT	NM_001146688_0	NM_018433_0
sgKDM3A_4	KDM3A	nuclear	chr2	86669221	+	CTCAGTCTGTCCGCAGCCGA	NM_001146688_0	NM_018433_0
sgKDM3A_5	KDM3A	nuclear	chr2	86669230	+	TCCGCAGCCGACGGCAGCGA	NM_001146688_0	NM_018433_0
sgKDM3A_6	KDM3A	nuclear	chr2	86669240	-	GTGGCTGCCATCGCTGCCGT	NM_001146688_0	NM_018433_0
sgKDM3A_7	KDM3A	nuclear	chr2	86669246	+	GCGATGGCAGCCACGACAGC	NM_001146688_0	NM_018433_0
sgKDM3A_8	KDM3A	nuclear	chr2	86669253	+	CAGCCACGACAGCTGGGACG	NM_001146688_0	NM_018433_0
sgKDM3A_9	KDM3A	nuclear	chr2	86669270	+	ACGTGGAGCGCGTCGCCGAG	NM_001146688_0	NM_018433_0
sgKDM3A_10	KDM3A	nuclear	chr2	86669276	+	AGCGCGTCGCCGAGTGGCCC	NM_001146688_0	NM_018433_0
sgEIF2B5_1	EIF2B5	nuclear	chr3	183853184	-	CACCAGGCGGCGCCACTACA	NM_003907_0
sgEIF2B5_2	EIF2B5	nuclear	chr3	183853187	+	AGTGGCGCCGCCTGGTGTGG	NM_003907_0
sgEIF2B5_3	EIF2B5	nuclear	chr3	183853197	-	CGACTAACCACCACACCAGG	NM_003907_0
sgEIF2B5_4	EIF2B5	nuclear	chr3	183853212	+	AGTCGGGCTAACAAGCGCAG	NM_003907_0
sgEIF2B5_5	EIF2B5	nuclear	chr3	183853217	+	GGCTAACAAGCGCAGCGGCG	NM_003907_0
sgEIF2B5_6	EIF2B5	nuclear	chr3	183853300	-	GGCCACCAGAACTGCTTGTA	NM_003907_0
sgEIF2B5_7	EIF2B5	nuclear	chr3	183853321	-	GAAGCGGCGATCGAAGCTAT	NM_003907_0
sgEIF2B5_8	EIF2B5	nuclear	chr3	183853347	-	CGAGGCTGGTCCTTGGAGAT	NM_003907_0
sgEIF2B5_9	EIF2B5	nuclear	chr3	183853354	-	GCTCACCCGAGGCTGGTCCT	NM_003907_0
sgEIF2B5_10	EIF2B5	nuclear	chr3	183854412	-	AATTAATGCCACATTGGCCA	NM_003907_1
sgPRKAR2B_1	PRKAR2B	cellcyc	chr7	106685348	+	CAGGATGAGCATCGAGATCC	NM_002736_0
sgPRKAR2B_2	PRKAR2B	cellcyc	chr7	106685360	+	CGAGATCCCGGCGGGACTGA	NM_002736_0
sgPRKAR2B_3	PRKAR2B	cellcyc	chr7	106685369	-	GCAGCTCCGTCAGTCCCGCC	NM_002736_0
sgPRKAR2B_4	PRKAR2B	cellcyc	chr7	106685372	+	GGGACTGACGGAGCTGCTGC	NM_002736_0
sgPRKAR2B_5	PRKAR2B	cellcyc	chr7	106685381	+	GGAGCTGCTGCAGGGCTTCA	NM_002736_0
sgPRKAR2B_6	PRKAR2B	cellcyc	chr7	106685408	+	GGTGCTGAGGCACCAGCCCG	NM_002736_0
sgPRKAR2B_7	PRKAR2B	cellcyc	chr7	106685417	+	GCACCAGCCCGCGGACCTGC	NM_002736_0
sgPRKAR2B_8	PRKAR2B	cellcyc	chr7	106685427	-	GCGAACTCCAGCAGGTCCGC	NM_002736_0
sgPRKAR2B_9	PRKAR2B	cellcyc	chr7	106685435	-	GCTGCAGCGCGAACTCCAGC	NM_002736_0
sgPRKAR2B_10	PRKAR2B	cellcyc	chr7	106685453	+	GCACTTCACCCGCCTGCAGC	NM_002736_0
sgTXNIP_1	TXNIP	cellcyc	chr1	145438858	+	GGTGTACGGCAGTGGCGAGA	NM_006472_0
sgTXNIP_2	TXNIP	cellcyc	chr1	145438865	+	GGCAGTGGCGAGAAGGTGGC	NM_006472_0
sgTXNIP_3	TXNIP	cellcyc	chr1	145438870	+	TGGCGAGAAGGTGGCTGGCC	NM_006472_0
sgTXNIP_4	TXNIP	cellcyc	chr1	145438879	+	GGTGGCTGGCCGGGTGATAG	NM_006472_0
sgTXNIP_5	TXNIP	cellcyc	chr1	145438891	-	CACACACCTCCACTATCACC	NM_006472_0
sgTXNIP_6	TXNIP	cellcyc	chr1	145438914	+	TTACTCGTGTCAAAGCCGTT	NM_006472_0
sgTXNIP_7	TXNIP	cellcyc	chr1	145438921	+	TGTCAAAGCCGTTAGGATCC	NM_006472_0
sgTXNIP_8	TXNIP	cellcyc	chr1	145438928	+	GCCGTTAGGATCCTGGCTTG	NM_006472_0
sgTXNIP_9	TXNIP	cellcyc	chr1	145438933	+	TAGGATCCTGGCTTGCGGAG	NM_006472_0
sgTXNIP_10	TXNIP	cellcyc	chr1	145438942	-	CTTTAGCCACTCCGCAAGCC	NM_006472_0
sgMLF1_1	MLF1	cellcyc	chr3	158310283	-	CTGAGCAAGTCTCTTCCAAA	NM_001130156_0	NM_001130157_0	NM_001195432_1	NM_001195433_0	NM_001195434_0	NM_022443_1
sgMLF1_2	MLF1	cellcyc	chr3	158310292	+	GACTTGCTCAGTATCTCTGA	NM_001130156_0	NM_001130157_0	NM_001195432_1	NM_001195433_0	NM_001195434_0	NM_022443_1
sgMLF1_3	MLF1	cellcyc	chr3	158310298	+	CTCAGTATCTCTGATGGTAG	NM_001130156_0	NM_001130157_0	NM_001195432_1	NM_001195433_0	NM_001195434_0	NM_022443_1
sgMLF1_4	MLF1	cellcyc	chr3	158310319	+	GGGAGAGCTCATAATCGTAG	NM_001130156_0	NM_001130157_0	NM_001195432_1	NM_001195433_0	NM_001195434_0	NM_022443_1
sgMLF1_5	MLF1	cellcyc	chr3	158310331	+	AATCGTAGAGGACATAATGA	NM_001130156_0	NM_001130157_0	NM_001195432_1	NM_001195433_0	NM_001195434_0	NM_022443_1
sgMLF1_6	MLF1	cellcyc	chr3	158314658	+	TGTCAGCTCTTTCCAGACAA	NM_001130156_1	NM_001130157_1	NM_001195432_3	NM_001195433_1	NM_001195434_2	NM_022443_2
sgMLF1_7	MLF1	cellcyc	chr3	158314667	+	TTTCCAGACAATGGACCAAA	NM_001130156_1	NM_001130157_1	NM_001195432_3	NM_001195433_1	NM_001195434_2	NM_022443_2
sgMLF1_8	MLF1	cellcyc	chr3	158314685	-	TTCTCATATTTGACACCATT	NM_001130156_1	NM_001130157_1	NM_001195432_3	NM_001195433_1	NM_001195434_2	NM_022443_2
sgMLF1_9	MLF1	cellcyc	chr3	158317815	-	AGAATCTCTCATTGCTTTCC	NM_001130156_3	NM_001130157_3	NM_001195432_5	NM_001195433_2	NM_001195434_4	NM_022443_4
sgMLF1_10	MLF1	cellcyc	chr3	158317820	+	GCAATGAGAGATTCTGACAG	NM_001130156_3	NM_001130157_3	NM_001195432_5	NM_001195433_2	NM_001195434_4	NM_022443_4
sgMECOM_1	MECOM	nuclear	chr3	168849222	+	TATCCGGCGCCATAGTTTCA	NM_001105077_2	NM_001105078_0	NM_001163999_0	NM_001164000_0	NM_001205194_0	NM_004991_3	NM_005241_0
sgMECOM_2	MECOM	nuclear	chr3	168849218	-	ACTATGGCGCCGGATATCCA	NM_001105077_2	NM_001105078_0	NM_001163999_0	NM_001164000_0	NM_001205194_0	NM_004991_3	NM_005241_0
sgMECOM_3	MECOM	nuclear	chr3	168849206	+	TGGTACTAACCGTGGATATC	NM_001105077_2	NM_001105078_0	NM_001163999_0	NM_001164000_0	NM_001205194_0	NM_004991_3	NM_005241_0
sgMECOM_4	MECOM	nuclear	chr3	168845794	+	CAGCCTTAGATTCAAAGAGC	NM_001105077_3	NM_001105078_1	NM_001163999_1	NM_001164000_1	NM_001205194_1	NM_004991_4	NM_005241_1
sgMECOM_5	MECOM	nuclear	chr3	168845748	+	GCTGAGTGAGGAGTACTGCA	NM_001105077_3	NM_001105078_1	NM_001163999_1	NM_001164000_1	NM_001205194_1	NM_004991_4	NM_005241_1
sgMECOM_6	MECOM	nuclear	chr3	168845671	+	CCTGGATCGTGTGTATCTCT	NM_001105077_3	NM_001105078_1	NM_001163999_1	NM_001164000_1	NM_001205194_1	NM_004991_4	NM_005241_1
sgMECOM_7	MECOM	nuclear	chr3	168845665	-	ACACACGATCCAGGAGTGTA	NM_001105077_3	NM_001105078_1	NM_001163999_1	NM_001164000_1	NM_001205194_1	NM_004991_4	NM_005241_1
sgMECOM_8	MECOM	nuclear	chr3	168845653	+	GGTCACATTCCTTACACTCC	NM_001105077_3	NM_001105078_1	NM_001163999_1	NM_001164000_1	NM_001205194_1	NM_004991_4	NM_005241_1
sgMECOM_9	MECOM	nuclear	chr3	168845622	+	ATTTCTAACCTTTGCAAATC	NM_001105077_3	NM_001105078_1	NM_001163999_1	NM_001164000_1	NM_001205194_1	NM_004991_4	NM_005241_1
sgMECOM_10	MECOM	nuclear	chr3	168840492	+	GTGACAGCATGTGTTTCTCC	NM_001105077_4	NM_001105078_2	NM_001163999_2	NM_001164000_2	NM_001205194_2	NM_004991_5	NM_005241_2
sgRSPH1_1	RSPH1	cellcyc	chr21	43916285	-	GGCGAGACCATGTCGGACCT	NM_080860_0
sgRSPH1_2	RSPH1	cellcyc	chr21	43916277	-	CATGTCGGACCTGGGCTCGG	NM_080860_0
sgRSPH1_3	RSPH1	cellcyc	chr21	43916271	-	GGACCTGGGCTCGGAGGAGT	NM_080860_0
sgRSPH1_4	RSPH1	cellcyc	chr21	43916265	-	GGGCTCGGAGGAGTTGGAGG	NM_080860_0
sgRSPH1_5	RSPH1	cellcyc	chr21	43916246	-	GAGGAGGGAGAGAATGATAT	NM_080860_0
sgRSPH1_6	RSPH1	cellcyc	chr21	43913181	-	TTCATTACCCAGGAATATGA	NM_080860_1
sgRSPH1_7	RSPH1	cellcyc	chr21	43913156	-	GTCGGAATGAGGCAGGCGAA	NM_080860_1
sgRSPH1_8	RSPH1	cellcyc	chr21	43913151	-	AATGAGGCAGGCGAAAGGCA	NM_080860_1
sgRSPH1_9	RSPH1	cellcyc	chr21	43913145	-	GCAGGCGAAAGGCACGGACG	NM_080860_1
sgRSPH1_10	RSPH1	cellcyc	chr21	43913140	-	CGAAAGGCACGGACGTGGGA	NM_080860_1
sgIFI16_1	IFI16	nuclear	chr1	158984634	+	GTTCCGAGGTGATGCTGGTT	NM_001206567_0	NM_005531_0
sgIFI16_2	IFI16	nuclear	chr1	158984682	+	TATACCAACGCTTGAAGACC	NM_001206567_0	NM_005531_0
sgIFI16_3	IFI16	nuclear	chr1	158985667	+	GACCAGCCCTATCAAGAAAG	NM_001206567_1	NM_005531_1
sgIFI16_4	IFI16	nuclear	chr1	158985676	-	CTTCTTCCTCTTTCTTGATA	NM_001206567_1	NM_005531_1
sgIFI16_5	IFI16	nuclear	chr1	158985717	-	GTGCTGCTTGTGGAGGGTGC	NM_001206567_1	NM_005531_1
sgIFI16_6	IFI16	nuclear	chr1	158985723	-	TTGACAGTGCTGCTTGTGGA	NM_001206567_1	NM_005531_1
sgIFI16_7	IFI16	nuclear	chr1	158985747	+	GAAGGAGCAGAGGCAACTCC	NM_001206567_1	NM_005531_1
sgIFI16_8	IFI16	nuclear	chr1	158985755	+	AGAGGCAACTCCTGGAGCTC	NM_001206567_1	NM_005531_1
sgIFI16_9	IFI16	nuclear	chr1	158985768	-	CTGAAGCTTACCTGAGCTCC	NM_001206567_1	NM_005531_1
sgIFI16_10	IFI16	nuclear	chr1	158988037	-	TCTGGGAGTTACCTGACATT	NM_001206567_2	NM_005531_3
sgMYT1L_1	MYT1L	nuclear	chr2	1983530	+	CCTCGGTGTCCACCTCCATC	NM_015025_0
sgMYT1L_2	MYT1L	nuclear	chr2	1983525	-	AGGTGGACACCGAGGAGAAG	NM_015025_0
sgMYT1L_3	MYT1L	nuclear	chr2	1983513	-	AGGAGAAGCGGCATCGCACG	NM_015025_0
sgMYT1L_4	MYT1L	nuclear	chr2	1983504	-	GGCATCGCACGCGGTCCAAA	NM_015025_0
sgMYT1L_5	MYT1L	nuclear	chr2	1983320	-	CCATCTCTCTGCAGTTCCCG	NM_015025_1
sgMYT1L_6	MYT1L	nuclear	chr2	1983300	+	CTCTTGTATGGCTGGTTCCA	NM_015025_1
sgMYT1L_7	MYT1L	nuclear	chr2	1983288	+	TAACCTGAACAGCTCTTGTA	NM_015025_1
sgMYT1L_8	MYT1L	nuclear	chr2	1982966	+	TGACCACTGCCGTCACAGCC	NM_015025_2
sgMYT1L_9	MYT1L	nuclear	chr2	1982960	-	GACGGCAGTGGTCATGTCAG	NM_015025_2
sgMYT1L_10	MYT1L	nuclear	chr2	1982938	-	GCAAATATGCAAGACACAGA	NM_015025_2
sgCLIC4_1	CLIC4	nuclear	chr1	25072047	+	GCGTTGTCGATGCCGCTGAA	NM_013943_0
sgCLIC4_2	CLIC4	nuclear	chr1	25072055	+	GATGCCGCTGAATGGGCTGA	NM_013943_0
sgCLIC4_3	CLIC4	nuclear	chr1	25072061	+	GCTGAATGGGCTGAAGGAGG	NM_013943_0
sgCLIC4_4	CLIC4	nuclear	chr1	25072096	-	CTTGACGAAGAGCTCGATGA	NM_013943_0
sgCLIC4_5	CLIC4	nuclear	chr1	25124231	-	TTTCACCATCACTGCCAGCC	NM_013943_1
sgCLIC4_6	CLIC4	nuclear	chr1	25124275	-	AAGAATCATGAAGAGCCTCT	NM_013943_1
sgCLIC4_7	CLIC4	nuclear	chr1	25124283	+	TTCATGATTCTTTGGCTCAA	NM_013943_1
sgCLIC4_8	CLIC4	nuclear	chr1	25140587	+	GCCAGCAGACCTGCAGAACT	NM_013943_2
sgCLIC4_9	CLIC4	nuclear	chr1	25140594	+	GACCTGCAGAACTTGGCTCC	NM_013943_2
sgCLIC4_10	CLIC4	nuclear	chr1	25140615	-	ATAAATGGTGGGTGGGTCCC	NM_013943_2
sgPHACTR1_1	PHACTR1	nuclear	chr6	12719011	+	AGAGTCTGCTCACAGACTCT	NM_001242648_0	NM_030948_0
sgPHACTR1_2	PHACTR1	nuclear	chr6	12719048	+	CAAAGATTCTTCTACAGTCA	NM_001242648_0	NM_030948_0
sgPHACTR1_3	PHACTR1	nuclear	chr6	12719057	+	TTCTACAGTCAAGGAGCTCA	NM_001242648_0	NM_030948_0
sgPHACTR1_4	PHACTR1	nuclear	chr6	12749860	+	CCTTCTCCCTCTCAGCTCGC	NM_001242648_1	NM_030948_1
sgPHACTR1_5	PHACTR1	nuclear	chr6	12749882	-	GAGGCAGGAGCAGGGTCGCC	NM_001242648_1	NM_030948_1
sgPHACTR1_6	PHACTR1	nuclear	chr6	12749890	-	TAATGTGGGAGGCAGGAGCA	NM_001242648_1	NM_030948_1
sgPHACTR1_7	PHACTR1	nuclear	chr6	12749897	-	CCGCCATTAATGTGGGAGGC	NM_001242648_1	NM_030948_1
sgPHACTR1_8	PHACTR1	nuclear	chr6	12749904	-	GAGGATGCCGCCATTAATGT	NM_001242648_1	NM_030948_1
sgPHACTR1_9	PHACTR1	nuclear	chr6	12749906	+	ATTAATGGCGGCATCCTCGG	NM_001242648_1	NM_030948_1
sgPHACTR1_10	PHACTR1	nuclear	chr6	12749923	-	CCGGTCTATATCATCCTCCG	NM_001242648_1	NM_030948_1
sgCLIC3_1	CLIC3	nuclear	chr9	139890974	+	CTGGAGCTTGGTCTCCGCCA	NM_004669_0
sgCLIC3_2	CLIC3	nuclear	chr9	139890964	-	CAAGCTCCAGCTGTTTGTCA	NM_004669_0
sgCLIC3_3	CLIC3	nuclear	chr9	139890955	+	CCTGCACCTTGACAAACAGC	NM_004669_0
sgCLIC3_4	CLIC3	nuclear	chr9	139890202	-	TCCACCCACCCAGGCGAGTG	NM_004669_1
sgCLIC3_5	CLIC3	nuclear	chr9	139890197	-	CCACCCAGGCGAGTGAGGAC	NM_004669_1
sgCLIC3_6	CLIC3	nuclear	chr9	139890154	-	CTCCTGCCAGCGGCTCTTCA	NM_004669_1
sgCLIC3_7	CLIC3	nuclear	chr9	139890145	+	GCAGGACCATGAAGAGCCGC	NM_004669_1
sgCLIC3_8	CLIC3	nuclear	chr9	139890138	-	TTCATGGTCCTGCTCCTCAA	NM_004669_1
sgCLIC3_9	CLIC3	nuclear	chr9	139890127	+	AAGGTACGCCCTTGAGGAGC	NM_004669_1
sgCLIC3_10	CLIC3	nuclear	chr9	139890121	+	GGGTGAAAGGTACGCCCTTG	NM_004669_1
sgPHACTR3_1	PHACTR3	nuclear	chr20	58318180	+	CCCGGCGCGTCCTGAATATC	NM_001199505_1	NM_001199506_0	NM_080672_1	NM_183244_0	NM_183246_0
sgPHACTR3_2	PHACTR3	nuclear	chr20	58318187	+	CGTCCTGAATATCTGGTCTC	NM_001199505_1	NM_001199506_0	NM_080672_1	NM_183244_0	NM_183246_0
sgPHACTR3_3	PHACTR3	nuclear	chr20	58318225	-	GTTTGCTGTTCCTCCTCACA	NM_001199505_1	NM_001199506_0	NM_080672_1	NM_183244_0	NM_183246_0
sgPHACTR3_4	PHACTR3	nuclear	chr20	58318234	+	GAACAGCAAACTGGCCACCC	NM_001199505_1	NM_001199506_0	NM_080672_1	NM_183244_0	NM_183246_0
sgPHACTR3_5	PHACTR3	nuclear	chr20	58318239	+	GCAAACTGGCCACCCTGGGC	NM_001199505_1	NM_001199506_0	NM_080672_1	NM_183244_0	NM_183246_0
sgPHACTR3_6	PHACTR3	nuclear	chr20	58318251	-	TTTGAAGATCCTGCCCAGGG	NM_001199505_1	NM_001199506_0	NM_080672_1	NM_183244_0	NM_183246_0
sgPHACTR3_7	PHACTR3	nuclear	chr20	58318254	+	TGGGCAGGATCTTCAAACCC	NM_001199505_1	NM_001199506_0	NM_080672_1	NM_183244_0	NM_183246_0
sgPHACTR3_8	PHACTR3	nuclear	chr20	58318260	+	GGATCTTCAAACCCTGGAAA	NM_001199505_1	NM_001199506_0	NM_080672_1	NM_183244_0	NM_183246_0
sgPHACTR3_9	PHACTR3	nuclear	chr20	58318301	+	AAACTGAAGCAGACAACGTC	NM_001199505_1	NM_001199506_0	NM_080672_1	NM_183244_0	NM_183246_0
sgPHACTR3_10	PHACTR3	nuclear	chr20	58322807	+	GGCAGCGCTGGAGAAGAAGA	NM_001199505_2	NM_001199506_1	NM_080672_2	NM_183244_1	NM_183246_1
sgCLIC1_1	CLIC1	nuclear	chr6	31704058	-	CATGGCTGAAGAACAACCGC	NM_001288_0
sgCLIC1_2	CLIC1	nuclear	chr6	31704040	-	GCAGGTCGAATTGTTCGTGA	NM_001288_0
sgCLIC1_3	CLIC1	nuclear	chr6	31701985	-	ATTCTCCCAGAGACTGTTCA	NM_001288_1
sgCLIC1_4	CLIC1	nuclear	chr6	31701977	-	AGAGACTGTTCATGGTACTG	NM_001288_1
sgCLIC1_5	CLIC1	nuclear	chr6	31701938	+	GTCAACGGTGGTAACATTGA	NM_001288_1
sgCLIC1_6	CLIC1	nuclear	chr6	31701719	+	CTGCACTGTCTCGGTCCGCC	NM_001288_2
sgCLIC1_7	CLIC1	nuclear	chr6	31701710	+	GCACAGCTTCTGCACTGTCT	NM_001288_2
sgCLIC1_8	CLIC1	nuclear	chr6	31701707	-	CAGTGCAGAAGCTGTGCCCA	NM_001288_2
sgCLIC1_9	CLIC1	nuclear	chr6	31701667	+	GCACTTCAGTGCCATACAGC	NM_001288_2
sgCLIC1_10	CLIC1	nuclear	chr6	31701646	-	CACAGACACCAACAAGATTG	NM_001288_2
sgFOXL2_1	FOXL2	nuclear	chr3	138665491	-	AGAGACCGGTCGCACAGTCA	NM_023067_0
sgFOXL2_2	FOXL2	nuclear	chr3	138665483	+	TGGCTCCTTGACTGTGCGAC	NM_023067_0
sgFOXL2_3	FOXL2	nuclear	chr3	138665480	-	GCACAGTCAAGGAGCCAGAA	NM_023067_0
sgFOXL2_4	FOXL2	nuclear	chr3	138665457	-	CCGCCGCCGAGCCCAGGCAA	NM_023067_0
sgFOXL2_5	FOXL2	nuclear	chr3	138665450	-	CGAGCCCAGGCAAGGGCGGT	NM_023067_0
sgFOXL2_6	FOXL2	nuclear	chr3	138665406	+	TGCGCCGGGTCCGGCTTCTC	NM_023067_0
sgFOXL2_7	FOXL2	nuclear	chr3	138665376	+	ATGAGCGCCACGTACGAGTA	NM_023067_0
sgFOXL2_8	FOXL2	nuclear	chr3	138665371	-	GTACGTGGCGCTCATCGCCA	NM_023067_0
sgFOXL2_9	FOXL2	nuclear	chr3	138665353	-	CATGGCGATCCGCGAGAGCG	NM_023067_0
sgFOXL2_10	FOXL2	nuclear	chr3	138665341	+	GCCTCTTCTCCGCGCTCTCG	NM_023067_0
sgAPI5_1	API5	nuclear	chr11	43333670	+	GCTCACCATGCCGACAGTAG	NM_001142930_0	NM_001142931_0	NM_001243747_0	NM_006595_0
sgAPI5_2	API5	nuclear	chr11	43333678	-	AAGCTCCTCTACTGTCGGCA	NM_001142930_0	NM_001142931_0	NM_001243747_0	NM_006595_0
sgAPI5_3	API5	nuclear	chr11	43333683	-	CGGTAAAGCTCCTCTACTGT	NM_001142930_0	NM_001142931_0	NM_001243747_0	NM_006595_0
sgAPI5_4	API5	nuclear	chr11	43333719	+	GCCGATGCCACGGAGCAAGT	NM_001142930_0	NM_001142931_0	NM_001243747_0	NM_006595_0
sgAPI5_5	API5	nuclear	chr11	43333724	+	TGCCACGGAGCAAGTGGGCC	NM_001142930_0	NM_001142931_0	NM_001243747_0	NM_006595_0
sgAPI5_6	API5	nuclear	chr11	43342369	-	TAATTGCTTGACGTCGAATC	NM_001142930_2	NM_001142931_1	NM_001243747_2	NM_006595_2
sgAPI5_7	API5	nuclear	chr11	43342959	-	TTAAATTCTGCAGAGTCATC	NM_001142930_3	NM_001142931_2	NM_001243747_3	NM_006595_3
sgAPI5_8	API5	nuclear	chr11	43342982	-	TTAATAGGGCATTGTTCACT	NM_001142930_3	NM_001142931_2	NM_001243747_3	NM_006595_3
sgAPI5_9	API5	nuclear	chr11	43357522	+	AATTTGGGCAACTTTAATTA	NM_001142930_12	NM_001142931_11	NM_001243747_9	NM_006595_12
sgAPI5_10	API5	nuclear	chr11	43363974	+	TAGAGCAGAGAGGAGCCTTC	NM_001142930_13	NM_001142931_12	NM_001243747_10	NM_006595_13
sgFAM32A_1	FAM32A	cellcyc	chr19	16296249	+	TGTCATGGAGGCCTACGAGC	NM_014077_0
sgFAM32A_2	FAM32A	cellcyc	chr19	16296287	-	TGCGACGCCTTTCAGCTTCA	NM_014077_0
sgFAM32A_3	FAM32A	cellcyc	chr19	16296291	+	GCTGAAAGGCGTCGCAGAGC	NM_014077_0
sgFAM32A_4	FAM32A	cellcyc	chr19	16296305	+	CAGAGCTGGGAGTGACCAAG	NM_014077_0
sgFAM32A_5	FAM32A	cellcyc	chr19	16296452	+	CAAAGACAAAGCGAAACTCC	NM_014077_1
sgFAM32A_6	FAM32A	cellcyc	chr19	16296462	+	GCGAAACTCCTGGAAGCAAT	NM_014077_1
sgFAM32A_7	FAM32A	cellcyc	chr19	16296473	-	TGCTCGTTCCCATTGCTTCC	NM_014077_1
sgFAM32A_8	FAM32A	cellcyc	chr19	16296498	+	AACGAGGAGGAGAAGCGGCG	NM_014077_1
sgFAM32A_9	FAM32A	cellcyc	chr19	16296503	+	GGAGGAGAAGCGGCGCGGCC	NM_014077_1
sgFAM32A_10	FAM32A	cellcyc	chr19	16296511	+	AGCGGCGCGGCCTGGACAAG	NM_014077_1
sgMYBL1_1	MYBL1	nuclear	chr8	67525064	-	GTACTTGAAGGATGGCGAAG	NM_001080416_0	NM_001144755_0
sgMYBL1_2	MYBL1	nuclear	chr8	67525052	-	TGGCGAAGAGGTCGCGCAGG	NM_001080416_0	NM_001144755_0
sgMYBL1_3	MYBL1	nuclear	chr8	67514717	+	AATCATGATCGGCATACTGA	NM_001080416_1	NM_001144755_1
sgMYBL1_4	MYBL1	nuclear	chr8	67514706	+	TGGTACTTCATAATCATGAT	NM_001080416_1	NM_001144755_1
sgMYBL1_5	MYBL1	nuclear	chr8	67513985	-	GGATGATAAATTAAAGAAGT	NM_001080416_2	NM_001144755_2
sgMYBL1_6	MYBL1	nuclear	chr8	67513972	-	AAGAAGTTGGTTGAACAACA	NM_001080416_2	NM_001144755_2
sgMYBL1_7	MYBL1	nuclear	chr8	67513959	-	AACAACATGGAACTGATGAT	NM_001080416_2	NM_001144755_2
sgMYBL1_8	MYBL1	nuclear	chr8	67511334	+	AAACTTTCTGCCATCGATGC	NM_001080416_3	NM_001144755_3
sgMYBL1_9	MYBL1	nuclear	chr8	67511315	-	TTAAATCCTGAATTGATAAA	NM_001080416_3	NM_001144755_3
sgMYBL1_10	MYBL1	nuclear	chr8	67511308	-	CTGAATTGATAAAGGGTCCT	NM_001080416_3	NM_001144755_3
sgNR1D1_1	NR1D1	nuclear	chr17	38256337	-	TGGTGAAGACATGACGACCC	NM_021724_0
sgNR1D1_2	NR1D1	nuclear	chr17	38256318	-	CTGGACTCCAACAACAACAC	NM_021724_0
sgNR1D1_3	NR1D1	nuclear	chr17	38256308	+	CTCAGTACCTGTGTTGTTGT	NM_021724_0
sgNR1D1_4	NR1D1	nuclear	chr17	38253637	-	GGTGGCGTCATCACCTACAT	NM_021724_1
sgNR1D1_5	NR1D1	nuclear	chr17	38253621	+	GGAGCCACTGGAGCCAATGT	NM_021724_1
sgNR1D1_6	NR1D1	nuclear	chr17	38253595	+	GATTCAGGGCTGGTGCGGCT	NM_021724_1
sgNR1D1_7	NR1D1	nuclear	chr17	38253590	+	AGAGGGATTCAGGGCTGGTG	NM_021724_1
sgNR1D1_8	NR1D1	nuclear	chr17	38253585	+	ACTATAGAGGGATTCAGGGC	NM_021724_1
sgNR1D1_9	NR1D1	nuclear	chr17	38253580	+	TTGTCACTATAGAGGGATTC	NM_021724_1
sgNR1D1_10	NR1D1	nuclear	chr17	38253574	-	CTCTATAGTGACAACTCCAA	NM_021724_1
sgNR1D2_1	NR1D2	nuclear	chr3	23996242	+	ACAAGCAAATCGAGTGCACC	NM_001145425_0	NM_005126_1
sgNR1D2_2	NR1D2	nuclear	chr3	23997519	+	TGTCCTAGAATTTAGTGGCA	NM_001145425_1	NM_005126_2
sgNR1D2_3	NR1D2	nuclear	chr3	23997541	+	GTTCTACTGTGTAAAGTCTG	NM_001145425_1	NM_005126_2
sgNR1D2_4	NR1D2	nuclear	chr3	23997568	+	GTGGCGTCAGGATTCCACTA	NM_001145425_1	NM_005126_2
sgNR1D2_5	NR1D2	nuclear	chr3	23997585	-	CGCAAGCATGAACTCCATAG	NM_001145425_1	NM_005126_2
sgNR1D2_6	NR1D2	nuclear	chr3	23997594	+	TCATGCTTGCGAAGGCTGTA	NM_001145425_1	NM_005126_2
sgNR1D2_7	NR1D2	nuclear	chr3	24001150	+	TTTGTTCTTAGGGTTTCTTT	NM_001145425_2	NM_005126_3
sgNR1D2_8	NR1D2	nuclear	chr3	24001196	-	TCTTCAGGCACTTCTTGTAC	NM_001145425_2	NM_005126_3
sgNR1D2_9	NR1D2	nuclear	chr3	24001225	+	GTTCTATAATGAGAATGAAT	NM_001145425_2	NM_005126_3
sgNR1D2_10	NR1D2	nuclear	chr3	24003457	+	TCTTCAATAGCTGTTCGGTT	NM_001145425_3	NM_005126_4
sgCASP9_1	CASP9	nuclear	chr1	15844746	-	CTTCGTTTCTGCGAACTAAC	NM_001229_1	NM_032996_0
sgCASP9_2	CASP9	nuclear	chr1	15844678	+	ATCTCTGGTCTGAGCACCAC	NM_001229_1	NM_032996_0
sgCASP9_3	CASP9	nuclear	chr1	15844663	+	ACCTCTGGTTTGCGAATCTC	NM_001229_1	NM_032996_0
sgCASP9_4	CASP9	nuclear	chr1	15844648	+	GTTTCCGGTCTGAGAACCTC	NM_001229_1	NM_032996_0
sgCASP9_5	CASP9	nuclear	chr1	15844633	+	TCCACTGGTCTGGGTGTTTC	NM_001229_1	NM_032996_0
sgCASP9_6	CASP9	nuclear	chr1	15844623	+	AGAACCAATGTCCACTGGTC	NM_001229_1	NM_032996_0
sgCASP9_7	CASP9	nuclear	chr1	15844621	-	CCAGTGGACATTGGTTCTGG	NM_001229_1	NM_032996_0
sgCASP9_8	CASP9	nuclear	chr1	15844615	-	GACATTGGTTCTGGAGGATT	NM_001229_1	NM_032996_0
sgCASP9_9	CASP9	nuclear	chr1	15844606	-	TCTGGAGGATTTGGTGATGT	NM_001229_1	NM_032996_0
sgCASP9_10	CASP9	nuclear	chr1	15834384	-	AGGTGCTCTTGAGAGTTTGA	NM_001229_2	NM_032996_1
sgITGB1BP1_1	ITGB1BP1	nuclear	chr2	9558762	+	TAGTACTGATTTCGCTACTT	NM_004763_0	NM_022334_0
sgITGB1BP1_2	ITGB1BP1	nuclear	chr2	9558756	-	CGAAATCAGTACTAAGAGCA	NM_004763_0	NM_022334_0
sgITGB1BP1_3	ITGB1BP1	nuclear	chr2	9554368	-	CAGTCTGTGGATTCTAGCCT	NM_004763_1	NM_022334_1
sgITGB1BP1_4	ITGB1BP1	nuclear	chr2	9554342	-	TCTTTCACGATCCAGCACTG	NM_004763_1	NM_022334_1
sgITGB1BP1_5	ITGB1BP1	nuclear	chr2	9554328	+	GTCGAGGCTGGCCACAGTGC	NM_004763_1	NM_022334_1
sgITGB1BP1_6	ITGB1BP1	nuclear	chr2	9554316	+	GGTGGAATCTGTGTCGAGGC	NM_004763_1	NM_022334_1
sgITGB1BP1_7	ITGB1BP1	nuclear	chr2	9552454	+	GGAGAGTTTCAGTTTCTCAA	NM_004763_2	NM_022334_2
sgITGB1BP1_8	ITGB1BP1	nuclear	chr2	9552452	-	GAGAAACTGAAACTCTCCGA	NM_004763_2	NM_022334_2
sgITGB1BP1_9	ITGB1BP1	nuclear	chr2	9552420	+	TCAGGTCTAATGGCCCTTCA	NM_004763_2	NM_022334_2
sgITGB1BP1_10	ITGB1BP1	nuclear	chr2	9552410	+	ATATAATTTATCAGGTCTAA	NM_004763_2	NM_022334_2
sgTIPIN_1	TIPIN	cellcyc	chr15	66645230	+	CTACATGCTCATAATCTGGT	NM_017858_0
sgTIPIN_2	TIPIN	cellcyc	chr15	66645172	-	CCAGAGAGACAAGATGGTGA	NM_017858_0
sgTIPIN_3	TIPIN	cellcyc	chr15	66645154	-	GAAGGAACTGAGCCTGATGA	NM_017858_0
sgTIPIN_4	TIPIN	cellcyc	chr15	66645139	+	TCTCTATACATACCTTCATC	NM_017858_0
sgTIPIN_5	TIPIN	cellcyc	chr15	66644535	-	GTTTCACCAGAGTCAGGAAA	NM_017858_1
sgTIPIN_6	TIPIN	cellcyc	chr15	66644526	+	GGTGCTCCATTTCCTGACTC	NM_017858_1
sgTIPIN_7	TIPIN	cellcyc	chr15	66644505	+	CTCTTTGGAGGTACACGAAC	NM_017858_1
sgTIPIN_8	TIPIN	cellcyc	chr15	66644462	+	GTACCTCTGAGCATCCAGCT	NM_017858_1
sgTIPIN_9	TIPIN	cellcyc	chr15	66641727	-	ACATGGAGCACTGGGCACAT	NM_017858_3
sgTIPIN_10	TIPIN	cellcyc	chr15	66641674	-	ATTGACAGAGTTGAATACCT	NM_017858_3
sgOGFR_1	OGFR	nuclear	chr20	61436223	-	TCCCAGGTGGAGTCGCAGTC	NM_007346_0
sgOGFR_2	OGFR	nuclear	chr20	61436225	+	CTGCGACTCCACCTGGGAGG	NM_007346_0
sgOGFR_3	OGFR	nuclear	chr20	61436231	+	CTCCACCTGGGAGGAGGACG	NM_007346_0
sgOGFR_4	OGFR	nuclear	chr20	61436239	-	ATCCTCCTCGTCCTCCTCCC	NM_007346_0
sgOGFR_5	OGFR	nuclear	chr20	61436243	+	GGAGGACGAGGAGGATGCGG	NM_007346_0
sgOGFR_6	OGFR	nuclear	chr20	61436258	+	TGCGGAGGACGCGGAGGACG	NM_007346_0
sgOGFR_7	OGFR	nuclear	chr20	61436267	+	CGCGGAGGACGAGGACTGCG	NM_007346_0
sgOGFR_8	OGFR	nuclear	chr20	61436283	+	TGCGAGGACGGCGAGGCCGC	NM_007346_0
sgOGFR_9	OGFR	nuclear	chr20	61436305	-	TGCGTCCGCGTCCCTCGCGC	NM_007346_0
sgOGFR_10	OGFR	nuclear	chr20	61436327	+	GGACGAGGACGAGGAGTCGG	NM_007346_0
sgCDC5L_1	CDC5L	cellcyc	chr6	44355559	+	GATGCCTCGAATTATGATCA	NM_001253_0
sgCDC5L_2	CDC5L	cellcyc	chr6	44355583	+	GGGCGTATGGAGGAATACCG	NM_001253_0
sgCDC5L_3	CDC5L	cellcyc	chr6	44358003	+	GGATGAAATTCTGAAAGCAG	NM_001253_1
sgCDC5L_4	CDC5L	cellcyc	chr6	44358016	+	AAAGCAGCGGTAATGAAATA	NM_001253_1
sgCDC5L_5	CDC5L	cellcyc	chr6	44358086	+	CAAAGCAGTGCAAAGCCAGA	NM_001253_1
sgCDC5L_6	CDC5L	cellcyc	chr6	44360390	+	CTATGTTTAATAGGTATGAA	NM_001253_2
sgCDC5L_7	CDC5L	cellcyc	chr6	44360422	-	CATTCTGTCTTCTTAATGCT	NM_001253_2
sgCDC5L_8	CDC5L	cellcyc	chr6	44360436	+	AGAATGGTCCAGAGAAGAAG	NM_001253_2
sgCDC5L_9	CDC5L	cellcyc	chr6	44360477	+	CCAAGTTGATGCCAACTCAG	NM_001253_2
sgCDC5L_10	CDC5L	cellcyc	chr6	44360491	-	GCAATGGTCCTCCACTGAGT	NM_001253_2
sgRAC2_1	RAC2	nuclear	chr22	37640155	-	AGTGTGTGGTGGTGGGAGAT	NM_002872_0
sgRAC2_2	RAC2	nuclear	chr22	37637692	-	TTCCTGTCTTTCAGGGCCGT	NM_002872_1
sgRAC2_3	RAC2	nuclear	chr22	37637657	+	TGGTGGTGTAGCTGATGAGA	NM_002872_1
sgRAC2_4	RAC2	nuclear	chr22	37637647	-	TACACCACCAACGCCTTTCC	NM_002872_1
sgRAC2_5	RAC2	nuclear	chr22	37637637	+	GTACTCTCCGGGAAAGGCGT	NM_002872_1
sgRAC2_6	RAC2	nuclear	chr22	37628929	-	CTATTCAGCCAATGTGATGG	NM_002872_2
sgRAC2_7	RAC2	nuclear	chr22	37628918	+	CTTGCTGTCCACCATCACAT	NM_002872_2
sgRAC2_8	RAC2	nuclear	chr22	37628907	-	GACAGCAAGCCAGTGAACCT	NM_002872_2
sgRAC2_9	RAC2	nuclear	chr22	37628881	-	GTGGGACACTGCTGGGCAGG	NM_002872_2
sgRAC2_10	RAC2	nuclear	chr22	37628864	-	AGGAGGACTACGACCGTCTC	NM_002872_2
sgSBDS_1	SBDS	cellcyc	chr7	66460335	-	TGGTACGGATGAAGCGTGCC	NM_016038_0
sgSBDS_2	SBDS	cellcyc	chr7	66459296	+	GGGTCTGCAGAACTTCATCG	NM_016038_1
sgSBDS_3	SBDS	cellcyc	chr7	66459271	-	GTGTTTGTAAATGTTTCTAA	NM_016038_1
sgSBDS_4	SBDS	cellcyc	chr7	66459266	-	TGTAAATGTTTCTAAAGGTC	NM_016038_1
sgSBDS_5	SBDS	cellcyc	chr7	66458352	-	TAAAGAAAGACACACACAAC	NM_016038_2
sgSBDS_6	SBDS	cellcyc	chr7	66458319	-	TAGGGACATTGCAACTATTG	NM_016038_2
sgSBDS_7	SBDS	cellcyc	chr7	66456225	-	AACGTGCTCACATGAGGCTT	NM_016038_3
sgSBDS_8	SBDS	cellcyc	chr7	66456202	-	TTCATCCTTCCAGTCAATGA	NM_016038_3
sgSBDS_9	SBDS	cellcyc	chr7	66456190	+	AGCTTCTTGCCTTCATTGAC	NM_016038_3
sgSBDS_10	SBDS	cellcyc	chr7	66456142	-	GTCATAGAAAGTGAAGATTA	NM_016038_3
sgVCP_1	VCP	nuclear	chr9	35072342	-	GAGGCGCGCGCCATGGCTTC	NM_007126_0
sgVCP_2	VCP	nuclear	chr9	35072329	+	TCACTCGGCTCCAGAAGCCA	NM_007126_0
sgVCP_3	VCP	nuclear	chr9	35068321	+	GTTTGAGAATGGCTGTTGAT	NM_007126_1
sgVCP_4	VCP	nuclear	chr9	35068310	+	ACGGTTCTTCTGTTTGAGAA	NM_007126_1
sgVCP_5	VCP	nuclear	chr9	35068304	-	AACAGAAGAACCGTCCCAAT	NM_007126_1
sgVCP_6	VCP	nuclear	chr9	35068291	+	CAACAATTAACCGATTGGGA	NM_007126_1
sgVCP_7	VCP	nuclear	chr9	35068286	+	TTCATCAACAATTAACCGAT	NM_007126_1
sgVCP_8	VCP	nuclear	chr9	35068276	-	TGTTGATGAAGCCATCAATG	NM_007126_1
sgVCP_9	VCP	nuclear	chr9	35068264	-	CATCAATGAGGACAACAGTG	NM_007126_1
sgVCP_10	VCP	nuclear	chr9	35068249	-	CAGTGTGGTGTCCTTGTCCC	NM_007126_1
sgPBX4_1	PBX4	nuclear	chr19	19729376	+	TCGCTCGTGTCGAGGCGCCG	NM_025245_0
sgPBX4_2	PBX4	nuclear	chr19	19729368	+	GCAGGACGTCGCTCGTGTCG	NM_025245_0
sgPBX4_3	PBX4	nuclear	chr19	19729359	-	CGACGTCCTGCAGCAGATCA	NM_025245_0
sgPBX4_4	PBX4	nuclear	chr19	19729350	+	TGATGGCCATGATCTGCTGC	NM_025245_0
sgPBX4_5	PBX4	nuclear	chr19	19729326	-	CCAGAGCCTGGACGAGGCAC	NM_025245_0
sgPBX4_6	PBX4	nuclear	chr19	19729317	+	ACCTGGCCTGTGCCTCGTCC	NM_025245_0
sgPBX4_7	PBX4	nuclear	chr19	19710152	-	AGCATGCTCTGAATTGCCAT	NM_025245_1
sgPBX4_8	PBX4	nuclear	chr19	19710133	+	ACAGAGCAGGCTTCATCCGA	NM_025245_1
sgPBX4_9	PBX4	nuclear	chr19	19710120	+	CAGAGCACGCTGAACAGAGC	NM_025245_1
sgPBX4_10	PBX4	nuclear	chr19	19710112	-	CAGCGTGCTCTGTGAGATCA	NM_025245_1
sgPBX2_1	PBX2	nuclear	chr6	32157591	-	CCTGGCGAGCCTCCCGGTGG	NM_002586_0
sgPBX2_2	PBX2	nuclear	chr6	32156270	-	GCATGCTAGGCCTCAGCATT	NM_002586_2
sgPBX2_3	PBX2	nuclear	chr6	32156050	-	TCACATATACCACTCGGAGC	NM_002586_2
sgPBX2_4	PBX2	nuclear	chr6	32156038	+	CATACTTCTCCAGCTCCGAG	NM_002586_2
sgPBX2_5	PBX2	nuclear	chr6	32155765	+	CAGGATCATCACAGCCTCGC	NM_002586_3
sgPBX2_6	PBX2	nuclear	chr6	32155746	+	CATCCAGGAAACGGGAGCGC	NM_002586_3
sgPBX2_7	PBX2	nuclear	chr6	32155737	+	CCCACCTGGCATCCAGGAAA	NM_002586_3
sgPBX2_8	PBX2	nuclear	chr6	32155731	+	CCTGGGCCCACCTGGCATCC	NM_002586_3
sgPBX2_9	PBX2	nuclear	chr6	32155533	-	GCGCCGTAACTTCAGCAAAC	NM_002586_4
sgPBX2_10	PBX2	nuclear	chr6	32155411	+	CCTCCATAATACCTGAGACA	NM_002586_4
sgPBX3_1	PBX3	nuclear	chr9	128510862	-	CACAGGACGCTGAAGAGCGC	NM_001134778_0	NM_006195_1
sgPBX3_2	PBX3	nuclear	chr9	128677957	+	CTTGAAGGTCTCAGCATCAG	NM_001134778_1	NM_006195_2
sgPBX3_3	PBX3	nuclear	chr9	128677971	+	CATCAGAGGAGCCCAGGAGG	NM_001134778_1	NM_006195_2
sgPBX3_4	PBX3	nuclear	chr9	128677985	-	ATCGGGAGGGTCCTCCTCCT	NM_001134778_1	NM_006195_2
sgPBX3_5	PBX3	nuclear	chr9	128678009	-	ATTGTCCAGTCTCATTAGCT	NM_001134778_1	NM_006195_2
sgPBX3_6	PBX3	nuclear	chr9	128678047	+	GTTTCAGGTCCTGAGAAAGG	NM_001134778_1	NM_006195_2
sgPBX3_7	PBX3	nuclear	chr9	128678076	+	GGCGGCAGCAGCTGCAGCCG	NM_001134778_1	NM_006195_2
sgPBX3_8	PBX3	nuclear	chr9	128678096	-	AGAACCTCCAGAGGCTGCCG	NM_001134778_1	NM_006195_2
sgPBX3_9	PBX3	nuclear	chr9	128678105	-	GTTATCTGAAGAACCTCCAG	NM_001134778_1	NM_006195_2
sgPBX3_10	PBX3	nuclear	chr9	128678153	-	TTGTCTGATCTGGGTCAATT	NM_001134778_1	NM_006195_2
sgPBX1_1	PBX1	nuclear	chr1	164529054	+	TGGAGATGGACGAGCAGCCC	NM_001204961_0	NM_001204963_0	NM_002585_0
sgPBX1_2	PBX1	nuclear	chr1	164529074	-	GCATGGGAATGCATCAGCCT	NM_001204961_0	NM_001204963_0	NM_002585_0
sgPBX1_3	PBX1	nuclear	chr1	164529119	-	TGCAAGTGCTGGGACAGGCC	NM_001204961_0	NM_001204963_0	NM_002585_0
sgPBX1_4	PBX1	nuclear	chr1	164529124	-	CATCCTGCAAGTGCTGGGAC	NM_001204961_0	NM_001204963_0	NM_002585_0
sgPBX1_5	PBX1	nuclear	chr1	164529167	+	GGCGGGAGGAAGCAGGACAT	NM_001204961_0	NM_001204963_0	NM_002585_0
sgPBX1_6	PBX1	nuclear	chr1	164529211	+	GACCATCACAGACCAGAGTT	NM_001204961_0	NM_001204963_0	NM_002585_0
sgPBX1_7	PBX1	nuclear	chr1	164529217	+	CACAGACCAGAGTTTGGATG	NM_001204961_0	NM_001204963_0	NM_002585_0
sgPBX1_8	PBX1	nuclear	chr1	164529226	-	CCTGCGCCTCATCCAAACTC	NM_001204961_0	NM_001204963_0	NM_002585_0
sgPBX1_9	PBX1	nuclear	chr1	164529228	+	GTTTGGATGAGGCGCAGGCC	NM_001204961_0	NM_001204963_0	NM_002585_0
sgPBX1_10	PBX1	nuclear	chr1	164532508	-	CACAACACATTAAACAAGGC	NM_001204961_1	NM_001204963_1	NM_002585_1
sgAIRE_1	AIRE	nuclear	chr21	45705889	-	AGCGCCGCGTCCGTCGCCAT	NM_000383_0
sgAIRE_2	AIRE	nuclear	chr21	45705893	+	CGACGGACGCGGCGCTACGC	NM_000383_0
sgAIRE_3	AIRE	nuclear	chr21	45705902	+	CGGCGCTACGCCGGCTTCTG	NM_000383_0
sgAIRE_4	AIRE	nuclear	chr21	45705915	-	TGCGGTGCAGCCTCAGAAGC	NM_000383_0
sgAIRE_5	AIRE	nuclear	chr21	45705924	+	GCTGCACCGCACGGAGATCG	NM_000383_0
sgAIRE_6	AIRE	nuclear	chr21	45705933	-	CGGCCACCGCGATCTCCGTG	NM_000383_0
sgAIRE_7	AIRE	nuclear	chr21	45705953	-	CAGTGGGAAGGCGCTGTCCA	NM_000383_0
sgAIRE_8	AIRE	nuclear	chr21	45705965	-	CAGCGCGTGCAGCAGTGGGA	NM_000383_0
sgAIRE_9	AIRE	nuclear	chr21	45705970	-	TCAGCCAGCGCGTGCAGCAG	NM_000383_0
sgAIRE_10	AIRE	nuclear	chr21	45705978	+	CGCGCTGGCTGACCACGACG	NM_000383_0
sgNSUN2_1	NSUN2	cellcyc	chr5	6633050	-	GGCGGCTCCAGCAACAGCAG	NM_001193455_0	NM_017755_0
sgNSUN2_2	NSUN2	cellcyc	chr5	6633040	+	CCTCCGGCCGCTGCTGTTGC	NM_001193455_0	NM_017755_0
sgNSUN2_3	NSUN2	cellcyc	chr5	6633024	+	GCGCCATCCTCCGCGTCCTC	NM_001193455_0	NM_017755_0
sgNSUN2_4	NSUN2	cellcyc	chr5	6633021	-	GACGCGGAGGATGGCGCCGA	NM_001193455_0	NM_017755_0
sgNSUN2_5	NSUN2	cellcyc	chr5	6633015	-	GAGGATGGCGCCGAGGGTGG	NM_001193455_0	NM_017755_0
sgNSUN2_6	NSUN2	cellcyc	chr5	6633002	+	GCCGCGCTTTCCACCACCCT	NM_001193455_0	NM_017755_0
sgNSUN2_7	NSUN2	cellcyc	chr5	6632998	-	TGGTGGAAAGCGCGGCGAGG	NM_001193455_0	NM_017755_0
sgNSUN2_8	NSUN2	cellcyc	chr5	6632858	-	CTTCCTCAGGGCTGGGAAGG	NM_001193455_1	NM_017755_1
sgNSUN2_9	NSUN2	cellcyc	chr5	6632827	+	CTTGTTCTCCTTGACGATCT	NM_001193455_1	NM_017755_1
sgNSUN2_10	NSUN2	cellcyc	chr5	6632808	-	GCTGTTCGAGCACTACTACC	NM_001193455_1	NM_017755_1
sgTUBG1_1	TUBG1	cellcyc	chr17	40761741	+	GTGCCTGAGGAGCGATGCCG	NM_001070_0
sgTUBG1_2	TUBG1	cellcyc	chr17	40761761	-	TGTAGGGTGATGATTTCCCT	NM_001070_0
sgTUBG1_3	TUBG1	cellcyc	chr17	40761763	+	GGAAATCATCACCCTACAGT	NM_001070_0
sgTUBG1_4	TUBG1	cellcyc	chr17	40761773	+	ACCCTACAGTTGGGCCAGTG	NM_001070_0
sgTUBG1_5	TUBG1	cellcyc	chr17	40762594	-	AACGACCTGGGAGAATCCGC	NM_001070_2
sgTUBG1_6	TUBG1	cellcyc	chr17	40764122	+	ATCATAGACCGGGAGGCAGA	NM_001070_3
sgTUBG1_7	TUBG1	cellcyc	chr17	40764139	+	AGATGGTAGTGACAGTCTAG	NM_001070_3
sgTUBG1_8	TUBG1	cellcyc	chr17	40764450	+	GTGCTGTGTCACTCCATTGC	NM_001070_4
sgTUBG1_9	TUBG1	cellcyc	chr17	40764503	-	TGTCATTCAGCCGTTCTAAG	NM_001070_4
sgTUBG1_10	TUBG1	cellcyc	chr17	40764958	+	CACCAGGTATCCTAAGAAGC	NM_001070_5
sgTUBG2_1	TUBG2	cellcyc	chr17	40811528	-	CTGCAGGGTGATGATCTCCC	NM_016437_0
sgTUBG2_2	TUBG2	cellcyc	chr17	40811530	+	GAGATCATCACCCTGCAGCT	NM_016437_0
sgTUBG2_3	TUBG2	cellcyc	chr17	40811539	+	ACCCTGCAGCTGGGCCAGTG	NM_016437_0
sgTUBG2_4	TUBG2	cellcyc	chr17	40812320	-	GGACACCTGGGAGAATCCGC	NM_016437_2
sgTUBG2_5	TUBG2	cellcyc	chr17	40812686	+	ATCATAGACCGAGAAGCAGA	NM_016437_3
sgTUBG2_6	TUBG2	cellcyc	chr17	40812697	-	TGTCACTTCCATCTGCTTCT	NM_016437_3
sgTUBG2_7	TUBG2	cellcyc	chr17	40812700	+	AGCAGATGGAAGTGACAGTT	NM_016437_3
sgTUBG2_8	TUBG2	cellcyc	chr17	40814996	+	GTGCTGTGTCACTCCATCGC	NM_016437_4
sgTUBG2_9	TUBG2	cellcyc	chr17	40815037	-	GCTCCAGGAGGTAGGAGCCC	NM_016437_4
sgTUBG2_10	TUBG2	cellcyc	chr17	40815045	-	ATTCAGTCGCTCCAGGAGGT	NM_016437_4
sgPAGR1_1	PAGR1	nuclear	chr16	29827838	+	AGTGGCCTATGTCCCTTGCT	NM_024516_0
sgPAGR1_2	PAGR1	nuclear	chr16	29827866	-	TACTGGCCGCAGTGTCTCCA	NM_024516_0
sgPAGR1_3	PAGR1	nuclear	chr16	29827869	+	AGACACTGCGGCCAGTACGG	NM_024516_0
sgPAGR1_4	PAGR1	nuclear	chr16	29827883	-	AGACAGAGGCGCCGCCGTAC	NM_024516_0
sgPAGR1_5	PAGR1	nuclear	chr16	29827888	+	GCGGCGCCTCTGTCTGAAGA	NM_024516_0
sgPAGR1_6	PAGR1	nuclear	chr16	29827911	+	GGAAGTGACCTCCGGCCTCC	NM_024516_0
sgPAGR1_7	PAGR1	nuclear	chr16	29827917	+	GACCTCCGGCCTCCAGGCTC	NM_024516_0
sgPAGR1_8	PAGR1	nuclear	chr16	29827925	-	CACGGCCAGAGCCTGGAGGC	NM_024516_0
sgPAGR1_9	PAGR1	nuclear	chr16	29827932	-	TATCCTCCACGGCCAGAGCC	NM_024516_0
sgPAGR1_10	PAGR1	nuclear	chr16	29827936	+	CTGGCCGTGGAGGATACCGG	NM_024516_0
sgRAD9B_1	RAD9B	cellcyc	chr12	110940152	-	GCTCATCACGCACTTCAGCA	NM_152442_0
sgRAD9B_2	RAD9B	cellcyc	chr12	110940159	+	GTGCGTGATGAGCGGCAGTC	NM_152442_0
sgRAD9B_3	RAD9B	cellcyc	chr12	110940166	+	ATGAGCGGCAGTCAGGTGAA	NM_152442_0
sgRAD9B_4	RAD9B	cellcyc	chr12	110941637	+	CACGAATTAGTGACGAGTTC	NM_152442_1
sgRAD9B_5	RAD9B	cellcyc	chr12	110943428	+	TAAGATGTGTGAATTCTTCT	NM_152442_2
sgRAD9B_6	RAD9B	cellcyc	chr12	110943439	+	AATTCTTCTCGGTCAGCATA	NM_152442_2
sgRAD9B_7	RAD9B	cellcyc	chr12	110944395	-	GAATTCAGACATCTAAAGAT	NM_152442_3
sgRAD9B_8	RAD9B	cellcyc	chr12	110944417	-	CTTCTCTATATTTCTTTCAA	NM_152442_3
sgRAD9B_9	RAD9B	cellcyc	chr12	110944453	-	TACTTTGCATTTATCAGATC	NM_152442_3
sgRAD9B_10	RAD9B	cellcyc	chr12	110944476	+	ATTCAATTCTTCTACAGACA	NM_152442_3
sgRAD9A_1	RAD9A	cellcyc	chr11	67160971	+	CCTGTCTGTCTTCCGCTCAC	NM_001243224_0	NM_004584_3
sgRAD9A_2	RAD9A	cellcyc	chr11	67160980	+	CTTCCGCTCACTGGCGATGC	NM_001243224_0	NM_004584_3
sgRAD9A_3	RAD9A	cellcyc	chr11	67160989	+	ACTGGCGATGCTGGAGAAGA	NM_001243224_0	NM_004584_3
sgRAD9A_4	RAD9A	cellcyc	chr11	67161017	+	AAATGCTGCATCTCCCTGAA	NM_001243224_0	NM_004584_3
sgRAD9A_5	RAD9A	cellcyc	chr11	67161033	-	GCGGCTGCTCCGGCCATTCA	NM_001243224_0	NM_004584_3
sgRAD9A_6	RAD9A	cellcyc	chr11	67161037	+	TGGCCGGAGCAGCCGCCTGG	NM_001243224_0	NM_004584_3
sgRAD9A_7	RAD9A	cellcyc	chr11	67161052	-	AATGCAGCTGGACCACCAGG	NM_001243224_0	NM_004584_3
sgRAD9A_8	RAD9A	cellcyc	chr11	67161059	+	GTCCAGCTGCATTGCAAGTT	NM_001243224_0	NM_004584_3
sgRAD9A_9	RAD9A	cellcyc	chr11	67161171	+	GACTCACAACCTGTCCTTCC	NM_001243224_1	NM_004584_4
sgRAD9A_10	RAD9A	cellcyc	chr11	67161183	-	ACTCACAGTCCTGGAAGGAC	NM_001243224_1	NM_004584_4
sgMAMSTR_1	MAMSTR	nuclear	chr19	49218607	-	CAGAGCCGAGACAGGGATCC	NM_001130915_3	NM_182574_0
sgMAMSTR_2	MAMSTR	nuclear	chr19	49218599	+	TCCGCCCTGGATCCCTGTCT	NM_001130915_3	NM_182574_0
sgMAMSTR_3	MAMSTR	nuclear	chr19	49218565	-	GGTCCGCCCTGGGTCCTCCT	NM_001130915_3	NM_182574_0
sgMAMSTR_4	MAMSTR	nuclear	chr19	49218555	+	GAGATGGCCCAGGAGGACCC	NM_001130915_3	NM_182574_0
sgMAMSTR_5	MAMSTR	nuclear	chr19	49218552	-	TCCTCCTGGGCCATCTCTGT	NM_001130915_3	NM_182574_0
sgMAMSTR_6	MAMSTR	nuclear	chr19	49218547	-	CTGGGCCATCTCTGTGGGAA	NM_001130915_3	NM_182574_0
sgMAMSTR_7	MAMSTR	nuclear	chr19	49218520	-	ACTCGCAGCAGCCACATCCT	NM_001130915_3	NM_182574_0
sgMAMSTR_8	MAMSTR	nuclear	chr19	49218506	+	TGGGTGTCATACCTAGGATG	NM_001130915_3	NM_182574_0
sgMAMSTR_9	MAMSTR	nuclear	chr19	49218127	+	CTCCTGGTGGGCAGGGAGTG	NM_001130915_4	NM_182574_1
sgMAMSTR_10	MAMSTR	nuclear	chr19	49218119	+	GCTAGGGACTCCTGGTGGGC	NM_001130915_4	NM_182574_1
sgS100PBP_1	S100PBP	nuclear	chr1	33291692	+	CTCCAGAAATGATGTGCTCA	NM_001256121_0	NM_022753_0
sgS100PBP_2	S100PBP	nuclear	chr1	33291715	+	GTGCCCTCTGAACAGTCTTC	NM_001256121_0	NM_022753_0
sgS100PBP_3	S100PBP	nuclear	chr1	33291739	+	ACCTCTCTCTTGCCTAAAGA	NM_001256121_0	NM_022753_0
sgS100PBP_4	S100PBP	nuclear	chr1	33291771	+	TTCTTGGGATTCCTTGGATG	NM_001256121_0	NM_022753_0
sgS100PBP_5	S100PBP	nuclear	chr1	33291780	+	TTCCTTGGATGAGGATGGAT	NM_001256121_0	NM_022753_0
sgS100PBP_6	S100PBP	nuclear	chr1	33291795	+	TGGATTGGATGACTCCTTGC	NM_001256121_0	NM_022753_0
sgS100PBP_7	S100PBP	nuclear	chr1	33291807	+	CTCCTTGCTGGAGCTGTCAG	NM_001256121_0	NM_022753_0
sgS100PBP_8	S100PBP	nuclear	chr1	33291823	+	TCAGAGGGAGAAGAAGATGA	NM_001256121_0	NM_022753_0
sgS100PBP_9	S100PBP	nuclear	chr1	33291843	+	TGGTGATGTAAATTACACAG	NM_001256121_0	NM_022753_0
sgS100PBP_10	S100PBP	nuclear	chr1	33291867	+	AGAGATTGATGCACTGTTGA	NM_001256121_0	NM_022753_0
sgUXT_1	UXT	nuclear	chrX	47518291	+	GCCTCCACCGCCCGCCGCTT	NM_004182_0	NM_153477_0
sgUXT_2	UXT	nuclear	chrX	47518238	-	CATCAGTGACGTGCTGCAGC	NM_004182_0	NM_153477_0
sgUXT_3	UXT	nuclear	chrX	47518230	-	ACGTGCTGCAGCGGGACTTG	NM_004182_0	NM_153477_0
sgUXT_4	UXT	nuclear	chrX	47517254	-	TCGTCCCATCAGAAAGGTGC	NM_004182_1	NM_153477_1
sgUXT_5	UXT	nuclear	chrX	47517239	-	GGTGCTGGACCATCGAGACA	NM_004182_1	NM_153477_1
sgUXT_6	UXT	nuclear	chrX	47517227	+	GCTCATATACCTTGTCTCGA	NM_004182_1	NM_153477_1
sgUXT_7	UXT	nuclear	chrX	47517224	-	AGACAAGGTATATGAGCAGC	NM_004182_1	NM_153477_1
sgUXT_8	UXT	nuclear	chrX	47517198	+	ATTTCTCAGTTGAAGGTATT	NM_004182_1	NM_153477_1
sgUXT_9	UXT	nuclear	chrX	47517191	+	CAATGACATTTCTCAGTTGA	NM_004182_1	NM_153477_1
sgUXT_10	UXT	nuclear	chrX	47517182	-	AAATGTCATTGAGCGACTCC	NM_004182_1	NM_153477_1
sgSPG21_1	SPG21	nuclear	chr15	65275874	-	AAGTCTCTCCTGATTATAAC	NM_001127889_0	NM_001127890_0	NM_016630_0
sgSPG21_2	SPG21	nuclear	chr15	65275866	-	CCTGATTATAACTGGTTTAG	NM_001127889_0	NM_001127890_0	NM_016630_0
sgSPG21_3	SPG21	nuclear	chr15	65273356	-	ACCTTCCCTCCAGATTATTG	NM_001127889_1	NM_001127890_1	NM_016630_1
sgSPG21_4	SPG21	nuclear	chr15	65273344	+	CATCATCATCCACAATAATC	NM_001127889_1	NM_001127890_1	NM_016630_1
sgSPG21_5	SPG21	nuclear	chr15	65273333	-	ATGATGATGACAGTAAGATA	NM_001127889_1	NM_001127890_1	NM_016630_1
sgSPG21_6	SPG21	nuclear	chr15	65273316	-	ATATGGTCGCTCTATGACGC	NM_001127889_1	NM_001127890_1	NM_016630_1
sgSPG21_7	SPG21	nuclear	chr15	65273287	+	TGAGAGGACACCTGATACTT	NM_001127889_1	NM_001127890_1	NM_016630_1
sgSPG21_8	SPG21	nuclear	chr15	65273253	+	ACATCTGCAGTTCCACTGAC	NM_001127889_1	NM_001127890_1	NM_016630_1
sgSPG21_9	SPG21	nuclear	chr15	65273191	+	TAATACTTACAGCGATAACC	NM_001127889_1	NM_001127890_1	NM_016630_1
sgSPG21_10	SPG21	nuclear	chr15	65267024	+	GAGTGTATTCAGCAAATTTC	NM_001127889_3	NM_001127890_2	NM_016630_3
sgSPG20_1	SPG20	cellcyc	chr13	36909917	+	CTGATGATCTTAATTTCAGC	NM_001142294_0	NM_001142295_0	NM_001142296_0	NM_015087_0
sgSPG20_2	SPG20	cellcyc	chr13	36909903	-	CATCAGAGAAGCATATAAGA	NM_001142294_0	NM_001142295_0	NM_001142296_0	NM_015087_0
sgSPG20_3	SPG20	cellcyc	chr13	36909860	-	GGTCTGAATACAGATGAATT	NM_001142294_0	NM_001142295_0	NM_001142296_0	NM_015087_0
sgSPG20_4	SPG20	cellcyc	chr13	36909852	-	TACAGATGAATTAGGTCAGA	NM_001142294_0	NM_001142295_0	NM_001142296_0	NM_015087_0
sgSPG20_5	SPG20	cellcyc	chr13	36909824	-	GCAAAGAACTACTATAAGCA	NM_001142294_0	NM_001142295_0	NM_001142296_0	NM_015087_0
sgSPG20_6	SPG20	cellcyc	chr13	36909818	-	AACTACTATAAGCAAGGAAT	NM_001142294_0	NM_001142295_0	NM_001142296_0	NM_015087_0
sgSPG20_7	SPG20	cellcyc	chr13	36909802	-	GAATAGGACACCTGCTCAGA	NM_001142294_0	NM_001142295_0	NM_001142296_0	NM_015087_0
sgSPG20_8	SPG20	cellcyc	chr13	36909789	+	AAATGCTGATCCCTCTGAGC	NM_001142294_0	NM_001142295_0	NM_001142296_0	NM_015087_0
sgSPG20_9	SPG20	cellcyc	chr13	36909761	-	GAGTCTGAACACACAGGTCC	NM_001142294_0	NM_001142295_0	NM_001142296_0	NM_015087_0
sgSPG20_10	SPG20	cellcyc	chr13	36909756	-	TGAACACACAGGTCCTGGGT	NM_001142294_0	NM_001142295_0	NM_001142296_0	NM_015087_0
sgDLGAP5_1	DLGAP5	cellcyc	chr14	55655855	+	TATATCCTTCCTGTGTCGAC	NM_001146015_0	NM_014750_0
sgDLGAP5_2	DLGAP5	cellcyc	chr14	55655763	-	TACGAACGAAATAGACACTT	NM_001146015_0	NM_014750_0
sgDLGAP5_3	DLGAP5	cellcyc	chr14	55655730	-	GTAAACATTCCAACCTTGGA	NM_001146015_0	NM_014750_0
sgDLGAP5_4	DLGAP5	cellcyc	chr14	55655714	+	AACAAGAATTCTACCTTCCA	NM_001146015_0	NM_014750_0
sgDLGAP5_5	DLGAP5	cellcyc	chr14	55655693	-	AATTAGATGAGACATCTCAA	NM_001146015_0	NM_014750_0
sgDLGAP5_6	DLGAP5	cellcyc	chr14	55655651	+	TTACTTACTTGGCTTAACAT	NM_001146015_0	NM_014750_0
sgDLGAP5_7	DLGAP5	cellcyc	chr14	55650365	-	CAGAGAGAGAAAGCTAAACG	NM_001146015_1	NM_014750_1
sgDLGAP5_8	DLGAP5	cellcyc	chr14	55650350	-	AAACGAGGAATATTTAAAGT	NM_001146015_1	NM_014750_1
sgDLGAP5_9	DLGAP5	cellcyc	chr14	55650285	+	GCTCAGCTTTCACAGCATTC	NM_001146015_1	NM_014750_1
sgDLGAP5_10	DLGAP5	cellcyc	chr14	55649132	-	AGGCTATTCCATCTTCTGTA	NM_001146015_2	NM_014750_2
sgFBXL15_1	FBXL15	cellcyc	chr10	104180879	+	ACAGCCGATGGAGCCACCGA	NM_024326_0
sgFBXL15_2	FBXL15	cellcyc	chr10	104180889	+	GAGCCACCGATGGAGCCGTC	NM_024326_0
sgFBXL15_3	FBXL15	cellcyc	chr10	104180917	+	AGCAAGAGCCCGGAGCCGTC	NM_024326_0
sgFBXL15_4	FBXL15	cellcyc	chr10	104180928	-	GCTCGGTACCTGACGGCTCC	NM_024326_0
sgFBXL15_5	FBXL15	cellcyc	chr10	104181106	+	GCAGGTTCCTGGACCTGCCC	NM_024326_1
sgFBXL15_6	FBXL15	cellcyc	chr10	104181116	-	CGTCTTCCCAGGGCAGGTCC	NM_024326_1
sgFBXL15_7	FBXL15	cellcyc	chr10	104181126	-	GGGAGCAGCACGTCTTCCCA	NM_024326_1
sgFBXL15_8	FBXL15	cellcyc	chr10	104181139	+	TGCTCCCACACGTCCTGAAC	NM_024326_1
sgFBXL15_9	FBXL15	cellcyc	chr10	104181147	-	GGGACCCGGTTCAGGACGTG	NM_024326_1
sgFBXL15_10	FBXL15	cellcyc	chr10	104181161	-	GCAGCTGGCGCAGCGGGACC	NM_024326_1
sgMBNL2_1	MBNL2	nuclear	chr13	97928540	+	GTCTGCAGACAGTTTCAAAG	NM_144778_0	NM_207304_0
sgMBNL2_2	MBNL2	nuclear	chr13	97928641	+	TGCCTGCTTTGATTCCCTAA	NM_144778_0	NM_207304_0
sgMBNL2_3	MBNL2	nuclear	chr13	97928658	-	AACGCATTCTCTTACCTTTA	NM_144778_0	NM_207304_0
sgMBNL2_4	MBNL2	nuclear	chr13	97986534	-	TGCAGTTCTCTCTCGAACAA	NM_144778_1	NM_207304_1
sgMBNL2_5	MBNL2	nuclear	chr13	97986584	+	CTCAACTAGAAATTAATGGA	NM_144778_1	NM_207304_1
sgMBNL2_6	MBNL2	nuclear	chr13	97986650	-	AAACATAAATTGCATCTGCT	NM_144778_1	NM_207304_1
sgMBNL2_7	MBNL2	nuclear	chr13	97986652	+	CAGATGCAATTTATGTTTCC	NM_144778_1	NM_207304_1
sgMBNL2_8	MBNL2	nuclear	chr13	97986673	-	ACTGGATGAAGTGGTGTTCC	NM_144778_1	NM_207304_1
sgMBNL2_9	MBNL2	nuclear	chr13	97986682	-	GTACTCACCACTGGATGAAG	NM_144778_1	NM_207304_1
sgMBNL2_10	MBNL2	nuclear	chr13	97995263	+	TAACAGCCCACTTTCCCTGT	NM_144778_2	NM_207304_2
sgMBNL3_1	MBNL3	nuclear	chrX	131540288	+	CTGCATCTGCTGGGCGAACA	NM_001170701_1	NM_001170702_1	NM_001170703_0	NM_001170704_0	NM_018388_1	NM_133486_1
sgMBNL3_2	MBNL3	nuclear	chrX	131540278	+	GGAGCATAAGCTGCATCTGC	NM_001170701_1	NM_001170702_1	NM_001170703_0	NM_001170704_0	NM_018388_1	NM_133486_1
sgMBNL3_3	MBNL3	nuclear	chrX	131526330	+	GCTGGAATTGATGGAGTCAT	NM_001170701_2	NM_001170702_2	NM_001170703_1	NM_001170704_1	NM_018388_2	NM_133486_2
sgMBNL3_4	MBNL3	nuclear	chrX	131526321	+	GGAGGATTAGCTGGAATTGA	NM_001170701_2	NM_001170702_2	NM_001170703_1	NM_001170704_1	NM_018388_2	NM_133486_2
sgMBNL3_5	MBNL3	nuclear	chrX	131526312	+	AAAGCCATGGGAGGATTAGC	NM_001170701_2	NM_001170702_2	NM_001170703_1	NM_001170704_1	NM_018388_2	NM_133486_2
sgMBNL3_6	MBNL3	nuclear	chrX	131526299	+	TATGTAAGGATTGAAAGCCA	NM_001170701_2	NM_001170702_2	NM_001170703_1	NM_001170704_1	NM_018388_2	NM_133486_2
sgMBNL3_7	MBNL3	nuclear	chrX	131526290	-	ATCCTTACATACCACATCCT	NM_001170701_2	NM_001170702_2	NM_001170703_1	NM_001170704_1	NM_018388_2	NM_133486_2
sgMBNL3_8	MBNL3	nuclear	chrX	131526285	-	TACATACCACATCCTGGGAT	NM_001170701_2	NM_001170702_2	NM_001170703_1	NM_001170704_1	NM_018388_2	NM_133486_2
sgMBNL3_9	MBNL3	nuclear	chrX	131526276	+	ACGAGGCCCATCCCAGGATG	NM_001170701_2	NM_001170702_2	NM_001170703_1	NM_001170704_1	NM_018388_2	NM_133486_2
sgMBNL3_10	MBNL3	nuclear	chrX	131526270	+	GCAGGAACGAGGCCCATCCC	NM_001170701_2	NM_001170702_2	NM_001170703_1	NM_001170704_1	NM_018388_2	NM_133486_2
sgOIP5_1	OIP5	cellcyc	chr15	41624741	-	AGATGGCGGCTCAGCCGCTG	NM_007280_0
sgOIP5_2	OIP5	cellcyc	chr15	41624724	+	CAACGTGAGCGATGCCGCAG	NM_007280_0
sgOIP5_3	OIP5	cellcyc	chr15	41624632	-	CATGGAGTGGGATACGCAGG	NM_007280_0
sgOIP5_4	OIP5	cellcyc	chr15	41624625	-	TGGGATACGCAGGTGGTGAA	NM_007280_0
sgOIP5_5	OIP5	cellcyc	chr15	41624555	-	CCGGCCCGCAGCTGCCGTCT	NM_007280_0
sgOIP5_6	OIP5	cellcyc	chr15	41624547	+	TGCAGCCAAGACGGCAGCTG	NM_007280_0
sgOIP5_7	OIP5	cellcyc	chr15	41624540	-	CGTCTTGGCTGCAGCCTGAG	NM_007280_0
sgOIP5_8	OIP5	cellcyc	chr15	41624523	+	TGGAACACAGCGCACCTCTC	NM_007280_0
sgOIP5_9	OIP5	cellcyc	chr15	41624503	+	CTGCGTGACACTGTGCGCAC	NM_007280_0
sgOIP5_10	OIP5	cellcyc	chr15	41624491	-	TCACGCAGTGCTCGCCGACT	NM_007280_0
sgBRD8_1	BRD8	nuclear	chr5	137514289	-	GCCAAGATGGCGACGGGAAC	NM_001164326_0	NM_006696_0	NM_139199_0
sgBRD8_2	BRD8	nuclear	chr5	137513337	-	GAACACAAGCTGCTAAGCAC	NM_001164326_1	NM_006696_1	NM_139199_1
sgBRD8_3	BRD8	nuclear	chr5	137513309	+	TCGGATGGACCATGGCTCTG	NM_001164326_1	NM_006696_1	NM_139199_1
sgBRD8_4	BRD8	nuclear	chr5	137513301	+	AGCTTCTCTCGGATGGACCA	NM_001164326_1	NM_006696_1	NM_139199_1
sgBRD8_5	BRD8	nuclear	chr5	137513290	+	ATGCTAAACATAGCTTCTCT	NM_001164326_1	NM_006696_1	NM_139199_1
sgBRD8_6	BRD8	nuclear	chr5	137513274	-	GCATCTTCTGTCATGAGAAG	NM_001164326_1	NM_006696_1	NM_139199_1
sgBRD8_7	BRD8	nuclear	chr5	137507784	-	ATCAAGCCCTTTGCAGAACC	NM_001164326_2	NM_006696_2	NM_139199_2
sgBRD8_8	BRD8	nuclear	chr5	137507774	+	AGGGCGGCCAGGTTCTGCAA	NM_001164326_2	NM_006696_2	NM_139199_2
sgBRD8_9	BRD8	nuclear	chr5	137507763	+	AACCAGTCTGGAGGGCGGCC	NM_001164326_2	NM_006696_2	NM_139199_2
sgBRD8_10	BRD8	nuclear	chr5	137507755	+	TTTGAGAGAACCAGTCTGGA	NM_001164326_2	NM_006696_2	NM_139199_2
sgBRD7_1	BRD7	cellcyc	chr16	50402638	-	TCGGACAAACACCTCTACGA	NM_001173984_0	NM_013263_0
sgBRD7_2	BRD7	cellcyc	chr16	50402142	-	GAAGTCACCGAACTCTCCAC	NM_001173984_1	NM_013263_1
sgBRD7_3	BRD7	cellcyc	chr16	50402134	-	CGAACTCTCCACGGGCAGCT	NM_001173984_1	NM_013263_1
sgBRD7_4	BRD7	cellcyc	chr16	50388705	-	AGCTCTTTAGCCAAACAAGA	NM_001173984_2	NM_013263_2
sgBRD7_5	BRD7	cellcyc	chr16	50388692	+	GTTATTCCAACCTTCTTGTT	NM_001173984_2	NM_013263_2
sgBRD7_6	BRD7	cellcyc	chr16	50388337	-	AACTGATGAGACAATTGCAG	NM_001173984_3	NM_013263_3
sgBRD7_7	BRD7	cellcyc	chr16	50383927	+	AGTTACCTTTAGTTCTTCTA	NM_001173984_4	NM_013263_4
sgBRD7_8	BRD7	cellcyc	chr16	50368679	-	CTGCTGGCAGAGAGAGAGAG	NM_001173984_6	NM_013263_6
sgBRD7_9	BRD7	cellcyc	chr16	50367486	-	CAGGCGGCTTGTGAACAGTC	NM_001173984_7	NM_013263_7
sgBRD7_10	BRD7	cellcyc	chr16	50362581	-	CCTGTGGATCCCATTGTAGG	NM_001173984_8	NM_013263_8
sgBRD1_1	BRD1	nuclear	chr22	50217959	-	GTAATCATTACCAAATGAGG	NM_014577_0
sgBRD1_2	BRD1	nuclear	chr22	50217954	-	CATTACCAAATGAGGAGGAA	NM_014577_0
sgBRD1_3	BRD1	nuclear	chr22	50217946	+	ATCGTCCTTTCCTCCTCATT	NM_014577_0
sgBRD1_4	BRD1	nuclear	chr22	50217939	-	AGGAAAGGACGATGTCATCG	NM_014577_0
sgBRD1_5	BRD1	nuclear	chr22	50217926	-	GTCATCGAGGCTCTGCAGCG	NM_014577_0
sgBRD1_6	BRD1	nuclear	chr22	50217889	+	GGGAGTGTTTAACACTGCAT	NM_014577_0
sgBRD1_7	BRD1	nuclear	chr22	50217867	+	TAGGTCAGCGTTTCTCGCGT	NM_014577_0
sgBRD1_8	BRD1	nuclear	chr22	50217850	-	CTACGCTCAAGCTCAAAGGA	NM_014577_0
sgBRD1_9	BRD1	nuclear	chr22	50217830	-	TGGTAGAGATAGAAATTGAA	NM_014577_0
sgBRD1_10	BRD1	nuclear	chr22	50217818	-	AAATTGAAGGGCGCTTGCAC	NM_014577_0
sgDNAJA3_1	DNAJA3	nuclear	chr16	4475871	+	CCCGGGCCAAGATGGCTGCG	NM_001135110_0	NM_005147_0
sgDNAJA3_2	DNAJA3	nuclear	chr16	4475886	+	CTGCGCGGTGCTCCACACGC	NM_001135110_0	NM_005147_0
sgDNAJA3_3	DNAJA3	nuclear	chr16	4475893	+	GTGCTCCACACGCTGGTTGC	NM_001135110_0	NM_005147_0
sgDNAJA3_4	DNAJA3	nuclear	chr16	4475901	-	AACCACCAGCAACCAGCGTG	NM_001135110_0	NM_005147_0
sgDNAJA3_5	DNAJA3	nuclear	chr16	4475903	+	CGCTGGTTGCTGGTGGTTGT	NM_001135110_0	NM_005147_0
sgDNAJA3_6	DNAJA3	nuclear	chr16	4475932	-	CCGATATAGCCGGCAGCCGC	NM_001135110_0	NM_005147_0
sgDNAJA3_7	DNAJA3	nuclear	chr16	4475936	+	CTGCCGGCTATATCGGGTAG	NM_001135110_0	NM_005147_0
sgDNAJA3_8	DNAJA3	nuclear	chr16	4475969	-	CCCACCACGCCCTCCCTGGG	NM_001135110_0	NM_005147_0
sgDNAJA3_9	DNAJA3	nuclear	chr16	4476020	-	GTCAGGGAAGACGCAAAGGC	NM_001135110_0	NM_005147_0
sgDNAJA3_10	DNAJA3	nuclear	chr16	4476026	+	GCGTCTTCCCTGACCTCTTG	NM_001135110_0	NM_005147_0
sgPTPN18_1	PTPN18	nuclear	chr2	131113673	+	CGGCGCCATGAGCCGCAGCC	NM_001142370_0	NM_014369_0
sgPTPN18_2	PTPN18	nuclear	chr2	131113681	-	CGAGTCCAGGCTGCGGCTCA	NM_001142370_0	NM_014369_0
sgPTPN18_3	PTPN18	nuclear	chr2	131113684	+	GCCGCAGCCTGGACTCGGCG	NM_001142370_0	NM_014369_0
sgPTPN18_4	PTPN18	nuclear	chr2	131113694	-	GGAAGCTCCGCGCCGAGTCC	NM_001142370_0	NM_014369_0
sgPTPN18_5	PTPN18	nuclear	chr2	131113699	+	CGGCGCGGAGCTTCCTGGAG	NM_001142370_0	NM_014369_0
sgPTPN18_6	PTPN18	nuclear	chr2	131113711	+	TCCTGGAGCGGCTGGAAGCG	NM_001142370_0	NM_014369_0
sgPTPN18_7	PTPN18	nuclear	chr2	131113757	-	TCACGCTGAACTCGCCGGCG	NM_001142370_0	NM_014369_0
sgPTPN18_8	PTPN18	nuclear	chr2	131113762	-	GCCACTCACGCTGAACTCGC	NM_001142370_0	NM_014369_0
sgPTPN18_9	PTPN18	nuclear	chr2	131126710	+	GTGTGAGCGGTACTGGGCCC	NM_001142370_1	NM_014369_5
sgPTPN18_10	PTPN18	nuclear	chr2	131126716	+	GCGGTACTGGGCCCAGGAGC	NM_001142370_1	NM_014369_5
sgPTPN13_1	PTPN13	nuclear	chr4	87556408	+	TATGCACGTGTCACTAGCTG	NM_006264_0	NM_080683_0	NM_080684_0	NM_080685_0
sgPTPN13_2	PTPN13	nuclear	chr4	87556414	+	CGTGTCACTAGCTGAGGCCC	NM_006264_0	NM_080683_0	NM_080684_0	NM_080685_0
sgPTPN13_3	PTPN13	nuclear	chr4	87556422	+	TAGCTGAGGCCCTGGAGGTT	NM_006264_0	NM_080683_0	NM_080684_0	NM_080685_0
sgPTPN13_4	PTPN13	nuclear	chr4	87556454	-	CATATTTCTTCCTCCTGAAG	NM_006264_0	NM_080683_0	NM_080684_0	NM_080685_0
sgPTPN13_5	PTPN13	nuclear	chr4	87593516	-	GCAGGATCAGCTAGGCTTAC	NM_006264_1	NM_080683_1	NM_080684_1	NM_080685_1
sgPTPN13_6	PTPN13	nuclear	chr4	87593524	-	CAAGGGCAGCAGGATCAGCT	NM_006264_1	NM_080683_1	NM_080684_1	NM_080685_1
sgPTPN13_7	PTPN13	nuclear	chr4	87593534	-	ATGATGAAGCCAAGGGCAGC	NM_006264_1	NM_080683_1	NM_080684_1	NM_080685_1
sgPTPN13_8	PTPN13	nuclear	chr4	87593541	-	TGGAGAAATGATGAAGCCAA	NM_006264_1	NM_080683_1	NM_080684_1	NM_080685_1
sgPTPN13_9	PTPN13	nuclear	chr4	87593561	-	GGCAGCAACAGCAGAGACCA	NM_006264_1	NM_080683_1	NM_080684_1	NM_080685_1
sgPTPN13_10	PTPN13	nuclear	chr4	87593564	+	TCTCTGCTGTTGCTGCCATC	NM_006264_1	NM_080683_1	NM_080684_1	NM_080685_1
sgPTPN11_1	PTPN11	cellcyc	chr12	112856907	+	GGAGGAACATGACATCGCGG	NM_002834_0	NM_080601_0
sgPTPN11_2	PTPN11	cellcyc	chr12	112884180	+	GAGACTTCACACTTTCCGTT	NM_002834_1	NM_080601_1
sgPTPN11_3	PTPN11	cellcyc	chr12	112888305	-	GTTACTGACCTTTCAGAGGT	NM_002834_2	NM_080601_2
sgPTPN11_4	PTPN11	cellcyc	chr12	112890999	+	TGGTTTCATGGACATCTCTC	NM_002834_3	NM_080601_3
sgPTPN11_5	PTPN11	cellcyc	chr12	112891104	+	TTTGTTCTTTCTGTGCGCAC	NM_002834_3	NM_080601_3
sgPTPN11_6	PTPN11	cellcyc	chr12	112891116	+	GTGCGCACTGGTGATGACAA	NM_002834_3	NM_080601_3
sgPTPN11_7	PTPN11	cellcyc	chr12	112892462	+	TACAGTACTACAACTCAAGC	NM_002834_4	NM_080601_4
sgPTPN11_8	PTPN11	cellcyc	chr12	112910740	+	TTTCCAGACACTACAACAAC	NM_002834_6	NM_080601_6
sgPTPN11_9	PTPN11	cellcyc	chr12	112910839	-	AATATTGATACTTACAGGGC	NM_002834_6	NM_080601_6
sgPTPN11_10	PTPN11	cellcyc	chr12	112915445	+	TTCTTCTAGTTGATCATACC	NM_002834_7	NM_080601_7
sgNKX2-8_1	NKX2-8	nuclear	chr14	37051583	-	TCCTCGGCCATGGCCACCTC	NM_014360_0
sgNKX2-8_2	NKX2-8	nuclear	chr14	37051573	+	CAGGCGTCCAGAGGTGGCCA	NM_014360_0
sgNKX2-8_3	NKX2-8	nuclear	chr14	37051564	+	GGTGAAGCTCAGGCGTCCAG	NM_014360_0
sgNKX2-8_4	NKX2-8	nuclear	chr14	37051554	+	GGCTGCGCACGGTGAAGCTC	NM_014360_0
sgNKX2-8_5	NKX2-8	nuclear	chr14	37051520	+	AGGTGTTGCGCGTCCTGCTC	NM_014360_0
sgNKX2-8_6	NKX2-8	nuclear	chr14	37051512	-	CGCGCAACACCTGCCGAGGC	NM_014360_0
sgNKX2-8_7	NKX2-8	nuclear	chr14	37051496	+	CGTGGTTCTGGCTCCCGCCT	NM_014360_0
sgNKX2-8_8	NKX2-8	nuclear	chr14	37051458	-	CTGCGCCGCCTGGCTGGATT	NM_014360_0
sgNKX2-8_9	NKX2-8	nuclear	chr14	37051447	+	GCCGCGCTCCGAATCCAGCC	NM_014360_0
sgNKX2-8_10	NKX2-8	nuclear	chr14	37051425	+	CCACGCACTTACAAGGGTAG	NM_014360_0
sgMYCBP_1	MYCBP	nuclear	chr1	39338735	+	GAACTGCTCACGCTTCGAGT	NM_012333_1
sgMYCBP_2	MYCBP	nuclear	chr1	39338716	-	CCGGAGGTACTTGGAGAAGT	NM_012333_1
sgMYCBP_3	MYCBP	nuclear	chr1	39338691	-	GTGCTGGACACGCTGACCAA	NM_012333_1
sgMYCBP_4	MYCBP	nuclear	chr1	39333227	+	GGATACTCCAAAGCACTGTT	NM_012333_2
sgMYCBP_5	MYCBP	nuclear	chr1	39332618	+	AGGCGAAGCAGCTCTATTTC	NM_012333_3
sgMYCBP_6	MYCBP	nuclear	chr1	39332613	-	AGAGCTGCTTCGCCTAGAAC	NM_012333_3
sgMYCBP_7	MYCBP	nuclear	chr1	39332598	+	CTTTCATTTCGGCCAGTTCT	NM_012333_3
sgMYCBP_8	MYCBP	nuclear	chr1	39332587	+	TTCATACTTCTCTTTCATTT	NM_012333_3
sgMYCBP_9	MYCBP	nuclear	chr1	39330345	+	TCAGCACGCTTCTCCTCCTG	NM_012333_4
sgMYCBP_10	MYCBP	nuclear	chr1	39330343	-	GGAGGAGAAGCGTGCTGAAT	NM_012333_4
sgPTPN14_1	PTPN14	nuclear	chr1	214638116	-	GTCTGAAGCTCCGCCGGACA	NM_005401_0
sgPTPN14_2	PTPN14	nuclear	chr1	214638100	+	GGACGTTGTAGCGCCGTGTC	NM_005401_0
sgPTPN14_3	PTPN14	nuclear	chr1	214638077	-	GCAAGAACTGCTTTGTCACA	NM_005401_0
sgPTPN14_4	PTPN14	nuclear	chr1	214638064	-	TGTCACACGGATTCGCCTGC	NM_005401_0
sgPTPN14_5	PTPN14	nuclear	chr1	214638046	+	CGATAACATTGCTGTCCAGC	NM_005401_0
sgPTPN14_6	PTPN14	nuclear	chr1	214638031	-	TATCGAGTGCACGCTGTCGG	NM_005401_0
sgPTPN14_7	PTPN14	nuclear	chr1	214638020	-	CGCTGTCGGTGGAAAGCACA	NM_005401_0
sgPTPN14_8	PTPN14	nuclear	chr1	214638004	-	CACAGGGCAAGAATGCCTGG	NM_005401_0
sgPTPN14_9	PTPN14	nuclear	chr1	214637998	-	GCAAGAATGCCTGGAGGCTG	NM_005401_0
sgPTPN14_10	PTPN14	nuclear	chr1	214637986	+	GCCTCTGGGCCACAGCCTCC	NM_005401_0
sgSETD1B_1	SETD1B	nuclear	chr12	122242692	+	AGCCCGGCCCTTCGGGCGAG	NM_015048_0
sgSETD1B_2	SETD1B	nuclear	chr12	122242702	-	GGTTCCTCCTCTCGCCCGAA	NM_015048_0
sgSETD1B_3	SETD1B	nuclear	chr12	122242707	+	GCGAGAGGAGGAACCACCAT	NM_015048_0
sgSETD1B_4	SETD1B	nuclear	chr12	122242723	-	ACTTGTAACTTCTCCAATGG	NM_015048_0
sgSETD1B_5	SETD1B	nuclear	chr12	122242735	+	TTACAAGTTGATGATTGACC	NM_015048_0
sgSETD1B_6	SETD1B	nuclear	chr12	122242775	+	CATAAACTGTACCGCTACGA	NM_015048_0
sgSETD1B_7	SETD1B	nuclear	chr12	122242789	-	TGAAATGCTGCCCATCGTAG	NM_015048_0
sgSETD1B_8	SETD1B	nuclear	chr12	122242792	+	CGATGGGCAGCATTTCAGCC	NM_015048_0
sgSETD1B_9	SETD1B	nuclear	chr12	122243019	+	ACAGATGTCCAGCAACCGCC	NM_015048_1
sgSETD1B_10	SETD1B	nuclear	chr12	122243030	-	AATTTCCACCGGGCGGTTGC	NM_015048_1
sgLYAR_1	LYAR	nuclear	chr4	4285357	+	TACCGCAGTCAATGCAAGAA	NM_001145725_0	NM_017816_0
sgLYAR_2	LYAR	nuclear	chr4	4285349	-	TTGACTGCGGTAAAGATTTC	NM_001145725_0	NM_017816_0
sgLYAR_3	LYAR	nuclear	chr4	4283583	+	CTTCACTTATGCATTTCACG	NM_001145725_1	NM_017816_1
sgLYAR_4	LYAR	nuclear	chr4	4283570	-	AGTGAAGATCAGAAGTATGG	NM_001145725_1	NM_017816_1
sgLYAR_5	LYAR	nuclear	chr4	4283564	-	GATCAGAAGTATGGTGGCAA	NM_001145725_1	NM_017816_1
sgLYAR_6	LYAR	nuclear	chr4	4283555	-	TATGGTGGCAAAGGCTATGA	NM_001145725_1	NM_017816_1
sgLYAR_7	LYAR	nuclear	chr4	4283523	-	CAAAGGCGACATCAAACAGC	NM_001145725_1	NM_017816_1
sgLYAR_8	LYAR	nuclear	chr4	4283518	-	GCGACATCAAACAGCAGGCG	NM_001145725_1	NM_017816_1
sgLYAR_9	LYAR	nuclear	chr4	4283511	-	CAAACAGCAGGCGTGGATTC	NM_001145725_1	NM_017816_1
sgLYAR_10	LYAR	nuclear	chr4	4281214	-	AGTTCATAATGAATCCATTC	NM_001145725_3	NM_017816_3
sgTFIP11_1	TFIP11	nuclear	chr22	26906216	-	GTCATTGTCCCACTTATACC	NM_001008697_0	NM_012143_0
sgTFIP11_2	TFIP11	nuclear	chr22	26906211	-	TGTCCCACTTATACCGGGAT	NM_001008697_0	NM_012143_0
sgTFIP11_3	TFIP11	nuclear	chr22	26906177	-	TGATGATGATGATGACGAGC	NM_001008697_0	NM_012143_0
sgTFIP11_4	TFIP11	nuclear	chr22	26906153	-	GAACTTTGAGATCACTGACT	NM_001008697_0	NM_012143_0
sgTFIP11_5	TFIP11	nuclear	chr22	26906106	+	CTGCCAGTGGCGCTGTCGGT	NM_001008697_0	NM_012143_0
sgTFIP11_6	TFIP11	nuclear	chr22	26906102	-	ACAGCGCCACTGGCAGACCA	NM_001008697_0	NM_012143_0
sgTFIP11_7	TFIP11	nuclear	chr22	26906093	+	CTTCTTCCTTGGTCTGCCAG	NM_001008697_0	NM_012143_0
sgTFIP11_8	TFIP11	nuclear	chr22	26906085	-	CCAAGGAAGAAGCCACCTAC	NM_001008697_0	NM_012143_0
sgTFIP11_9	TFIP11	nuclear	chr22	26906063	-	GGTGTGGGCAGAGCGAGACT	NM_001008697_0	NM_012143_0
sgTFIP11_10	TFIP11	nuclear	chr22	26906052	-	AGCGAGACTCGGATGATGAG	NM_001008697_0	NM_012143_0
sgDMRTB1_1	DMRTB1	nuclear	chr1	53925153	-	TTCCTGCATCTCGAGCACTT	NM_033067_0
sgDMRTB1_2	DMRTB1	nuclear	chr1	53925156	+	TGCTCGAGATGCAGGAACCA	NM_033067_0
sgDMRTB1_3	DMRTB1	nuclear	chr1	53925164	+	ATGCAGGAACCATGGCTTCC	NM_033067_0
sgDMRTB1_4	DMRTB1	nuclear	chr1	53925176	-	TGACGGGCACCAGGAAGCCA	NM_033067_0
sgDMRTB1_5	DMRTB1	nuclear	chr1	53925185	-	CGTGTCCCTTGACGGGCACC	NM_033067_0
sgDMRTB1_6	DMRTB1	nuclear	chr1	53925192	-	TTGCCCGCGTGTCCCTTGAC	NM_033067_0
sgDMRTB1_7	DMRTB1	nuclear	chr1	53925199	+	GACACGCGGGCAAATGCCGC	NM_033067_0
sgDMRTB1_8	DMRTB1	nuclear	chr1	53925218	-	CGCAGAGGCACTGCTTCCAG	NM_033067_0
sgDMRTB1_9	DMRTB1	nuclear	chr1	53925233	-	TCAGGTAGCACTTCTCGCAG	NM_033067_0
sgDMRTB1_10	DMRTB1	nuclear	chr1	53925251	-	TCTTCTGGCGCTCGGAGATC	NM_033067_0
sgZSCAN9_1	ZSCAN9	nuclear	chr6	28194858	+	CAAGATGAATACAAACTCAA	NM_001199479_0	NM_001199480_0	NM_006299_0
sgZSCAN9_2	ZSCAN9	nuclear	chr6	28194893	-	CTCGGGAACTTGAACACCCA	NM_001199479_0	NM_001199480_0	NM_006299_0
sgZSCAN9_3	ZSCAN9	nuclear	chr6	28194896	+	GTGTTCAAGTTCCCGAGGCA	NM_001199479_0	NM_001199480_0	NM_006299_0
sgZSCAN9_4	ZSCAN9	nuclear	chr6	28194910	-	AGAAGTTCTTCCCATGCCTC	NM_001199479_0	NM_001199480_0	NM_006299_0
sgZSCAN9_5	ZSCAN9	nuclear	chr6	28194921	+	AGAACTTCTGACAATGAAAG	NM_001199479_0	NM_001199480_0	NM_006299_0
sgZSCAN9_6	ZSCAN9	nuclear	chr6	28194960	-	GTCTGGATTCCTGCCATTGA	NM_001199479_0	NM_001199480_0	NM_006299_0
sgZSCAN9_7	ZSCAN9	nuclear	chr6	28194977	-	TGGATTACTGCGTTTCAGTC	NM_001199479_0	NM_001199480_0	NM_006299_0
sgZSCAN9_8	ZSCAN9	nuclear	chr6	28194983	+	AACGCAGTAATCCACTGGCA	NM_001199479_0	NM_001199480_0	NM_006299_0
sgZSCAN9_9	ZSCAN9	nuclear	chr6	28194997	-	CGGAAGATTTCCCTTGCCAG	NM_001199479_0	NM_001199480_0	NM_006299_0
sgZSCAN9_10	ZSCAN9	nuclear	chr6	28195017	-	ACAGCTGTCGAAAGTGCCTT	NM_001199479_0	NM_001199480_0	NM_006299_0
sgNDRG2_1	NDRG2	nuclear	chr14	21491461	-	GGCCACCATGGCGGAGCTGC	NM_016250_0	NM_201535_0	NM_201536_0	NM_201537_0	NM_201538_0	NM_201539_0	NM_201540_0	NM_201541_0
sgNDRG2_2	NDRG2	nuclear	chr14	21491453	+	CACCTCCTGCAGCTCCGCCA	NM_016250_0	NM_201535_0	NM_201536_0	NM_201537_0	NM_201538_0	NM_201539_0	NM_201540_0	NM_201541_0
sgNDRG2_3	NDRG2	nuclear	chr14	21491443	-	GCAGGAGGTGCAGATCACAG	NM_016250_0	NM_201535_0	NM_201536_0	NM_201537_0	NM_201538_0	NM_201539_0	NM_201540_0	NM_201541_0
sgNDRG2_4	NDRG2	nuclear	chr14	21491424	-	GAGGAGAAGCCACTGTTGCC	NM_016250_0	NM_201535_0	NM_201536_0	NM_201537_0	NM_201538_0	NM_201539_0	NM_201540_0	NM_201541_0
sgNDRG2_5	NDRG2	nuclear	chr14	21491412	+	GGCGTCTGTCCTGGCAACAG	NM_016250_0	NM_201535_0	NM_201536_0	NM_201537_0	NM_201538_0	NM_201539_0	NM_201540_0	NM_201541_0
sgNDRG2_6	NDRG2	nuclear	chr14	21491403	+	GCCGCCTCAGGCGTCTGTCC	NM_016250_0	NM_201535_0	NM_201536_0	NM_201537_0	NM_201538_0	NM_201539_0	NM_201540_0	NM_201541_0
sgNDRG2_7	NDRG2	nuclear	chr14	21491401	-	ACAGACGCCTGAGGCGGCCA	NM_016250_0	NM_201535_0	NM_201536_0	NM_201537_0	NM_201538_0	NM_201539_0	NM_201540_0	NM_201541_0
sgNDRG2_8	NDRG2	nuclear	chr14	21491391	+	CTAATAACCTTGGCCGCCTC	NM_016250_0	NM_201535_0	NM_201536_0	NM_201537_0	NM_201538_0	NM_201539_0	NM_201540_0	NM_201541_0
sgNDRG2_9	NDRG2	nuclear	chr14	21490646	-	TTTCCTGCAGACTCACTCTG	NM_016250_1	NM_201535_2	NM_201536_1	NM_201537_2	NM_201538_1	NM_201539_2	NM_201540_2	NM_201541_1
sgNDRG2_10	NDRG2	nuclear	chr14	21490633	-	CACTCTGTGGAGACACCATA	NM_016250_1	NM_201535_2	NM_201536_1	NM_201537_2	NM_201538_1	NM_201539_2	NM_201540_2	NM_201541_1
sgSRSF5_1	SRSF5	nuclear	chr14	70234858	+	TACTAGCCGGACATCATGAG	NM_001039465_0	NM_006925_0
sgSRSF5_2	SRSF5	nuclear	chr14	70234865	+	CGGACATCATGAGTGGCTGT	NM_001039465_0	NM_006925_0
sgSRSF5_3	SRSF5	nuclear	chr14	70234876	+	AGTGGCTGTCGGGTATTCAT	NM_001039465_0	NM_006925_0
sgSRSF5_4	SRSF5	nuclear	chr14	70234893	+	CATCGGGAGACTAAATCCAG	NM_001039465_0	NM_006925_0
sgSRSF5_5	SRSF5	nuclear	chr14	70234898	+	GGAGACTAAATCCAGCGGCC	NM_001039465_0	NM_006925_0
sgSRSF5_6	SRSF5	nuclear	chr14	70234912	-	ACGTCCTTCTCCCTGGCCGC	NM_001039465_0	NM_006925_0
sgSRSF5_7	SRSF5	nuclear	chr14	70234926	+	GGACGTGGAAAGATTCTTCA	NM_001039465_0	NM_006925_0
sgSRSF5_8	SRSF5	nuclear	chr14	70234933	+	GAAAGATTCTTCAAGGGATA	NM_001039465_0	NM_006925_0
sgSRSF5_9	SRSF5	nuclear	chr14	70235315	+	TTTAGGAATTTGAGGATCCA	NM_001039465_1	NM_006925_1
sgSRSF5_10	SRSF5	nuclear	chr14	70235335	-	ACAGCATCATCTGCATCCCT	NM_001039465_1	NM_006925_1
sgSRSF4_1	SRSF4	nuclear	chr1	29508257	-	TGCCGTTGCCGGGATGCCGC	NM_005626_0
sgSRSF4_2	SRSF4	nuclear	chr1	29508247	-	GGGATGCCGCGGGTGTACAT	NM_005626_0
sgSRSF4_3	SRSF4	nuclear	chr1	29508238	+	AGGCGGCCGATGTACACCCG	NM_005626_0
sgSRSF4_4	SRSF4	nuclear	chr1	29508230	-	CATCGGCCGCCTGAGCTACC	NM_005626_0
sgSRSF4_5	SRSF4	nuclear	chr1	29508218	+	GCTCCCGGGCCTGGTAGCTC	NM_005626_0
sgSRSF4_6	SRSF4	nuclear	chr1	29508212	-	CCAGGCCCGGGAGCGCGATG	NM_005626_0
sgSRSF4_7	SRSF4	nuclear	chr1	29508203	+	AGCGCTCCACATCGCGCTCC	NM_005626_0
sgSRSF4_8	SRSF4	nuclear	chr1	29508196	-	GATGTGGAGCGCTTCTTTAA	NM_005626_0
sgSRSF4_9	SRSF4	nuclear	chr1	29508189	-	AGCGCTTCTTTAAGGGCTAC	NM_005626_0
sgSRSF4_10	SRSF4	nuclear	chr1	29508179	-	TAAGGGCTACGGGAAGATCC	NM_005626_0
sgSRSF7_1	SRSF7	nuclear	chr2	38978383	-	TCATCATGTCGCGTTACGGG	NM_001031684_0	NM_001195446_0
sgSRSF7_2	SRSF7	nuclear	chr2	38978378	-	ATGTCGCGTTACGGGCGGTA	NM_001031684_0	NM_001195446_0
sgSRSF7_3	SRSF7	nuclear	chr2	38978372	-	CGTTACGGGCGGTACGGAGG	NM_001031684_0	NM_001195446_0
sgSRSF7_4	SRSF7	nuclear	chr2	38977320	-	ACAGAAACCAAGGTGTATGT	NM_001031684_1	NM_001195446_1
sgSRSF7_5	SRSF7	nuclear	chr2	38977311	-	AAGGTGTATGTTGGTAACCT	NM_001031684_1	NM_001195446_1
sgSRSF7_6	SRSF7	nuclear	chr2	38977305	-	TATGTTGGTAACCTGGGAAC	NM_001031684_1	NM_001195446_1
sgSRSF7_7	SRSF7	nuclear	chr2	38977299	-	GGTAACCTGGGAACTGGCGC	NM_001031684_1	NM_001195446_1
sgSRSF7_8	SRSF7	nuclear	chr2	38977293	-	CTGGGAACTGGCGCTGGCAA	NM_001031684_1	NM_001195446_1
sgSRSF7_9	SRSF7	nuclear	chr2	38977279	-	TGGCAAAGGAGAGTTAGAAA	NM_001031684_1	NM_001195446_1
sgSRSF7_10	SRSF7	nuclear	chr2	38977263	-	GAAAGGGCTTTCAGTTATTA	NM_001031684_1	NM_001195446_1
sgSRSF6_1	SRSF6	nuclear	chr20	42086692	+	GACGCCTGAGCTACAACGTC	NM_006275_0
sgSRSF6_2	SRSF6	nuclear	chr20	42086699	+	GAGCTACAACGTCCGGGAGA	NM_006275_0
sgSRSF6_3	SRSF6	nuclear	chr20	42087029	-	AACGGCGTCGTCGGCGTCGC	NM_006275_1
sgSRSF6_4	SRSF6	nuclear	chr20	42087040	+	GACGCCGTTTACGAGCTGAA	NM_006275_1
sgSRSF6_5	SRSF6	nuclear	chr20	42087045	+	CGTTTACGAGCTGAACGGCA	NM_006275_1
sgSRSF6_6	SRSF6	nuclear	chr20	42087055	+	CTGAACGGCAAGGAGCTCTG	NM_006275_1
sgSRSF6_7	SRSF6	nuclear	chr20	42087106	+	GGCCCGCGTCGCGATCGCGA	NM_006275_1
sgSRSF6_8	SRSF6	nuclear	chr20	42087118	+	GATCGCGACGGCTACAGCTA	NM_006275_1
sgSRSF6_9	SRSF6	nuclear	chr20	42088397	+	TCATGTGATAAAGGTGGTGG	NM_006275_2
sgSRSF6_10	SRSF6	nuclear	chr20	42088500	+	ATCTTTCTAGTCGGTGCAGT	NM_006275_2
sgSRSF1_1	SRSF1	nuclear	chr17	56084487	-	GTCACCGCCATGTCGGGAGG	NM_001078166_0	NM_006924_0
sgSRSF1_2	SRSF1	nuclear	chr17	56084477	+	AATCACACCACCTCCCGACA	NM_001078166_0	NM_006924_0
sgSRSF1_3	SRSF1	nuclear	chr17	56084475	-	TCGGGAGGTGGTGTGATTCG	NM_001078166_0	NM_006924_0
sgSRSF1_4	SRSF1	nuclear	chr17	56084447	+	GCGGCAATCGTTGTTCCCTG	NM_001078166_0	NM_006924_0
sgSRSF1_5	SRSF1	nuclear	chr17	56084439	-	AACGATTGCCGCATCTACGT	NM_001078166_0	NM_006924_0
sgSRSF1_6	SRSF1	nuclear	chr17	56084428	+	GTAAGTTACCCACGTAGATG	NM_001078166_0	NM_006924_0
sgSRSF1_7	SRSF1	nuclear	chr17	56084403	+	ATGTCCTTGGTTCGGATGTC	NM_001078166_0	NM_006924_0
sgSRSF1_8	SRSF1	nuclear	chr17	56084401	-	CATCCGAACCAAGGACATTG	NM_001078166_0	NM_006924_0
sgSRSF1_9	SRSF1	nuclear	chr17	56084390	+	GAACACGTCCTCAATGTCCT	NM_001078166_0	NM_006924_0
sgSRSF1_10	SRSF1	nuclear	chr17	56084382	-	GAGGACGTGTTCTACAAATA	NM_001078166_0	NM_006924_0
sgCHD1L_1	CHD1L	nuclear	chr1	146737702	+	ATTGCAGAAGAAATACTACA	NM_001256336_5	NM_001256337_0	NM_001256338_1	NM_004284_7	NM_024568_5
sgCHD1L_2	CHD1L	nuclear	chr1	146739133	+	GTCCCAGCTTCGAAAGTGTG	NM_001256336_6	NM_001256337_1	NM_001256338_2	NM_004284_8	NM_024568_6
sgCHD1L_3	CHD1L	nuclear	chr1	146739155	+	GATCACCCATATTTGTTTGA	NM_001256336_6	NM_001256337_1	NM_001256338_2	NM_004284_8	NM_024568_6
sgCHD1L_4	CHD1L	nuclear	chr1	146739163	-	TCTCACCATCAAACAAATAT	NM_001256336_6	NM_001256337_1	NM_001256338_2	NM_004284_8	NM_024568_6
sgCHD1L_5	CHD1L	nuclear	chr1	146740462	+	AGTTGGAGACCACCTGACTG	NM_001256336_7	NM_001256337_2	NM_001256338_3	NM_004284_9	NM_024568_7
sgCHD1L_6	CHD1L	nuclear	chr1	146740469	+	GACCACCTGACTGAGGCTAG	NM_001256336_7	NM_001256337_2	NM_001256338_3	NM_004284_9	NM_024568_7
sgCHD1L_7	CHD1L	nuclear	chr1	146740477	-	GCTTCCCACTAGCCTCAGTC	NM_001256336_7	NM_001256337_2	NM_001256338_3	NM_004284_9	NM_024568_7
sgCHD1L_8	CHD1L	nuclear	chr1	146740486	+	TAGTGGGAAGCTTCACCTGC	NM_001256336_7	NM_001256337_2	NM_001256338_3	NM_004284_9	NM_024568_7
sgCHD1L_9	CHD1L	nuclear	chr1	146740504	-	ATGCTAGTAGCTTATCCAGC	NM_001256336_7	NM_001256337_2	NM_001256338_3	NM_004284_9	NM_024568_7
sgCHD1L_10	CHD1L	nuclear	chr1	146740514	+	CTACTAGCATTCCTGTATTC	NM_001256336_7	NM_001256337_2	NM_001256338_3	NM_004284_9	NM_024568_7
sgSRSF3_1	SRSF3	nuclear	chr6	36564589	+	TGGAAACAATGGCAACAAGA	NM_003017_0
sgSRSF3_2	SRSF3	nuclear	chr6	36564595	+	CAATGGCAACAAGACGGAAT	NM_003017_0
sgSRSF3_3	SRSF3	nuclear	chr6	36564636	+	ATGGACCACTCCGAAGTGTG	NM_003017_0
sgSRSF3_4	SRSF3	nuclear	chr6	36564644	-	GCAACCCACACACTTCGGAG	NM_003017_0
sgSRSF3_5	SRSF3	nuclear	chr6	36564656	+	TGGGTTGCTAGAAACCCACC	NM_003017_0
sgSRSF3_6	SRSF3	nuclear	chr6	36564709	-	GGACTGCATCAGCTGCATCT	NM_003017_0
sgSRSF3_7	SRSF3	nuclear	chr6	36564719	+	GATGCAGTCCGAGAGCTAGA	NM_003017_0
sgSRSF3_8	SRSF3	nuclear	chr6	36564730	-	ATCACCTTCCATCTAGCTCT	NM_003017_0
sgSRSF3_9	SRSF3	nuclear	chr6	36566643	-	TCGACAGTTCCACTCTTACA	NM_003017_1
sgSRSF3_10	SRSF3	nuclear	chr6	36566717	+	CTCGAGATGATTATCGTAGG	NM_003017_1
sgHOXA6_1	HOXA6	nuclear	chr7	27187316	-	CGGGAGCCTTCCCAGCGGCC	NM_024014_0
sgHOXA6_2	HOXA6	nuclear	chr7	27187307	+	AGGAGTCCTGGCCGCTGGGA	NM_024014_0
sgHOXA6_3	HOXA6	nuclear	chr7	27187303	-	AGCGGCCAGGACTCCTTCTT	NM_024014_0
sgHOXA6_4	HOXA6	nuclear	chr7	27187295	+	GCTGGCCCAAGAAGGAGTCC	NM_024014_0
sgHOXA6_5	HOXA6	nuclear	chr7	27187268	+	CGTCATAGCCAGCCTGGTAG	NM_024014_0
sgHOXA6_6	HOXA6	nuclear	chr7	27187263	-	AGGCTGGCTATGACGCGCTG	NM_024014_0
sgHOXA6_7	HOXA6	nuclear	chr7	27187253	-	TGACGCGCTGAGGCCCTTCC	NM_024014_0
sgHOXA6_8	HOXA6	nuclear	chr7	27187242	-	GGCCCTTCCCGGCCTCGTAC	NM_024014_0
sgHOXA6_9	HOXA6	nuclear	chr7	27187204	+	GGTGAGGTGTACGTCTTGTC	NM_024014_0
sgHOXA6_10	HOXA6	nuclear	chr7	27187188	+	CTGTTGGTAGAAACAAGGTG	NM_024014_0
sgSRSF9_1	SRSF9	nuclear	chr12	120907407	-	CGTCGGGCGGTGCGGATGTC	NM_003769_0
sgSRSF9_2	SRSF9	nuclear	chr12	120907399	-	GGTGCGGATGTCGGGCTGGG	NM_003769_0
sgSRSF9_3	SRSF9	nuclear	chr12	120907326	+	TCCTTCTCGCGCACGTCGGT	NM_003769_0
sgSRSF9_4	SRSF9	nuclear	chr12	120907321	-	CGTGCGCGAGAAGGACTTGG	NM_003769_0
sgSRSF9_5	SRSF9	nuclear	chr12	120907302	-	GAGGACCTGTTCTACAAGTA	NM_003769_0
sgSRSF9_6	SRSF9	nuclear	chr12	120907271	-	GCGAGATCGAGCTCAAGAAC	NM_003769_0
sgSRSF9_7	SRSF9	nuclear	chr12	120907266	-	ATCGAGCTCAAGAACCGGCA	NM_003769_0
sgSRSF9_8	SRSF9	nuclear	chr12	120907249	+	CGAAGGGCACGAGGCCGTGC	NM_003769_0
sgSRSF9_9	SRSF9	nuclear	chr12	120907240	+	GCACGAAGGCGAAGGGCACG	NM_003769_0
sgSRSF9_10	SRSF9	nuclear	chr12	120907232	+	CTCGAAGCGCACGAAGGCGA	NM_003769_0
sgHOXA5_1	HOXA5	nuclear	chr7	27183177	-	CGGTCGCTATCCAAATGGCC	NM_019102_0
sgHOXA5_2	HOXA5	nuclear	chr7	27183155	-	GACTACCAGTTGCATAATTA	NM_019102_0
sgHOXA5_3	HOXA5	nuclear	chr7	27183147	+	GATCTCCATAATTATGCAAC	NM_019102_0
sgHOXA5_4	HOXA5	nuclear	chr7	27183123	-	TTCCGTGAGCGAGCAATTCA	NM_019102_0
sgHOXA5_5	HOXA5	nuclear	chr7	27183117	-	GAGCGAGCAATTCAGGGACT	NM_019102_0
sgHOXA5_6	HOXA5	nuclear	chr7	27183097	-	CGGCGAGCATGCACTCCGGC	NM_019102_0
sgHOXA5_7	HOXA5	nuclear	chr7	27183092	-	AGCATGCACTCCGGCAGGTA	NM_019102_0
sgHOXA5_8	HOXA5	nuclear	chr7	27183079	+	GTAGCCGTAGCCGTACCTGC	NM_019102_0
sgHOXA5_9	HOXA5	nuclear	chr7	27183077	-	AGGTACGGCTACGGCTACAA	NM_019102_0
sgHOXA5_10	HOXA5	nuclear	chr7	27183072	-	CGGCTACGGCTACAATGGCA	NM_019102_0
sgRNF130_1	RNF130	nuclear	chr5	179498691	-	GGAGGGACGATGAGCTGCGC	NM_018434_0
sgRNF130_2	RNF130	nuclear	chr5	179498642	+	GCAGGTCAGCAGGGCGAGCG	NM_018434_0
sgRNF130_3	RNF130	nuclear	chr5	179498632	+	GCCACAGGCTGCAGGTCAGC	NM_018434_0
sgRNF130_4	RNF130	nuclear	chr5	179498626	-	CTGCAGCCTGTGGCCGGCAC	NM_018434_0
sgRNF130_5	RNF130	nuclear	chr5	179498617	+	TGTCTGCCCGTGCCGGCCAC	NM_018434_0
sgRNF130_6	RNF130	nuclear	chr5	179498610	+	CTCGCGTTGTCTGCCCGTGC	NM_018434_0
sgRNF130_7	RNF130	nuclear	chr5	179498608	-	ACGGGCAGACAACGCGAGCC	NM_018434_0
sgRNF130_8	RNF130	nuclear	chr5	179498596	-	CGCGAGCCAGGAGTACTACA	NM_018434_0
sgRNF130_9	RNF130	nuclear	chr5	179498587	+	TGAGCGCCGTGTAGTACTCC	NM_018434_0
sgRNF130_10	RNF130	nuclear	chr5	179498578	-	CACGGCGCTCATCAACGTGA	NM_018434_0
sgDNAJB11_1	DNAJB11	nuclear	chr3	186288687	-	GCTCAGGTTCTGCGGAGCCA	NM_016306_0
sgDNAJB11_2	DNAJB11	nuclear	chr3	186288718	-	CGATGAGGTATAGCAGCAAC	NM_016306_0
sgDNAJB11_3	DNAJB11	nuclear	chr3	186289882	-	GATCTTATAGAAATCTCGTC	NM_016306_1
sgDNAJB11_4	DNAJB11	nuclear	chr3	186289884	+	CGAGATTTCTATAAGATCTT	NM_016306_1
sgDNAJB11_5	DNAJB11	nuclear	chr3	186289910	+	GCCTCGAAGTGCCTCTATAA	NM_016306_1
sgDNAJB11_6	DNAJB11	nuclear	chr3	186289948	-	CTGCAGGGCTAGTTTCCTAT	NM_016306_1
sgDNAJB11_7	DNAJB11	nuclear	chr3	186289963	-	CCGGTCGGGATGAAGCTGCA	NM_016306_1
sgDNAJB11_8	DNAJB11	nuclear	chr3	186289977	-	GGATCATCAGGGTTCCGGTC	NM_016306_1
sgDNAJB11_9	DNAJB11	nuclear	chr3	186289982	-	CTTGTGGATCATCAGGGTTC	NM_016306_1
sgDNAJB11_10	DNAJB11	nuclear	chr3	186289988	-	CCTGGGCTTGTGGATCATCA	NM_016306_1
sgMSMB_1	MSMB	nuclear	chr10	51555720	+	CACATTACAGAATGTTCTCC	NM_002443_1	NM_138634_1
sgMSMB_2	MSMB	nuclear	chr10	51555741	-	CAAAGATCACAACGCTGCCC	NM_002443_1	NM_138634_1
sgMSMB_3	MSMB	nuclear	chr10	51555764	-	ATTGCATAAAGTCACGAAGG	NM_002443_1	NM_138634_1
sgMSMB_4	MSMB	nuclear	chr10	51555789	+	ATGCTATTTCATACCTAATG	NM_002443_1	NM_138634_1
sgMSMB_5	MSMB	nuclear	chr10	51555799	+	ATACCTAATGAGGGAGTTCC	NM_002443_1	NM_138634_1
sgMSMB_6	MSMB	nuclear	chr10	51555812	+	GAGTTCCAGGAGATTCAACC	NM_002443_1	NM_138634_1
sgMSMB_7	MSMB	nuclear	chr10	51555820	-	TTACTCCTGGTTGAATCTCC	NM_002443_1	NM_138634_1
sgMSMB_8	MSMB	nuclear	chr10	51562264	+	TGACAGTGTTTCTACACCTG	NM_002443_3	NM_138634_2
sgMSMB_9	MSMB	nuclear	chr10	51562283	-	TTGTCTTTGTCATAACCCAC	NM_002443_3	NM_138634_2
sgMSMB_10	MSMB	nuclear	chr10	51562303	+	CTGCCAAAGAATCTTCAAGA	NM_002443_3	NM_138634_2
sgHOXA3_1	HOXA3	nuclear	chr7	27150231	-	AGCGACCTACTACGACAGCT	NM_030661_0	NM_153631_0
sgHOXA3_2	HOXA3	nuclear	chr7	27150223	+	GATCGCCGAGCTGTCGTAGT	NM_030661_0	NM_153631_0
sgHOXA3_3	HOXA3	nuclear	chr7	27150218	-	GACAGCTCGGCGATCTACGG	NM_030661_0	NM_153631_0
sgHOXA3_4	HOXA3	nuclear	chr7	27150188	+	AACCCGTTGGCTGCCTGGTA	NM_030661_0	NM_153631_0
sgHOXA3_5	HOXA3	nuclear	chr7	27150183	+	AAGCGAACCCGTTGGCTGCC	NM_030661_0	NM_153631_0
sgHOXA3_6	HOXA3	nuclear	chr7	27150175	+	GGCATTATAAGCGAACCCGT	NM_030661_0	NM_153631_0
sgHOXA3_7	HOXA3	nuclear	chr7	27150154	+	CGCCGGGTACGGCTGCTGAT	NM_030661_0	NM_153631_0
sgHOXA3_8	HOXA3	nuclear	chr7	27150143	+	AAAGCGGCGGACGCCGGGTA	NM_030661_0	NM_153631_0
sgHOXA3_9	HOXA3	nuclear	chr7	27150137	+	GCGCCCAAAGCGGCGGACGC	NM_030661_0	NM_153631_0
sgHOXA3_10	HOXA3	nuclear	chr7	27150127	+	CTCGCCGTCGGCGCCCAAAG	NM_030661_0	NM_153631_0
sgHOXA2_1	HOXA2	nuclear	chr7	27142098	+	TCGCTCAAATTCGTAATTCA	NM_006735_0
sgHOXA2_2	HOXA2	nuclear	chr7	27142093	-	TACGAATTTGAGCGAGAGAT	NM_006735_0
sgHOXA2_3	HOXA2	nuclear	chr7	27142051	+	GTCAGGCACTCAGCGAGCGA	NM_006735_0
sgHOXA2_4	HOXA2	nuclear	chr7	27142018	+	CTTTGAAATGTATCAGCGAC	NM_006735_0
sgHOXA2_5	HOXA2	nuclear	chr7	27141981	+	TGTCGAGTGTGAAAGCGTCG	NM_006735_0
sgHOXA2_6	HOXA2	nuclear	chr7	27141915	+	GCCGTGGCGAGGGTGACTGC	NM_006735_0
sgHOXA2_7	HOXA2	nuclear	chr7	27141913	-	AGTCACCCTCGCCACGGCGC	NM_006735_0
sgHOXA2_8	HOXA2	nuclear	chr7	27141812	-	CTGGATGAAGGAGAAGAAGG	NM_006735_0
sgHOXA2_9	HOXA2	nuclear	chr7	27141777	+	GGCGGCGGCCGGCAGAAGTG	NM_006735_0
sgHOXA2_10	HOXA2	nuclear	chr7	27141741	+	GCAAGCAGGGCCGGTGGCTG	NM_006735_0
sgCLNS1A_1	CLNS1A	nuclear	chr11	77348689	-	GCGGCAGCAGCCAGACACTG	NM_001293_0
sgCLNS1A_2	CLNS1A	nuclear	chr11	77348675	-	ACACTGAGGCTGTGCTGAAC	NM_001293_0
sgCLNS1A_3	CLNS1A	nuclear	chr11	77348670	-	GAGGCTGTGCTGAACGGGAA	NM_001293_0
sgCLNS1A_4	CLNS1A	nuclear	chr11	77348664	-	GTGCTGAACGGGAAGGGCCT	NM_001293_0
sgCLNS1A_5	CLNS1A	nuclear	chr11	77348658	-	AACGGGAAGGGCCTCGGCAC	NM_001293_0
sgCLNS1A_6	CLNS1A	nuclear	chr11	77348644	+	TGTAAAGGGTACCAGTGCCG	NM_001293_0
sgCLNS1A_7	CLNS1A	nuclear	chr11	77348629	+	CCTACCTCTCAGCGATGTAA	NM_001293_0
sgCLNS1A_8	CLNS1A	nuclear	chr11	77340847	+	TAGACAGTCACTTCGGTCCC	NM_001293_1
sgCLNS1A_9	CLNS1A	nuclear	chr11	77340809	-	ATGGTGAATGCCAAATTTGA	NM_001293_1
sgCLNS1A_10	CLNS1A	nuclear	chr11	77340796	+	ACCATACATACCTTCAAATT	NM_001293_1
sgHOXA1_1	HOXA1	nuclear	chr7	27135503	-	TGCAAGAATGAACTCCTTCC	NM_005522_0	NM_153620_0
sgHOXA1_2	HOXA1	nuclear	chr7	27135472	-	ATACTTAGCAGTGGCGACTC	NM_005522_0	NM_153620_0
sgHOXA1_3	HOXA1	nuclear	chr7	27135423	+	AGTTGTAATCCTATGGTCCG	NM_005522_0	NM_153620_0
sgHOXA1_4	HOXA1	nuclear	chr7	27135416	+	ACTGGAAAGTTGTAATCCTA	NM_005522_0	NM_153620_0
sgHOXA1_5	HOXA1	nuclear	chr7	27135410	-	TACAACTTTCCAGTCGTGCG	NM_005522_0	NM_153620_0
sgHOXA1_6	HOXA1	nuclear	chr7	27135398	+	TGGCGCTGACCGCGCACGAC	NM_005522_0	NM_153620_0
sgHOXA1_7	HOXA1	nuclear	chr7	27135388	-	GTCAGCGCCAACAGTTGCGG	NM_005522_0	NM_153620_0
sgHOXA1_8	HOXA1	nuclear	chr7	27135378	+	GTCGTCGCCGCCGCAACTGT	NM_005522_0	NM_153620_0
sgHOXA1_9	HOXA1	nuclear	chr7	27135367	-	GGCGACGACCGCTTCCTAGT	NM_005522_0	NM_153620_0
sgHOXA1_10	HOXA1	nuclear	chr7	27135362	-	CGACCGCTTCCTAGTGGGCA	NM_005522_0	NM_153620_0
sgTSHZ2_1	TSHZ2	nuclear	chr20	51870026	+	TTCTCTTGCAGGCTACGCCC	NM_001193421_1	NM_173485_1
sgTSHZ2_2	TSHZ2	nuclear	chr20	51870046	-	TTCTTTCAGCTGTTCCTCCT	NM_001193421_1	NM_173485_1
sgTSHZ2_3	TSHZ2	nuclear	chr20	51870050	+	GGAACAGCTGAAAGAAGAGG	NM_001193421_1	NM_173485_1
sgTSHZ2_4	TSHZ2	nuclear	chr20	51870104	+	CGGTTCAGTAGCTCAACTGC	NM_001193421_1	NM_173485_1
sgTSHZ2_5	TSHZ2	nuclear	chr20	51870120	+	CTGCAGGGTGGCAATGACAC	NM_001193421_1	NM_173485_1
sgTSHZ2_6	TSHZ2	nuclear	chr20	51870125	+	GGGTGGCAATGACACAGGGA	NM_001193421_1	NM_173485_1
sgTSHZ2_7	TSHZ2	nuclear	chr20	51870131	+	CAATGACACAGGGACGGACG	NM_001193421_1	NM_173485_1
sgTSHZ2_8	TSHZ2	nuclear	chr20	51870143	+	GACGGACGAGGAGCTAGAAA	NM_001193421_1	NM_173485_1
sgTSHZ2_9	TSHZ2	nuclear	chr20	51870186	+	TTCAGCTACCAGAACTCTCC	NM_001193421_1	NM_173485_1
sgTSHZ2_10	TSHZ2	nuclear	chr20	51870197	-	AATGACTTCCTGGAGAGTTC	NM_001193421_1	NM_173485_1
sgTSHZ3_1	TSHZ3	nuclear	chr19	31840116	-	GGAGAAGCATCATGCCGAGG	NM_020856_0
sgTSHZ3_2	TSHZ3	nuclear	chr19	31840076	+	GGCTCGTACCTGCTGCGCGC	NM_020856_0
sgTSHZ3_3	TSHZ3	nuclear	chr19	31770637	-	CTATGTTTCCGAAGAGTTAA	NM_020856_1
sgTSHZ3_4	TSHZ3	nuclear	chr19	31770626	+	GGCAGCAGCCTTTAACTCTT	NM_020856_1
sgTSHZ3_5	TSHZ3	nuclear	chr19	31770622	-	GTTAAAGGCTGCTGCCCTGG	NM_020856_1
sgTSHZ3_6	TSHZ3	nuclear	chr19	31770615	-	GCTGCTGCCCTGGTGGACGA	NM_020856_1
sgTSHZ3_7	TSHZ3	nuclear	chr19	31770604	+	GGTCTAAACCTTCGTCCACC	NM_020856_1
sgTSHZ3_8	TSHZ3	nuclear	chr19	31770601	-	GGACGAAGGTTTAGACCCAG	NM_020856_1
sgTSHZ3_9	TSHZ3	nuclear	chr19	31770592	-	TTTAGACCCAGAGGAGCATA	NM_020856_1
sgTSHZ3_10	TSHZ3	nuclear	chr19	31770585	-	CCAGAGGAGCATACGGCAGA	NM_020856_1
sgGID8_1	GID8	nuclear	chr20	61572875	-	TCATCTTTCGTGATTTCATC	NM_017896_0
sgGID8_2	GID8	nuclear	chr20	61572880	+	AATCACGAAAGATGAGTGGA	NM_017896_0
sgGID8_3	GID8	nuclear	chr20	61572928	-	GGCGGTTCATGTCTGCTCTC	NM_017896_0
sgGID8_4	GID8	nuclear	chr20	61572943	+	CCGCCTCATCATGAACTACC	NM_017896_0
sgGID8_5	GID8	nuclear	chr20	61572950	+	ATCATGAACTACCTGGTCAC	NM_017896_0
sgGID8_6	GID8	nuclear	chr20	61572964	-	GTAAGCCATTACCTGTGACC	NM_017896_0
sgGID8_7	GID8	nuclear	chr20	61574327	+	TTTCTATTCAGAGGGCTTTA	NM_017896_1
sgGID8_8	GID8	nuclear	chr20	61574336	+	AGAGGGCTTTAAGGAAGCAG	NM_017896_1
sgGID8_9	GID8	nuclear	chr20	61574351	+	AGCAGCGGAGAAGTTTCGAA	NM_017896_1
sgGID8_10	GID8	nuclear	chr20	61574358	+	GAGAAGTTTCGAATGGAATC	NM_017896_1
sgTIPARP_1	TIPARP	nuclear	chr3	156395473	+	GCTAATCCACATTATGGAAA	NM_001184717_0	NM_001184718_0	NM_015508_0
sgTIPARP_2	TIPARP	nuclear	chr3	156395502	-	ACAGTCTGGCTCAGGTTCGG	NM_001184717_0	NM_001184718_0	NM_015508_0
sgTIPARP_3	TIPARP	nuclear	chr3	156395510	-	TGCACTACACAGTCTGGCTC	NM_001184717_0	NM_001184718_0	NM_015508_0
sgTIPARP_4	TIPARP	nuclear	chr3	156395516	-	GGAGGCTGCACTACACAGTC	NM_001184717_0	NM_001184718_0	NM_015508_0
sgTIPARP_5	TIPARP	nuclear	chr3	156395534	-	AAGTCATCAGGAGGAGAGGG	NM_001184717_0	NM_001184718_0	NM_015508_0
sgTIPARP_6	TIPARP	nuclear	chr3	156395563	-	TCTTCTCAGAGAGTCTCATT	NM_001184717_0	NM_001184718_0	NM_015508_0
sgTIPARP_7	TIPARP	nuclear	chr3	156395625	+	GATTGGGAACTGGAACCCTG	NM_001184717_0	NM_001184718_0	NM_015508_0
sgTIPARP_8	TIPARP	nuclear	chr3	156395634	+	CTGGAACCCTGAGGTCTTTG	NM_001184717_0	NM_001184718_0	NM_015508_0
sgTIPARP_9	TIPARP	nuclear	chr3	156395643	-	TATTGGCCTCAAAGACCTCA	NM_001184717_0	NM_001184718_0	NM_015508_0
sgTIPARP_10	TIPARP	nuclear	chr3	156395675	+	CTAGAATCTGGCTCACTTGA	NM_001184717_0	NM_001184718_0	NM_015508_0
sgASUN_1	ASUN	cellcyc	chr12	27089678	-	TGTGGATCACTGCCCTTATA	NM_018164_0
sgASUN_2	ASUN	cellcyc	chr12	27089664	-	CTTATATGGCAGAATCTTGC	NM_018164_0
sgASUN_3	ASUN	cellcyc	chr12	27089639	-	GCATGTCGAGTTTGATATGC	NM_018164_0
sgASUN_4	ASUN	cellcyc	chr12	27089620	-	CTGGTGAAGAATAGAACCCA	NM_018164_0
sgASUN_5	ASUN	cellcyc	chr12	27089600	+	GGGCCAAAGGAATGATTCCT	NM_018164_0
sgASUN_6	ASUN	cellcyc	chr12	27089577	+	AGTCCACAATGATTTAGATA	NM_018164_0
sgASUN_7	ASUN	cellcyc	chr12	27089558	-	TTGCTCAGTAGAATCTTCCA	NM_018164_0
sgASUN_8	ASUN	cellcyc	chr12	27089538	+	CATTATTCTACAATATTCCA	NM_018164_0
sgASUN_9	ASUN	cellcyc	chr12	27081814	-	TGGCAGCATTAGCCGCTGTT	NM_018164_2
sgASUN_10	ASUN	cellcyc	chr12	27081798	-	TGTTGGGCCTCCTAATCCTC	NM_018164_2
sgMYO1C_1	MYO1C	nuclear	chr17	1387546	+	GGCGGTGAGCGCACTCTCCA	NM_001080779_1	NM_001080950_1	NM_033375_0
sgMYO1C_2	MYO1C	nuclear	chr17	1387540	-	GTGCGCTCACCGCCCGTGAC	NM_001080779_1	NM_001080950_1	NM_033375_0
sgMYO1C_3	MYO1C	nuclear	chr17	1387535	-	CTCACCGCCCGTGACCGGGT	NM_001080779_1	NM_001080950_1	NM_033375_0
sgMYO1C_4	MYO1C	nuclear	chr17	1387512	-	GGTGCAGGATTTCGTGCTGC	NM_001080779_1	NM_001080950_1	NM_033375_0
sgMYO1C_5	MYO1C	nuclear	chr17	1387494	-	GCTGGAGAACTTCACCAGCG	NM_001080779_1	NM_001080950_1	NM_033375_0
sgMYO1C_6	MYO1C	nuclear	chr17	1387477	+	CTCGATGAAGGCGGCCTCGC	NM_001080779_1	NM_001080950_1	NM_033375_0
sgMYO1C_7	MYO1C	nuclear	chr17	1387465	+	CCGCCGCAGGTTCTCGATGA	NM_001080779_1	NM_001080950_1	NM_033375_0
sgMYO1C_8	MYO1C	nuclear	chr17	1387452	+	TCTCCCGAAATCGCCGCCGC	NM_001080779_1	NM_001080950_1	NM_033375_0
sgMYO1C_9	MYO1C	nuclear	chr17	1386983	+	GGGATTGACAGAGACCAGGA	NM_001080779_2	NM_001080950_2	NM_033375_1
sgMYO1C_10	MYO1C	nuclear	chr17	1386979	-	GGTCTCTGTCAATCCCTACC	NM_001080779_2	NM_001080950_2	NM_033375_1
sgCHMP3_1	CHMP3	cellcyc	chr2	86756422	-	TTCTGGCCAAGGAGATGATC	NM_001005753_0	NM_001193517_2	NM_001198954_2	NM_016079_2
sgCHMP3_2	CHMP3	cellcyc	chr2	86756412	-	GGAGATGATCAGGTCAAGGA	NM_001005753_0	NM_001193517_2	NM_001198954_2	NM_016079_2
sgCHMP3_3	CHMP3	cellcyc	chr2	86737528	+	AATCTTCACAAGACTTTGCA	NM_001005753_1	NM_001193517_3	NM_001198954_3	NM_016079_3
sgCHMP3_4	CHMP3	cellcyc	chr2	86737518	-	TGTGAAGATTCCAGAGATTC	NM_001005753_1	NM_001193517_3	NM_001198954_3	NM_016079_3
sgCHMP3_5	CHMP3	cellcyc	chr2	86737506	-	AGAGATTCAGGCCACCATGA	NM_001005753_1	NM_001193517_3	NM_001198954_3	NM_016079_3
sgCHMP3_6	CHMP3	cellcyc	chr2	86737489	+	TTCTTTGGACAACTCCCTCA	NM_001005753_1	NM_001193517_3	NM_001198954_3	NM_016079_3
sgCHMP3_7	CHMP3	cellcyc	chr2	86737482	-	GTTGTCCAAAGAAATGATGA	NM_001005753_1	NM_001193517_3	NM_001198954_3	NM_016079_3
sgCHMP3_8	CHMP3	cellcyc	chr2	86737474	+	AGTCACCTTCATCATTTCTT	NM_001005753_1	NM_001193517_3	NM_001198954_3	NM_016079_3
sgCHMP3_9	CHMP3	cellcyc	chr2	86734703	-	TGTTTAGGCTGGGATCATAG	NM_001005753_2	NM_001193517_4	NM_001198954_4	NM_016079_4
sgCHMP3_10	CHMP3	cellcyc	chr2	86734652	-	GGACGATCAGGAAGAAATGG	NM_001005753_2	NM_001193517_4	NM_001198954_4	NM_016079_4
sgRPL36AL_1	RPL36AL	ribo	chr14	50085708	-	CTTTGTATGCCCAGGGAAGG	NM_001001_0	NM_001001_0	NM_001001_0
sgRPL36AL_2	RPL36AL	ribo	chr14	50085715	-	AAGGATTCTTTGTATGCCCA	NM_001001_0	NM_001001_0
sgRPL36AL_3	RPL36AL	ribo	chr14	50085696	-	AGGGAAGGAGGCGCTATGAT	NM_001001_0	NM_001001_0
sgRPL36AL_4	RPL36AL	ribo	chrX	100650426	-	GGGAGGAGATAAGAAGAGAA	NM_001001_0	NM_021029_3
sgRPL36AL_5	RPL36AL	ribo	chr14	50085779	+	ACTTCTTACAGAAGGTTCTT	NM_001001_0
sgRPL36AL_6	RPL36AL	ribo	chr14	50085771	+	CTTGCCACACTTCTTACAGA	NM_001001_0
sgRPL36AL_7	RPL36AL	ribo	chr14	50085742	+	TTATACTGTGTCACTTTGTG	NM_001001_0
sgRPL36AL_8	RPL36AL	ribo	chr14	50085739	-	AAAGTGACACAGTATAAGAA	NM_001001_0
sgRPL36AL_9	RPL36AL	ribo	chr14	50085734	-	GACACAGTATAAGAAGGGCA	NM_001001_0
sgRPL36AL_10	RPL36AL	ribo	chr14	50085695	+	GATCATAGCGCCTCCTTCCC	NM_001001_0
sgRPL36AL_11	RPL36AL	ribo	chr14	50085685	-	CGCTATGATCGGAAGCAGAG	NM_001001_0
sgRPL36AL_12	RPL36AL	ribo	chr14	50085676	-	CGGAAGCAGAGTGGCTATGG	NM_001001_0
sgRPL36AL_13	RPL36AL	ribo	chr14	50085632	+	TTGTGGTCTTAGCCTTCTTC	NM_001001_0
sgRPL36AL_14	RPL36AL	ribo	chr14	50085614	-	AAAGAAGATTGTGCTAAGGC	NM_001001_0
sgRPL36AL_15	RPL36AL	ribo	chr14	50085577	+	ATCCTCTTGGATCTGCAGTT	NM_001001_0
sgRPL36AL_16	RPL36AL	ribo	chr14	50085575	-	CTGCAGATCCAAGAGGATGC	NM_001001_0
sgRPL36AL_17	RPL36AL	ribo	chr14	50085564	+	CTTAATGGCCAGCATCCTCT	NM_001001_0
sgRPL36AL_18	RPL36AL	ribo	chr14	50085523	-	GGAGGAGATAAGAAGAGAAA	NM_001001_0
sgRPL36AL_19	RPL36AL	ribo	chr14	50085497	+	AAGTTTAGAACTGGATCACT	NM_001001_0
sgCHMP5_1	CHMP5	nuclear	chr9	33265070	+	CTCAAGATGAACCGACTCTT	NM_001195536_0	NM_016410_0
sgCHMP5_2	CHMP5	nuclear	chr9	33265084	-	GTTTCGCTTTCCCGAAGAGT	NM_001195536_0	NM_016410_0
sgCHMP5_3	CHMP5	nuclear	chr9	33265106	-	AGGCTGGGCGGCGGAGCCTT	NM_001195536_0	NM_016410_0
sgCHMP5_4	CHMP5	nuclear	chr9	33265115	-	CAGTCAGTCAGGCTGGGCGG	NM_001195536_0	NM_016410_0
sgCHMP5_5	CHMP5	nuclear	chr9	33265126	-	CCGTGCCAATGCAGTCAGTC	NM_001195536_0	NM_016410_0
sgCHMP5_6	CHMP5	nuclear	chr9	33266090	+	GATGAGAGAGGGTCCTGCAA	NM_001195536_1	NM_016410_1
sgCHMP5_7	CHMP5	nuclear	chr9	33266106	-	GCTGCCCACCTTACCTTTGC	NM_001195536_1	NM_016410_1
sgCHMP5_8	CHMP5	nuclear	chr9	33267849	-	CTTTCTGCTTGACCATATTC	NM_001195536_2	NM_016410_2
sgCHMP5_9	CHMP5	nuclear	chr9	33270644	+	TGCCCAACAGTCATTCAACA	NM_001195536_3	NM_016410_3
sgCHMP5_10	CHMP5	nuclear	chr9	33270677	+	TTATACCATCCAGTCTTTGA	NM_001195536_3	NM_016410_3
sgPGBD1_1	PGBD1	nuclear	chr6	28251587	+	AACATGTATGAAGCTTTGCC	NM_001184743_0	NM_032507_0
sgPGBD1_2	PGBD1	nuclear	chr6	28251628	+	AGATGGCCTTGTGAAAGTGA	NM_001184743_0	NM_032507_0
sgPGBD1_3	PGBD1	nuclear	chr6	28251637	-	CTTCCTCCTTCACTTTCACA	NM_001184743_0	NM_032507_0
sgPGBD1_4	PGBD1	nuclear	chr6	28251645	+	TGAAGGAGGAAGATCCCACC	NM_001184743_0	NM_032507_0
sgPGBD1_5	PGBD1	nuclear	chr6	28251652	+	GGAAGATCCCACCTGGGAGC	NM_001184743_0	NM_032507_0
sgPGBD1_6	PGBD1	nuclear	chr6	28251662	-	TTGCACACCTGCTCCCAGGT	NM_001184743_0	NM_032507_0
sgPGBD1_7	PGBD1	nuclear	chr6	28251667	+	GGAGCAGGTGTGCAACTCAC	NM_001184743_0	NM_032507_0
sgPGBD1_8	PGBD1	nuclear	chr6	28251688	+	GGAGGGCAGCTCCCACACTC	NM_001184743_0	NM_032507_0
sgPGBD1_9	PGBD1	nuclear	chr6	28251702	-	GCGGCAAATCTCCTGAGTGT	NM_001184743_0	NM_032507_0
sgPGBD1_10	PGBD1	nuclear	chr6	28251711	+	AGATTTGCCGCCTGCGCTTT	NM_001184743_0	NM_032507_0
[truncated: 48,002 more rows]
[truncated: 17 more columns]
