# Supplementary material for: Identification of New Regulators of Pancreatic Cancer Cell Sensitivity to Oxaliplatin and Cisplatin
Source: Molecules. 2022 Feb 14;27(4):1289. doi: 10.3390/molecules27041289 (PMC8875979; doi:10.3390/molecules27041289)
Supplement: Supplementary file 1 [file molecules-27-01289-s001.zip › supplementary/Table S2. Genome-wide sgRNA library.xlsx]

## Sheet: GW sgRNA library
gRNA_ID	Gene_Symbol	Chromosome	Position	Strand	Sequence
sgA1BG_1	A1BG	chr19	58864441	-	CCAGCTGTTCAAGAATGGGG
sgA1BG_2	A1BG	chr19	58862759	-	GTCGAGCTGATTCTGAGCGA
sgA1BG_3	A1BG	chr19	58863731	+	AGGCTGATGGACTGGAAAGG
sgA1BG_4	A1BG	chr19	58861903	-	CTGGTGCGCGAGGACAGGGG
sgA1BG_5	A1BG	chr19	58861812	+	GTAGTTGGCGGAGTCAGCCA
sgA1CF_1	A1CF	chr10	52603833	+	GCAGCATCCCAACCAGGTGG
sgA1CF_2	A1CF	chr10	52595871	+	ATGACTCTCATACTCCACGA
sgA1CF_3	A1CF	chr10	52595858	-	GAGTCATCGAGCAGCTGCCA
sgA1CF_4	A1CF	chr10	52575997	-	AGTCACCCTAGCAAAACCAG
sgA1CF_5	A1CF	chr10	52575882	-	GATCCCACCACAACCTACCT
sgA2M_1	A2M	chr12	9254210	-	GGTGTCAGAAGAACACGAAG
sgA2M_2	A2M	chr12	9251312	+	GAGGCTGGGAGACTTTGTGA
sgA2M_3	A2M	chr12	9227344	-	GGAGCGCCCTCAGAAACCCA
sgA2M_4	A2M	chr12	9265042	-	TAAGAAGCGGACCACAGTGA
sgA2M_5	A2M	chr12	9264747	+	AAACTCACCAACTCATTCAG
sgA2ML1_1	A2ML1	chr12	8975817	-	AACAAACCTTCTGAACGGAG
sgA2ML1_2	A2ML1	chr12	8988192	+	AATGCTGGGCACCTACACTG
sgA2ML1_3	A2ML1	chr12	8988849	+	AGTGCTGCCGAAGTTTAAGG
sgA2ML1_4	A2ML1	chr12	8998688	-	GAAGGTCAGTGAGAGAGAGA
sgA2ML1_5	A2ML1	chr12	9007372	+	GCAGCCTGAGGGAGTCCTGG
sgA4GALT_1	A4GALT	chr22	43089759	+	GGGGTGTCAAGGTGGGGCAG
sgA4GALT_2	A4GALT	chr22	43089602	-	CTGATGAAAGGGCTTCCGGG
sgA4GALT_3	A4GALT	chr22	43089476	+	GCCGCGTACCAGTCGGCCAG
sgA4GALT_4	A4GALT	chr22	43088993	-	GTGTGGAACAAGAAGAGCCA
sgA4GALT_5	A4GALT	chr22	43089924	+	GCAGCCGCAGCAGGAGGTCG
sgA4GNT_1	A4GNT	chr3	137849963	+	GGAGGGCTTCCAGCCCCTGG
sgA4GNT_2	A4GNT	chr3	137849890	+	GAACAGGAGACCAAATGGGG
sgA4GNT_3	A4GNT	chr3	137849990	+	TGAAAGAAGGCAAACAGAAG
sgA4GNT_4	A4GNT	chr3	137849799	+	GGAGTTTGAGGGCATCGGTG
sgA4GNT_5	A4GNT	chr3	137850092	-	CAGAGAAGAGGACATGCGGA
sgAAAS_1	AAAS	chr12	53715197	+	AGGGTGACTTGACCCCGAGG
sgAAAS_2	AAAS	chr12	53714408	+	GCCATGGTCCAGCCTTCCAG
sgAAAS_3	AAAS	chr12	53708194	+	GCAGCCGGTGCTTCAGGGAG
sgAAAS_4	AAAS	chr12	53703402	-	GCTGCTCTCAGCTTCACCCG
sgAAAS_5	AAAS	chr12	53702294	-	GGTGAGGGAAAGGGGTGCGT
sgAACS_1	AACS	chr12	125550211	+	GCAGATGGACCGCTTCCGGG
sgAACS_2	AACS	chr12	125591752	-	GATGAGAACATGATGAACAG
sgAACS_3	AACS	chr12	125618573	+	GCAGAATCAACCCCAAGACC
sgAACS_4	AACS	chr12	125618597	+	GCATCGTCATGCTTGGCCGG
sgAACS_5	AACS	chr12	125619360	-	GCTGCCGAACCGCACCCCGT
sgAADAC_1	AADAC	chr3	151535331	+	GGGTTGTTTTACATCCATGG
sgAADAC_2	AADAC	chr3	151531974	-	TGAGGATCCCCACAATCAGA
sgAADAC_3	AADAC	chr3	151532013	+	GCCTCTCCCAGATAACGTTG
sgAADAC_4	AADAC	chr3	151535310	+	AAGTCTGAAGCACTAAGAAG
sgAADAC_5	AADAC	chr3	151535348	-	CCACGCACCAGCCTCCACCA
sgAADACL2_1	AADACL2	chr3	151458585	+	AAAGAAAGTCAGAAACCCGA
sgAADACL2_2	AADACL2	chr3	151451910	+	AAGCTGGAAAATAATGGCCT
sgAADACL2_3	AADACL2	chr3	151461894	+	TGACTTCCTGAATAGATGGA
sgAADACL2_4	AADACL2	chr3	151463313	-	TGAGCAGGAAAGTGGTGTTG
sgAADACL2_5	AADACL2	chr3	151463407	-	TCCCGCAATGCAGATTCGGG
sgAADACL3_1	AADACL3	chr1	12780895	-	ACAAACGAGAGCATATGCCA
sgAADACL3_2	AADACL3	chr1	12780913	+	GTGCAAGGAGAGTGACTCCG
sgAADACL3_3	AADACL3	chr1	12780933	-	TCACCCAACTGCCAGAACCA
sgAADACL3_4	AADACL3	chr1	12785248	-	GGACTTCAGGAAGTGGATGG
sgAADACL3_5	AADACL3	chr1	12785321	+	CGGAGGGGCAATAGCCGCAG
sgAADACL4_1	AADACL4	chr1	12704578	-	GCCAAGAGTAGCACTAGCCA
sgAADACL4_2	AADACL4	chr1	12711292	+	GCATCCTCCAGACCCCGGCG
sgAADACL4_3	AADACL4	chr1	12711307	-	TAGAAGATGATGCCTCGCCG
sgAADACL4_4	AADACL4	chr1	12704690	-	GCAATGCAGGAATCTCAACT
sgAADACL4_5	AADACL4	chr1	12711249	-	CGGGTATCGTCCCAAAACGC
sgAADAT_1	AADAT	chr4	171009700	-	GTAGCTGACATATTGAGCAG
sgAADAT_2	AADAT	chr4	171010830	-	CAGAAGACATGAATTACGCA
sgAADAT_3	AADAT	chr4	171009657	+	ATTTGGTAAGCCACCAGCCA
sgAADAT_4	AADAT	chr4	171008325	+	GGTGGGTAATGGATGGTAGG
sgAADAT_5	AADAT	chr4	170990337	+	GACACGTCCATCAACATCCA
sgAAED1_1	AAED1	chr9	99417374	+	GCACGAACACCACCACGGCG
sgAAED1_2	AAED1	chr9	99408251	-	GAAGCCTTCAGAGCCTGTGG
sgAAED1_3	AAED1	chr9	99417444	+	CAGCACCGGCAGCTCGGCCA
sgAAED1_4	AAED1	chr9	99417417	+	GAACGGTACCCGCTGCCCGC
sgAAED1_5	AAED1	chr9	99417022	-	CATCTGCAAGGAATACGTAG
sgAAGAB_1	AAGAB	chr15	67546931	+	GCAGCTGGTGACTAACGCAC
sgAAGAB_2	AAGAB	chr15	67546907	+	CTGGTCTCCTGAGAAGACGG
sgAAGAB_3	AAGAB	chr15	67501814	+	GATCTGCTGACCCAATGCTA
sgAAGAB_4	AAGAB	chr15	67500947	-	GAATCCCTCTCTGATCATCG
sgAAGAB_5	AAGAB	chr15	67496441	-	GAATTAGCCAGTCTTACCAC
sgAAK1_1	AAK1	chr2	69757791	-	GAAATGGTCAACCTGTACAG
sgAAK1_2	AAK1	chr2	69870138	-	GACTCCCGGCGAGAGCAGGG
sgAAK1_3	AAK1	chr2	69870031	-	CGGGCGACAGCAGGTCACAG
sgAAK1_4	AAK1	chr2	69734555	-	GACTTTGCCAAGCTTGGGGA
sgAAK1_5	AAK1	chr2	69723153	+	CAGACACGCTTAGAAGCGGG
sgAAMDC_1	AAMDC	chr11	77553614	+	GGACTGCAAAGTATGGCCAG
sgAAMDC_2	AAMDC	chr11	77553653	+	TTGGAGAGAAACAGGAACTG
sgAAMDC_3	AAMDC	chr11	77553634	+	GGGGTAGTCGGACTTGGGAT
sgAAMDC_4	AAMDC	chr11	77580779	+	TGTGCAGCCTGCAGATGTGA
sgAAMDC_5	AAMDC	chr11	77580822	+	CAGACTCTTGTGATTGGCCG
sgAAMP_1	AAMP	chr2	219131154	+	AGGTGCTCTCACCATCAGGG
sgAAMP_2	AAMP	chr2	219134210	-	GGACTTTGAGGAAGAAGAGG
sgAAMP_3	AAMP	chr2	219134167	-	TGGGTTCTAGAACCCCAGGA
sgAAMP_4	AAMP	chr2	219134129	-	GGAGGGCCCCGACGATAGCG
sgAAMP_5	AAMP	chr2	219131633	+	GAGGCCACTCATGTCCCCTG
sgAANAT_1	AANAT	chr17	74464936	+	GTTTCGCTGCCTCACCCCGG
sgAANAT_2	AANAT	chr17	74464880	-	GGGGACTCGGGGATCCCAGG
sgAANAT_3	AANAT	chr17	74464953	-	GGCGCTGACAGCGTCCTCCG
sgAANAT_4	AANAT	chr17	74465331	+	GTCCCTGGGCTGGTTCGAGG
sgAANAT_5	AANAT	chr17	74464899	-	GTGGCGCCGCTGACAGCTCG
sgAAR2_1	AAR2	chr20	34828009	-	TAAGGAAGAAACCCATACGA
sgAAR2_2	AAR2	chr20	34828135	-	GGAACTGGTCCAGCTCCTGG
sgAAR2_3	AAR2	chr20	34828291	+	GAAGCACACCAAGGACCGCG
sgAAR2_4	AAR2	chr20	34828313	+	GGGCAGAATCTACCCCGCTG
sgAAR2_5	AAR2	chr20	34827823	+	CAAGCGCCTCTTCTTTGAAG
sgAARD_1	AARD	chr8	117950508	+	GCAGAGAGAGAATTTCCCAG
sgAARD_2	AARD	chr8	117950602	+	CAGGAGCACGGACATCCAGG
sgAARD_3	AARD	chr8	117950640	-	GAGGTCCTCCAGCAGCGGGC
sgAARD_4	AARD	chr8	117950682	-	GCGCTGCACCGCCCACTGGA
sgAARD_5	AARD	chr8	117950704	+	GATCTCGAGGCGCGTGCAGG
sgAARS_1	AARS	chr16	70302217	-	GAAAAGCTCAATGCCAGCAG
sgAARS_2	AARS	chr16	70316556	+	GGGGTCATCCAATGGGATGG
sgAARS_3	AARS	chr16	70303617	-	GTTGGTGCTGAGGATGCCGA
sgAARS_4	AARS	chr16	70301670	-	GAAGGACCCAGACATGGTGA
sgAARS_5	AARS	chr16	70296286	-	GGAGGCCAGATCTATGACGA
sgAARS2_1	AARS2	chr6	44273398	-	GGAGCGGTTGGCCCAAGAGG
sgAARS2_2	AARS2	chr6	44271938	+	GCAGCTGCTCAGGATTGAGA
sgAARS2_3	AARS2	chr6	44281031	-	CAGTGGCAGCTGCAGCCCGG
sgAARS2_4	AARS2	chr6	44280961	+	GCTCCGATGAGAGCGGCCGA
sgAARS2_5	AARS2	chr6	44280874	+	AAGCGGAGGGCACCAGCCGG
sgAARSD1_1	AARSD1	chr17	41116225	+	GGGACAGCAGGAGACCACGG
sgAARSD1_2	AARSD1	chr17	41116133	-	ACAGTGCTTTTCCCTGAGGG
sgAARSD1_3	AARSD1	chr17	41113316	-	GTGCTGAGAGTGACTCGCCG
sgAARSD1_4	AARSD1	chr17	41106914	-	AGGAACAGTCCAGACTGGGG
sgAARSD1_5	AARSD1	chr17	41103871	-	GTGGGCGATGAGAAAGGTGG
sgAASDH_1	AASDH	chr4	57237635	+	ATGATGGGAAAAGAGAACGC
sgAASDH_2	AASDH	chr4	57216073	+	AGAATAATTTCCAGAAGCCC
sgAASDH_3	AASDH	chr4	57215695	+	GAAACTTTTGCAACACAGGA
sgAASDH_4	AASDH	chr4	57215643	-	AAATGGAGTTACATGTGAGG
sgAASDH_5	AASDH	chr4	57215584	+	AAAGTGGGTATTACAACCAG
sgAASDHPPT_1	AASDHPPT	chr11	105965343	+	GTTGCTCTTAGGAAACCCGA
sgAASDHPPT_2	AASDHPPT	chr11	105948545	+	AGTGCGATCGATTCAGCCCG
sgAASDHPPT_3	AASDHPPT	chr11	105962080	+	GACTAGGATTTGAATTGCAG
sgAASDHPPT_4	AASDHPPT	chr11	105950277	+	AGGAAAACCAGTTCTTGCAA
sgAASDHPPT_5	AASDHPPT	chr11	105948472	+	CATCCATGGAGGGCGTGCGC
sgAASS_1	AASS	chr7	121766445	-	GGGTAGTGGCATTTGGACAG
sgAASS_2	AASS	chr7	121756935	-	AAAGAAGTTTCCCAAACTGG
sgAASS_3	AASS	chr7	121726217	-	CAGGTTGTGAATGTTGCAGG
sgAASS_4	AASS	chr7	121773745	-	GGACTGGACTGGGCAGGCTG
sgAASS_5	AASS	chr7	121773694	-	AAGCTGTGTTGGCCGTCCGG
sgAATF_1	AATF	chr17	35378279	+	GTAGATAGGAAAGCCAGCAA
sgAATF_2	AATF	chr17	35306470	+	GAACCCGCGACCAAGCGAGG
sgAATF_3	AATF	chr17	35306491	+	GGACCCTGAAGCGGACCCCG
sgAATF_4	AATF	chr17	35307543	+	GATGAAGGGGAAGATGGGGA
sgAATF_5	AATF	chr17	35348092	-	CTTCAGATGAGCATTAGCAG
sgAATK_1	AATK	chr17	79096095	+	GCAGTCAGGGTCGTGGCCGG
sgAATK_2	AATK	chr17	79095673	-	GTGTCAGCCAACAACAACAG
sgAATK_3	AATK	chr17	79095535	+	GCTGCCTGGAGCCCAAGCAG
sgAATK_4	AATK	chr17	79095482	+	GGGCAGAGCATAGATGAGGG
sgAATK_5	AATK	chr17	79094382	-	GCAACAGCTCTGAGTTCCAG
sgABAT_1	ABAT	chr16	8862079	-	GGAACGCGCCCATGAAGGAG
sgABAT_2	ABAT	chr16	8868765	+	GTGGACGAGGTCCAGACCGG
sgABAT_3	ABAT	chr16	8851624	-	TGAGTTTCAGCAGGGCGGGG
sgABAT_4	ABAT	chr16	8860079	+	GCAGAGGGGCTTCTCCCAGG
sgABAT_5	ABAT	chr16	8862054	-	GCTGTAGTCGGGGCAGCCAG
sgABCA1_1	ABCA1	chr9	107646751	+	GAGTCGGGTAACGGAAACAG
sgABCA1_2	ABCA1	chr9	107599752	+	AGGATCTTCCCAACGAGCAG
sgABCA1_3	ABCA1	chr9	107558427	+	GGGGATCTTGAACACAAAGG
sgABCA1_4	ABCA1	chr9	107624023	+	GTGATACAGGAACCCAGAGA
sgABCA1_5	ABCA1	chr9	107602672	-	TCTGCGGGCATCCCGAGGGA
sgABCA10_1	ABCA10	chr17	67197676	+	CGGTTCAAAAGAATCATCAG
sgABCA10_2	ABCA10	chr17	67183877	-	GAGACGACAAATCTATGCAG
sgABCA10_3	ABCA10	chr17	67161120	+	GACATACCCCAGCAAAGTGA
sgABCA10_4	ABCA10	chr17	67218803	-	GACACCAGATGAAGAGACCA
sgABCA10_5	ABCA10	chr17	67197686	+	GAATCATCAGAGGAATGCTC
sgABCA12_1	ABCA12	chr2	215854141	+	GGTGTCATCCTGAACCGGGG
sgABCA12_2	ABCA12	chr2	215852443	-	GGAGCGATTTGGGTGTGCAG
sgABCA12_3	ABCA12	chr2	215876738	+	GATCTCATTTTGTCTAGCAG
sgABCA12_4	ABCA12	chr2	215872462	+	GAATTGCCTGGTTTAACAGA
sgABCA12_5	ABCA12	chr2	215862412	+	AACATACCTCATGAAGCCGG
sgABCA13_1	ABCA13	chr7	48352750	-	GAAGATACTCAAAGACGTGC
sgABCA13_2	ABCA13	chr7	48407484	+	GCAGGAGATACAGATAGAAG
sgABCA13_3	ABCA13	chr7	48443403	+	GGATGAGCCCACCAGTGGGG
sgABCA13_4	ABCA13	chr7	48452025	+	GCATTTCTCAAAGACAGCAG
sgABCA13_5	ABCA13	chr7	48266858	+	GATGGATCTCAATAAGACCG
sgABCA2_1	ABCA2	chr9	139910421	-	GGAGGAGATCCGCAGAGAGA
sgABCA2_2	ABCA2	chr9	139906726	-	CAAGAGCAAGGGCAACCCGG
sgABCA2_3	ABCA2	chr9	139904285	-	CCGGCTGGCACCTACAGCGG
sgABCA2_4	ABCA2	chr9	139918639	+	AGGATAAAGAACAGCACCAG
sgABCA2_5	ABCA2	chr9	139917283	-	TGAGCGCCTGGACCGCGTGG
sgABCA3_1	ABCA3	chr16	2374438	+	GGGGTGCTCGAAGACCACGG
sgABCA3_2	ABCA3	chr16	2358587	+	GAAGTAGAGGAAGCCTCCGA
sgABCA3_3	ABCA3	chr16	2349506	-	GGTGGGAAATAAGGACAGGG
sgABCA3_4	ABCA3	chr16	2376416	+	GCAGGGTGTAGTTCTTCCAG
sgABCA3_5	ABCA3	chr16	2376269	-	GTATCTCTTCCAGAAGCGGA
sgABCA4_1	ABCA4	chr1	94520856	-	GCAGAGCTTACTGTCTCCGG
sgABCA4_2	ABCA4	chr1	94514454	-	GCCCCTAACAGAGGAAACGG
sgABCA4_3	ABCA4	chr1	94497387	+	GCAGCGCCTGCACATGCTGG
sgABCA4_4	ABCA4	chr1	94467409	+	GTTACCAGCAGCACCAGCGG
sgABCA4_5	ABCA4	chr1	94466643	-	GGATGAGCCCACCACAGGGA
sgABCA5_1	ABCA5	chr17	67303001	-	GAAATAGATACCTTTCCCCG
sgABCA5_2	ABCA5	chr17	67287347	+	GAAAACTCACCATCAGAAGG
sgABCA5_3	ABCA5	chr17	67264107	-	AATGCCACCTTACTTTGCCA
sgABCA5_4	ABCA5	chr17	67257276	+	GAAATCAGGCAACCTAGAAG
sgABCA5_5	ABCA5	chr17	67256489	+	GCTACTGAAAGCCTATCCCA
sgABCA6_1	ABCA6	chr17	67085653	-	GCACTACAGAGAATTTCCAG
sgABCA6_2	ABCA6	chr17	67102224	-	GAGAATGCAAGTCTTTGCCA
sgABCA6_3	ABCA6	chr17	67087380	+	GATGGAAAACATGATGGTGG
sgABCA6_4	ABCA6	chr17	67085609	+	GAAGCAGACTAGAAAATCAG
sgABCA6_5	ABCA6	chr17	67081227	-	GACGTTGAGGGAACACCTGG
sgABCA7_1	ABCA7	chr19	1051286	-	GGATGGGCTCACCAGAGAGG
sgABCA7_2	ABCA7	chr19	1051548	-	GCAGCTCCCAAATACCGCGG
sgABCA7_3	ABCA7	chr19	1052209	+	GCAGGCTGACACTGACATGG
sgABCA7_4	ABCA7	chr19	1056051	+	GCATGGCCCCACAGATACGG
sgABCA7_5	ABCA7	chr19	1059010	+	GCACTCTCCCAGGTATACCG
sgABCA8_1	ABCA8	chr17	66873801	-	GTGCTACTGAAAGGGAGCGG
sgABCA8_2	ABCA8	chr17	66924152	-	GCATTTCCTCATCCATCGGA
sgABCA8_3	ABCA8	chr17	66915453	-	AGGGATTCTGCCACAAGAAG
sgABCA8_4	ABCA8	chr17	66873676	-	GCTGAGGAAAGGGGATGCTG
sgABCA8_5	ABCA8	chr17	66928454	-	GAAGGCCTTGATGACAATGA
sgABCA9_1	ABCA9	chr17	67041461	-	CAGGAAGAACAATCATGGGG
sgABCA9_2	ABCA9	chr17	67014642	-	CATATCAGAAAAGTTACCCG
sgABCA9_3	ABCA9	chr17	66992055	+	GAGCCAATCAATGTGAAGGG
sgABCA9_4	ABCA9	chr17	66987043	-	AGAAGAGCCTGAAGGAGAGG
sgABCA9_5	ABCA9	chr17	66982446	-	GTGATTTTGAAAGGGAGCGG
sgABCB1_1	ABCB1	chr7	87178687	-	GGACACAGAAAGCGAAGCAG
sgABCB1_2	ABCB1	chr7	87229488	-	GGTCGGAATGGATCTTGAAG
sgABCB1_3	ABCB1	chr7	87180078	-	GAAGCATTTGCAAATGCAAG
sgABCB1_4	ABCB1	chr7	87179514	-	CAACAGTCCAGCTGATGCAG
sgABCB1_5	ABCB1	chr7	87179495	-	GAGGCTCTATGACCCCACAG
sgABCB10_1	ABCB10	chr1	229694356	+	GGTGGCTCGAGCAGCCGCAG
sgABCB10_2	ABCB10	chr1	229678071	+	AGGCACCACGCTCAAAACAA
sgABCB10_3	ABCB10	chr1	229678051	+	ACAGCAATGATTGACACTGG
sgABCB10_4	ABCB10	chr1	229675260	-	GGGCAGTGCCCACATGACCG
sgABCB10_5	ABCB10	chr1	229667434	-	GATGAAAGGACTGGGTGCAG
sgABCB11_1	ABCB11	chr2	169826682	-	GGAGGAGGCCAGATGAGTGG
sgABCB11_2	ABCB11	chr2	169801247	+	GAGCTCCCCAGATTTAGCAA
sgABCB11_3	ABCB11	chr2	169850308	+	CAGGAAACCACAGATGGTCG
sgABCB11_4	ABCB11	chr2	169847384	-	GGCCTATGCCAAAGCAGGGG
sgABCB11_5	ABCB11	chr2	169836424	+	AAAGGCTTCCAAACAAGGAG
sgABCB4_1	ABCB4	chr7	87069110	-	AGAGGGGCCCAGCTGAGTGG
sgABCB4_2	ABCB4	chr7	87037400	-	TGGCTGTGGGAAGAGCACGG
sgABCB4_3	ABCB4	chr7	87081090	-	GACATCTCCAAAATCAGTGA
sgABCB4_4	ABCB4	chr7	87069006	-	GGACACAGAAAGTGAAGCTG
sgABCB4_5	ABCB4	chr7	87037433	-	GAAAGGCCAGACACTAGCCC
sgABCB5_1	ABCB5	chr7	20698153	+	AAAGGAGCTCAAATGAGTGG
sgABCB5_2	ABCB5	chr7	20698166	+	TGAGTGGAGGGCAGAAACAG
sgABCB5_3	ABCB5	chr7	20691087	+	TTATCGAGACCATATTGGAG
sgABCB5_4	ABCB5	chr7	20691171	+	TGATGTGACTGATGAAGAGA
sgABCB5_5	ABCB5	chr7	20698236	+	AGATGAGGCTACGTCTGCCC
sgABCB6_1	ABCB6	chr2	220075503	-	CGGGGACTGAAGCTGAGCGG
sgABCB6_2	ABCB6	chr2	220083173	+	GCACGTAGGGAGAGATGCGA
sgABCB6_3	ABCB6	chr2	220083135	+	GGGCAGCGCCGCCTGAAGTG
sgABCB6_4	ABCB6	chr2	220083045	+	GGCCAGACTCTCCAGCACGG
sgABCB6_5	ABCB6	chr2	220082874	-	GGAACAGCCCACAGTGGTGG
sgABCB7_1	ABCB7	chrX	74375988	-	TTAGCGGCTCAGGTCCGCAG
sgABCB7_2	ABCB7	chrX	74288866	-	TGAGCCTGGAAAGCCTTCGG
sgABCB7_3	ABCB7	chrX	74334591	-	ACAGTTCTTAGATGCTGCAA
sgABCB7_4	ABCB7	chrX	74332749	-	TGGCATGGTCATGCAGGAGG
sgABCB7_5	ABCB7	chrX	74332723	-	CCACACAGACCCAAAAGAAG
sgABCB8_1	ABCB8	chr7	150732670	+	GCTGCGAAGCTGCACCCAGG
sgABCB8_2	ABCB8	chr7	150725634	+	GGGGTGGCCCATTCCCAGGC
sgABCB8_3	ABCB8	chr7	150731641	+	GCATGGCTGTGGACATGCGG
sgABCB8_4	ABCB8	chr7	150732799	-	ACTGGCGAGACAATTTTCGG
sgABCB8_5	ABCB8	chr7	150732956	+	GGACTCCTTGCAGATCGCCA
sgABCB9_1	ABCB9	chr12	123444764	-	GATGCGGCTGTGGAAGGCGG
sgABCB9_2	ABCB9	chr12	123419837	+	GGAGTTCCATGATGAAGCCG
sgABCB9_3	ABCB9	chr12	123444699	+	GCTGAAGACATAGATGGCCG
sgABCB9_4	ABCB9	chr12	123444581	-	GCTGGGAGCCACCATTGGTG
sgABCB9_5	ABCB9	chr12	123444422	+	CGAACAGGGCCCAAAACCAG
sgABCC1_1	ABCC1	chr16	16184386	-	GGTACGCAGGAACTCAGCGA
sgABCC1_2	ABCC1	chr16	16215851	-	GAGGCGCTTCAGCTGCCGGG
sgABCC1_3	ABCC1	chr16	16110452	-	TGGATGGTTTCCGAGAACAG
sgABCC1_4	ABCC1	chr16	16138367	+	GGTGGATGCGAATGAGGAGG
sgABCC1_5	ABCC1	chr16	16139702	+	CAAGTTCGTGAATGACACGA
sgABCC10_1	ABCC10	chr6	43400664	+	GGGCAGGAGCCACTAAGCCA
sgABCC10_2	ABCC10	chr6	43409636	+	AAGGGTGTCACCCTTAGCGG
sgABCC10_3	ABCC10	chr6	43415047	+	GAGCAGCTTCACACAGACAG
sgABCC10_4	ABCC10	chr6	43415426	+	GCACCGGCTGGCTGACCCAG
sgABCC10_5	ABCC10	chr6	43400154	-	AACACGGTCAGCACTAGGGC
sgABCC11_1	ABCC11	chr16	48261738	+	GCATCATGGACTGACAGTGG
sgABCC11_2	ABCC11	chr16	48250103	+	GCAGATGACCAGCGATGCGC
sgABCC11_3	ABCC11	chr16	48230206	-	GCATCAGCTCACACAGGAGG
sgABCC11_4	ABCC11	chr16	48265792	-	TGGGTGCCCAACTCTTCTGG
sgABCC11_5	ABCC11	chr16	48264433	-	TCAGCAAGAGAGAAATCCTG
sgABCC12_1	ABCC12	chr16	48177960	-	CAGGTTAGCACCCAACCCGG
sgABCC12_2	ABCC12	chr16	48155733	-	GATGCAGCTGCAGAAAGGGG
sgABCC12_3	ABCC12	chr16	48177916	+	GAGCCAGGAAAATGTGGCGA
sgABCC12_4	ABCC12	chr16	48174721	+	GAAGACTTTGGTAAACTCGG
sgABCC12_5	ABCC12	chr16	48174691	+	GTAGTTGATGGCCCAGGCAA
sgABCC2_1	ABCC2	chr10	101553671	-	GATGAAGAACAGGCAGGAGT
sgABCC2_2	ABCC2	chr10	101567200	+	GAAAGAGCTCAAGAACCTGC
sgABCC2_3	ABCC2	chr10	101567910	-	GAAGAGGGTAATGGAGGTGA
sgABCC2_4	ABCC2	chr10	101567938	-	GCATGCTCAGGGGAAAGCGC
sgABCC2_5	ABCC2	chr10	101577154	+	GAGGTACCAGCAAGTACTGG
sgABCC3_1	ABCC3	chr17	48738394	-	GAGGAAGCTGGAGCCGAAGG
sgABCC3_2	ABCC3	chr17	48733293	-	GTAGAGCAAGTAGCAGGGCA
sgABCC3_3	ABCC3	chr17	48734142	-	GACAAAGAAAACAGGGGCAG
sgABCC3_4	ABCC3	chr17	48735495	-	GATGAGGGCAGAGAGTACCA
sgABCC3_5	ABCC3	chr17	48735815	-	GCGGGAGAGAAAGCCAGCGC
sgABCC4_1	ABCC4	chr13	95953550	-	GATGCTGCCCGTGTACCAGG
sgABCC4_2	ABCC4	chr13	95839034	+	AGAGTTCCCGAGAACACCCA
sgABCC4_3	ABCC4	chr13	95815429	-	AATGTCACTGTAAATGGAGG
sgABCC4_4	ABCC4	chr13	95953529	-	GGTGAAGCCCAACCCGCTGC
sgABCC4_5	ABCC4	chr13	95953496	+	AGAAGAACACGCGTGAGCAG
sgABCC5_1	ABCC5	chr3	183707132	-	GGAAACAGCAGCCCGAGCCG
sgABCC5_2	ABCC5	chr3	183705630	+	GATCCACACAACCCTTCGCA
sgABCC5_3	ABCC5	chr3	183707105	+	GCATGGAGGCATCAAGAGAG
sgABCC5_4	ABCC5	chr3	183707091	+	TCTGAGCTGAGAATGCATGG
sgABCC5_5	ABCC5	chr3	183706502	-	CCTTAGACACCAGCACCCAG
sgABCC6_1	ABCC6	chr16	16315517	+	TGAAGAGTGGGGACATCCGG
sgABCC6_2	ABCC6	chr16	16286732	+	GAGGCTCAGGAAGACAGCGA
sgABCC6_3	ABCC6	chr16	16284047	+	CCAGCGACACAGAGAAGAGG
sgABCC6_4	ABCC6	chr16	16276700	+	AAGGAGGGCGGACAGCAGGG
sgABCC6_5	ABCC6	chr16	16251545	+	GACACGCCCTGCACAGCCAG
sgABCC8_1	ABCC8	chr11	17491682	+	GTTGTGATAGTAGACCACGG
sgABCC8_2	ABCC8	chr11	17482143	+	GAGGACCAGGCGCCTCCCGA
sgABCC8_3	ABCC8	chr11	17452438	+	GAGGGAGGCAAAGGCCACGG
sgABCC8_4	ABCC8	chr11	17428579	+	GGAGGACAGGTACTTGGCGC
sgABCC8_5	ABCC8	chr11	17416727	-	GTGGTGAAGGCACTGCCAGG
sgABCC9_1	ABCC9	chr12	21998755	-	GTATGTAGAGGAAGAAGAGG
sgABCC9_2	ABCC9	chr12	21960395	-	GATGCGGTTGTCACTGAAGG
sgABCC9_3	ABCC9	chr12	21960377	-	GGTGGGGAGAATTTTAGCGT
sgABCC9_4	ABCC9	chr12	22078954	+	TCACGGCTGGCATAAAGAGG
sgABCC9_5	ABCC9	chr12	22063756	+	ATACCAGCAGAGCTCCACGG
sgABCD1_1	ABCD1	chrX	153005668	-	GCGGGATGTAGAACATGCGC
sgABCD1_2	ABCD1	chrX	152991020	-	GAAGGTGCGGCTCACCAAGG
sgABCD1_3	ABCD1	chrX	152991083	+	GCATCGTCCGCAAGGACCCG
sgABCD1_4	ABCD1	chrX	152991102	-	GCTGCCAGCCAAAAGCCCGC
sgABCD1_5	ABCD1	chrX	152991158	-	ACGGATGGCACTGTTGACGA
sgABCD2_1	ABCD2	chr12	40012599	+	GGCTTTTAACACTTTAGCAG
sgABCD2_2	ABCD2	chr12	40012552	-	GCAGAGGAAGCACATAGAAA
sgABCD2_3	ABCD2	chr12	40001446	+	GGCCAGTAAATTTCGAGCAG
sgABCD2_4	ABCD2	chr12	39997737	-	TACACCAGCAGGAGAAGTGG
sgABCD2_5	ABCD2	chr12	40013339	-	TAAGAGGGCTGCCTGCCTGG
sgABCD3_1	ABCD3	chr1	94884036	-	GTACTTGCTGAAGGCCGCCA
sgABCD3_2	ABCD3	chr1	94884058	+	GACGGCGCGAAACTCCTCGC
sgABCD3_3	ABCD3	chr1	94884090	-	CAGGCAGAGCAGCAGGAACG
sgABCD3_4	ABCD3	chr1	94884075	-	GAACGCGGCACCAGCCAGCG
sgABCD3_5	ABCD3	chr1	94930345	+	GGAGCGAGCTGTGGTGGACA
sgABCD4_1	ABCD4	chr14	74762570	-	GGTGCATCAGGAGAAGCTGG
sgABCD4_2	ABCD4	chr14	74756174	+	GGACCAGCTCACCTGAGTCG
sgABCD4_3	ABCD4	chr14	74754923	-	AGAGGGCCTGGACCAGCAGG
sgABCD4_4	ABCD4	chr14	74766925	-	GCGGTTCCTGCAGATACTGA
sgABCD4_5	ABCD4	chr14	74766325	+	GGACCCCATAGTACTGACTG
sgABCE1_1	ABCE1	chr4	146042361	+	GGAAGACTTAAACCTGATGA
sgABCE1_2	ABCE1	chr4	146044414	-	CAGCAGGTTTGCCCAAGCAA
sgABCE1_3	ABCE1	chr4	146029177	-	GACAATTGATAAGGCGCCAA
sgABCE1_4	ABCE1	chr4	146031261	-	AAAATCTCCTGCCAGTCAGG
sgABCE1_5	ABCE1	chr4	146031371	+	CCAGATTCCTAAGGCTGCAA
sgABCF1_1	ABCF1	chr6	30546124	+	GTACCCGCCCCAAAACCCCG
sgABCF1_2	ABCF1	chr6	30548251	+	GGAGCCTCCCAAACAAGGGA
sgABCF1_3	ABCF1	chr6	30553419	-	GGAGCCGCTGGGCATCGAGG
sgABCF1_4	ABCF1	chr6	30545866	+	GAGATACCCGAAAAGGCAGG
sgABCF1_5	ABCF1	chr6	30546276	+	GGATCAGAGTGAGGAAGAGG
sgABCF2_1	ABCF2	chr7	150915878	-	GAAGACGCTACAGAAAATGA
sgABCF2_2	ABCF2	chr7	150921074	+	ACTTCCATCACACAATGCAA
sgABCF2_3	ABCF2	chr7	150921020	-	GAGCGGCTGGCTCATGAGGA
sgABCF2_4	ABCF2	chr7	150920897	-	GGAGCTCTACGAGCGCCTGG
sgABCF2_5	ABCF2	chr7	150916206	-	GAAGACGCGGCTAGAGCTGG
sgABCF3_1	ABCF3	chr3	183904582	+	AGGGCTGAGCCACAAAGCCA
sgABCF3_2	ABCF3	chr3	183905463	+	AAAGAAGTTAGAGAAGGCCG
sgABCF3_3	ABCF3	chr3	183904323	+	CGAGTCTGTGGATGACCTGG
sgABCF3_4	ABCF3	chr3	183904378	+	GGGGACAGCAAGGATGACGC
sgABCF3_5	ABCF3	chr3	183904419	-	GCAGAGTGTTGTACATGCGC
sgABCG1_1	ABCG1	chr21	43645843	+	GGTGGTGTCCAGCAACATGG
sgABCG1_2	ABCG1	chr21	43645930	-	GAGGCAAGGAGGAGAAGCGC
sgABCG1_3	ABCG1	chr21	43711697	+	GGGCACCATGACCTCCCTGG
sgABCG1_4	ABCG1	chr21	43714683	-	CGAGAACAGGAGCACCGGGA
sgABCG1_5	ABCG1	chr21	43691251	-	GTGGACTTCCCGGCCCCGGA
sgABCG2_1	ABCG2	chr4	89034518	+	GAGTTGATGACAGAAGGAGG
sgABCG2_2	ABCG2	chr4	89053743	-	GCCATCCTGGGACCCACAGG
sgABCG2_3	ABCG2	chr4	89053034	-	GCTGCAAGGAAAGATCCAAG
sgABCG2_4	ABCG2	chr4	89022423	+	AACACTGCTGAAACACTGGT
sgABCG2_5	ABCG2	chr4	89053728	+	GAAGATTTGCCTCCACCTGT
sgABCG4_1	ABCG4	chr11	119020675	+	GATGGCGGAGAAGGCGCTGG
sgABCG4_2	ABCG4	chr11	119020738	+	CGTGACGCTGGAGGACGGGG
sgABCG4_3	ABCG4	chr11	119025557	+	GAAGCGTCTGGCCATCGCCC
sgABCG4_4	ABCG4	chr11	119027571	+	TGTGTCCCCAGTCATCGAGG
sgABCG4_5	ABCG4	chr11	119027640	+	GCAGAATGGGCTGTGCGCTA
sgABCG5_1	ABCG5	chr2	44058964	+	GCAGCGTCTCGCGCACGGTG
sgABCG5_2	ABCG5	chr2	44051117	-	GGTGCTATCCAGGACCGCGT
sgABCG5_3	ABCG5	chr2	44065763	-	ATGGGTCTCCAAGTAAACAG
sgABCG5_4	ABCG5	chr2	44065705	+	CAGGCTGTGAGGCTCCGGGG
sgABCG5_5	ABCG5	chr2	44051154	+	GGACCCGCAGAACGAAGAAA
sgABCG8_1	ABCG8	chr2	44079762	-	GAAGCTGTCGAGCCCAGAGG
sgABCG8_2	ABCG8	chr2	44071705	+	TGGCCAGCCCAACACCCTGG
sgABCG8_3	ABCG8	chr2	44079525	+	GCAGTGCGCTGACACCCGCG
sgABCG8_4	ABCG8	chr2	44079580	+	GAGCGCAGGAGAGTCAGCAT
sgABCG8_5	ABCG8	chr2	44099392	-	GCATCTTCGTAGGACTCGGG
sgABHD1_1	ABHD1	chr2	27351437	-	CTAGGGGCTGAGACTGCAGG
sgABHD1_2	ABHD1	chr2	27351967	+	GTTAACCAAGCTCTGAGGGA
sgABHD1_3	ABHD1	chr2	27352185	+	GCTGTCGTGTTTAACAACCG
sgABHD1_4	ABHD1	chr2	27352466	-	GAGATGCCCACGGCCAGCAG
sgABHD1_5	ABHD1	chr2	27352979	+	AAAGGTGATTGAAAAGGTGG
sgABHD10_1	ABHD10	chr3	111697992	-	GCAGCACGCTGAGGCCACGG
sgABHD10_2	ABHD10	chr3	111697976	-	ACGGTGGGGACCGAAGGGGA
sgABHD10_3	ABHD10	chr3	111705811	+	TGCACGACCAGAGAAGGTCG
sgABHD10_4	ABHD10	chr3	111697917	+	TGCGCGCTTGGCAGCTGTGG
sgABHD10_5	ABHD10	chr3	111698021	+	TACCTCAGCGGGCGCCACGG
sgABHD11_1	ABHD11	chr7	73153000	-	GCACCCAGCAGCAGCAGCGG
sgABHD11_2	ABHD11	chr7	73151931	+	GCTGTGGCCAACGACGACGC
sgABHD11_3	ABHD11	chr7	73153031	-	CCACGGCCCTAGCTTCGCGA
sgABHD11_4	ABHD11	chr7	73152759	-	CTACAGGCTTCTGGACGGGG
sgABHD11_5	ABHD11	chr7	73153077	-	TCCGCTGGACCCGAGCCTGG
sgABHD12_1	ABHD12	chr20	25300854	+	GCAGGTACAGAATGATAGGG
sgABHD12_2	ABHD12	chr20	25297698	-	CAGAGGAGGCGACCACCGCG
sgABHD12_3	ABHD12	chr20	25287515	+	GGAAGAACCAGTCAAACCCA
sgABHD12_4	ABHD12	chr20	25284223	+	TCAGCGTGCAGGATGAGCAG
sgABHD12_5	ABHD12	chr20	25284212	-	GCACGCTGAGGACGACCCGG
sgABHD12B_1	ABHD12B	chr14	51352583	-	AGAGTGGCCCCAGAGACACA
sgABHD12B_2	ABHD12B	chr14	51338895	+	GGACGCGCAGGACTGCCAGG
sgABHD12B_3	ABHD12B	chr14	51338966	-	GTCGACCATGTCCCACCAGG
sgABHD12B_4	ABHD12B	chr14	51347239	-	TAATTGGGTTCCCATCACGA
sgABHD12B_5	ABHD12B	chr14	51348323	+	GCACAGACTGAAGCTGGTAA
sgABHD13_1	ABHD13	chr13	108881568	+	TGGAAAAGTCCTGGATGCTG
sgABHD13_2	ABHD13	chr13	108881619	-	AGCCCAAGACCATGAAGCCA
sgABHD13_3	ABHD13	chr13	108882035	+	GAAGGAGAAGCAAGTGAAGA
sgABHD13_4	ABHD13	chr13	108882142	-	CCACTGCTCCACCCAAGGAA
sgABHD13_5	ABHD13	chr13	108882190	+	TAGGATTTCAGCCATTATGG
sgABHD14A_1	ABHD14A	chr3	52014522	-	GCATAGTGGCCACTCAGCGA
sgABHD14A_2	ABHD14A	chr3	52012044	-	AAAGATGGGCGAGTTGCCAG
sgABHD14A_3	ABHD14A	chr3	52014491	+	GGAGGTACAGAATGCCGTGT
sgABHD14A_4	ABHD14A	chr3	52014550	-	GTGGTGGCCTCGCATCAGGA
sgABHD14A_5	ABHD14A	chr3	52014601	-	GGTGTAGTTCTGGGTGGAGG
sgABHD14B_1	ABHD14B	chr3	52004062	+	GAGTACATGCCACTCAGTGA
sgABHD14B_2	ABHD14B	chr3	52005661	-	GCAAGCGTGGAGCAGCGCGA
sgABHD14B_3	ABHD14B	chr3	52004079	+	TGATGGACTGATCACAACCG
sgABHD14B_4	ABHD14B	chr3	52005611	+	GCAGGGCCTCTCGGAAGAAG
sgABHD14B_5	ABHD14B	chr3	52004132	-	GGCCCCTGGCAGCTTCCTGG
sgABHD15_1	ABHD15	chr17	27893848	-	GGGGCCCAAGACCGAGACGA
sgABHD15_2	ABHD15	chr17	27893803	-	CCGGCGGACCAGTTCAGCGA
sgABHD15_3	ABHD15	chr17	27893679	+	GGAGAACCAGGAGCGCGGGC
sgABHD15_4	ABHD15	chr17	27893494	+	GGGATCACCAGAAGCACCGC
sgABHD15_5	ABHD15	chr17	27893336	-	GGACCCGTCCGACCTCAAGG
sgABHD16A_1	ABHD16A	chr6	31660880	+	GAAGCAGGGCCACACCCCGG
sgABHD16A_2	ABHD16A	chr6	31657400	+	GGGGCTGGAAGCCTAGGCGG
sgABHD16A_3	ABHD16A	chr6	31659688	-	TGTTCCCCACAGCTACCTGG
sgABHD16A_4	ABHD16A	chr6	31657353	+	GGTACCAGTGAAGCCGCCGA
sgABHD16A_5	ABHD16A	chr6	31656823	+	GGGCACCAGGTCATCAAAGG
sgABHD16B_1	ABHD16B	chr20	62494225	+	GAAGCACCTCAAGAACGTGG
sgABHD16B_2	ABHD16B	chr20	62493178	+	CCAGCTCGCTAGCTACGCGC
sgABHD16B_3	ABHD16B	chr20	62493781	+	CGAGCACTTCAACCTCAACG
sgABHD16B_4	ABHD16B	chr20	62494111	+	AGAGGAGCTGGAGGGCGAGG
sgABHD16B_5	ABHD16B	chr20	62494264	-	GAAACTCCTCAGGCTCCAGA
sgABHD17A_1	ABHD17A	chr19	1881222	+	ACAGCTGCTCACCTGGCACC
sgABHD17A_2	ABHD17A	chr19	1881438	-	CTGGTGCCTGAGCCCGAGCC
sgABHD17A_3	ABHD17A	chr19	1880900	+	GAGAAGGTGGATGTACCCGC
sgABHD17A_4	ABHD17A	chr19	1880943	-	TGCCTGCTGGGCAAGAGCTG
sgABHD17A_5	ABHD17A	chr19	1881027	-	CAAGGACACCAGGCTCAGGG
sgABHD17B_1	ABHD17B	chr9	74489942	+	GACAAGGTGGACAGCAGAAG
sgABHD17B_2	ABHD17B	chr9	74481810	-	TGAACGTTGCCAAAGACCTG
sgABHD17B_3	ABHD17B	chr9	74489862	-	GTGATGAAAGCGGAAGCCGT
sgABHD17B_4	ABHD17B	chr9	74485101	+	CGAGCAGCAAGATCCACAGA
sgABHD17B_5	ABHD17B	chr9	74485022	+	GGTCTTCTTGGTATCAGGAA
sgABHD17C_1	ABHD17C	chr15	80988159	-	GAGCAGCGTGTAGCGGCTGG
sgABHD17C_2	ABHD17C	chr15	80987984	+	GCACCGCAGCAGCCCGAGGA
sgABHD17C_3	ABHD17C	chr15	80988024	-	GAGGTGCAGGCTGCACGCAC
sgABHD17C_4	ABHD17C	chr15	80988061	+	GCAGTACTCGCAGCGCGAGC
sgABHD17C_5	ABHD17C	chr15	80988243	-	GAAGATGTTGCAGTTGATGC
sgABHD2_1	ABHD2	chr15	89695036	-	GAAGAGGTCGAATGTAGAAG
sgABHD2_2	ABHD2	chr15	89659569	-	GAGTTCGGGAGTCTCCAGCA
sgABHD2_3	ABHD2	chr15	89695052	-	GCTCAGCCAAGGGCTCGAAG
sgABHD2_4	ABHD2	chr15	89698659	-	GGGCGTAGTCAACGAAAGTG
sgABHD2_5	ABHD2	chr15	89719190	+	GCTGCGTCAGCGTGTGCCAG
sgABHD3_1	ABHD3	chr18	19244097	+	GCTGCCAGGAAAGGAGCAGA
sgABHD3_2	ABHD3	chr18	19284584	+	GCTCCCGGGACAACATCCGC
sgABHD3_3	ABHD3	chr18	19284553	-	CTGGAACACCAAGTCCGGGT
sgABHD3_4	ABHD3	chr18	19284494	+	CATAAGCGACGCTGAAGCCC
sgABHD3_5	ABHD3	chr18	19284467	-	CTACCTGAGCAGCATTGCCA
sgABHD4_1	ABHD4	chr14	23072887	-	GGGGTGCACGGATCTCACTG
sgABHD4_2	ABHD4	chr14	23072464	-	CGAAGGTGTGCAGTGTGCGG
sgABHD4_3	ABHD4	chr14	23072954	-	GCTACTCGAAGAACAGCCAA
sgABHD4_4	ABHD4	chr14	23072331	-	GATCTTATTCTGGTTTGGGA
sgABHD4_5	ABHD4	chr14	23072515	+	AGCATTCCCAAGGGACCCGG
sgABHD5_1	ABHD5	chr3	43732484	+	TATGGCGGCGGAGGAGGAGG
sgABHD5_2	ABHD5	chr3	43756530	-	TTGGAGTCTGCACATTACAG
sgABHD5_3	ABHD5	chr3	43743933	+	TGACAGTGATGCAGAAGAAG
sgABHD5_4	ABHD5	chr3	43744035	-	CAGCAGCCAAGAATCCACCT
sgABHD5_5	ABHD5	chr3	43753229	-	GGTCGTTCAGGGAAACCCCA
sgABHD6_1	ABHD6	chr3	58253017	-	GAATCCGTGGAGCATGAGGA
sgABHD6_2	ABHD6	chr3	58255106	-	GTCATCCAGGGAGGAGCGGG
sgABHD6_3	ABHD6	chr3	58260416	+	ACAACGGCTCAAAGAACTGC
sgABHD6_4	ABHD6	chr3	58260448	-	CAAGGGAATCTTCTCCACGG
sgABHD6_5	ABHD6	chr3	58242307	+	GAGCAGGATGGATCTTGATG
sgABHD8_1	ABHD8	chr19	17412387	+	CAGGCAACAGAAGATACCGT
sgABHD8_2	ABHD8	chr19	17412232	+	GAGGATGCGGATGATGGTGG
sgABHD8_3	ABHD8	chr19	17412220	-	GCATCCTCGGATGCAGCCCA
sgABHD8_4	ABHD8	chr19	17412053	-	GGTGGAGCTGGCAGATCCGG
sgABHD8_5	ABHD8	chr19	17412043	-	GCAGATCCGGCGGGCAGCGA
sgABI1_1	ABI1	chr10	27149765	-	GCTGCAGATGTTACTAGAGG
sgABI1_2	ABI1	chr10	27059180	+	GTTCCCCGGCCTGACATGGG
sgABI1_3	ABI1	chr10	27054212	-	AGTGGAAGTCGAGAAAACAG
sgABI1_4	ABI1	chr10	27054149	+	GGTCCAATAGTGGGTGGCGA
sgABI1_5	ABI1	chr10	27040605	-	AGTGGATTATGAAGATGAGG
sgABI2_1	ABI2	chr2	204281774	-	TAAGAACGTGGAGCCCACGG
sgABI2_2	ABI2	chr2	204255771	+	GAGTACCCAGAACATGAAGA
sgABI2_3	ABI2	chr2	204281696	-	TAATCTTCTGGAGGAGGAGG
sgABI2_4	ABI2	chr2	204281757	+	ATGCTGAAGAGGACCCACCG
sgABI2_5	ABI2	chr2	204231685	-	CTGCAGGACATTGTTGGCCA
sgABI3_1	ABI3	chr17	47297282	-	GGAAAACGCAGAGGAGGCGG
sgABI3_2	ABI3	chr17	47293949	+	GGCCAGCGTGGCCTACCAGG
sgABI3_3	ABI3	chr17	47295103	+	GGTGAACATGCATATGGAGA
sgABI3_4	ABI3	chr17	47295144	+	GCACCTTAGCCACTGTCCAG
sgABI3_5	ABI3	chr17	47296975	-	GCCTCACCCCAAGGTGGCGG
sgABI3BP_1	ABI3BP	chr3	100489716	-	CAAACGGTTCCCCAAAGAGG
sgABI3BP_2	ABI3BP	chr3	100617696	+	GTGCCAACCACCAGCTGCAG
sgABI3BP_3	ABI3BP	chr3	100494128	+	CTGGGTGTTGACCTCAGGGG
sgABI3BP_4	ABI3BP	chr3	100473477	-	AGGCCCGGTCAGCAACACAG
sgABI3BP_5	ABI3BP	chr3	100621470	+	GACTTCTTTTGACTTGGAGG
sgABL1_1	ABL1	chr9	133738383	+	GAAGAAATACAGCCTGACGG
sgABL1_2	ABL1	chr9	133730343	+	GCTGAGTATCTGCTGAGCAG
sgABL1_3	ABL1	chr9	133738194	+	GGTTCATCATCATTCAACGG
sgABL1_4	ABL1	chr9	133747512	+	GCAGGAGGACACCATGGAGG
sgABL1_5	ABL1	chr9	133748298	-	GTAGTCCAGGAGGTTCCCGT
sgABL2_1	ABL2	chr1	179095587	-	GAGAAAGTGAGAGTAGCCCT
sgABL2_2	ABL2	chr1	179090949	+	ATGGTGTACAAGCTCTGCCA
sgABL2_3	ABL2	chr1	179095739	-	AGTTCGCTCTAAGAATGGGC
sgABL2_4	ABL2	chr1	179090939	-	TGTACACCATCACTCCACAG
sgABL2_5	ABL2	chr1	179081497	+	GCAAAAGAGGGCCTATCGGC
sgABLIM1_1	ABLIM1	chr10	116247750	+	ACAGTCGGGATGCCAAACGG
sgABLIM1_2	ABLIM1	chr10	116251568	-	CCAGATGTTCACAGAAGGAG
sgABLIM1_3	ABLIM1	chr10	116247731	-	TAAGCAATCTACGAAGACCG
sgABLIM1_4	ABLIM1	chr10	116232840	-	GGATTTAGCAGCCATTCCGA
sgABLIM1_5	ABLIM1	chr10	116232738	-	GGAGAGACAGAGCCTTGGAG
sgABLIM2_1	ABLIM2	chr4	8062734	+	GCACCTGACACATAGCGCGC
sgABLIM2_2	ABLIM2	chr4	8046897	+	CACACGGCTCGGAGACCCTG
sgABLIM2_3	ABLIM2	chr4	8037923	+	AGTAGGAGATCATGTCGGGG
sgABLIM2_4	ABLIM2	chr4	8037883	-	GCAGGGGACAGGCAGAGCTA
sgABLIM2_5	ABLIM2	chr4	8010814	-	CCAGCTGCCAGGCGATCGGA
sgABLIM3_1	ABLIM3	chr5	148630929	-	GTAGTGGAAGAGGTCTGCGC
sgABLIM3_2	ABLIM3	chr5	148586662	+	CTGCAGCGTCATCCTCACCG
sgABLIM3_3	ABLIM3	chr5	148596550	-	GCAGCGTACACACCTGGCAC
sgABLIM3_4	ABLIM3	chr5	148596572	+	CCAGATGTTCACCGAAGGAG
sgABLIM3_5	ABLIM3	chr5	148619365	-	GGAGTCTATGTACCCCGGGC
sgABR_1	ABR	chr17	916389	-	GCAGCTGGACCCACAAACCG
sgABR_2	ABR	chr17	916347	-	GGACGTGATTGAGATGAACG
sgABR_3	ABR	chr17	915155	-	GGAGAAGAGGGGTATCGAGG
sgABR_4	ABR	chr17	912945	+	GAAGGTGATGAGGTTGGGGT
sgABR_5	ABR	chr17	910443	-	GAGCAAAGCACACCTCACCT
sgABRA_1	ABRA	chr8	107782391	-	GGGCGAAAAGGAAAGCGGGG
sgABRA_2	ABRA	chr8	107782082	-	GAAAGAGGTGTCCAAAACGG
sgABRA_3	ABRA	chr8	107781906	+	GGTTAGCTCAGACACCAGGT
sgABRA_4	ABRA	chr8	107781845	-	GAGTGACAGCGTAGACACAG
sgABRA_5	ABRA	chr8	107781824	-	GGACAGCGGCTATGGAGGAG
sgABRACL_1	ABRACL	chr6	139355312	+	CGAGGTTAACCTCTTAGTGG
sgABRACL_2	ABRACL	chr6	139355324	-	GATGAATTTCCTCCACTAAG
sgABRACL_3	ABRACL	chr6	139355294	+	AGCAATGAATGTGGATCACG
sgABRACL_4	ABRACL	chr6	139355285	+	CTCCCAGGCAGCAATGAATG
sgABRACL_5	ABRACL	chr6	139363899	-	GGTTGGCACATTTATCATCA
sgABT1_1	ABT1	chr6	26597222	+	GGAATCGGAGAAGGCCGCAA
sgABT1_2	ABT1	chr6	26597267	+	AGAACAGACACTAGATGCGG
sgABT1_3	ABT1	chr6	26597294	+	GCAGGAGGAATCCGAAGAAG
sgABT1_4	ABT1	chr6	26598165	+	AAGGCAGCAGCAGCTGCCGG
sgABT1_5	ABT1	chr6	26598200	+	CTACACCAAGGACTACACCG
sgABTB1_1	ABTB1	chr3	127396078	-	GCAGCGCCATGTCCTCCCGG
sgABTB1_2	ABTB1	chr3	127396330	-	GAAGCCGTCAGGACAAGGGA
sgABTB1_3	ABTB1	chr3	127395877	+	GGACCTGCTCAGCGACCTGG
sgABTB1_4	ABTB1	chr3	127396536	-	GGGCTCGGAAGTAGTCACTG
sgABTB1_5	ABTB1	chr3	127398920	+	GATGCTAGACGAGGACACTG
sgABTB2_1	ABTB2	chr11	34219051	-	GTGCCATGCACCACATGCAG
sgABTB2_2	ABTB2	chr11	34186857	-	GAGGGCTCGGCAGTGAACGG
sgABTB2_3	ABTB2	chr11	34378982	-	TCTTCGGCGCAGCAGCACCG
sgABTB2_4	ABTB2	chr11	34218945	+	GAAAGTAGTAGAGCGTGTGG
sgABTB2_5	ABTB2	chr11	34194782	+	GCTGCGGCGGTGCTCTGCGT
sgACAA1_1	ACAA1	chr3	38178437	+	GGCACCGCTCAGGCAAGGCG
sgACAA1_2	ACAA1	chr3	38178349	+	GCCTCACCTTGAAGCCGCCG
sgACAA1_3	ACAA1	chr3	38168171	-	GCAGCAAGAGCCCAGAGCAA
sgACAA1_4	ACAA1	chr3	38178505	-	GCAGAGGCTGCAGGTAGTGC
sgACAA1_5	ACAA1	chr3	38178478	+	AATCGGCCGGACCCCTCAGG
sgACAA2_1	ACAA2	chr18	47329178	-	ACGCCCTTTGGAGCTTACGG
sgACAA2_2	ACAA2	chr18	47318590	-	TGCTCGGCCCCAAACCACCC
sgACAA2_3	ACAA2	chr18	47322214	-	GCTGAAGTTGTTTTATGTGG
sgACAA2_4	ACAA2	chr18	47318573	+	TTTCTGTAACTGTTCCAGGG
sgACAA2_5	ACAA2	chr18	47311597	+	CTTGATCCAGATCCTCCCAG
sgACACA_1	ACACA	chr17	35557099	-	AAAGCAGGTCAACTATGAGG
sgACACA_2	ACACA	chr17	35640170	-	GAAGACCTTAAAGCCAATGC
sgACACA_3	ACACA	chr17	35616331	+	GGGTGCTCTACCTGCAGCCG
sgACACA_4	ACACA	chr17	35603818	+	GAAGGTGAGCGCATCACCGA
sgACACA_5	ACACA	chr17	35601566	+	GGACATAATGGAACACTCGA
sgACACB_1	ACACB	chr12	109605729	-	GGAGCGCATGCACTTCACGG
sgACACB_2	ACACB	chr12	109683524	+	GAGATGAACCGACTTCCTGG
sgACACB_3	ACACB	chr12	109577375	+	GGAGACACCGCAGAGAAATG
sgACACB_4	ACACB	chr12	109577545	-	GTTGGCTTGAAGCTCTGGGG
sgACACB_5	ACACB	chr12	109604723	+	CCTGCACAGAGACTTTACCG
sgACAD10_1	ACAD10	chr12	112167670	+	GCACCATCCCAGCCATGGAG
sgACAD10_2	ACAD10	chr12	112182662	+	CCAGCTCATACCTCAAGGGG
sgACAD10_3	ACAD10	chr12	112130581	+	ACACCCAGCGCAGGCACCAG
sgACAD10_4	ACAD10	chr12	112130679	-	GCAGCGACTCTCCCTGGAGA
sgACAD10_5	ACAD10	chr12	112140020	+	AAGGTGGTGAAAATGGGCCC
sgACAD11_1	ACAD11	chr3	132323994	-	GTGAGGAACAGAAGAAACAG
sgACAD11_2	ACAD11	chr3	132378520	-	GTTCGACAGCAAGTCCCTGG
sgACAD11_3	ACAD11	chr3	132278716	-	TGGGCCATCCAGGTGTGCGG
sgACAD11_4	ACAD11	chr3	132337601	-	ACAGGAAATGGCCAAAGTCG
sgACAD11_5	ACAD11	chr3	132294743	-	AGGGGATTTGAAATTTCCCA
sgACAD8_1	ACAD8	chr11	134131037	+	GCCGTGAGAGGACTGAACGG
sgACAD8_2	ACAD8	chr11	134123481	+	GAGCTGCGGCGGCTATGCTG
sgACAD8_3	ACAD8	chr11	134128432	+	GCTTCGGAAATGAGGAACAG
sgACAD8_4	ACAD8	chr11	134130998	+	GCCAACAGAATTGGGAGCGA
sgACAD8_5	ACAD8	chr11	134131193	-	GGTGAGGATGACAGAGGCGT
sgACAD9_1	ACAD9	chr3	128628878	+	GCAGCTGGTACTGAAGCGGG
sgACAD9_2	ACAD9	chr3	128621399	+	GCCATGAACATCCTCAACAG
sgACAD9_3	ACAD9	chr3	128598596	+	TGGTCTCTACCGCGAACCGG
sgACAD9_4	ACAD9	chr3	128614160	-	ACATGGTGTTGGAGAAGCCC
sgACAD9_5	ACAD9	chr3	128618127	+	CAGGTCTGGATTACTAATGG
sgACADL_1	ACADL	chr2	211085510	-	AAGATGTTCTCATTCCGGAG
sgACADL_2	ACADL	chr2	211082726	-	GCATCTTGGTGGAATTGGAG
sgACADL_3	ACADL	chr2	211070441	-	GAAGCTCCCTCCCCTGCCCA
sgACADL_4	ACADL	chr2	211070431	+	GCTAATACCATGGGCAGGGG
sgACADL_5	ACADL	chr2	211059994	+	ACAGTTGTCCACAAATGCTC
sgACADM_1	ACADM	chr1	76205761	+	AAGATGTGGATAACCAACGG
sgACADM_2	ACADM	chr1	76190460	+	AACGGGAGCCAACATGGCAG
sgACADM_3	ACADM	chr1	76198378	+	CAGAGAGGAAATCATCCCAG
sgACADM_4	ACADM	chr1	76205671	+	TGTGTAACAGAACCTGGAGC
sgACADM_5	ACADM	chr1	76211558	+	ATTGTGGAAGCAGATACCCC
sgACADS_1	ACADS	chr12	121174879	+	GCCATGGAGGAGATCAGCCG
sgACADS_2	ACADS	chr12	121174913	-	GACACTCATGATGACTCCGG
sgACADS_3	ACADS	chr12	121175194	+	CAAGGAGCAGAAGCAGGCGT
sgACADS_4	ACADS	chr12	121176232	+	GATGGGCTTCAAGATAGCCA
sgACADS_5	ACADS	chr12	121176323	+	GCGGTCCCCACAGCAAACCC
sgACADSB_1	ACADSB	chr10	124793917	-	GAAGATTTTGAGACATGAGG
sgACADSB_2	ACADSB	chr10	124799994	+	GAAGTTGACCCAGAATATGG
sgACADSB_3	ACADSB	chr10	124810561	+	ACAGGGCCTCCAACACCAAG
sgACADSB_4	ACADSB	chr10	124812627	+	CTACACCAAAGATTACCCTG
sgACADSB_5	ACADSB	chr10	124802607	-	GGTTTCCCTATATGAAGGCC
sgACADVL_1	ACADVL	chr17	7124298	+	GGCAGGGCCTCAAGGAGCTG
sgACADVL_2	ACADVL	chr17	7125340	-	ACAGGGGCTGGGCACAGCAG
sgACADVL_3	ACADVL	chr17	7125574	+	GAAGATCACAGCTTTTGTGG
sgACADVL_4	ACADVL	chr17	7126013	+	CAAGGCTTCAAACACAGCAG
sgACADVL_5	ACADVL	chr17	7126071	+	GTGCTGGGTGAGGTTGGGAG
sgACAN_1	ACAN	chr15	89398372	+	TGAGCTGCCCAGCTCTGGGG
sgACAN_2	ACAN	chr15	89381969	-	GTCGATGAAATAGCAGGGGA
sgACAN_3	ACAN	chr15	89382008	-	TGGGGCGGTAGAAGGGGCGG
sgACAN_4	ACAN	chr15	89382023	-	GATTCTTGGGGCCAGTGGGG
sgACAN_5	ACAN	chr15	89382066	+	GAAGGAGGTAGTGCTGCTGG
sgACAP1_1	ACAP1	chr17	7249775	+	AAGGCGGTTCTGCTTTGAGG
sgACAP1_2	ACAP1	chr17	7245362	+	GGGTCCACCAGAGCCCATGA
sgACAP1_3	ACAP1	chr17	7250136	-	GCTCTGAGTCAGCCTGGAGG
sgACAP1_4	ACAP1	chr17	7250384	-	CATTCCACCAGAGCCCAGGG
sgACAP1_5	ACAP1	chr17	7250503	+	GAGTGGGCCAGCATCAACCT
sgACAP2_1	ACAP2	chr3	195022751	-	GTGGCCTGGCAGATCCACGG
sgACAP2_2	ACAP2	chr3	195027968	-	GCGACGATTCTGCTTTGAGG
sgACAP2_3	ACAP2	chr3	195006545	-	GAAGAGATGCGGGAATCAGA
sgACAP2_4	ACAP2	chr3	195163564	-	AGGCAGGATGAAGATGACTG
sgACAP2_5	ACAP2	chr3	195163512	+	CGTGCCGGTTACCTGAAGCG
sgACAP3_1	ACAP3	chr1	1235258	-	GCTGGTGATCGACTCTGCGG
sgACAP3_2	ACAP3	chr1	1233425	-	CGTGTGAGGACATCGAGCGG
sgACAP3_3	ACAP3	chr1	1231149	+	GCTCAAGCCGGACCTTGCGG
sgACAP3_4	ACAP3	chr1	1229515	-	GTGAACCAAAGAGACAGCCG
sgACAP3_5	ACAP3	chr1	1239492	-	CGAGGTGGAGACGGACGTGG
sgACAT1_1	ACAT1	chr11	107992335	-	AAGTGCCGCCAGCACAGCCA
sgACAT1_2	ACAT1	chr11	108004562	+	AGTGCTACAAGAACACCCAT
sgACAT1_3	ACAT1	chr11	108004986	+	AATGTTCTACAAGGAGGTGA
sgACAT1_4	ACAT1	chr11	108009622	+	CAGGATGTGATGGTGGCAGG
sgACAT1_5	ACAT1	chr11	108009682	+	AGAGGATCAACACCATATGG
sgACAT2_1	ACAT2	chr6	160196230	+	GAGTAGAGAAGATCAGGACA
sgACAT2_2	ACAT2	chr6	160183122	+	GAATGCAGGCTCAGATCCTG
sgACAT2_3	ACAT2	chr6	160189597	+	ACTGACAGTATACTCTGTGA
sgACAT2_4	ACAT2	chr6	160197199	+	ACAGATGAGTTTCCTCGCCA
sgACAT2_5	ACAT2	chr6	160199291	+	ACTTGGATTAAACCCAGAGA
sgACBD3_1	ACBD3	chr1	226374370	-	GCAGCAGCCGGAGATGGCGG
sgACBD3_2	ACBD3	chr1	226349372	-	GGAAGGAGGAAGAGGAGCGA
sgACBD3_3	ACBD3	chr1	226374237	+	GATCCAGGTGGCGAGGGCGG
sgACBD3_4	ACBD3	chr1	226352567	+	GAGCTTGACAAACTCCACCA
sgACBD3_5	ACBD3	chr1	226349318	-	AAAAGGAGGAAGAGAAACGT
sgACBD4_1	ACBD4	chr17	43213877	-	GCATCTCTTCATAGGAGGGG
sgACBD4_2	ACBD4	chr17	43214077	+	GGGCAAGATGAGCAGGGAGG
sgACBD4_3	ACBD4	chr17	43214793	-	GGGGTGCCGGTTCCTTGGGG
sgACBD4_4	ACBD4	chr17	43215289	+	GAGCAGCGGGCAGCATCTGG
sgACBD4_5	ACBD4	chr17	43213927	-	GACCAGGCAGGGCCCCATGG
sgACBD5_1	ACBD5	chr10	27497350	-	AGGATGCAACACTTGAGCGA
sgACBD5_2	ACBD5	chr10	27529284	-	GCACGAGACTAGGTTTGAGG
sgACBD5_3	ACBD5	chr10	27504466	-	GGAACAATTTGGACAAGAAG
sgACBD5_4	ACBD5	chr10	27499901	-	GAAGATATTCAAGTACCTCC
sgACBD5_5	ACBD5	chr10	27499811	-	GAAGATGGCAGGAATAACAG
sgACBD6_1	ACBD6	chr1	180471358	-	GGGGCCATCACCGGCGACAG
sgACBD6_2	ACBD6	chr1	180471323	-	CTCAGGGGACGACTCCGGGG
sgACBD6_3	ACBD6	chr1	180471227	-	CCTGCAAGGCCTGATTCAGG
sgACBD6_4	ACBD6	chr1	180399357	-	GAAGCAAATACAGGTTTTGG
sgACBD6_5	ACBD6	chr1	180471379	-	GCTTCATCATTCCTGCCCGC
sgACBD7_1	ACBD7	chr10	15120984	-	CTGAAAGCAAGACCAGATGA
sgACBD7_2	ACBD7	chr10	15120706	-	GCAAAGCCAAATGGGAAGCA
sgACBD7_3	ACBD7	chr10	15121010	-	ACAGGGCTGCAGAAGATGTG
sgACBD7_4	ACBD7	chr10	15120963	-	GGAGAACTGAAAGAACTCTA
sgACBD7_5	ACBD7	chr10	15130707	+	CCCGGGTACCTGCAGGGCCA
sgACCS_1	ACCS	chr11	44089215	-	GGTGGGGCCCAGACAGGTGG
sgACCS_2	ACCS	chr11	44098847	-	GATAGCGCCATAGTAAGGGG
sgACCS_3	ACCS	chr11	44100279	-	GGGGAGTATACATCACCCAG
sgACCS_4	ACCS	chr11	44102796	-	GTAGCGGCAGAGGGAAGCCA
sgACCS_5	ACCS	chr11	44094998	+	TGAGTCAGCGCGACATGCAG
sgACCSL_1	ACCSL	chr11	44069655	-	ACAGCTGGGTATAGATGCTG
sgACCSL_2	ACCSL	chr11	44069996	-	AGAGATGTCAATCCCACGGA
sgACCSL_3	ACCSL	chr11	44075001	-	GGGGAGTAGATGTCACCCAG
sgACCSL_4	ACCSL	chr11	44077770	+	GTATACCCACAACAAGGAGG
sgACCSL_5	ACCSL	chr11	44077796	-	GCCAAAGGCACTCACAGCAG
sgACD_1	ACD	chr16	67694305	-	GCACCAGCGGGGTGGACCAG
sgACD_2	ACD	chr16	67694148	+	CAACGGGCCCGGGTTTCCCG
sgACD_3	ACD	chr16	67694131	+	GCTACACCCAGCGGATGCAA
sgACD_4	ACD	chr16	67694109	-	TGGGGATGGCAGGTTCGGGG
sgACD_5	ACD	chr16	67693933	-	TCAGGTACTACAGGACGCCG
sgACE_1	ACE	chr17	61562661	+	GGTGTGGAACGAGTATGCCG
sgACE_2	ACE	chr17	61570814	-	CAGGTCCTCCAAGTTCACGG
sgACE_3	ACE	chr17	61570875	+	GCAGTACAAAGACTTACCTG
sgACE_4	ACE	chr17	61574239	-	GAAGTAGCTCAACATGGCCG
sgACE_5	ACE	chr17	61566066	+	AGGGCTGGCGAGACAAGGCG
sgACE2_1	ACE2	chrX	15593815	-	GGGAAATTCCCAAAGACCAG
sgACE2_2	ACE2	chrX	15591572	-	AAGGCGAGAGATAGTTGGGG
sgACE2_3	ACE2	chrX	15590354	+	GAGATGTCACATTTGTGCAG
sgACE2_4	ACE2	chrX	15607507	-	GATGGCTATGACTACAGCCG
sgACE2_5	ACE2	chrX	15599360	+	CCAGGTCCCAAGCTGTGGGA
sgACER1_1	ACER1	chr19	6312173	+	GGAAGGAGGGGAAATAGCAG
sgACER1_2	ACER1	chr19	6309811	+	CAGTGGTGATGAAGACCAGG
sgACER1_3	ACER1	chr19	6309794	+	CAGAAGGGTGCTGACCACAG
sgACER1_4	ACER1	chr19	6312477	+	GTGGCCCGAAGATGAAGAAG
sgACER1_5	ACER1	chr19	6312216	+	ACTGCCCAGGAGCCACAGGA
sgACER2_1	ACER2	chr9	19409109	+	GCTGCAGGCTGGTAGCTCGG
sgACER2_2	ACER2	chr9	19446405	-	GGGCTTACCACATGCAGTGC
sgACER2_3	ACER2	chr9	19424729	-	GCATCTGACCCAAGAAACTA
sgACER2_4	ACER2	chr9	19434942	+	CAGGGGTAGGTTCAAGGTGG
sgACER2_5	ACER2	chr9	19424794	-	ATACCTTCTGGGGAACCACA
sgACER3_1	ACER3	chr11	76637648	+	GCAGTTCAGAGTGTTAGAGA
sgACER3_2	ACER3	chr11	76727797	-	GGATGTGAAGATAGGAACCA
sgACER3_3	ACER3	chr11	76730799	+	GAGATATAGGCCAAAAGTGA
sgACER3_4	ACER3	chr11	76726070	-	TAACCCAGTCCTCTAAGCCA
sgACER3_5	ACER3	chr11	76572033	+	GCGGACCGAGAGGGCTACTG
sgACHE_1	ACHE	chr7	100491304	-	GGTGTCCATGAACTACCGGG
sgACHE_2	ACHE	chr7	100488815	+	GAAGCGGTTCCAGAAGGCGC
sgACHE_3	ACHE	chr7	100491822	+	GGCGTGTGCAGCAGACACTG
sgACHE_4	ACHE	chr7	100491797	+	GAGAAGGAGTGGGGAAGCCA
sgACHE_5	ACHE	chr7	100491607	+	GCTCCGGTGGCAGAAAGCGA
sgACIN1_1	ACIN1	chr14	23530640	-	GGGAACGGGAAATGGAGCGG
sgACIN1_2	ACIN1	chr14	23538717	-	CAGCAATGATGACCGCCCGG
sgACIN1_3	ACIN1	chr14	23538699	-	GGAGGGCAGTGTTGAAGATG
sgACIN1_4	ACIN1	chr14	23532754	-	AGGGCCAGGAGAATGGGCAG
sgACIN1_5	ACIN1	chr14	23532744	-	GAATGGGCAGAGGGAAGAAG
sgACKR2_1	ACKR2	chr3	42906624	-	GGAGGTTCTGCTGGAAGCGG
sgACKR2_2	ACKR2	chr3	42906543	+	ACAGACACATGAAAATCCCA
sgACKR2_3	ACKR2	chr3	42906899	-	GGAAAAGCAGCAGTGAAGGA
sgACKR2_4	ACKR2	chr3	42906954	-	GGAAAGCCTTCAGGTACTGG
sgACKR2_5	ACKR2	chr3	42906096	+	GCTCTGCAGGAAGGATGCAG
sgACKR3_1	ACKR3	chr2	237489174	+	CAGCAGCGACTGCATCGTGG
sgACKR3_2	ACKR3	chr2	237489282	+	CATGATTGCCAACTCCGTGG
sgACKR3_3	ACKR3	chr2	237489332	-	GCAGTGCGTGTCATAGCCTG
sgACKR3_4	ACKR3	chr2	237489377	-	GGTGAGGACAACCCACAGGT
sgACKR3_5	ACKR3	chr2	237489398	-	ACTGACCACCCAGACTGGGA
sgACKR4_1	ACKR4	chr3	132319894	+	TGTGCTACTTTATCACAGCA
sgACKR4_2	ACKR4	chr3	132319229	+	CTAGATTGGAGCCATGGCTT
sgACKR4_3	ACKR4	chr3	132319670	+	AGTCCCCAGCCAATCAGGAG
sgACKR4_4	ACKR4	chr3	132320095	-	GATGCTTTCTGTGACTTGGA
sgACKR4_5	ACKR4	chr3	132319373	-	CTATTGTGAGGAATACAGGG
sgACLY_1	ACLY	chr17	40070040	+	GAACCGATTCTGGATGGCTG
sgACLY_2	ACLY	chr17	40066505	+	AAAGTTCTTGAGGAAGCCTG
sgACLY_3	ACLY	chr17	40063700	+	GATATGCCTCCCGCCCGAAG
sgACLY_4	ACLY	chr17	40057976	-	AGGTGGCCCCAACTATCAGG
sgACLY_5	ACLY	chr17	40055010	+	GACATGGATGGGGATCCCAG
sgACMSD_1	ACMSD	chr2	135621114	+	GAAAGAGCTGGGCTTTCCCG
sgACMSD_2	ACMSD	chr2	135602826	+	GCAGCTCCAACACCACAGCA
sgACMSD_3	ACMSD	chr2	135621159	+	CGAGTGGGACCTGAACGCGC
sgACMSD_4	ACMSD	chr2	135625233	-	AGACACAAACCTACAAGCCA
sgACMSD_5	ACMSD	chr2	135628609	+	AAAGTGTGTTTCGCACATGG
sgACN9_1	ACN9	chr7	96747188	+	GCGTTTCTTGCAAGAATGGG
sgACN9_2	ACN9	chr7	96747150	+	TTTAGGAGACATAAGACCGT
sgACN9_3	ACN9	chr7	96747042	-	ACTCGAGAAACGTGCCGCCC
sgACN9_4	ACN9	chr7	96747109	-	GCCCAGGGATTTGAGGTCCG
sgACN9_5	ACN9	chr7	96747125	-	CTTTCACGTACTGGTCGCCC
sgACO1_1	ACO1	chr9	32418367	-	GGTGGATGATTCCTGAGCCA
sgACO1_2	ACO1	chr9	32420859	-	CCACTACCCCAACCTGGCGG
sgACO1_3	ACO1	chr9	32429408	+	GGTGTCTAGGTTTGACGTGG
sgACO1_4	ACO1	chr9	32418410	+	AGAGTGGTATTTGATCAGGA
sgACO1_5	ACO1	chr9	32419132	-	AGTGGATGTTACCAGAGGGT
sgACO2_1	ACO2	chr22	41919830	+	GCAGGAAGGACATCAAGAAG
sgACO2_2	ACO2	chr22	41904025	+	GGGGCGAGAAAGACCTGCGC
sgACO2_3	ACO2	chr22	41907916	+	GCAGGTGCCAAATATGGCGT
sgACO2_4	ACO2	chr22	41920918	+	GGATGGCAAGAAGTTCAGGC
sgACO2_5	ACO2	chr22	41923318	+	CGGAGACGAGAACTACGGCG
sgACOT1_1	ACOT1	chr14	74004296	-	GCTCCAGGTCCAGCTCGCCA
sgACOT1_2	ACOT1	chr14	74004374	+	CTTGGAGCCCGAGAAACCCT
sgACOT1_3	ACOT1	chr14	74008209	-	CATGTCCACAATGCCAGGAA
sgACOT1_4	ACOT1	chr14	74008378	+	CTACTTGCTCAGTCATCCTG
sgACOT1_5	ACOT1	chr14	74009887	-	GGTCTCGCCCTTGTAGCGTA
sgACOT11_1	ACOT11	chr1	55050411	+	GGGATACCGGAACCCCACGG
sgACOT11_2	ACOT11	chr1	55050338	-	TGTGCGGTTGGAGAACACAG
sgACOT11_3	ACOT11	chr1	55050391	+	AGTGCCATGGCAGACGGCGA
sgACOT11_4	ACOT11	chr1	55059691	+	GGCCCGCCGAGAGATCACCA
sgACOT11_5	ACOT11	chr1	55060267	+	GAAGATGGAGCACAGTGTGG
sgACOT12_1	ACOT12	chr5	80638550	-	CCTGAGTGACAGCAATGTGG
sgACOT12_2	ACOT12	chr5	80643625	-	TTGGTGGCCAGATTATGGCG
sgACOT12_3	ACOT12	chr5	80641801	+	AGGGATGAGCCCAACACAGG
sgACOT12_4	ACOT12	chr5	80640811	-	TGACTGTCAGGAATGGGCCG
sgACOT12_5	ACOT12	chr5	80639985	-	GCACGCAAGCGAATTCGCCT
sgACOT13_1	ACOT13	chr6	24698180	+	GCAATAGGCACTCTCCACGG
sgACOT13_2	ACOT13	chr6	24698197	-	ACGTGGCTGTCAAACCGCCG
sgACOT13_3	ACOT13	chr6	24698240	+	GCTCTGCTATGCACGGAAAG
sgACOT13_4	ACOT13	chr6	24698165	+	GAAGAGCATACCAATGCAAT
sgACOT13_5	ACOT13	chr6	24701814	+	GGAAGACACACAAAACACCT
sgACOT2_1	ACOT2	chr14	74036028	-	GGTACAGCCGGGACGCTCGA
sgACOT2_2	ACOT2	chr14	74036479	-	GTCTGGCACAGCAGCCGCCC
sgACOT2_3	ACOT2	chr14	74035975	-	GACCTGAGAACAACTGAATG
sgACOT2_4	ACOT2	chr14	74036384	+	AGCCCGAGAAACCTTTGGTG
sgACOT2_5	ACOT2	chr14	74040273	+	CTACTTGCTCAGTCATCCCG
sgACOT4_1	ACOT4	chr14	74058699	-	CCGGCTCGTTCCAGCAGCAG
sgACOT4_2	ACOT4	chr14	74059041	+	GCGCCACTTCCTCCCGCCAG
sgACOT4_3	ACOT4	chr14	74060418	-	GATGTCAATGATCCCTGGGA
sgACOT4_4	ACOT4	chr14	74059007	-	GCACAGCAGCCGTCCAGGCT
sgACOT4_5	ACOT4	chr14	74060403	+	TAGGACCTGGACCCTTCCCA
sgACOT6_1	ACOT6	chr14	74086029	-	ACAGGCATTGATAAGTACAG
sgACOT6_2	ACOT6	chr14	74086412	+	GGTGAGGCAATATTCTATGG
sgACOT6_3	ACOT6	chr14	74086159	+	CACTTGGAGCAATCCACTGG
sgACOT6_4	ACOT6	chr14	74086201	+	TGTTCCATTGGAAAAGGCGC
sgACOT6_5	ACOT6	chr14	74086370	-	CTAGAAGGAGGAAAATAAGG
sgACOT7_1	ACOT7	chr1	6399614	+	GCGCTCGACACGAGCCAGGG
sgACOT7_2	ACOT7	chr1	6393582	+	CAGGGGCACATACCACAGGG
sgACOT7_3	ACOT7	chr1	6393526	+	GGGCACCTTACCACAACAGG
sgACOT7_4	ACOT7	chr1	6387396	-	AGCGCATGGAGACCAAGTGG
sgACOT7_5	ACOT7	chr1	6341249	+	AGAGCTGTCCACAACAGGGT
sgACOT8_1	ACOT8	chr20	44485924	-	GCAGGCCCCAGAAGATGGGC
sgACOT8_2	ACOT8	chr20	44477285	-	GCTGCCAGTACTGTACCAAG
sgACOT8_3	ACOT8	chr20	44477196	+	GGAGGCCTGGCAGATGAAGA
sgACOT8_4	ACOT8	chr20	44477178	+	GGGCTGGGCCTGCTGGAAGG
sgACOT8_5	ACOT8	chr20	44477157	+	GAACTGGTGCTGCATGGGGC
sgACOT9_1	ACOT9	chrX	23751291	-	TAGGAGCATCCACAAACTGG
sgACOT9_2	ACOT9	chrX	23754095	-	GGGCAGCTTACTCCTGGAAG
sgACOT9_3	ACOT9	chrX	23726002	-	GAAGAGGAGCTCTTTAGACA
sgACOT9_4	ACOT9	chrX	23724780	+	GGTGGTCCTCTCCTCAGCGC
sgACOT9_5	ACOT9	chrX	23748646	-	GAGGATCTTGACAGCTTGGG
sgACOX1_1	ACOX1	chr17	73975088	-	GGAGCTGCTTACACACATCC
sgACOX1_2	ACOX1	chr17	73949624	+	GAAGGACCTGACAAACACCA
sgACOX1_3	ACOX1	chr17	73945837	+	GGGGCTGTTGATATCCACCA
sgACOX1_4	ACOX1	chr17	73974691	+	TGACAGCCACCTCATAACGC
sgACOX1_5	ACOX1	chr17	73951896	+	GAACAGTTCTTACCTGGCAA
sgACOX2_1	ACOX2	chr3	58520737	-	GTATATGCAGTCCTTTGACG
sgACOX2_2	ACOX2	chr3	58520164	-	GTTATAAGGCTGCCATGCGG
sgACOX2_3	ACOX2	chr3	58520149	+	GATGTGGAATGCCCTCCGCA
sgACOX2_4	ACOX2	chr3	58519212	+	GTGTATCACAAACTCCTGGG
sgACOX2_5	ACOX2	chr3	58516305	-	GAGCAACTACCTTCCCATGG
sgACOX3_1	ACOX3	chr4	8418125	-	GGCGCTGTTCACGGAAGGGG
sgACOX3_2	ACOX3	chr4	8412004	-	CAAGACAGCCACTCACGCGG
sgACOX3_3	ACOX3	chr4	8416074	-	GCTCTGACCGAATTAAGCCA
sgACOX3_4	ACOX3	chr4	8398769	+	AAGGATGGCCAGGCTCACGA
sgACOX3_5	ACOX3	chr4	8398733	+	GAAGCGAAGAGCGATGGCCA
sgACOXL_1	ACOXL	chr2	111556598	-	GGACAGGAACGATGAAACAG
sgACOXL_2	ACOXL	chr2	111666372	+	GCAGTTTGGGCCCAAAACCA
sgACOXL_3	ACOXL	chr2	111789200	+	ACAGGTAAAGACCAAGAAGG
sgACOXL_4	ACOXL	chr2	111789239	+	GAACTCGTGTCTGCACCACG
sgACOXL_5	ACOXL	chr2	111806823	+	GAAGAGCTGTCCTGACCAAG
sgACP1_1	ACP1	chr2	264990	-	ACCCAGACACACAAACAGCA
sgACP1_2	ACP1	chr2	264955	+	GCGCGGGAAGATGGCGGAAC
sgACP1_3	ACP1	chr2	272033	+	GCAGTGGAGGGTAGACAGCG
sgACP1_4	ACP1	chr2	272210	+	GCTGTTTCTGACTGGAACGT
sgACP1_5	ACP1	chr2	275180	+	GTATGGATGAAAGCAATCTG
sgACP2_1	ACP2	chr11	47269591	-	GGGGTTTGGTCAGTTAACCA
sgACP2_2	ACP2	chr11	47269642	-	ACCAGTGAAGACATATCCCA
sgACP2_3	ACP2	chr11	47269610	-	AGGAAGAAGAATGGCCCCAG
sgACP2_4	ACP2	chr11	47267290	+	GTTGAAGCGCTGCATCCCGT
sgACP2_5	ACP2	chr11	47267278	-	GCTTCAACCCGAACATCTCG
sgACP5_1	ACP5	chr19	11687213	-	GCTCAAGAAACAGCTGGCGG
sgACP5_2	ACP5	chr19	11688061	+	AGGGGTGGCACCATCAGCCA
sgACP5_3	ACP5	chr19	11688029	-	GTAGCCGTGGGTGACTGGGG
sgACP5_4	ACP5	chr19	11687562	+	GGGCAGAGACATTGCCAAGG
sgACP5_5	ACP5	chr19	11687375	+	GCAGGCGGTAGAAAGGGCTG
sgACP6_1	ACP6	chr1	147142090	-	CGTACTGCCTGCACCAGCGG
sgACP6_2	ACP6	chr1	147131856	+	GGTGGGACCTCTAATAGCTG
sgACP6_3	ACP6	chr1	147131817	-	ACAGTCACCAATCTAGCTGG
sgACP6_4	ACP6	chr1	147131750	+	AGCATTGCTCACCTTCAGGG
sgACP6_5	ACP6	chr1	147124289	-	GATGATCGAACAGAGAGCTG
sgACPL2_1	ACPL2	chr3	140979035	-	GGGCCAGCAGCAGCAAGAAG
sgACPL2_2	ACPL2	chr3	140997302	+	GTACTGCAACATCCCCAGCG
sgACPL2_3	ACPL2	chr3	140997188	-	GAGTCGACACCGGGATCAGG
sgACPL2_4	ACPL2	chr3	140997242	+	AATCATGCCCGACCCTGTGA
sgACPL2_5	ACPL2	chr3	140979055	-	AAAGGCCAGCAGCGCAGCCA
sgACPP_1	ACPP	chr3	132036348	-	AAAGCAGAAACAAGAAGCCA
sgACPP_2	ACPP	chr3	132036316	-	GCTGCCCTGGCCAGGAGGAG
sgACPP_3	ACPP	chr3	132051154	-	AGGAACTGTGTGCACCGGGA
sgACPP_4	ACPP	chr3	132063796	-	GGTGTCCTCAGTGGCCCAGG
sgACPP_5	ACPP	chr3	132063851	-	GAATTCCATAGAGGGACAGG
sgACPT_1	ACPT	chr19	51295398	+	CGAGTACCAGGAGGCCCTGG
sgACPT_2	ACPT	chr19	51297040	-	GCCTTCTCTGCTGCCCGGGG
sgACPT_3	ACPT	chr19	51297051	+	AGAGAAGGCCCAGCTGACAG
sgACPT_4	ACPT	chr19	51297772	-	GAGGCAGGCAGCATATGGCG
sgACPT_5	ACPT	chr19	51297791	-	GCTTCCGGAACTCAAAGCCG
sgACR_1	ACR	chr22	51177845	+	GCAGCTTGCTGAATTCACGA
sgACR_2	ACR	chr22	51178274	-	GGGAGGGGTGATCTCCACGA
sgACR_3	ACR	chr22	51177718	+	TTCAGGCAAAACCCACAGGG
sgACR_4	ACR	chr22	51177733	-	ACGATGCGGACACCACCCTG
sgACR_5	ACR	chr22	51177823	+	CACAGGTACCACACATGTGG
sgACRBP_1	ACRBP	chr12	6753721	-	TGAGAGGCTCAGCAACAACG
sgACRBP_2	ACRBP	chr12	6756497	+	GAGTGAGGGAAGGAAGCCAG
sgACRBP_3	ACRBP	chr12	6756108	+	GAGAGGGCTGCCTGGAGTGG
sgACRBP_4	ACRBP	chr12	6755957	+	CACCATCGGGCACTAAGCCG
sgACRBP_5	ACRBP	chr12	6754374	+	AGAGGGTCTCACCTGTGAAG
sgACRC_1	ACRC	chrX	70825507	+	GTAAAGGACATAAGAAGCGT
sgACRC_2	ACRC	chrX	70800695	+	GCCCCGCTTGCAAGAGCCGG
sgACRC_3	ACRC	chrX	70830601	+	AGATGTGGTACCCAAAGTGG
sgACRC_4	ACRC	chrX	70832320	+	GATACACCCGGAGCTGCCCA
sgACRC_5	ACRC	chrX	70824267	+	CAAACCACCAAGTGATCCTG
sgACRV1_1	ACRV1	chr11	125550626	-	TATCTGCTTGGATCTGCCAG
sgACRV1_2	ACRV1	chr11	125547802	-	GAACAGCCTTCAGGTGAACA
sgACRV1_3	ACRV1	chr11	125546310	-	GGAAAATGTCTTCGTGGAGA
sgACRV1_4	ACRV1	chr11	125547854	+	TCAAAGGCTGTTCTCCGGAG
sgACRV1_5	ACRV1	chr11	125547838	+	CCTGACTCAAGCTCACTCAA
sgACSBG1_1	ACSBG1	chr15	78466007	-	GAGGGTCAACATGAACGCGG
sgACSBG1_2	ACSBG1	chr15	78526768	-	GGACAGCAGAGAGACCCCAC
sgACSBG1_3	ACSBG1	chr15	78486293	-	GGAGTGGTTCTTCTCGGCAG
sgACSBG1_4	ACSBG1	chr15	78485850	-	GCAGCTGGAAAAGATCCTGA
sgACSBG1_5	ACSBG1	chr15	78474883	+	GGGCTGCTGGGTGTCAATGA
sgACSBG2_1	ACSBG2	chr19	6165981	+	AGGGACCACAGGCATACCCA
sgACSBG2_2	ACSBG2	chr19	6177281	+	GACAGACAAGCATGAGACGG
sgACSBG2_3	ACSBG2	chr19	6187293	+	GAAATCCTTATCACTGCTGG
sgACSBG2_4	ACSBG2	chr19	6187779	+	AAGCCATGAACAATGCACAG
sgACSBG2_5	ACSBG2	chr19	6187807	+	AAAGTGGGTCATCTTGGAGA
sgACSF2_1	ACSF2	chr17	48538641	-	CCAGCCGGTCACCTTTGCAG
sgACSF2_2	ACSF2	chr17	48551314	+	GGACGGGGAGGAGACCACGG
sgACSF2_3	ACSF2	chr17	48538057	+	ATGGTCTCCACGCCCATCGG
sgACSF2_4	ACSF2	chr17	48538067	-	GCTGAGGCCTCCGATGGGCG
sgACSF2_5	ACSF2	chr17	48538155	+	ACAGAGGGTCCCAGAACGAG
sgACSF3_1	ACSF3	chr16	89169089	-	GCAGCGCGTTGACCACACCA
sgACSF3_2	ACSF3	chr16	89167481	-	GACATACTCCAGCTGGGCCG
sgACSF3_3	ACSF3	chr16	89167678	+	GCCATGATCATCTACACCAG
sgACSF3_4	ACSF3	chr16	89169062	-	GGTGCAGCGGGAGCACGTGG
sgACSF3_5	ACSF3	chr16	89199596	-	CCAGTATTCTCGAAACACGG
sgACSL1_1	ACSL1	chr4	185724638	+	GAAAATACCGGAACAGCTCA
sgACSL1_2	ACSL1	chr4	185705116	+	GTTTCCGAGAGCCTAAACAA
sgACSL1_3	ACSL1	chr4	185687878	-	CAAACACCACGCTGAAGCGA
sgACSL1_4	ACSL1	chr4	185687831	-	AAAGAAGCAGAGCTTCGCAG
sgACSL1_5	ACSL1	chr4	185687075	+	CAGCACAGTGGCAGACACCG
sgACSL3_1	ACSL3	chr2	223783841	+	GACCTGGTCCGAGTTCCCCA
sgACSL3_2	ACSL3	chr2	223791886	+	GGGGCTGGAACAATTTCCGA
sgACSL3_3	ACSL3	chr2	223793584	+	GGACTACAATACTGGCAGAG
sgACSL3_4	ACSL3	chr2	223783874	+	GCATACCATGGCTGCAGTGG
sgACSL3_5	ACSL3	chr2	223786036	+	GCAGTAATCATGTACACAAG
sgACSL4_1	ACSL4	chrX	108926000	+	GGTCTCACAGAAGATGGCAA
sgACSL4_2	ACSL4	chrX	108911332	-	GGTGCTGGGACAGTTACTGA
sgACSL4_3	ACSL4	chrX	108906598	-	AATGACAAGCCAAACCCCAG
sgACSL4_4	ACSL4	chrX	108917632	+	GGAACAGCAGCCATAAGTGT
sgACSL4_5	ACSL4	chrX	108906563	-	TGGTGGACAGAACATCTCCA
sgACSL5_1	ACSL5	chr10	114154748	-	CAGGATGCAGATCAACGCCG
sgACSL5_2	ACSL5	chr10	114169257	+	GCTTCCAGCTGATATCGCCA
sgACSL5_3	ACSL5	chr10	114169277	-	GGGTGTGTCACAGATCACCA
sgACSL5_4	ACSL5	chr10	114170232	+	AGAGCACTTCAGAAAACCTG
sgACSL5_5	ACSL5	chr10	114173011	+	GAAGCCCACATTGTTTCCCG
sgACSL6_1	ACSL6	chr5	131323770	-	GAGAGGGCAGAAGTGCGGGG
sgACSL6_2	ACSL6	chr5	131325795	-	CCAGTGGCTGTCCTACCAGG
sgACSL6_3	ACSL6	chr5	131324541	+	ATAGAGCGGGACCACCACCA
sgACSL6_4	ACSL6	chr5	131321107	+	GCCGCTTGTGAAACACACAA
sgACSL6_5	ACSL6	chr5	131312387	-	AAAGGTGCGATGCTCACCCA
sgACSM1_1	ACSM1	chr16	20702372	-	GAATGACTATGAAGTACCGG
sgACSM1_2	ACSM1	chr16	20651824	-	GGAGGAGTGGAAAAGACGGA
sgACSM1_3	ACSM1	chr16	20702429	+	GCAGCTGTGAAGGGGCAGGG
sgACSM1_4	ACSM1	chr16	20693646	+	AGAGGGGCACTGAGAAGCTA
sgACSM1_5	ACSM1	chr16	20682886	-	AAGATGGCAAAACACTCCCA
sgACSM2A_1	ACSM2A	chr16	20492162	+	GGAGGTAGAGAATGCACTGA
sgACSM2A_2	ACSM2A	chr16	20476973	+	GCGTGGGGATCGTGTGGCAG
sgACSM2A_3	ACSM2A	chr16	20480992	+	GTGTCTGAGAAAAGCTGTGA
sgACSM2A_4	ACSM2A	chr16	20486725	-	GCAACATCCGGTAAACAATG
sgACSM2A_5	ACSM2A	chr16	20486990	+	ACAGAACTGCGTCACTGTAG
sgACSM2B_1	ACSM2B	chr16	20566621	-	GTGTCTGAGAAAAGCTGCGA
sgACSM2B_2	ACSM2B	chr16	20559458	+	GAAGGGACTCCCCTCCAGCG
sgACSM2B_3	ACSM2B	chr16	20559475	+	GCGAGGCAGTTCTGTAGATG
sgACSM2B_4	ACSM2B	chr16	20570655	-	GCAGGCAGCCAACATCCTCT
sgACSM2B_5	ACSM2B	chr16	20576162	-	TTACAGGCCTGAACATGCAT
sgACSM3_1	ACSM3	chr16	20787204	+	GAAATGGAGAAGAGATGCGA
sgACSM3_2	ACSM3	chr16	20787278	+	GAAGCCTGTTCCCTACAAAG
sgACSM3_3	ACSM3	chr16	20788857	+	CAGAGAACTCCAGAGAGGGG
sgACSM3_4	ACSM3	chr16	20792331	+	GGAATACCTCAGATACGGGC
sgACSM3_5	ACSM3	chr16	20796324	+	AAAGCACTGTGTGAGTGCTG
sgACSM4_1	ACSM4	chr12	7456990	-	GGTGATCTTTGTGTAAGCGC
sgACSM4_2	ACSM4	chr12	7469850	-	AGAGGGTGAACCCAATGCCG
sgACSM4_3	ACSM4	chr12	7475030	+	CTGCGGCACTGCTTGACCGG
sgACSM4_4	ACSM4	chr12	7459142	+	CAGCTAACCCAGCCCTGTGG
sgACSM4_5	ACSM4	chr12	7459158	+	GTGGTGGGTGAATGGCAAAG
sgACSM5_1	ACSM5	chr16	20422856	-	ATGAGACCCACAGAATGCCC
sgACSM5_2	ACSM5	chr16	20429475	+	GGAAGGCAGCCAATGTGCTG
sgACSM5_3	ACSM5	chr16	20430686	-	GCAGCTTGGTCTGGAGGGAG
sgACSM5_4	ACSM5	chr16	20442381	-	GCTACCTGCACATCGTAGGG
sgACSM5_5	ACSM5	chr16	20448406	+	AGGGGACTTTTACATCACAG
sgACSS1_1	ACSS1	chr20	25011535	-	AAGAGGCATGGAGTCCACCG
sgACSS1_2	ACSS1	chr20	24995819	-	GGAGTGGCTTCACAGGGTGG
sgACSS1_3	ACSS1	chr20	25011518	+	TGGCAACACGGTCCCCACGG
sgACSS1_4	ACSS1	chr20	24995795	-	GGACAGCAGGTGCACGCTGG
sgACSS1_5	ACSS1	chr20	24994703	-	GTCATACCTGCAGAAACAGG
sgACSS2_1	ACSS2	chr20	33509208	-	GCTGGGCACCTACCACCCGG
sgACSS2_2	ACSS2	chr20	33500895	+	TCAGGGAGGGCAATGAGCCA
sgACSS2_3	ACSS2	chr20	33501233	+	TATGATCCCAGAGCTTGTGG
sgACSS2_4	ACSS2	chr20	33501274	-	GGAGTGCAAAGCCCCAATGC
sgACSS2_5	ACSS2	chr20	33513909	+	ACACCTGCTGAGTACAGCAG
sgACSS3_1	ACSS3	chr12	81647108	-	AACAACAGCACAGTCTGCCA
sgACSS3_2	ACSS3	chr12	81471923	+	TCGTAAAGTCACCAGCGCCG
sgACSS3_3	ACSS3	chr12	81471960	-	GCCGGAGAGGACCCAGGCAA
sgACSS3_4	ACSS3	chr12	81472066	-	GTACTCGCTGCCACTGCCGG
sgACSS3_5	ACSS3	chr12	81472147	+	AGATCAGCTGGTACAAGCCC
sgACTA1_1	ACTA1	chr1	229568821	+	ATTGTCGCACACGAGGGCGG
sgACTA1_2	ACTA1	chr1	229568790	-	GGTGAAAGCCGGCTTCGCCG
sgACTA1_3	ACTA1	chr1	229568432	-	GCACCCCACCCTGCTCACCG
sgACTA1_4	ACTA1	chr1	229567581	-	GTGTGACATCGACATCAGGA
sgACTA1_5	ACTA1	chr1	229567494	-	GCAGAAAGAGATCACCGCGC
sgACTA2_1	ACTA2	chr10	90708580	+	AATGGATGGGAAAACAGCCC
sgACTA2_2	ACTA2	chr10	90703598	-	GCATCCCACCCTGCTCACGG
sgACTA2_3	ACTA2	chr10	90700978	+	GGCCTCACCAGTAGTAACGA
sgACTA2_4	ACTA2	chr10	90699361	+	GGAGGATGAGGATGCGGCAG
sgACTA2_5	ACTA2	chr10	90699279	+	GGAACAGGGTCTCTGGGCAG
sgACTB_1	ACTB	chr7	5568009	+	GGAGGAGCTGGAAGCAGCCG
sgACTB_2	ACTB	chr7	5569250	+	GCCGTTGTCGACGACGAGCG
sgACTB_3	ACTB	chr7	5568794	-	CAACCGCGAGAAGATGACCC
sgACTB_4	ACTB	chr7	5568306	+	GATAGCAACGTACATGGCTG
sgACTB_5	ACTB	chr7	5568035	-	CCTGGACTTCGAGCAAGAGA
sgACTBL2_1	ACTBL2	chr5	56778417	+	GAGGACGCCCTATCATGGAG
sgACTBL2_2	ACTBL2	chr5	56778363	-	GGACTGCTACGTGGGAGATG
sgACTBL2_3	ACTBL2	chr5	56778309	-	GTATCCTATCGAGCATGGAG
sgACTBL2_4	ACTBL2	chr5	56778213	-	GCATCCCATCCTCCTCACCG
sgACTBL2_5	ACTBL2	chr5	56778201	+	TCAGGGGTGCCTCGGTGAGG
sgACTC1_1	ACTC1	chr15	35086968	+	GTTGTCGCACACCAGGGCGG
sgACTC1_2	ACTC1	chr15	35086902	+	GATGGACGGGAAGACAGCGC
sgACTC1_3	ACTC1	chr15	35083359	+	GCATACGATCAGCAATACCA
sgACTC1_4	ACTC1	chr15	35086870	+	GGGAAGTTTACCTGGTGCCG
sgACTC1_5	ACTC1	chr15	35085485	+	GGATGGCCACGTACATGGCA
sgACTG1_1	ACTG1	chr17	79478241	-	TGAGCGGTTCCGGTGTCCGG
sgACTG1_2	ACTG1	chr17	79479359	-	GGAAGAAGAGATCGCCGCGC
sgACTG1_3	ACTG1	chr17	79479279	+	GATGGAAGGAAACACGGCTC
sgACTG1_4	ACTG1	chr17	79479107	-	GACGAGGCCCAGAGCAAGCG
sgACTG1_5	ACTG1	chr17	79477997	+	GCATCCTGTCGGCAATGCCC
sgACTG2_1	ACTG2	chr2	74128458	-	ATTGTCACACACGAGCGCGG
sgACTG2_2	ACTG2	chr2	74128537	-	GAGGGCGGCCCACAATGGAG
sgACTG2_3	ACTG2	chr2	74128555	-	GAGCACGCACCTGGTGGCGA
sgACTG2_4	ACTG2	chr2	74135811	-	GCAGCTCATTGTAGAAGGAG
sgACTG2_5	ACTG2	chr2	74135865	+	AGAGGCTCCCCTAAATCCCA
sgACTL10_1	ACTL10	chr20	32255771	+	GACACGCCTGGCAGACACCG
sgACTL10_2	ACTL10	chr20	32255749	+	AGAAGATGCCCAAAACGCTG
sgACTL10_3	ACTL10	chr20	32255784	+	GACACCGTGGTGCTAGCCGG
sgACTL10_4	ACTL10	chr20	32255919	+	GGCATGGCTGTGTGGACCGG
sgACTL10_5	ACTL10	chr20	32255947	-	GGAGTGCAGGGAGGCCACCA
sgACTL6A_1	ACTL6A	chr3	179304359	+	ATAATACAACAGTGGAACGG
sgACTL6A_2	ACTL6A	chr3	179287879	+	ATGGTGGTAGAAAGAGATGA
sgACTL6A_3	ACTL6A	chr3	179294060	+	ACTGCAATTCCAGTCCACGA
sgACTL6A_4	ACTL6A	chr3	179298961	+	CATGTTGTCACCACAAGTGT
sgACTL6A_5	ACTL6A	chr3	179287924	+	GGCGATAAAGGCAAACAAGG
sgACTL6B_1	ACTL6B	chr7	100253177	+	GGCCAGCAGCCCCACTGTGG
sgACTL6B_2	ACTL6B	chr7	100253082	-	GCCCTGCACGTGCCTCGGGA
sgACTL6B_3	ACTL6B	chr7	100252643	+	GGAGCCTCGGACATGAGCAC
sgACTL6B_4	ACTL6B	chr7	100246391	-	CAGTGGAGCCACCCACACCA
sgACTL6B_5	ACTL6B	chr7	100246249	+	GAGATGAAGTCCCCTGCCAG
sgACTL7A_1	ACTL7A	chr9	111624632	+	GGATGGGCCCACCAAGAAGG
sgACTL7A_2	ACTL7A	chr9	111624797	+	GCAGGAGGTGACCAAAGCAG
sgACTL7A_3	ACTL7A	chr9	111625067	+	ACAAGAGATGAAGATCGCCC
sgACTL7A_4	ACTL7A	chr9	111625183	-	GTAGGCGATGTGCATTGCAG
sgACTL7A_5	ACTL7A	chr9	111625235	+	GACCTCCGGCCTGGTGGTGG
sgACTL7B_1	ACTL7B	chr9	111617769	+	GCACAGCGTGCTCCTCGGGG
sgACTL7B_2	ACTL7B	chr9	111617056	+	GGAACCGCCGGTCCACACGG
sgACTL7B_3	ACTL7B	chr9	111618140	-	GGAGAGGCAGGAACACGGCC
sgACTL7B_4	ACTL7B	chr9	111618102	+	TGGCCGCACCTGTGTCCCGG
sgACTL7B_5	ACTL7B	chr9	111618060	-	GAAGGTGCACAAGATCAAGG
sgACTL8_1	ACTL8	chr1	18149830	+	GGACCGAAAGAAGATGCTGG
sgACTL8_2	ACTL8	chr1	18149513	+	AGAACCGTTATCATTGACCA
sgACTL8_3	ACTL8	chr1	18149710	+	GGGCCGCATCCTCAACTGGG
sgACTL8_4	ACTL8	chr1	18149746	-	TCTCCAACACAAATGACCAG
sgACTL8_5	ACTL8	chr1	18149680	-	GGTAGCTAAAGGTGTCAGGA
sgACTL9_1	ACTL9	chr19	8808901	-	GCTGCCACCAAAGACCGGCG
sgACTL9_2	ACTL9	chr19	8808829	-	GGCCAGCCCCACCTACACCG
sgACTL9_3	ACTL9	chr19	8808597	+	GGTGGGTCGGAGAACAGCAG
sgACTL9_4	ACTL9	chr19	8808659	+	GTGGCGCCAGATGAGCTCGG
sgACTL9_5	ACTL9	chr19	8808579	+	TTGGTGGCCGGGCTGAAGGG
sgACTN1_1	ACTN1	chr14	69376079	+	GGATCAAAGCACAGAAGCCG
sgACTN1_2	ACTN1	chr14	69351494	-	GAAGCGAAGGGAAGCTCTGG
sgACTN1_3	ACTN1	chr14	69392356	-	GTGTAACTCCCACCTCCGGA
sgACTN1_4	ACTN1	chr14	69392341	+	TCTGTGTCCCCGCCTTCCGG
sgACTN1_5	ACTN1	chr14	69358971	-	GGATCCGCCGCACAATCCCG
sgACTN2_1	ACTN2	chr1	236881162	-	GGAGTTACACCAGGCAGTGA
sgACTN2_2	ACTN2	chr1	236882199	+	AGGCTGCCCAAACCTGACCG
sgACTN2_3	ACTN2	chr1	236850024	+	TGAGTACATGATCCAGGAGG
sgACTN2_4	ACTN2	chr1	236902706	-	TGGGTGGCTTGTGCTTCCGG
sgACTN2_5	ACTN2	chr1	236908047	+	GCAGATCGCAGCCATCGCGC
sgACTN4_1	ACTN4	chr19	39212194	+	GAAGCACCGGGACTACGAGA
sgACTN4_2	ACTN4	chr19	39138382	+	CGGAATGGTGGACTACCACG
sgACTN4_3	ACTN4	chr19	39191244	-	GGAGTTGCACCATGCCGTGA
sgACTN4_4	ACTN4	chr19	39191254	+	GTGCAACTCCCACCTGCGGA
sgACTN4_5	ACTN4	chr19	39191691	+	CAACAATGTGAACAAAGCGC
sgACTR10_1	ACTR10	chr14	58666959	+	GAGCGGCGGGGAGAAGACGG
sgACTR10_2	ACTR10	chr14	58666945	+	TACGAGGGCCTGGGGAGCGG
sgACTR10_3	ACTR10	chr14	58678057	+	GCTTGGAATTAATTCTGCCA
sgACTR10_4	ACTR10	chr14	58666980	+	GGTCGTGATCGACCTGGGAG
sgACTR10_5	ACTR10	chr14	58681980	+	ACAGAGCCTTCCCTCAGTGA
sgACTR1A_1	ACTR1A	chr10	104244108	-	TACAGGCAGGACCACAGGGG
sgACTR1A_2	ACTR1A	chr10	104247909	-	GCTGCAGACTTTCTCAGAGG
sgACTR1A_3	ACTR1A	chr10	104241904	+	TCAGGGGCCCGGAATCGGGA
sgACTR1A_4	ACTR1A	chr10	104241854	-	GGAGAGTGAAGGCATCCACG
sgACTR1A_5	ACTR1A	chr10	104250351	-	GGATCCGGTGTGATTAAAGC
sgACTR1B_1	ACTR1B	chr2	98275448	-	GCATCCTGTGCTCCTCACGG
sgACTR1B_2	ACTR1B	chr2	98274905	+	GACAACCTCAAACTCAGCCG
sgACTR1B_3	ACTR1B	chr2	98275820	-	TCAGCTGCAGACCTTCTCGG
sgACTR1B_4	ACTR1B	chr2	98275406	-	GAACCGGGAGAAGGCGGCAG
sgACTR1B_5	ACTR1B	chr2	98275062	-	GTGGTTCTAGACTCAGGGGA
sgACTR2_1	ACTR2	chr2	65455070	+	GGTGTGCGACAACGGCACCG
sgACTR2_2	ACTR2	chr2	65455035	+	GGGCGGACGATGGACAGCCA
sgACTR2_3	ACTR2	chr2	65492238	-	AGTTCTCGTTCCAACCGTGA
sgACTR2_4	ACTR2	chr2	65488389	+	TGGACGTATCATCAAAGTTG
sgACTR2_5	ACTR2	chr2	65466977	+	TCATTCCAGTTTGTGAAGTG
sgACTR3_1	ACTR3	chr2	114670786	-	CAGGAAGGGATGATAAACTG
sgACTR3_2	ACTR3	chr2	114684916	+	TAATAGTGGCCAATCCGCCA
sgACTR3_3	ACTR3	chr2	114697637	+	AATCCCTCCAGAACAATCCT
sgACTR3_4	ACTR3	chr2	114647865	+	ACGGCTGCCGGCCTGTGTGG
sgACTR3_5	ACTR3	chr2	114709377	+	TGCCCGGCTGAAATTAAGTG
sgACTR3B_1	ACTR3B	chr7	152456990	-	GGTGCCACAGTCCACCACGC
sgACTR3B_2	ACTR3B	chr7	152513606	+	TGGGTGAACGTACGTTAACG
sgACTR3B_3	ACTR3B	chr7	152522127	-	GAGATGGACTCCATAAAGTC
sgACTR3B_4	ACTR3B	chr7	152456973	+	AGGCTCCCTGCCTCCCTGCG
sgACTR3B_5	ACTR3B	chr7	152520476	+	ATGATGTGGATCCCCGGAAG
sgACTR3C_1	ACTR3C	chr7	149990449	-	TGGGTGAACGTACATTAACG
sgACTR3C_2	ACTR3C	chr7	149983561	-	ATGATGTGGATCCCCAGAAG
sgACTR3C_3	ACTR3C	chr7	149981904	+	AGATGGACTCCATAGAGTCT
sgACTR3C_4	ACTR3C	chr7	149983547	+	TACTGTTTGATCCACTTCTG
sgACTR3C_5	ACTR3C	chr7	149981916	-	GTTTGCCAACCCAGACTCTA
sgACTR5_1	ACTR5	chr20	37377233	+	GGGTCGTTCCAAGTCCGCGC
sgACTR5_2	ACTR5	chr20	37377375	+	GCAGCCTGGAGCCACTGCGC
sgACTR5_3	ACTR5	chr20	37377389	-	GAGCGCAGCATCCAGCGCAG
sgACTR5_4	ACTR5	chr20	37380834	-	TCAGCTGGAGGAGACGCTGG
sgACTR5_5	ACTR5	chr20	37380909	+	TGAGCACAGCTACATCGCTG
sgACTR6_1	ACTR6	chr12	100598823	-	GGATTACCTTTTGAAAAGGG
sgACTR6_2	ACTR6	chr12	100594626	+	TGAGATGACGACCTTAGTGC
sgACTR6_3	ACTR6	chr12	100613806	+	AAGAACATTGTCTTGACAGG
sgACTR6_4	ACTR6	chr12	100598802	-	GGATGTAAAAGAGTCCAGAA
sgACTR6_5	ACTR6	chr12	100599470	+	GGGATGTTCAGAGACAAGTT
sgACTR8_1	ACTR8	chr3	53904128	-	GTACAGCTCCATCCTAGTGG
sgACTR8_2	ACTR8	chr3	53916082	-	GAGAACGGAAAGGAGAAGGG
sgACTR8_3	ACTR8	chr3	53916068	-	GAAGGGCGGCGAGAAGGAGA
sgACTR8_4	ACTR8	chr3	53913977	-	GGACAGTTGGCTCCTAAGGG
sgACTR8_5	ACTR8	chr3	53905361	-	GGCCGGCAACGATTCCGAGG
sgACTRT1_1	ACTRT1	chrX	127185485	-	AAAGAGCTACGCAAGAGCCG
sgACTRT1_2	ACTRT1	chrX	127185234	-	GGAAAGGCTCATGAAGGAAG
sgACTRT1_3	ACTRT1	chrX	127186071	+	AGACGGAGCTGATGACATGG
sgACTRT1_4	ACTRT1	chrX	127185943	-	AGCGTGGACTGGTAACAGGA
sgACTRT1_5	ACTRT1	chrX	127185778	+	GTAGAAACCAGGCACACTGA
sgACTRT2_1	ACTRT2	chr1	2938477	+	AGCGTGGCCTGATCACAGGG
sgACTRT2_2	ACTRT2	chr1	2939359	-	GCATCTTCTCTGCACCACGG
sgACTRT2_3	ACTRT2	chr1	2938344	-	ATGGAGCTGACCATGTGCCG
sgACTRT2_4	ACTRT2	chr1	2938430	+	GGAGGCCCTGTACAAGCAGG
sgACTRT2_5	ACTRT2	chr1	2938930	+	CCGAGAAGGAGCTTTCCCGG
sgACTRT3_1	ACTRT3	chr3	169487287	-	GAACCACTGCCAGCTACCGG
sgACTRT3_2	ACTRT3	chr3	169487152	-	GGGCGGGCTAGAACTCTGCG
sgACTRT3_3	ACTRT3	chr3	169487129	-	GCGACCAAGCTCAGGACTGG
sgACTRT3_4	ACTRT3	chr3	169487269	-	GGTGGTGATCGACAACGGCT
sgACTRT3_5	ACTRT3	chr3	169487254	-	CGGCTCGGGAATGATCAAGG
sgACVR1_1	ACVR1	chr2	158655959	+	AGAGCAATCATGATAAGCAC
sgACVR1_2	ACVR1	chr2	158637036	+	ACAGTGGTCCTCATTACCGC
sgACVR1_3	ACVR1	chr2	158627001	-	GCAGGTATGGTGAGGTGTGG
sgACVR1_4	ACVR1	chr2	158595040	+	GGAACCACATCGTAGAACGG
sgACVR1_5	ACVR1	chr2	158637020	+	AGCACTGCTGGCCTTCACAG
sgACVR1B_1	ACVR1B	chr12	52370177	-	GAACAGGAGGAACACCGGGC
sgACVR1B_2	ACVR1B	chr12	52369238	-	GTAGTCAGTGTAGCAGCAGT
sgACVR1B_3	ACVR1B	chr12	52370282	-	GGAGAGACACATCTCACATG
sgACVR1B_4	ACVR1B	chr12	52370345	-	GGTACCTGAGCCAGACCCTG
sgACVR1B_5	ACVR1B	chr12	52374772	-	TGGTTCGGGCCACTGTGCGC
sgACVR1C_1	ACVR1C	chr2	158443842	-	GCATCAGTCATGCTAACCAA
sgACVR1C_2	ACVR1C	chr2	158395100	-	GACCAAGTATCCCAAACCAG
sgACVR1C_3	ACVR1C	chr2	158397618	-	TTTACTGGGAAATAGCCCGG
sgACVR1C_4	ACVR1C	chr2	158443831	-	GCTAACCAATGGAAAAGAGC
sgACVR1C_5	ACVR1C	chr2	158400998	-	CTGGCGCTCTCAATTGCTAG
sgACVR2A_1	ACVR2A	chr2	148653966	+	ATGGTGACAAAGATAAACGG
sgACVR2A_2	ACVR2A	chr2	148657416	+	GGTGTACAGGCATCACAAGA
sgACVR2A_3	ACVR2A	chr2	148657446	-	GAGTTGGAACAAGTACAGGA
sgACVR2A_4	ACVR2A	chr2	148680613	+	GAGGATAGATATGTATGCCA
sgACVR2A_5	ACVR2A	chr2	148672778	-	AAACCTAGTAATGGAGAAGG
sgACVR2B_1	ACVR2B	chr3	38519384	-	ACAGCAGCAGAAGTACACCT
sgACVR2B_2	ACVR2B	chr3	38520611	+	GGCCTCAGGACAAGCAGTCG
sgACVR2B_3	ACVR2B	chr3	38495837	-	GCGATCCCCAGAGGAGGGCG
sgACVR2B_4	ACVR2B	chr3	38518784	+	GGCGTGGGGAGGCTGAGACA
sgACVR2B_5	ACVR2B	chr3	38518863	+	GGAGCGCTGCGAAGGCGAGC
sgACVRL1_1	ACVRL1	chr12	52306927	+	TGTGAGAGCCCACATTGCAA
sgACVRL1_2	ACVRL1	chr12	52307066	-	GTAGTGGTTGACGAACTCGG
sgACVRL1_3	ACVRL1	chr12	52307103	-	GGGACACGTTGTGGTTGCAG
sgACVRL1_4	ACVRL1	chr12	52306276	-	GCATCAGAAGGCCTTTCCTG
sgACVRL1_5	ACVRL1	chr12	52306978	+	GTAGTGCTGGTGCGGGAGGA
sgACY1_1	ACY1	chr3	52018083	+	GACCAGCAAGGGTCCCGAGG
sgACY1_2	ACY1	chr3	52018114	-	TGGCGGAAGAGCGTCACCGA
sgACY1_3	ACY1	chr3	52019438	-	GTGGGAGTTGAGCAAGATGG
sgACY1_4	ACY1	chr3	52019456	-	GACAGGCACCACATCCGTGT
sgACY1_5	ACY1	chr3	52019892	+	GAGGCCTTCAAGGATTCTGA
sgACY3_1	ACY3	chr11	67414310	+	GGTCATGGTCCACGTAGCGG
sgACY3_2	ACY3	chr11	67413220	+	GCAGGTGCCCATGTTGGCCG
sgACY3_3	ACY3	chr11	67412581	+	TCAGCCCGCAGCACACCCTG
sgACY3_4	ACY3	chr11	67414465	+	GTCACAGCCACGCGACGCAG
sgACY3_5	ACY3	chr11	67413295	-	GAGAGCTGAACCAGCTGCTG
sgACYP1_1	ACYP1	chr14	75530229	-	AGGAAACACCCTGATATCAG
sgACYP1_2	ACYP1	chr14	75530249	-	ACAGGTTTGAGCATGGCAGA
sgACYP1_3	ACYP1	chr14	75528389	-	AGCTTTGCTACCAGTTATGC
sgACYP1_4	ACYP1	chr14	75520313	-	TGGGTCCAGAACACTGACCG
sgACYP1_5	ACYP1	chr14	75520261	+	CATATGACGCACCTTGGAGA
sgACYP2_1	ACYP2	chr2	54365815	+	TGGGTGAAGAATACCAGCAA
sgACYP2_2	ACYP2	chr2	54342871	+	CGAGGTGTTCGGAAGAGTGC
sgACYP2_3	ACYP2	chr2	54342837	-	GAGTGACTGGGCGGTAGACA
sgACYP2_4	ACYP2	chr2	54365787	+	TGAAGCTAGGAAAATAGGAG
sgACYP2_5	ACYP2	chr2	54365838	+	CACCGTGACAGGCCAAGTGC
sgADA_1	ADA	chr20	43252920	-	GAAGTACCAGCAGCAGACCG
sgADA_2	ADA	chr20	43254217	+	GTGGCGCATGCAGCACAGGA
sgADA_3	ADA	chr20	43251677	-	CCGTACTGTCCACGCCGGGG
sgADA_4	ADA	chr20	43257776	-	CCTCCCAGCTAACACAGCAG
sgADA_5	ADA	chr20	43255181	-	GTAGAGATGAAGGCCAAAGA
sgADAD1_1	ADAD1	chr4	123314749	-	GGTTCTGCAGGGAAAGGAGG
sgADAD1_2	ADAD1	chr4	123336539	+	GGGAATTGCAGTGATACCAG
sgADAD1_3	ADAD1	chr4	123301319	+	CGATAACTACACCCACAGGA
sgADAD1_4	ADAD1	chr4	123333869	+	CAAGTGACAAATTGACCAGA
sgADAD1_5	ADAD1	chr4	123301336	+	GGATGGTCCTCAGAAAGTTA
sgADAD2_1	ADAD2	chr16	84225031	+	GGACAGTGGGCCTGGGGCAG
sgADAD2_2	ADAD2	chr16	84225103	+	ACAGATGGGGAAGGCCCCGA
sgADAD2_3	ADAD2	chr16	84225170	-	GACACGGCCTGGCTGGCAGG
sgADAD2_4	ADAD2	chr16	84225217	-	GGAAGAGCAGGAAGATGCCC
sgADAD2_5	ADAD2	chr16	84228927	+	GAAGGAGATCTACAAGCTGG
sgADAL_1	ADAL	chr15	43638059	+	ATAGCAGTTGACAGAAGAGG
sgADAL_2	ADAL	chr15	43638097	+	GGAGACTGTAAAACTTGCCG
sgADAL_3	ADAL	chr15	43641170	+	AACATTTCTCAACTCCGGTG
sgADAL_4	ADAL	chr15	43641221	+	GAGGCAACATCGGATACCAC
sgADAL_5	ADAL	chr15	43638076	+	AGGTGGCCCTTTAGTAGCCA
sgADAM10_1	ADAM10	chr15	58971412	-	GGATTCATCCAGACTCGTGG
sgADAM10_2	ADAM10	chr15	58904108	-	GGATGATTCAGACTGTGCAA
sgADAM10_3	ADAM10	chr15	58902679	-	CCAGTACAGGGTCTGTGCAG
sgADAM10_4	ADAM10	chr15	59041691	-	TCTGCTCCTCTCCTGGGCGG
sgADAM10_5	ADAM10	chr15	58971460	-	GAAGAAGGAAGTTTTAGCCA
sgADAM11_1	ADAM11	chr17	42849007	-	GCAGGTGGAGAGGGCGGCGA
sgADAM11_2	ADAM11	chr17	42850230	-	GCACTGTAGGGTGGCCCCGG
sgADAM11_3	ADAM11	chr17	42837105	+	GTCCTGCTGGAGCTCTGCGA
sgADAM11_4	ADAM11	chr17	42837237	+	GGGTCCGCCAGGAGCCACCA
sgADAM11_5	ADAM11	chr17	42847374	+	GGAGCGCCACTTCAGCCGGG
sgADAM12_1	ADAM12	chr10	128019011	+	GAGGTCCCCACTCCCAACAG
sgADAM12_2	ADAM12	chr10	128076637	+	GCAGGGCGCGAGCAGAGCAC
sgADAM12_3	ADAM12	chr10	128019060	-	GGGGTGAGCTTATGGAACCA
sgADAM12_4	ADAM12	chr10	127782594	-	GGGCTGTAGCTGTCAAATGG
sgADAM12_5	ADAM12	chr10	127760156	-	GACCAGCCTGGAGAAAGGAA
sgADAM15_1	ADAM15	chr1	155025169	+	AGAGTCAGAGAAGGCCCCGA
sgADAM15_2	ADAM15	chr1	155026408	-	GGCTGGTACCACACCAGGGT
sgADAM15_3	ADAM15	chr1	155026672	-	GCAGGTGCAGATGGACACCC
sgADAM15_4	ADAM15	chr1	155026816	+	GAAGCTATACCCTGGAGCAG
sgADAM15_5	ADAM15	chr1	155028666	-	AATGTGCCCTGCGCCAGTGG
sgADAM17_1	ADAM17	chr2	9667917	-	GTAGACAGAGAACCACCTGA
sgADAM17_2	ADAM17	chr2	9695655	+	CCGAAGCCCGGGTCATCCGG
sgADAM17_3	ADAM17	chr2	9650199	-	GGAGCAGAACATGATCCGGA
sgADAM17_4	ADAM17	chr2	9650163	-	GCCCCGAATGAGGACCAGGG
sgADAM17_5	ADAM17	chr2	9645392	-	AGTTTGTGGGAACTCGAGGG
sgADAM18_1	ADAM18	chr8	39442175	+	GGAAGACTGCAAGCCCACGA
sgADAM18_2	ADAM18	chr8	39442143	-	GAGGGCGAGGAGAAGGAACA
sgADAM18_3	ADAM18	chr8	39442165	-	GCAGTCTTCCAAGCTCAGTG
sgADAM18_4	ADAM18	chr8	39467001	+	CAGATGCATTGCCATTACCA
sgADAM18_5	ADAM18	chr8	39468198	-	TTAAAGGAACTTTGTAGGGC
sgADAM19_1	ADAM19	chr5	156957824	-	GTCACGCTCAGCACTTGCCG
sgADAM19_2	ADAM19	chr5	156946980	-	GAGCCCCTCCCTGACAGCAA
sgADAM19_3	ADAM19	chr5	156921737	-	GGAGACACCTTTGGAAACTG
sgADAM19_4	ADAM19	chr5	156920107	+	GGTGTCAATGGGCACCGCGT
sgADAM19_5	ADAM19	chr5	156920072	-	GGGAGGCAGATCCAGTGCCG
sgADAM2_1	ADAM2	chr8	39678627	+	AAGCCAACTGAAGACTCCAG
sgADAM2_2	ADAM2	chr8	39613321	-	TGGACATCTCTGCATTGCTG
sgADAM2_3	ADAM2	chr8	39606902	+	GATTGAACTGAGCAATCTGG
sgADAM2_4	ADAM2	chr8	39606839	+	CTGGCTGGTATAGCTACAGG
sgADAM2_5	ADAM2	chr8	39679164	-	AGAATTTCTGCCACTACCAA
sgADAM20_1	ADAM20	chr14	70991356	+	GGAGAAGTGAAATACTGGGA
sgADAM20_2	ADAM20	chr14	70991317	-	AAGGTGATCAGCAGGGGCAG
sgADAM20_3	ADAM20	chr14	70990391	+	GTAGCTCGCACACACACCAC
sgADAM20_4	ADAM20	chr14	70990235	-	GAAGTACTGTGGGAATCTAG
sgADAM20_5	ADAM20	chr14	70990207	-	GAAGGGGAGGAATGTGACTG
sgADAM21_1	ADAM21	chr14	70924236	-	AGTGACTCTGATGTACACGA
sgADAM21_2	ADAM21	chr14	70924335	-	CAAGGGGATCACCACTTCCG
sgADAM21_3	ADAM21	chr14	70925143	-	ATATTCCTGCAACATAGGCT
sgADAM21_4	ADAM21	chr14	70926165	+	ACTGCCACTGTGGCTATGGG
sgADAM21_5	ADAM21	chr14	70926236	+	GGCCCAGCATCTGCAAAGAG
sgADAM22_1	ADAM22	chr7	87564412	-	GAGCGGTAGATGAGGCGCAG
sgADAM22_2	ADAM22	chr7	87563768	+	TGACGGCAGCACCATGCAGG
sgADAM22_3	ADAM22	chr7	87563806	-	ACAGAGCAGCAAGAAGGGCA
sgADAM22_4	ADAM22	chr7	87564354	+	GATGGAGCTAGAGAAGAGGA
sgADAM22_5	ADAM22	chr7	87759743	-	GTTCACCACAGATTTCGCAT
sgADAM23_1	ADAM23	chr2	207454199	+	GCGGGAAGGATGGAGACCGG
sgADAM23_2	ADAM23	chr2	207436490	+	AACGGGGCTCACTGCAGCGA
sgADAM23_3	ADAM23	chr2	207454185	+	TGAGAAGGGAAACTGCGGGA
sgADAM23_4	ADAM23	chr2	207460794	-	GGTGAAATCACAAATGCAGG
sgADAM23_5	ADAM23	chr2	207308627	-	GCAAGGCTGCAGCCCGCCAG
sgADAM28_1	ADAM28	chr8	24193096	-	GGCATGTCCCCATCAAGCAG
sgADAM28_2	ADAM28	chr8	24151695	-	ATGTACCTGCAACAGAGAGG
sgADAM28_3	ADAM28	chr8	24168922	+	GCTAGCATCAGCACATGTAG
sgADAM28_4	ADAM28	chr8	24171004	+	AAGAATTATGACAGCACCTG
sgADAM28_5	ADAM28	chr8	24157489	+	AGTGCTATAAAAGAACTCCC
sgADAM29_1	ADAM29	chr4	175896767	-	ACAGGAATCACCACATCCGG
sgADAM29_2	ADAM29	chr4	175896788	+	AGGATAACTGGCACCACCAG
sgADAM29_3	ADAM29	chr4	175896844	-	GTTTCTGGCCTCCAAAGGGC
sgADAM29_4	ADAM29	chr4	175897014	-	ACAGGTACTGAGGGAAACCA
sgADAM29_5	ADAM29	chr4	175897324	+	GAACGACTCAAAGTTGCTGG
sgADAM30_1	ADAM30	chr1	120438685	+	GAGAAAACGCGCAGATGTCG
sgADAM30_2	ADAM30	chr1	120437200	-	GCAGAAAATCTCATGTGCTG
sgADAM30_3	ADAM30	chr1	120437038	-	CCTGAGAAATGCAATACCCG
sgADAM30_4	ADAM30	chr1	120436988	+	GTGCCCACCCATACATGCAG
sgADAM30_5	ADAM30	chr1	120436891	+	GACACAACCCAAATTGACGA
sgADAM32_1	ADAM32	chr8	39114824	+	AAAGTGGTTCGCCAAGGAAG
sgADAM32_2	ADAM32	chr8	38994216	+	ACACTGTGCACCTTAAACAA
sgADAM32_3	ADAM32	chr8	39008939	-	AATTCAACTGCAGATTCCAG
sgADAM32_4	ADAM32	chr8	39009019	+	AAGCCTGAAAGAACAACCAA
sgADAM32_5	ADAM32	chr8	39027451	-	AACACTGCTCCCAAATAACG
sgADAM33_1	ADAM33	chr20	3655269	+	AAGTCCTTGGAGCCCCGGGG
sgADAM33_2	ADAM33	chr20	3655167	-	GGCATGACCAGCCTTCCTGG
sgADAM33_3	ADAM33	chr20	3654534	-	CAGGACTCTGGACATTCAGG
sgADAM33_4	ADAM33	chr20	3653355	+	GAGCCGACTTAACCTGGCCA
sgADAM33_5	ADAM33	chr20	3652923	+	AGGGAGGTCACAGTCACCCA
sgADAM7_1	ADAM7	chr8	24342814	+	GCAAGGAATTTCTTATCCAG
sgADAM7_2	ADAM7	chr8	24350710	+	GTGGCGTCAGGAACAAAATG
sgADAM7_3	ADAM7	chr8	24342861	-	GCCCACCTTAATGATACTGG
sgADAM7_4	ADAM7	chr8	24344731	+	ACAGAATGGCACATCAACTG
sgADAM7_5	ADAM7	chr8	24350569	+	GGAAAGATCTACTGCACTGG
sgADAM8_1	ADAM8	chr10	135085440	-	GGACCACAGCAAGAACCCCG
sgADAM8_2	ADAM8	chr10	135080899	+	GGGCTGGACACAGTGACCGG
sgADAM8_3	ADAM8	chr10	135087462	-	GAGGTGACGGAGCAGCCTCG
sgADAM8_4	ADAM8	chr10	135085952	-	AGGCACGGCAACGGACACGG
sgADAM8_5	ADAM8	chr10	135085712	+	TGAGCTGTGGGAGCACATGG
sgADAM9_1	ADAM9	chr8	38940541	+	TGTGAGACTAAAGGATACGG
sgADAM9_2	ADAM9	chr8	38854618	-	ACAGCAACCACCGGACACGA
sgADAM9_3	ADAM9	chr8	38854648	+	GGTGGGCCCAGTCCTCGGTG
sgADAM9_4	ADAM9	chr8	38873686	-	AAAACAGTCGCTAAGAGCAA
sgADAM9_5	ADAM9	chr8	38880711	+	GGACTGGAGATTTGGACCAA
sgADAMDEC1_1	ADAMDEC1	chr8	24251607	+	GAAACATTGTACTCACCCAG
sgADAMDEC1_2	ADAMDEC1	chr8	24254948	+	TAGATCACTCAAAAGCCCAG
sgADAMDEC1_3	ADAMDEC1	chr8	24256440	+	TGATGGGGATAAGATAAAGG
sgADAMDEC1_4	ADAMDEC1	chr8	24261558	+	AAGCCTGGAACTGATTGCGG
sgADAMDEC1_5	ADAMDEC1	chr8	24256533	-	TGAGAAGCTGAGCATGGTCG
sgADAMTS1_1	ADAMTS1	chr21	28217152	+	GCGGCGAGCAGCAGCAGCGT
sgADAMTS1_2	ADAMTS1	chr21	28217096	+	GCTCCTCGTCCTCCTCGGAG
sgADAMTS1_3	ADAMTS1	chr21	28217027	+	GGTCAAAGGCGTGCAGGCGG
sgADAMTS1_4	ADAMTS1	chr21	28216846	-	GCCGCCCTCAGCCTCTGCGA
sgADAMTS1_5	ADAMTS1	chr21	28216703	+	GCCGATTCCGCCGCAGGAGG
sgADAMTS10_1	ADAMTS10	chr19	8649854	-	GGCGTCGCACGAGTGCACGG
sgADAMTS10_2	ADAMTS10	chr19	8670566	+	CCAGCGGAGGATCTGGCAGG
sgADAMTS10_3	ADAMTS10	chr19	8670181	-	CACCCGCGTGGACCACAACG
sgADAMTS10_4	ADAMTS10	chr19	8670101	+	GAAGAGGCGGGACTCGGCTG
sgADAMTS10_5	ADAMTS10	chr19	8669904	-	GTGGCCATCAGCACCTGTGG
sgADAMTS12_1	ADAMTS12	chr5	33684041	-	GAGATGGGTGGAGACACTGG
sgADAMTS12_2	ADAMTS12	chr5	33891947	-	GAATCATGCCATGTGCCCAG
sgADAMTS12_3	ADAMTS12	chr5	33891907	+	GGAGCTGAGCCACCACGGAA
sgADAMTS12_4	ADAMTS12	chr5	33881553	-	GGGCCTGCCAGAATACCACG
sgADAMTS12_5	ADAMTS12	chr5	33881253	-	GCAGGGCACCAGAGTTGGGA
sgADAMTS13_1	ADAMTS13	chr9	136321246	+	AGGGCAGGCAGACTGTGCAG
sgADAMTS13_2	ADAMTS13	chr9	136321303	-	GAGAACTCTCAAGGACGCGG
sgADAMTS13_3	ADAMTS13	chr9	136287597	-	ATTCCGGCCACACAGAGGGG
sgADAMTS13_4	ADAMTS13	chr9	136287625	-	GCAGCCCAGGAGAAAGCCAC
sgADAMTS13_5	ADAMTS13	chr9	136289538	-	GGTGAGCCTGGAAGACATCG
sgADAMTS14_1	ADAMTS14	chr10	72468398	+	GCGACACAGAGCGGAAGCGG
sgADAMTS14_2	ADAMTS14	chr10	72434393	-	TGCTGGGCCAGACACCACGT
sgADAMTS14_3	ADAMTS14	chr10	72434463	+	ACACTCCAGTCACCTCCGGG
sgADAMTS14_4	ADAMTS14	chr10	72462115	+	GGAGCGGGGCCAGCAGGAGA
sgADAMTS14_5	ADAMTS14	chr10	72462187	+	GGAGTGGGCAGAACCTGACG
sgADAMTS15_1	ADAMTS15	chr11	130318982	-	GACCCCGCCAGTAGTAGCGG
sgADAMTS15_2	ADAMTS15	chr11	130318894	-	GGTTCGCCCGGCGAAAGCCA
sgADAMTS15_3	ADAMTS15	chr11	130319304	+	GCGGCGCAGCGCAACAGCCA
sgADAMTS15_4	ADAMTS15	chr11	130319431	+	TGGACCCTTACAAGCCGCGG
sgADAMTS15_5	ADAMTS15	chr11	130319519	+	GCGGTACGTGGAGACGCTGG
sgADAMTS16_1	ADAMTS16	chr5	5242269	-	GGAGCACTCAGAGCGCACGA
sgADAMTS16_2	ADAMTS16	chr5	5303441	-	GCCGTGTGCACTGCACGGGG
sgADAMTS16_3	ADAMTS16	chr5	5146300	+	AAATCATGCACCATCAGCGG
sgADAMTS16_4	ADAMTS16	chr5	5146345	-	AAGGTGAAGAGACTCAACCT
sgADAMTS16_5	ADAMTS16	chr5	5146540	-	GCAGGTTGAAAGGGCCACTG
sgADAMTS17_1	ADAMTS17	chr15	100881262	+	GCAGGCGCTGAGCGAGACGA
sgADAMTS17_2	ADAMTS17	chr15	100649271	+	GCAGTGGGGACTCCTTCCCG
sgADAMTS17_3	ADAMTS17	chr15	100537733	-	GAAAGGCTTCCAGCACCGGG
sgADAMTS17_4	ADAMTS17	chr15	100516391	-	GAAGGGCCTGCAGTCCCGGG
sgADAMTS17_5	ADAMTS17	chr15	100882061	+	AGCACGGGCAGGACGAGCGG
sgADAMTS18_1	ADAMTS18	chr16	77465324	+	GTGACTGCTCAAAATCGCCG
sgADAMTS18_2	ADAMTS18	chr16	77401480	-	CAGCAGAGGAGAAGATCCAG
sgADAMTS18_3	ADAMTS18	chr16	77401443	+	GATAATTCCGGCCAGAGCCG
sgADAMTS18_4	ADAMTS18	chr16	77398141	-	GGTGGCAGACAAGAAAATGG
sgADAMTS18_5	ADAMTS18	chr16	77398125	-	ATGGTGGAAAAGCATGGCAA
sgADAMTS19_1	ADAMTS19	chr5	128796135	-	GGAACCCCAGCTGGTAAAGG
sgADAMTS19_2	ADAMTS19	chr5	128797073	+	GAGTCGCAGGAGCTGCCGCG
sgADAMTS19_3	ADAMTS19	chr5	128797421	+	GCTTCTTTCAGCACCTGTGG
sgADAMTS19_4	ADAMTS19	chr5	128862071	+	AGTGGTTGCAGACCCAGCAA
sgADAMTS19_5	ADAMTS19	chr5	128984555	-	GGCAAACCTGCAGGACAAGG
sgADAMTS2_1	ADAMTS2	chr5	178770777	+	GCAGTTGCTGAGCGCCACAG
sgADAMTS2_2	ADAMTS2	chr5	178580494	-	GGGCTACATGATGTGCACGG
sgADAMTS2_3	ADAMTS2	chr5	178634691	+	GCTGTCCAGGCTGTCCAGGG
sgADAMTS2_4	ADAMTS2	chr5	178634621	-	GAGGGCACGCAGGCATGCTG
sgADAMTS2_5	ADAMTS2	chr5	178581039	+	GCAGTACTCACTGCAGGTAG
sgADAMTS20_1	ADAMTS20	chr12	43944719	-	GCCGTCGTCAGCTTATGCGG
sgADAMTS20_2	ADAMTS20	chr12	43825267	-	GTGGTAAAGGAACAAAGCAG
sgADAMTS20_3	ADAMTS20	chr12	43944925	+	ATAGTGGGTTCGGAACGGCA
sgADAMTS20_4	ADAMTS20	chr12	43944862	+	GGCCAGAAAGGATGCATCGG
sgADAMTS20_5	ADAMTS20	chr12	43944841	+	GTGCACCTCGGTGTAGCCGG
sgADAMTS3_1	ADAMTS3	chr4	73414204	+	ACAGTTGCTGATGGCAACAG
sgADAMTS3_2	ADAMTS3	chr4	73205321	-	AATGAGACGCCGCAGACACG
sgADAMTS3_3	ADAMTS3	chr4	73163999	-	CAGTGTTCCAAACCCTGTGG
sgADAMTS3_4	ADAMTS3	chr4	73156741	-	GAACACTGCACCAAAACCTG
sgADAMTS3_5	ADAMTS3	chr4	73156651	-	GTGCACAGCAAATACTGCAT
sgADAMTS4_1	ADAMTS4	chr1	161163845	+	GAGGTGGCCAGAGCACCAGA
sgADAMTS4_2	ADAMTS4	chr1	161168390	-	GACAGGCTCGCATCCCGGGA
sgADAMTS4_3	ADAMTS4	chr1	161168166	+	GCGGCACAACAGCCTGGCAG
sgADAMTS4_4	ADAMTS4	chr1	161168132	-	GGAGACGCTGCTACTAGAGC
sgADAMTS4_5	ADAMTS4	chr1	161166418	+	GCCAGGCACAGAAGCTGCGC
sgADAMTS5_1	ADAMTS5	chr21	28338589	+	GCGGCTGCTGCAGCAGTCGG
sgADAMTS5_2	ADAMTS5	chr21	28338460	-	GACCAACTCTACTCCGGCGG
sgADAMTS5_3	ADAMTS5	chr21	28338314	+	GATAGAAGCAGTGGCTCCGG
sgADAMTS5_4	ADAMTS5	chr21	28338079	+	GTTTCGCAGCTGGCGCGCGG
sgADAMTS5_5	ADAMTS5	chr21	28337946	-	GCTCAGGACCGCAGACGTGG
sgADAMTS6_1	ADAMTS6	chr5	64769407	+	GAGAACTGTATGAAAGCCTG
sgADAMTS6_2	ADAMTS6	chr5	64756088	+	AAAATGCTTGGAATCCTCTG
sgADAMTS6_3	ADAMTS6	chr5	64748590	-	AGTGGCAGACAAAATGATGG
sgADAMTS6_4	ADAMTS6	chr5	64747309	+	TAAGAACTGCATTATCGTGG
sgADAMTS6_5	ADAMTS6	chr5	64558689	-	GGAGAGTGCAGCAGGACCTG
sgADAMTS7_1	ADAMTS7	chr15	79092657	-	GCTTTGTGAGCGAGACGCGG
sgADAMTS7_2	ADAMTS7	chr15	79089025	-	GGTCGGTCAGCAAAGAGAAG
sgADAMTS7_3	ADAMTS7	chr15	79088967	-	GGAGTACCACGGACAGCCGC
sgADAMTS7_4	ADAMTS7	chr15	79080624	+	GCGGCGTCGTACAGGAGCTG
sgADAMTS7_5	ADAMTS7	chr15	79069852	+	GAGGACGCCAGGTGGCACCG
sgADAMTS8_1	ADAMTS8	chr11	130297632	-	GGAGAGAGGAGACCACCAGG
sgADAMTS8_2	ADAMTS8	chr11	130297602	-	GGAGGAGAGCCAAGAAGAGG
sgADAMTS8_3	ADAMTS8	chr11	130297770	-	GGAGTTCACCATCCAGCCGC
sgADAMTS8_4	ADAMTS8	chr11	130297732	+	CAGGCGGTGCGGCTGAGCCA
sgADAMTS8_5	ADAMTS8	chr11	130289109	-	GAATTCCATCAACCTGATGG
sgADAMTS9_1	ADAMTS9	chr3	64673258	-	GATGGGGAGCCCAGACGCCG
sgADAMTS9_2	ADAMTS9	chr3	64672541	-	TCCACTTCAAAAGAACGCGA
sgADAMTS9_3	ADAMTS9	chr3	64672494	+	GAGGAGGCGAAGGCAGGCCA
sgADAMTS9_4	ADAMTS9	chr3	64672374	+	AGGAGGGTGACAGTGAACAG
sgADAMTS9_5	ADAMTS9	chr3	64666964	-	GGATGAACAAGAAGATGAAG
sgADAMTSL1_1	ADAMTSL1	chr9	18474272	-	GGAGCAGGAAAGCCAGAAAG
sgADAMTSL1_2	ADAMTSL1	chr9	18504832	+	CAGGACCGCACGCTCCGAGG
sgADAMTSL1_3	ADAMTSL1	chr9	18504924	-	GCAGCGCCTCAGAGAGTAGG
sgADAMTSL1_4	ADAMTSL1	chr9	18680321	-	GGAGCACGCGGTCCATGGGG
sgADAMTSL1_5	ADAMTSL1	chr9	18680456	-	AATGTTGCAGGGCTGCGCGA
sgADAMTSL2_1	ADAMTSL2	chr9	136419752	+	GAGGTGTGCGAGCAGGCCGG
sgADAMTSL2_2	ADAMTSL2	chr9	136426352	+	GTCCCGCGGACATGTACCGG
sgADAMTSL2_3	ADAMTSL2	chr9	136402630	+	GTGGGGTGACATCCCAGGAG
sgADAMTSL2_4	ADAMTSL2	chr9	136404904	+	GGACGGGAGGAGCTTCCGCG
sgADAMTSL2_5	ADAMTSL2	chr9	136404957	+	ACAACGGGCGGACGCACCAG
sgADAMTSL3_1	ADAMTSL3	chr15	84324515	-	GGGGCTCGTCCAGGAAGCCA
sgADAMTSL3_2	ADAMTSL3	chr15	84373176	-	GAGAAAGTGCAAACTCGGGA
sgADAMTSL3_3	ADAMTSL3	chr15	84373198	-	TCTTCCAGAAAACTTCCCTG
sgADAMTSL3_4	ADAMTSL3	chr15	84506858	+	GCAACTGGGAAGCAATGCCA
sgADAMTSL3_5	ADAMTSL3	chr15	84561474	+	GTGGAGGAGGGATTCAGAGA
sgADAMTSL4_1	ADAMTSL4	chr1	150525052	-	GATCCAAGCAGAGCTGAGGG
sgADAMTSL4_2	ADAMTSL4	chr1	150525532	-	GAGGGAGGGGCAGACTCGGG
sgADAMTSL4_3	ADAMTSL4	chr1	150525628	-	ACTGTGTCCTGTACAAGGGG
sgADAMTSL4_4	ADAMTSL4	chr1	150526448	-	GCTGAGGGTCAGGCTCCAGG
sgADAMTSL4_5	ADAMTSL4	chr1	150527945	-	GGACATAGAAGCGGAAGCCA
sgADAMTSL5_1	ADAMTSL5	chr19	1510891	+	GCAGGAGGTTCTGGAAGAGG
sgADAMTSL5_2	ADAMTSL5	chr19	1510168	-	GCACCCAGAAGACCTACCAG
sgADAMTSL5_3	ADAMTSL5	chr19	1507583	-	GGGCGCCAGACACATCCGCG
sgADAMTSL5_4	ADAMTSL5	chr19	1508429	+	GACGAGTCCTTACAAGGCAG
sgADAMTSL5_5	ADAMTSL5	chr19	1506857	+	AAGGGGCTGTAGCGCTCCCG
sgADAP1_1	ADAP1	chr7	959672	-	ACAGGCTCCTTCGAGAGCAG
sgADAP1_2	ADAP1	chr7	939120	-	TCTGACCCACAGCAAACGGA
sgADAP1_3	ADAP1	chr7	938734	-	GCGAGACGGAGTCCGACCAG
sgADAP1_4	ADAP1	chr7	938703	-	GGCGGCCTTCCAGAAGGCGG
sgADAP1_5	ADAP1	chr7	975080	-	TGAGCTGCTCGGGAATCCAC
sgADAP2_1	ADAP2	chr17	29276331	-	ACTGCAGACGGGCTGCACGG
sgADAP2_2	ADAP2	chr17	29249040	+	ATCGCGAGCGCAACAAGAAG
sgADAP2_3	ADAP2	chr17	29249964	+	ACTGGGCCTCTTACAAGCTG
sgADAP2_4	ADAP2	chr17	29253868	-	CGAACTTGGCCTTCACACGG
sgADAP2_5	ADAP2	chr17	29261193	+	GCTGCTTAAGGTAACCGAGA
sgADAR_1	ADAR	chr1	154570937	-	GCTAGAGGAAGCCAAAGCCA
sgADAR_2	ADAR	chr1	154570412	+	AAGGATGTGGCTGAAGGGGT
sgADAR_3	ADAR	chr1	154569631	-	CATGAAGGCCCTGCATGGGG
sgADAR_4	ADAR	chr1	154569318	+	TGAATTCAGCAGCAAAGCCA
sgADAR_5	ADAR	chr1	154562740	-	AGAACGCATGGGTTTCACAG
sgADARB1_1	ADARB1	chr21	46595766	+	CAGAAAGCGGCCCCTGGAGG
sgADARB1_2	ADARB1	chr21	46595807	+	AGTACCGCCTGAAGAAAAGG
sgADARB1_3	ADARB1	chr21	46595819	+	AGAAAAGGAGGAAAACACCA
sgADARB1_4	ADARB1	chr21	46596277	-	GGTGGTAAGACAGGGAGAGG
sgADARB1_5	ADARB1	chr21	46596450	+	GAGAAACAAGAAGCTTGCCA
sgADARB2_1	ADARB2	chr10	1405912	-	GGTGGCGCCCAAGAACGCGC
sgADARB2_2	ADARB2	chr10	1284255	-	GGTGAATGACTGCCACGCGG
sgADARB2_3	ADARB2	chr10	1779270	-	AATGCAAGTCCAAGAGGAGG
sgADARB2_4	ADARB2	chr10	1421287	-	TCCTGGCATCACAAACACGG
sgADARB2_5	ADARB2	chr10	1406098	-	TCCAGGTACCAGCAGCGCGG
sgADAT1_1	ADAT1	chr16	75646269	-	GTAGTGACAAGATGGCCCGA
sgADAT1_2	ADAT1	chr16	75654592	-	TGAGTGGACATTATTGGCAG
sgADAT1_3	ADAT1	chr16	75654190	-	GGAACAGGAACAAAATGCAT
sgADAT1_4	ADAT1	chr16	75646555	-	GCAGCCAGGGAGGTCACCAA
sgADAT1_5	ADAT1	chr16	75646441	-	ACTGTCACCAGAATAGCCCC
sgADAT2_1	ADAT2	chr6	143771786	-	GTGGCTGGGTATGGAGGCGA
sgADAT2_2	ADAT2	chr6	143771717	-	GGAGACCGAAAAGTGGATGG
sgADAT2_3	ADAT2	chr6	143754982	+	GCAGCTGCACACATAATGCA
sgADAT2_4	ADAT2	chr6	143771761	-	GCACCCAAGCCAGCTGCAAG
sgADAT2_5	ADAT2	chr6	143753721	+	TGACAGCCATATACAACCAG
sgADAT3_1	ADAT3	chr19	1912496	+	GACCAGGGGCCAGTTCGAGG
sgADAT3_2	ADAT3	chr19	1912088	+	GCTGAGGATGGAGCCCGCCC
sgADAT3_3	ADAT3	chr19	1912181	-	GCTTCTCGGACAGGACAGGG
sgADAT3_4	ADAT3	chr19	1912403	-	GGAGCTCAGCCAGCGAGCGC
sgADAT3_5	ADAT3	chr19	1912573	-	GGAGAAGAGCCGCCCAGCCA
sgADC_1	ADC	chr1	33547901	+	CAGTACCCGAGACCTGCTGA
sgADC_2	ADC	chr1	33558985	+	GAAGAAGCACCATGTGGAGG
sgADC_3	ADC	chr1	33563683	-	GTACACGATGGTCTTGGAGG
sgADC_4	ADC	chr1	33583587	+	TGGCTGCCGCAACTACACGT
sgADC_5	ADC	chr1	33547874	+	GGACTTTGTGATGGTGGAGG
sgADCK1_1	ADCK1	chr14	78353508	+	GCTGCATGATGGGCGGACGG
sgADCK1_2	ADCK1	chr14	78353537	+	AGGTCCAGCACCCAAAGGTG
sgADCK1_3	ADCK1	chr14	78374160	-	GCTCCGTGGACAGGTCCCAG
sgADCK1_4	ADCK1	chr14	78390886	+	GGTGCGGAAGCACCCCGGCA
sgADCK1_5	ADCK1	chr14	78397930	-	AAGATGAGCAGCATCTGGCG
sgADCK2_1	ADCK2	chr7	140380865	+	CCAGCAGGCAGGAATTCCCG
sgADCK2_2	ADCK2	chr7	140389456	+	GGAGGGGTTCAAAACCGAGA
sgADCK2_3	ADCK2	chr7	140373334	+	AAGGGTCCGCTGCAGCGGGG
sgADCK2_4	ADCK2	chr7	140373441	-	GAATTTCACCAACAGAGCGC
sgADCK2_5	ADCK2	chr7	140373513	-	AAGCAGGTGGAGCCAGAGGG
sgADCK3_1	ADCK3	chr1	227149167	+	GCAGCACTTGGGCATCGGAG
sgADCK3_2	ADCK3	chr1	227152856	-	CAGGAGCTGGGCCCTCGCTG
sgADCK3_3	ADCK3	chr1	227152930	-	GTTGGCCCTGCCCAGAGGGG
sgADCK3_4	ADCK3	chr1	227153090	+	GAACAAGCAGCACAAACAGA
sgADCK3_5	ADCK3	chr1	227170594	+	GAAAACTCTCAACAACGACC
sgADCK4_1	ADCK4	chr19	41220170	+	GGGGTAATGATACCTGGGGC
sgADCK4_2	ADCK4	chr19	41209703	-	CAAGGTGGCCTCCTTGGAGG
sgADCK4_3	ADCK4	chr19	41209643	-	GGGCCTGCTGAGGGACGGGA
sgADCK4_4	ADCK4	chr19	41209503	+	GAATGCTCTGGGCTATGCCG
sgADCK4_5	ADCK4	chr19	41208515	+	GGGCACAAGCCGCCTCACGA
sgADCK5_1	ADCK5	chr8	145608306	+	GAGGAAGGTGCTCTCCACCG
sgADCK5_2	ADCK5	chr8	145608343	-	TAGCGGGCTCCGAGGAGCAG
sgADCK5_3	ADCK5	chr8	145608384	+	GAAGAGGAGGATGCGGCTCG
sgADCK5_4	ADCK5	chr8	145617667	-	TGAGCATCTCGGCGAACAGG
sgADCK5_5	ADCK5	chr8	145618012	-	GATACGTGGCGCCCGCCAGG
sgADCY1_1	ADCY1	chr7	45688355	-	GTCCCATCTCCACACAGCAG
sgADCY1_2	ADCY1	chr7	45697392	-	GCAAGCCCAGGACACCACAG
sgADCY1_3	ADCY1	chr7	45717470	+	GAGGGCATTAAGAACAGCCT
sgADCY1_4	ADCY1	chr7	45717541	-	GTTGACGCGAGTGCCCGGGG
sgADCY1_5	ADCY1	chr7	45717575	-	TCTGGCGGGCTTCTAAGAGG
sgADCY10_1	ADCY10	chr1	167793730	+	GACATCTGCTAAGTCTGCAG
sgADCY10_2	ADCY10	chr1	167791272	+	CAGAGGAATAAAGTCCCAGG
sgADCY10_3	ADCY10	chr1	167787487	-	GGTATGCCAGACTTCAGGAA
sgADCY10_4	ADCY10	chr1	167787329	-	TCAGAGAATGCCCAAGCCAG
sgADCY10_5	ADCY10	chr1	167863111	-	GTCCCTACAAAAGTATGTGA
sgADCY2_1	ADCY2	chr5	7690824	+	GCTGCCGGCCCACATCGCCA
sgADCY2_2	ADCY2	chr5	7695918	-	CATGTGGACTAGTTCTCCCG
sgADCY2_3	ADCY2	chr5	7707855	+	GAATGGCGCTTATAAAGTGG
sgADCY2_4	ADCY2	chr5	7709394	-	GTACCGGGTCATGCGGACCG
sgADCY2_5	ADCY2	chr5	7757611	-	GCGGTTGGCAATGATGCCCG
sgADCY3_1	ADCY3	chr2	25095535	+	GGACATGATGCCCACAGCGA
sgADCY3_2	ADCY3	chr2	25062872	-	GGAGAAGACCAAGACTGGGG
sgADCY3_3	ADCY3	chr2	25141701	+	GAAGCGAGGCAGGCACAGGC
sgADCY3_4	ADCY3	chr2	25095495	-	GCACCGCAAGGCCTTCCTGG
sgADCY3_5	ADCY3	chr2	25064183	-	CGGCTTGCCCGACTACCGGG
sgADCY4_1	ADCY4	chr14	24798723	-	CAGGCGAGTGCACATCACAG
sgADCY4_2	ADCY4	chr14	24792589	+	GGAGAGGTTGGAAATCATGG
sgADCY4_3	ADCY4	chr14	24791376	-	GAAGAAGCTGAGGCAGGAGA
sgADCY4_4	ADCY4	chr14	24801785	+	CAGCAGATGCGAGAGTGAGG
sgADCY4_5	ADCY4	chr14	24801021	-	GCTCCCTGCACTCACGCCGG
sgADCY5_1	ADCY5	chr3	123023001	+	GGAGAGGGTCTGCAGTGGGG
sgADCY5_2	ADCY5	chr3	123071281	-	GCAGCGGGAGAACCAGCAGC
sgADCY5_3	ADCY5	chr3	123047510	-	CACGCTAGCCAACCACATGG
sgADCY5_4	ADCY5	chr3	123046541	-	TACGAGGTGGAGCCAGGCTG
sgADCY5_5	ADCY5	chr3	123044236	-	GGGCACAACCCACCACACTG
sgADCY6_1	ADCY6	chr12	49177058	+	TGGGTGGCTCTGCATCCCGG
sgADCY6_2	ADCY6	chr12	49170065	-	GAGGTGGAGCCAGGCCGTGG
sgADCY6_3	ADCY6	chr12	49177163	-	GGATGAACGGAAAACAGCCT
sgADCY6_4	ADCY6	chr12	49177150	-	ACAGCCTGGGGTGAACGCAA
sgADCY6_5	ADCY6	chr12	49176916	-	GAGGTGACAACGACAGCGGG
sgADCY7_1	ADCY7	chr16	50334990	+	TAGCCGGGTGCACATCACGG
sgADCY7_2	ADCY7	chr16	50322081	+	AGGGTGGAGGATGCCAGCCA
sgADCY7_3	ADCY7	chr16	50322218	-	GAGGGCCACGCAGGCAGTGG
sgADCY7_4	ADCY7	chr16	50324432	-	GACGTACATCAGCACAGAGA
sgADCY7_5	ADCY7	chr16	50325654	-	GAAGACAATGAACAGGAAGA
sgADCY8_1	ADCY8	chr8	131949341	+	GACCCATTTCAACACAGCAG
sgADCY8_2	ADCY8	chr8	132052459	-	GCGGCTGCTGTGGCAGACGG
sgADCY8_3	ADCY8	chr8	132052362	-	AAAGCCTCGGACCCTGCGGG
sgADCY8_4	ADCY8	chr8	132052317	+	GCCGAGTCGCCTGACAGCTG
sgADCY8_5	ADCY8	chr8	132052242	-	AAAGTCTTCCCGGAACGCAG
sgADCY9_1	ADCY9	chr16	4027498	+	GAGACGTAGAGCAGGAGCAG
sgADCY9_2	ADCY9	chr16	4165398	-	GCTGCATCACCACAGCACCG
sgADCY9_3	ADCY9	chr16	4165379	-	GAGGTGAGCTGCGACTCCAG
sgADCY9_4	ADCY9	chr16	4165184	+	GAGGCCCTCTCGAACAGCTG
sgADCY9_5	ADCY9	chr16	4165140	-	CGACTCGGTGAACCTGGAGG
sgADCYAP1_1	ADCYAP1	chr18	908325	-	CGACTGCAGGTGCTTCCCGG
sgADCYAP1_2	ADCYAP1	chr18	905489	-	CCAGCACCTACCTGATCCCG
sgADCYAP1_3	ADCYAP1	chr18	907697	-	GAGCCATCGAAGTCTGGCAG
sgADCYAP1_4	ADCYAP1	chr18	907667	+	GAAGAGGCGTACGGCGAGGA
sgADCYAP1_5	ADCYAP1	chr18	908306	+	GTGCTGGACCAGCTGTCCGC
sgADCYAP1R1_1	ADCYAP1R1	chr7	31123766	+	GGTGAGCCGGAACTGCACGG
sgADCYAP1R1_2	ADCYAP1R1	chr7	31104451	-	GCAGTCAGAATGCATGGCAG
sgADCYAP1R1_3	ADCYAP1R1	chr7	31104493	+	TGTGCCTGGAGAAGATCCAG
sgADCYAP1R1_4	ADCYAP1R1	chr7	31123807	-	GGCATCAAAGTAATGAGGGA
sgADCYAP1R1_5	ADCYAP1R1	chr7	31124422	-	ACAAAGGATGACCATGGCAG
sgADD1_1	ADD1	chr4	2895739	+	GACCAGAGTGAACTCCGAGC
sgADD1_2	ADD1	chr4	2906633	+	ACAGTTTTCAGAAGCAGCAG
sgADD1_3	ADD1	chr4	2909504	-	AAACAGGTTAGGGACAGCAG
sgADD1_4	ADD1	chr4	2916721	+	GGAGGAGTACCGCAGGGAGG
sgADD1_5	ADD1	chr4	2916736	+	GGAGGTGGAGAGGAAGCAGA
sgADD2_1	ADD2	chr2	70933429	-	CATGCGCCTTCGCAACCGGG
sgADD2_2	ADD2	chr2	70919630	-	GGGCAGCAGCTGCTTCCCAG
sgADD2_3	ADD2	chr2	70910824	-	GAAGCACCGGCCCCATGAGG
sgADD2_4	ADD2	chr2	70904975	-	GAGGTGGAGAAATCCAGCAG
sgADD2_5	ADD2	chr2	70931459	+	AAGATGTCGGGAAGACTGCG
sgADD3_1	ADD3	chr10	111872667	-	AAAACTGACATACTGAGAGG
sgADD3_2	ADD3	chr10	111879049	+	AGGGTCACTTGAAGAACAGG
sgADD3_3	ADD3	chr10	111879070	+	GGAGAGAATTCAACTGCAGA
sgADD3_4	ADD3	chr10	111885599	+	GACTCATCTAAAGTTAGTGG
sgADD3_5	ADD3	chr10	111860432	-	GAGGAGTGGTAATCACGCCT
sgADH1A_1	ADH1A	chr4	100208091	+	CCATGGTACCACTAACCACG
sgADH1A_2	ADH1A	chr4	100203685	-	TATGGGCTGTAAAGCAGCTG
sgADH1A_3	ADH1A	chr4	100203574	-	CTACAAGAAACCCATCCAGG
sgADH1A_4	ADH1A	chr4	100208109	-	CTGTGGCACAGATGACCACG
sgADH1A_5	ADH1A	chr4	100205760	-	CCAGTGTAAGCAATCCTCAG
sgADH1B_1	ADH1B	chr4	100237168	-	CACCTTCTCCCAGTACACGG
sgADH1B_2	ADH1B	chr4	100232734	+	GAGAGGTTCTGGGAAGCAGG
sgADH1B_3	ADH1B	chr4	100232694	-	TGACTGGACGCACCTGGAAG
sgADH1B_4	ADH1B	chr4	100239287	+	CCAGGTTGCCACTAACCACG
sgADH1B_5	ADH1B	chr4	100232028	-	AGAAGGTATCCCAAAACTTG
sgADH4_1	ADH4	chr4	100048425	-	GGAGTAGCTGCTGGTAGCAA
sgADH4_2	ADH4	chr4	100062694	-	GGAGTGACCAACGTCAAACC
sgADH4_3	ADH4	chr4	100057619	-	GGCTGCAATCAACAATGCCA
sgADH4_4	ADH4	chr4	100052888	+	AGACAGCACAAGTCGAACCA
sgADH4_5	ADH4	chr4	100052777	-	GTTTGTGAAGGCTAAAGCCC
sgADH5_1	ADH5	chr4	99997492	-	GTGCTCATTGAGATGACCGA
sgADH5_2	ADH5	chr4	100003225	+	TCAGGGTATAGGCATCGGTG
sgADH5_3	ADH5	chr4	100003155	-	GCTGGAATTGTGGAAAGTGT
sgADH5_4	ADH5	chr4	100006268	-	GGCTCATGAAGTTCGAATCA
sgADH5_5	ADH5	chr4	99998060	-	TTTAGAGTCACTCAAGGGAA
sgADH6_1	ADH6	chr4	100131611	+	GAGGTACATTCTCCACACTG
sgADH6_2	ADH6	chr4	100131251	+	GATTGCAGCACCAAACCCAG
sgADH6_3	ADH6	chr4	100129953	-	GGAGAAATTTAAGAAGGCAC
sgADH6_4	ADH6	chr4	100137335	-	AGTGGCCCCACCAAAGGCAA
sgADH6_5	ADH6	chr4	100134765	-	GGAGTAAGCACAGTGAAACC
sgADH7_1	ADH7	chr4	100341730	-	GAAATGACAGGCAACAACGT
sgADH7_2	ADH7	chr4	100349651	-	GGAGTGACTACAGTGAAACC
sgADH7_3	ADH7	chr4	100349296	+	TACATTGTGGCAGAAAGAGA
sgADH7_4	ADH7	chr4	100349061	+	TACTGGTGTTCATGAAGTGG
sgADH7_5	ADH7	chr4	100341818	-	AGACAAATTTGAGAAGGCCA
sgADHFE1_1	ADHFE1	chr8	67356882	-	GCACAGGAGGGAGCTTGGAG
sgADHFE1_2	ADHFE1	chr8	67361147	-	GGCATGTGGAGGGTGTGCAG
sgADHFE1_3	ADHFE1	chr8	67361110	+	GAGAGCCATCAAACCCACAC
sgADHFE1_4	ADHFE1	chr8	67361184	-	AAGCACATCAAAGCCACTGT
sgADHFE1_5	ADHFE1	chr8	67366371	+	GAAATGCTGGTGTTCATCTG
sgADI1_1	ADI1	chr2	3504600	+	GAAGCGGTGATAGATCCCCG
sgADI1_2	ADI1	chr2	3523168	+	GCTGCTCCAGGCCCACTGGG
sgADI1_3	ADI1	chr2	3504666	-	TGAGGGACAAGGAGGACCAG
sgADI1_4	ADI1	chr2	3504619	-	GACATGGTGACGCTCCCCGC
sgADI1_5	ADI1	chr2	3517682	-	GAAGAGAGAGGAACTACTCC
sgADIG_1	ADIG	chr20	37209962	-	ACAACAGCAAACCCACAGGG
sgADIG_2	ADIG	chr20	37209896	+	GAAGTACCCTTTGATGCCGC
sgADIG_3	ADIG	chr20	37209915	-	AATGTGAGGTCGTTCACCAG
sgADIG_4	ADIG	chr20	37209944	-	GGAGGCAGAACCAGAAAACC
sgADIG_5	ADIG	chr20	37209996	+	CTACGCTTCTTACTTAGCCA
sgADIPOQ_1	ADIPOQ	chr3	186570949	+	GGCCTGCACAGGTTGGATGG
sgADIPOQ_2	ADIPOQ	chr3	186570995	+	AATGGGGCCCCAGGCCGTGA
sgADIPOQ_3	ADIPOQ	chr3	186570896	+	GACCAGGAAACCACGACTCA
sgADIPOQ_4	ADIPOQ	chr3	186570909	-	GACTCCGGGCCCTTGAGTCG
sgADIPOQ_5	ADIPOQ	chr3	186570979	+	AGGGCATCCGGGCCATAATG
sgADIPOR1_1	ADIPOR1	chr1	202914157	+	GAAAGAGCCAGGAGAAGCTG
sgADIPOR1_2	ADIPOR1	chr1	202920126	-	TAACAGGGAAGCTGACACGG
sgADIPOR1_3	ADIPOR1	chr1	202913006	+	AGAAGGAATAATAGAGCCAG
sgADIPOR1_4	ADIPOR1	chr1	202912937	+	CAATGATGGCAGAAATGCCC
sgADIPOR1_5	ADIPOR1	chr1	202920090	-	GGGACCCCTGCTAGAAGAGA
sgADIPOR2_1	ADIPOR2	chr12	1882035	+	GAAGCTCCTCAGGAAGATGA
sgADIPOR2_2	ADIPOR2	chr12	1863585	+	CAACTGGATGGTACACGAAG
sgADIPOR2_3	ADIPOR2	chr12	1863606	+	GGTGATAATGACAGCCACCA
sgADIPOR2_4	ADIPOR2	chr12	1882076	-	CATGATGGGCTTGTAAGAGA
sgADIPOR2_5	ADIPOR2	chr12	1887015	+	GCCAGGTATGGGAAGGTCGG
sgADIRF_1	ADIRF	chr10	88728319	+	GCAGGACCTGAAGCAACAGG
sgADIRF_2	ADIRF	chr10	88729988	+	GGTGGACCAGGCCACAGAGG
sgADIRF_3	ADIRF	chr10	88729970	+	AGCGGCAGCTCAGCAAGTGG
sgADIRF_4	ADIRF	chr10	88728334	+	ACAGGTGGAGGGGACCGCCC
sgADIRF_5	ADIRF	chr10	88728293	+	CCCGAAGCCATGGCAAGCAA
sgADK_1	ADK	chr10	75960553	-	ACAGCAGAGATGTCAAGCAG
sgADK_2	ADK	chr10	76360204	+	GAATCGTGATCTTCACCCAA
sgADK_3	ADK	chr10	76074450	+	AAAGTCGAATATCATGCTGG
sgADK_4	ADK	chr10	76153996	-	GTAGTAATGAGCATCCACAT
sgADK_5	ADK	chr10	76154034	-	CATGCAGCACAAGTTCCTGT
sgADM_1	ADM	chr11	10327516	+	GTCGTGGGAAGAGGGAACTG
sgADM_2	ADM	chr11	10327598	+	TATTCGGCCCCAGGACATGA
sgADM_3	ADM	chr11	10327608	-	GAGGCACCCTTCATGTCCTG
sgADM_4	ADM	chr11	10327264	-	ACCCAGGTACATCAGGGCGA
sgADM_5	ADM	chr11	10327310	+	CGCTCGGTTGGATGTCGCGT
sgADM2_1	ADM2	chr22	50920299	-	GAGGCTGATGCAACCCAGGG
sgADM2_2	ADM2	chr22	50920318	-	CAGGGAGCTGCAGGCAGAGG
sgADM2_3	ADM2	chr22	50920336	-	GGCTGCGGGACAGCGAGCCA
sgADM2_4	ADM2	chr22	50920365	+	ACCCGCGACCCGTCAAACCC
sgADM2_5	ADM2	chr22	50920273	+	CGCCATGGCCCGGATCCCGA
sgADM5_1	ADM5	chr19	50193106	-	GCAACAGCAGGATGAGGATG
sgADM5_2	ADM5	chr19	50193147	+	GGGACCTGGACACTGCAGCC
sgADM5_3	ADM5	chr19	50193118	-	AGAAGGCGAGGAGCAACAGC
sgADM5_4	ADM5	chr19	50193130	-	CCCCTTGGGCGGAGAAGGCG
sgADM5_5	ADM5	chr19	50193411	-	GGTGGGTCCGGCATACGCCC
sgADNP_1	ADNP	chr20	49518581	-	CATGGGAGGATGTAGGACTG
sgADNP_2	ADNP	chr20	49520506	+	CAAGATTGTTGACAGGAAGT
sgADNP_3	ADNP	chr20	49520489	-	TTGGCAGTTTAAGAAAAGCC
sgADNP_4	ADNP	chr20	49510235	-	GGAGTCAAATCTGTAGGCCA
sgADNP_5	ADNP	chr20	49510136	-	GTAAAGCAGTTACTTCCAAG
sgADNP2_1	ADNP2	chr18	77875512	+	CAGCTGCAAGGAGTTACTGA
sgADNP2_2	ADNP2	chr18	77891054	+	GGAACCTTCTGGAAAGAAAG
sgADNP2_3	ADNP2	chr18	77875500	+	TATTGGGCTTGACAGCTGCA
sgADNP2_4	ADNP2	chr18	77896031	-	GCAGTGGATGCACTTGAAGG
sgADNP2_5	ADNP2	chr18	77894243	-	GGAATGAGTGAGGCTTCCAG
sgADO_1	ADO	chr10	64565219	+	GACAAGCTAGACGCGGGCGG
sgADO_2	ADO	chr10	64565029	-	GCTGCAGTGTGGCCTTGCGC
sgADO_3	ADO	chr10	64565161	-	GCATGCCGTGCATGCCCGGG
sgADO_4	ADO	chr10	64565332	+	TTCGCGGGCCGAGTACACCG
sgADO_5	ADO	chr10	64565365	-	GGTGCGGTGTGAGGATGCAG
sgADORA1_1	ADORA1	chr1	203098163	-	AATGTTGATGAGGATGGCGA
sgADORA1_2	ADORA1	chr1	203098290	-	GGAGAGGGATCTTGACCCGG
sgADORA1_3	ADORA1	chr1	203097980	-	GGCCTGGAAAGCTGAGATGG
sgADORA1_4	ADORA1	chr1	203098070	+	TGAAGGTGAACCAGGCGCTG
sgADORA1_5	ADORA1	chr1	203098100	-	CGACACGATGAAGCAGAAGG
sgADORA2A_1	ADORA2A	chr22	24829419	-	CAGGATGGCCAGCACAGCAA
sgADORA2A_2	ADORA2A	chr22	24829380	-	GTACACCGAGGAGCCCATGA
sgADORA2A_3	ADORA2A	chr22	24829563	-	GAACCCGGTGCTGATGGTGA
sgADORA2A_4	ADORA2A	chr22	24829597	-	AGGCAATGAAGAGGCAGCCG
sgADORA2A_5	ADORA2A	chr22	24829665	-	AATGTAGCGGTCAATGGCGA
sgADORA2B_1	ADORA2B	chr17	15848618	-	GTTGCCCGCCACCGAAAGCG
sgADORA2B_2	ADORA2B	chr17	15848756	-	GAAGCCCAGGCTGATGGTGA
sgADORA2B_3	ADORA2B	chr17	15848654	-	AGTGTTCGCCGTGCCCACCG
sgADORA2B_4	ADORA2B	chr17	15848720	-	GAAGAGCCCCACGGCCACGT
sgADORA2B_5	ADORA2B	chr17	15848877	-	TGAGCGGGACACAGATGGCC
sgADORA3_1	ADORA3	chr1	112045821	+	GACAATGAAATAGAAGGTGG
sgADORA3_2	ADORA3	chr1	112045668	+	GGCCAGCAAGGACATGATGG
sgADORA3_3	ADORA3	chr1	112033344	+	GGAATGATAGAATGCACCCA
sgADORA3_4	ADORA3	chr1	112031641	-	GTGTGTTTTCACAGATGCCA
sgADORA3_5	ADORA3	chr1	112045647	+	CAAGTATCGGTCCACAGCGA
sgADPGK_1	ADPGK	chr15	73047966	+	AGTGGGGATGTCAGAAATGG
sgADPGK_2	ADPGK	chr15	73047948	+	TAGGTGAACTGGAATACCAG
sgADPGK_3	ADPGK	chr15	73075990	-	GTACGCGGGCTTCCTGGCGC
sgADPGK_4	ADPGK	chr15	73075792	+	GCACTCACCCCACTGCCACG
sgADPGK_5	ADPGK	chr15	73052783	+	ACTTCCTGCAATGACTCTGG
sgADPRH_1	ADPRH	chr3	119305384	+	ATAGCAGACCACCCTTGCAG
sgADPRH_2	ADPRH	chr3	119305400	+	GCAGTGGGGAAAAGGACTGA
sgADPRH_3	ADPRH	chr3	119301048	+	GTGCAGCTGGAGATGCCCTG
sgADPRH_4	ADPRH	chr3	119301097	-	GTATCTTCTCCCCATCCTGG
sgADPRH_5	ADPRH	chr3	119301285	+	GCATGGAAGACATGGATGGG
sgADPRHL1_1	ADPRHL1	chr13	114083318	-	GGGGAGAGACATGCTGCGGG
sgADPRHL1_2	ADPRHL1	chr13	114088159	-	AGGGTTTGGAGCGGCCACCA
sgADPRHL1_3	ADPRHL1	chr13	114088102	-	GCGGCTGGAGACCCTCATCG
sgADPRHL1_4	ADPRHL1	chr13	114088133	+	GTACCGCAGGCCGATGCACA
sgADPRHL1_5	ADPRHL1	chr13	114088059	-	ATGACCCACAACCATCCCAC
sgADPRHL2_1	ADPRHL2	chr1	36554564	-	GCAGCCTCGGAAGCGCGAGA
sgADPRHL2_2	ADPRHL2	chr1	36556887	-	GGCTAGCAGGGACTGCACCA
sgADPRHL2_3	ADPRHL2	chr1	36557633	+	GCAACTCCTGGGCCACATGG
sgADPRHL2_4	ADPRHL2	chr1	36554593	+	GCGCTGCTCGGGGACTGCGT
sgADPRHL2_5	ADPRHL2	chr1	36557231	+	GTACAAGAAAGACCCTGACA
sgADPRM_1	ADPRM	chr17	10609840	+	TGACACAAACCAAGAAAAGG
sgADPRM_2	ADPRM	chr17	10609769	+	CAGTTTGTCCAGTTTAATGG
sgADPRM_3	ADPRM	chr17	10608706	-	ATGAACCGGAATTTAGGGAA
sgADPRM_4	ADPRM	chr17	10608260	-	GTCACTTAGGGCTTCAGGAT
sgADPRM_5	ADPRM	chr17	10608547	+	GTTCCAGTTCATCATACATG
sgADRA1A_1	ADRA1A	chr8	26722279	-	CTACATCGTCAACCTGGCGG
sgADRA1A_2	ADRA1A	chr8	26722238	+	GGAGAAGGGCAGCACCGTGG
sgADRA1A_3	ADRA1A	chr8	26722187	+	GTTGCAGAAGACCCTGCCGA
sgADRA1A_4	ADRA1A	chr8	26722117	+	GGTCGATGGAGATGATGCAG
sgADRA1A_5	ADRA1A	chr8	26722074	+	ACGATGGTTGGGTAGCGCAG
sgADRA1B_1	ADRA1B	chr5	159344328	-	GATGTAGCGATCGATGGAGA
sgADRA1B_2	ADRA1B	chr5	159344433	-	AGGCCCGATGGAGATGACGG
sgADRA1B_3	ADRA1B	chr5	159344453	-	GGCTCCTTCCACCCAAGGAG
sgADRA1B_4	ADRA1B	chr5	159344605	+	GAGAACCACCAAGAACCTAG
sgADRA1B_5	ADRA1B	chr5	159344007	-	GGGCAGTGTGGAGTTGCTCG
sgADRA1D_1	ADRA1D	chr20	4229065	+	GCAGCACAGCACGTCCACGG
sgADRA1D_2	ADRA1D	chr20	4228810	+	CAGGTAGAAGGAGCACACGG
sgADRA1D_3	ADRA1D	chr20	4229398	-	AGGACAACCGGAGCTCCGCG
sgADRA1D_4	ADRA1D	chr20	4229352	-	CGGCGACGTGAATGGCACGG
sgADRA1D_5	ADRA1D	chr20	4229122	+	GAAGCCCAGAACCTCCATGG
sgADRA2A_1	ADRA2A	chr10	112839101	-	GGATCTTCTTGAAGGCGCGG
sgADRA2A_2	ADRA2A	chr10	112837876	-	CACCTGCAGGGAGTAAGGGG
sgADRA2A_3	ADRA2A	chr10	112838087	+	GGGCTACTGGTACTTCGGCA
sgADRA2A_4	ADRA2A	chr10	112838296	-	GATGGAGATGAGCGGCGGGA
sgADRA2A_5	ADRA2A	chr10	112838316	+	GAGAAGAAGGGCGGCGGCGG
sgADRA2B_1	ADRA2B	chr2	96780577	+	GGATCCTCCGGAAGGCACGG
sgADRA2B_2	ADRA2B	chr2	96781703	+	GGCCACCAGGATGTCGGCGG
sgADRA2B_3	ADRA2B	chr2	96781448	+	GGGCGGCAGCGAGATGACGG
sgADRA2B_4	ADRA2B	chr2	96781384	-	CCAGTGCAAGCTCAACCAGG
sgADRA2B_5	ADRA2B	chr2	96781275	-	GCCAAACGCAGCAACCGCAG
sgADRA2C_1	ADRA2C	chr4	3768675	+	GGCCTACTGGTACTTCGGGC
sgADRA2C_2	ADRA2C	chr4	3768848	-	GATGAGCCACACGGCCACGA
sgADRA2C_3	ADRA2C	chr4	3768884	-	GAGCGAGACCAGCGGCGGGA
sgADRA2C_4	ADRA2C	chr4	3768974	-	GAAGAAGGAGCCGATGCAGG
sgADRA2C_5	ADRA2C	chr4	3769464	+	GAAGCGCTTCACCTTTGTGC
sgADRB1_1	ADRB1	chr10	115804006	-	GGAGGCAGCAACGAGGCGGG
sgADRB1_2	ADRB1	chr10	115804139	-	CAGCCGCGGCGTCTTGGCGA
sgADRB1_3	ADRB1	chr10	115804244	-	CCAGCGGCCCCACACCACGA
sgADRB1_4	ADRB1	chr10	115804370	-	GTAGCGGAAGGGCGAGGTGA
sgADRB1_5	ADRB1	chr10	115804454	-	GATGGGCAGGAAGGACACCA
sgADRB2_1	ADRB2	chr5	148206760	+	GACCCTGTGCGTGATCGCAG
sgADRB2_2	ADRB2	chr5	148206996	-	GGACACGATGGAAGAGGCAA
sgADRB2_3	ADRB2	chr5	148207008	-	GGGAACGTAGAAGGACACGA
sgADRB2_4	ADRB2	chr5	148207245	-	GAAGAAGGGCAGCCAGCAGA
sgADRB2_5	ADRB2	chr5	148206451	+	GCCGGACCACGACGTCACGC
sgADRB3_1	ADRB3	chr8	37823469	+	GATGGGCGCAAACGACACCG
sgADRB3_2	ADRB3	chr8	37823784	+	GAGTCTCGGAGTCCAGGCGA
sgADRB3_3	ADRB3	chr8	37823682	+	GTGGCCAGTCAGCGCCAAGG
sgADRB3_4	ADRB3	chr8	37823652	-	GCGCCACTGGCTGCGAGCTG
sgADRB3_5	ADRB3	chr8	37823601	+	GCACAGGGTTTCGATGCTGG
sgADRBK1_1	ADRBK1	chr11	67046894	+	GAAGTACGAGAAGCTGGAGA
sgADRBK1_2	ADRBK1	chr11	67051732	+	GGAGCGGTGGCAGCAGGAGG
sgADRBK1_3	ADRBK1	chr11	67052369	+	GCAACCCCTTCCTGACCCAG
sgADRBK1_4	ADRBK1	chr11	67034167	+	CAAGATGGCGGACCTGGAGG
sgADRBK1_5	ADRBK1	chr11	67034221	+	GGAGAAGAGCAAGGCCACGC
sgADRBK2_1	ADRBK2	chr22	26091098	+	CGAGGTGCTGCAGAAGGGGA
sgADRBK2_2	ADRBK2	chr22	26091139	-	GCAGCCCAGGGAGAACCAGT
sgADRBK2_3	ADRBK2	chr22	26099522	+	TGACCGAATGACACTCACCG
sgADRBK2_4	ADRBK2	chr22	26100151	+	AAGCGGCTGGGCTGTCACGG
sgADRBK2_5	ADRBK2	chr22	26107056	-	GCATTGACTTCTCCCCGGGG
sgADRM1_1	ADRM1	chr20	60882690	-	GGCACGGGTGGAAGAGGTGG
sgADRM1_2	ADRM1	chr20	60878687	+	GTACTTGGTGGAGTTTCGGG
sgADRM1_3	ADRM1	chr20	60882486	-	GAGGAGGAGCTGCTCCCTGG
sgADRM1_4	ADRM1	chr20	60883171	+	GGAGTCGCTGCCGCAGACCG
sgADRM1_5	ADRM1	chr20	60883505	+	GTGGAGGCCGCCAACAAGGG
sgADSL_1	ADSL	chr22	40742685	+	GCTGTGGCTGTGGCTGGCGG
sgADSL_2	ADSL	chr22	40745889	+	GGAGAACATCGACTTCAAGA
sgADSL_3	ADSL	chr22	40757300	+	GGCAAACCTCAAGGAGATGG
sgADSL_4	ADSL	chr22	40742660	+	GGTATAAATTCCGGACATGG
sgADSL_5	ADSL	chr22	40754990	-	GAAACTGGCCTGAGTGCCAG
sgADSS_1	ADSS	chr1	244615095	-	GTTCGCCGAGACCTACCCGG
sgADSS_2	ADSS	chr1	244614987	-	GGGCGACGAAGGCAAAGGGA
sgADSS_3	ADSS	chr1	244614966	-	GGTGGTGGACCTGCTGGCGC
sgADSS_4	ADSS	chr1	244615076	-	GCGGCATCCTCCCTGCCCAA
sgADSS_5	ADSS	chr1	244615029	-	GCCCGGAGGAAACCGGGTGA
sgADSSL1_1	ADSSL1	chr14	105207001	-	ACAGGAGGTCGCAGATGCGG
sgADSSL1_2	ADSSL1	chr14	105201362	+	CAACAACGCCGGCCACACGG
sgADSSL1_3	ADSSL1	chr14	105208191	-	GGATGAAGTCACAAAGGGGT
sgADSSL1_4	ADSSL1	chr14	105208201	+	GACTTCATCCAACTGCACCG
sgADSSL1_5	ADSSL1	chr14	105207554	-	AATGTCGAGGAGGGCGGCGT
sgADTRP_1	ADTRP	chr6	11768558	-	GATGTGCTGAAAAGAACCAA
sgADTRP_2	ADTRP	chr6	11723682	+	GGCAAACACAGGATACACCC
sgADTRP_3	ADTRP	chr6	11768485	+	GGATACAGGAAAAGCCAGAG
sgADTRP_4	ADTRP	chr6	11778972	+	GCATGTAGAAGTCTTCGTCA
sgADTRP_5	ADTRP	chr6	11778902	-	CTCACAGGAAGGAAAAGACG
sgAEBP1_1	AEBP1	chr7	44149671	-	GCCGTGGCGCAGCATGGAGG
sgAEBP1_2	AEBP1	chr7	44152684	+	CGAGTGGGAGAACAACAAGG
sgAEBP1_3	AEBP1	chr7	44144289	-	GCCAGGAGGCAGCTGAGCAG
sgAEBP1_4	AEBP1	chr7	44144452	-	GGCTTTTCGGACCCGCGGGG
sgAEBP1_5	AEBP1	chr7	44146233	+	CAGGCCGCCCAAGAAGGGGA
sgAEBP2_1	AEBP2	chr12	19615466	+	GTAGACAGCACAATTTCCAG
sgAEBP2_2	AEBP2	chr12	19646867	+	AAGCTGGAATGAACAAAAGG
sgAEBP2_3	AEBP2	chr12	19615628	+	CATGTAGATGGTCAGCGAGG
sgAEBP2_4	AEBP2	chr12	19626251	+	AGGCATATGCTGACACACAG
sgAEBP2_5	AEBP2	chr12	19615499	+	CCAGCAATGATGAATGGACA
sgAEN_1	AEN	chr15	89169486	-	GCATTTGGGATGGTGAGGGA
sgAEN_2	AEN	chr15	89169535	+	GAAGGAGCCGACAGCACCAG
sgAEN_3	AEN	chr15	89169625	-	GAAAGGGGTGGGCAGTGGGG
sgAEN_4	AEN	chr15	89169637	-	TGTCGCTGCCCCGAAAGGGG
sgAEN_5	AEN	chr15	89169706	+	GCAGTGCCCCATGCAGCAGA
sgAES_1	AES	chr19	3061199	+	GCGGTCGCAGGAGTCCGAGG
sgAES_2	AES	chr19	3061218	+	GTGGTGAATTTGAGTTGCTG
sgAES_3	AES	chr19	3057679	-	GATGCAGCGTCACTATGTGA
sgAES_4	AES	chr19	3054124	+	GATAGAGTTCAGCTCGGGAG
sgAES_5	AES	chr19	3054162	-	GGTCTTGGGAGCCATTGAGA
sgAFAP1_1	AFAP1	chr4	7774693	-	GGAGAAGCTGAAGCAGCTGG
sgAFAP1_2	AFAP1	chr4	7774669	-	GGAGTGCCGGCAGAAGGAGG
sgAFAP1_3	AFAP1	chr4	7774609	-	GGAGAGCCTGAAGAAAGCGC
sgAFAP1_4	AFAP1	chr4	7857264	+	GAGGATGTTGGCAATGGTGG
sgAFAP1_5	AFAP1	chr4	7857222	-	GAAGCTGTGCCGCTGAGCCC
sgAFAP1L1_1	AFAP1L1	chr5	148699198	+	GGGCTCCAGAGTCACTCCGG
sgAFAP1L1_2	AFAP1L1	chr5	148709259	+	GAGCCGAGGAGGATGCCCGG
sgAFAP1L1_3	AFAP1L1	chr5	148712268	+	AAAGGCTCTGGAAGAAGCCG
sgAFAP1L1_4	AFAP1L1	chr5	148679174	-	GGGCTGCAGGCTCTGCAGGA
sgAFAP1L1_5	AFAP1L1	chr5	148679194	-	GCTGGCGGCTAACCTGGAAG
sgAFAP1L2_1	AFAP1L2	chr10	116056997	+	CAGGTGGGTGGTGTCCACGG
sgAFAP1L2_2	AFAP1L2	chr10	116100416	-	GAACCTGAGCAGCACAGCAC
sgAFAP1L2_3	AFAP1L2	chr10	116075445	-	GCAAGTCGGCCCCTTACCAG
sgAFAP1L2_4	AFAP1L2	chr10	116073639	-	GCAAGGACCAGGCTGAGCAG
sgAFAP1L2_5	AFAP1L2	chr10	116068194	-	GAGGTCCCAGAAACCAAAGA
sgAFF1_1	AFF1	chr4	87968580	-	CATGGGCCGGACATAAGCCG
sgAFF1_2	AFF1	chr4	88029317	+	ACAGTCCCTTCCAGAACCAG
sgAFF1_3	AFF1	chr4	87967891	+	GGGAAACTACGAAGAAGTGA
sgAFF1_4	AFF1	chr4	87968047	-	CAGGAGTGTGAATGGACTGG
sgAFF1_5	AFF1	chr4	87968519	-	GGAGGTGGAAATGTCTGAGA
sgAFF2_1	AFF2	chrX	148039896	+	GAAGAAGCAGCGCCTGGAGG
sgAFF2_2	AFF2	chrX	147924490	+	GAATCGCAGCATCTGACCCC
sgAFF2_3	AFF2	chrX	148037370	-	GGAATTTTCTGAGTGGGCCG
sgAFF2_4	AFF2	chrX	148037996	-	GTACTCTAGAGAGTAAGTCA
sgAFF2_5	AFF2	chrX	148038023	-	GTGCTGCATGGAGTGAGCTG
sgAFF3_1	AFF3	chr2	100170775	-	AACCTGGCCAAGGAAAACCG
sgAFF3_2	AFF3	chr2	100625364	-	CAGATAGAAATGCATTACGG
sgAFF3_3	AFF3	chr2	100623711	+	GTAGTGCTACAGATAGACGA
sgAFF3_4	AFF3	chr2	100623341	-	GCGGCCAAGCACAGCAGCAG
sgAFF3_5	AFF3	chr2	100623173	-	GTGCACTGCACATCATACAG
sgAFF4_1	AFF4	chr5	132270355	-	AGAGTGGACATAGTAGCCAG
sgAFF4_2	AFF4	chr5	132234813	-	ATTGTGATAAGACAATGCCG
sgAFF4_3	AFF4	chr5	132234018	+	GTGGCTACTAGAATCATCCC
sgAFF4_4	AFF4	chr5	132232837	+	GTTACTGTCCACTGAAGAGG
sgAFF4_5	AFF4	chr5	132232723	+	GGAGTCTCGTCCCGGAGTAG
sgAFG3L2_1	AFG3L2	chr18	12377013	+	GAGGAGCTGCTGTAGGCCGC
sgAFG3L2_2	AFG3L2	chr18	12358898	+	AAGGCGATGATGAGCACCGT
sgAFG3L2_3	AFG3L2	chr18	12358806	-	TGTCGGAGAAACCACTGCCA
sgAFG3L2_4	AFG3L2	chr18	12377051	+	GGCCCCACAGCCGCAAACAG
sgAFG3L2_5	AFG3L2	chr18	12367348	-	GCTACCACACGCTCTTCTGG
sgAFM_1	AFM	chr4	74350026	+	GGAAAAGCTGGTGAAAGACA
sgAFM_2	AFM	chr4	74351720	-	GGATCCAGGGTAGGGAAAGG
sgAFM_3	AFM	chr4	74357655	+	GAAAAGAAAATACCAGAGCG
sgAFM_4	AFM	chr4	74361129	-	GCGTAACGGTAACAACCTGG
sgAFM_5	AFM	chr4	74365862	-	AAATCTTGAGAGAAAGGTGG
sgAFMID_1	AFMID	chr17	76201183	+	CCTGTGTGGACACTCAGCCG
sgAFMID_2	AFMID	chr17	76187076	-	CAGTCGGACAACCCATCGGC
sgAFMID_3	AFMID	chr17	76198601	-	ATGCAGCAGGCTCTTCCTGG
sgAFMID_4	AFMID	chr17	76198811	+	GAGGATACTGGCAGAGCGGA
sgAFMID_5	AFMID	chr17	76200943	-	TCTGGACAAACGCAACGCTG
sgAFP_1	AFP	chr4	74315789	+	GCATTGGCAAAGCGAAGCTG
sgAFP_2	AFP	chr4	74319503	+	GCAAAAGCCACAAATAACAG
sgAFP_3	AFP	chr4	74318154	+	GAAATGACTCCAGTAAACCC
sgAFP_4	AFP	chr4	74310789	+	GTACATGAGCACTGTTGCAG
sgAFP_5	AFP	chr4	74316373	-	GATGGCCATCAGCTCCGACG
sgAFTPH_1	AFTPH	chr2	64779213	+	ATGTAGCTGATTCAAAGGGA
sgAFTPH_2	AFTPH	chr2	64779947	-	TGAGTACCAGTAACAAAAGG
sgAFTPH_3	AFTPH	chr2	64794825	+	AGAGAGGCCTTACCTGAAAG
sgAFTPH_4	AFTPH	chr2	64796270	+	CACATGGCTTGAGATACCAG
sgAFTPH_5	AFTPH	chr2	64800079	+	GGGTATGTTAGAGCCCACCA
sgAGA_1	AGA	chr4	178354475	-	GCTGTAGAATACATGAGAAG
sgAGA_2	AGA	chr4	178363486	+	AGAAACGGCACGAGAAGCAC
sgAGA_3	AGA	chr4	178361539	-	AGGCTCTGCCCTGGATGCAG
sgAGA_4	AGA	chr4	178361499	-	TGTGAGAGAGAGCAGTGTGA
sgAGA_5	AGA	chr4	178359989	+	CATACTTTGAGCAAATGTGG
sgAGAP1_1	AGAP1	chr2	236403384	-	GGTGGACCGACTCGAAGCGC
sgAGAP1_2	AGAP1	chr2	236403402	-	AGATGGAGTAGATGTTGGGG
sgAGAP1_3	AGAP1	chr2	236626254	+	GACGGGCACATATGTCCAGG
sgAGAP1_4	AGAP1	chr2	236649653	+	GCTGCTGATCAGAGATGAAG
sgAGAP1_5	AGAP1	chr2	236659020	+	GAGGGTCATCGATGACGCCA
sgAGAP2_1	AGAP2	chr12	58129154	+	GGCGCAGTTCAGGAATGGAG
sgAGAP2_2	AGAP2	chr12	58127857	+	GAAGGGAACTCAGCTGCCCA
sgAGAP2_3	AGAP2	chr12	58126721	+	GAGCATCTCCCACCACCCGA
sgAGAP2_4	AGAP2	chr12	58125363	-	GGGGAGAGACAACAGGGAGT
sgAGAP2_5	AGAP2	chr12	58124632	+	TGAGGGGCCAAAGGCAGAGA
sgAGAP3_1	AGAP3	chr7	150783822	+	CGAAGCCATGAACTTCCAGG
sgAGAP3_2	AGAP3	chr7	150783907	+	GCGCAGCAGCTCGTCTGCGG
sgAGAP3_3	AGAP3	chr7	150784028	-	GATCTCGGCCCGGATGGCCG
sgAGAP3_4	AGAP3	chr7	150784050	-	GATGCACGGACTCGAAGCGC
sgAGAP3_5	AGAP3	chr7	150815691	-	GTGCACGGCCGGGATGGAGG
sgAGAP4_1	AGAP4	chr10	46321359	+	GATACTACACACACTTGTCG
sgAGAP4_2	AGAP4	chr10	46322037	-	CCAGCTGACCAGCCAGAGCA
sgAGAP4_3	AGAP4	chr10	46322335	+	TAGGCCATTGCTTTTAGAGG
sgAGAP4_4	AGAP4	chr10	46322022	+	GCAGGGCCATGGCCTTGCTC
sgAGAP4_5	AGAP4	chr10	46322342	-	ATCTCCACCTCTAAAAGCAA
sgAGAP5_1	AGAP5	chr10	75457328	+	GAGGTCCTCACCAACTTCAA
sgAGAP5_2	AGAP5	chr10	75457297	+	GCATCTCCTGGTCACGAATG
sgAGAP5_3	AGAP5	chr10	75457475	+	GACGCTAGGGTGCACACAAC
sgAGAP5_4	AGAP5	chr10	75457309	+	CACGAATGTGGTGCATGTGG
sgAGAP5_5	AGAP5	chr10	75456892	-	TAGCCTTTCTGCCAATCCAG
sgAGAP6_1	AGAP6	chr10	51769706	+	GGCACATGGCTCCTGTGAGG
sgAGAP6_2	AGAP6	chr10	51769419	-	GATCGCACACGGGAAAGGTG
sgAGAP6_3	AGAP6	chr10	51768814	-	ATAATAGGTGAGCATGCCAT
sgAGAP6_4	AGAP6	chr10	51749098	+	AGTCAAGCACAATATTCCAG
sgAGAP6_5	AGAP6	chr10	51748554	-	TCATAGGTCTCAGATTCAGA
sgAGAP7_1	AGAP7	chr10	51465349	+	GGGCGGGTTGAGCTTGGGGA
sgAGAP7_2	AGAP7	chr10	51465443	-	ATCTCCAGCTCTAAAAGCGA
sgAGAP7_3	AGAP7	chr10	51465460	+	GATGGGTGTGCAGGCCAATG
sgAGAP7_4	AGAP7	chr10	51465577	+	ATAATAGGTGAGCACACCAT
sgAGAP7_5	AGAP7	chr10	51464875	-	GGGAAGGGAGCAGCCAGGGG
sgAGAP8_1	AGAP8	chr10	51225514	+	GGCGGGTGCCAAGACTGTGG
sgAGAP8_2	AGAP8	chr10	51225274	-	CCTGGGCCAGCAGCTGCTGT
sgAGAP8_3	AGAP8	chr10	51224986	+	GATACTATACACACTCGTCG
sgAGAP8_4	AGAP8	chr10	51225259	-	GCTGTGGGCCACCGCTGATG
sgAGAP8_5	AGAP8	chr10	51225525	-	TCAGGAATCCACCACAGTCT
sgAGAP9_1	AGAP9	chr10	48218805	+	TAACTCTTCTGCCAATCCAG
sgAGAP9_2	AGAP9	chr10	48236751	-	GGCGGGTGCCAAAACTGCGG
sgAGAP9_3	AGAP9	chr10	48236909	+	CGAGGGAAGAGAAGGAATGG
sgAGAP9_4	AGAP9	chr10	48236370	-	TGGTGGTGCTGGAGATACCG
sgAGAP9_5	AGAP9	chr10	48237006	+	GCTGCGGGCCACCACTGATG
sgAGBL1_1	AGBL1	chr15	86697755	-	GCAGAGCCCAGAGACAGTGG
sgAGBL1_2	AGBL1	chr15	86838506	+	AAAGAGTGTCAACCTCAAAG
sgAGBL1_3	AGBL1	chr15	86687036	-	GCAGCCGGAAGAGAGGCAGG
sgAGBL1_4	AGBL1	chr15	86697720	+	GCCAGGAAGAACCTATCCCA
sgAGBL1_5	AGBL1	chr15	86702180	+	GCTGGGAATTAATGGAGCCA
sgAGBL2_1	AGBL2	chr11	47711896	-	GGCAGCTGCAAAGAAAGCTG
sgAGBL2_2	AGBL2	chr11	47727418	-	CAGATAGAAGCCATCAACAG
sgAGBL2_3	AGBL2	chr11	47726136	+	GGCCATCTTGGAGCCTGCAG
sgAGBL2_4	AGBL2	chr11	47712350	-	ACACTAACAAACACACTCAG
sgAGBL2_5	AGBL2	chr11	47712019	+	GGTTGTTTGCCACTGACAGG
sgAGBL3_1	AGBL3	chr7	134678364	+	GTCCATTGAGCCCAACACGG
sgAGBL3_2	AGBL3	chr7	134718941	+	TCACAAATAAACACACCCAG
sgAGBL3_3	AGBL3	chr7	134719438	-	CAAGAGCTGTTGGTTTCCCC
sgAGBL3_4	AGBL3	chr7	134722166	+	CAGACTGATGGAGAAACGAG
sgAGBL3_5	AGBL3	chr7	134728810	+	AGAGCAAAGAAGGAACAGGA
sgAGBL4_1	AGBL4	chr1	49052772	+	GGAGTCCACCGAGGAAGCGA
sgAGBL4_2	AGBL4	chr1	49711479	-	GAGTCTCTATAGAGATGGGA
sgAGBL4_3	AGBL4	chr1	49128884	-	GGAAGGGGCAGAGCAGAAGG
sgAGBL4_4	AGBL4	chr1	49052686	+	AGTGTAGGGCACAGCAGCCG
sgAGBL4_5	AGBL4	chr1	49005339	-	GAACCCCGTGGTTGAAAAGG
sgAGBL5_1	AGBL5	chr2	27276825	-	GCAGAAGGCGAAGAAGGTGG
sgAGBL5_2	AGBL5	chr2	27276895	-	GGTGGTTCTCCGGAAAGCGC
sgAGBL5_3	AGBL5	chr2	27275917	+	GATGGGGAAGGGGTAGGAGG
sgAGBL5_4	AGBL5	chr2	27275938	+	GGGGCGTCAGCCCTGACCAG
sgAGBL5_5	AGBL5	chr2	27277954	+	AAGCAGTAGAGTACACCCAG
sgAGER_1	AGER	chr6	32150713	-	ATGGTGACCCCAGCCCGGGG
sgAGER_2	AGER	chr6	32150443	-	GGAGGAGGTCCAATTGGTGG
sgAGER_3	AGER	chr6	32150430	-	TTGGTGGTGGAGCCAGAAGG
sgAGER_4	AGER	chr6	32151431	+	GGAAGAGGGAGCCGTTGGGA
sgAGER_5	AGER	chr6	32150676	+	GCTGAAGCTACAGGAGAAGG
sgAGFG1_1	AGFG1	chr2	228337170	+	GAAGCACCTGAAGATGCTGC
sgAGFG1_2	AGFG1	chr2	228337277	-	GGAGCAGGAGGTACACACGA
sgAGFG1_3	AGFG1	chr2	228388541	-	GCTGCTTGTGCTACTGGCAG
sgAGFG1_4	AGFG1	chr2	228398325	-	GGTTCCAAAATCAGCACTGG
sgAGFG1_5	AGFG1	chr2	228416747	-	AAAGCTGCCACTAAAGCTGG
sgAGFG2_1	AGFG2	chr7	100153316	-	AACGAGGCTTGACCAGCTGG
sgAGFG2_2	AGFG2	chr7	100161514	-	GGAGCTGGCAAAGGCCCCAG
sgAGFG2_3	AGFG2	chr7	100137104	-	GGGCGCACTCGAAGCAGTGG
sgAGFG2_4	AGFG2	chr7	100146509	+	GTAGTATTCCTGCAATCCCG
sgAGFG2_5	AGFG2	chr7	100150992	+	AAGGGGCCCACTTATACCAA
sgAGGF1_1	AGGF1	chr5	76342387	+	GGAGACTGATAGTGAACCAG
sgAGGF1_2	AGGF1	chr5	76357570	+	GATGGGTTGGAAGAAAGGAG
sgAGGF1_3	AGGF1	chr5	76326582	+	GCCGGAGCTCATGGCCTCGG
sgAGGF1_4	AGGF1	chr5	76326795	-	GAGGACCGCGCACCTGCGTG
sgAGGF1_5	AGGF1	chr5	76342295	+	AAAGTCACTGTTCCAACTAG
sgAGK_1	AGK	chr7	141311046	+	GATGTGATCATTGTTGCAGG
sgAGK_2	AGK	chr7	141315307	-	AAACTACTGGTCTCTCCCAG
sgAGK_3	AGK	chr7	141341177	+	TACTGGGCACAACCACAGGA
sgAGK_4	AGK	chr7	141349093	+	GAACCTGACACCATCAGCAA
sgAGK_5	AGK	chr7	141351337	+	GAGAAACCCCAAGCTGCACG
sgAGL_1	AGL	chr1	100343252	+	ACGCTATGGGAATAAACCAG
sgAGL_2	AGL	chr1	100357209	-	AACATGGGATAAGGTAACGT
sgAGL_3	AGL	chr1	100376363	+	AGTGACAGAGCTAGAAACAG
sgAGL_4	AGL	chr1	100376382	+	GAGGAATCCCAGCCACACCA
sgAGL_5	AGL	chr1	100329968	-	GATAGTCCAAGAGTCTGCAA
sgAGMAT_1	AGMAT	chr1	15909831	-	GGGACAGTCAATCCTAGCAC
sgAGMAT_2	AGMAT	chr1	15905437	+	GACCCTCATCCACACACCGG
sgAGMAT_3	AGMAT	chr1	15904280	-	GAAGTCAGGCAGCAGATGGG
sgAGMAT_4	AGMAT	chr1	15901248	+	TCACCAGAAAGATCATACGG
sgAGMAT_5	AGMAT	chr1	15909861	+	GATTCTTCCCGGATGCGGCG
sgAGMO_1	AGMO	chr7	15599808	+	GCATCATCCAGGCGACCTGG
sgAGMO_2	AGMO	chr7	15601431	+	GGGAAACTGAAACATCCTGC
sgAGMO_3	AGMO	chr7	15470651	+	GACAGACTGTCTCAGTGCTG
sgAGMO_4	AGMO	chr7	15458185	-	CCAATTTTGGATCCATACAG
sgAGMO_5	AGMO	chr7	15601449	-	GAAGAACCCAGAAGCCCAGC
sgAGO1_1	AGO1	chr1	36358707	+	GAGGTGACAATCCCTGGGGA
sgAGO1_2	AGO1	chr1	36358827	-	AGGGCTTGCACAGACTCCAA
sgAGO1_3	AGO1	chr1	36359283	-	GAAGAAGGAGCGGCCCACAG
sgAGO1_4	AGO1	chr1	36359311	+	TGAGGGCTACTACCACCCGC
sgAGO1_5	AGO1	chr1	36359380	-	GCATCATCTTCCACATGGCA
sgAGO2_1	AGO2	chr8	141567292	-	GCAGACGGTGGAGTGCACGG
sgAGO2_2	AGO2	chr8	141572705	-	GAGGTCACGCTGCCAGGAGA
sgAGO2_3	AGO2	chr8	141570500	+	GAGAAGGCCGGACGGACTGA
sgAGO2_4	AGO2	chr8	141568604	-	GCGTCTGCAATGTGACCCGG
sgAGO2_5	AGO2	chr8	141567304	-	GCAGGAGAGCGGGCAGACGG
sgAGO3_1	AGO3	chr1	36474594	-	GCCCGACTTGCAGACAGGGA
sgAGO3_2	AGO3	chr1	36479522	+	ACAGTAGCAACACCGAGCCA
sgAGO3_3	AGO3	chr1	36479541	+	ATGGAGTATGGGACATGCGA
sgAGO3_4	AGO3	chr1	36501818	+	GATGTCACTCATCCACCTGC
[truncated: 88,001 more rows]
