# Supplementary material for: Identification of New Regulators of Pancreatic Cancer Cell Sensitivity to Oxaliplatin and Cisplatin
Source: Molecules. 2022 Feb 14;27(4):1289. doi: 10.3390/molecules27041289 (PMC8875979; doi:10.3390/molecules27041289)
Supplement: Supplementary file 1 [file molecules-27-01289-s001.zip › supplementary/Table S3. Analysis of sgRNA representation (CCN sgRNA library; oxaliplatin).xlsx]

## Sheet: dox vs veh
gRNA_ID	GeneSymbol	Pool	Chromosome	Position	Strand	Sequence	Count	logFC	logCPM	LR	PValue	FDR	Mean_Veh	Mean_Doxy	Veh.1	Veh.2	Veh.3	Doxy 1	Doxy 2
sgNUP98_4	NUP98	cellcyc	chr11	3800461	-	GCTTTGGCACTACTAGTGGA	1	-1.24156479919519	6.93025648064929	12.3949900688513	0.000430487283948304	0.00919569638691514	2047.3034242289	820.755260981296	1898.32695568914	2631.73092951931	1611.85238747823	900.523347590762	740.987174371831
sgNSL1_4	NSL1	cellcyc	chr1	212965049	+	GCGAGCTCCTTGTCCCATGG	1	-1.22186604648829	7.22886600302972	10.8299355460651	0.000998721144665732	0.018515293406484	2511.21367981702	1020.59304108751	2328.4797766054	3228.06997418843	1977.09128865722	1119.78308952795	921.402992647059
sgMEI1_7	MEI1	cellcyc	chr22	42095597	+	AGGCGGCGCTTCTATTCGAG	1	-1.35472409132213	6.10043629963004	13.842274525171	0.000198812418685896	0.00472936917705375	1169.79583745044	433.551138408514	1084.67310932259	1503.72819690897	920.986206119774	475.687383404196	391.414893412832
sgGTSE1_2	GTSE1	cellcyc	chr22	46693288	+	GCTCTCTCCATGGAAGGAGG	1	-1.12897140875964	5.30330769202957	8.89328160254116	0.00286221847818339	0.0427714534187774	649.405533195761	281.434269739615	602.150132828266	834.786191087417	511.2802756716	308.786483329597	254.082056149634
sgTXNIP_5	TXNIP	cellcyc	chr1	145438891	-	CACACACCTCCACTATCACC	1	-1.25644255940312	5.36177446408453	10.9478801208822	0.000937107675663157	0.0175456618819516	690.090388232195	273.768925061766	639.874466256301	887.085029693971	543.311668746313	300.376154236512	247.161695887021
sgFAM32A_8	FAM32A	cellcyc	chr19	16296498	+	AACGAGGAGGAGAAGCGGCG	1	-1.50120368344215	5.03986942743523	13.1371657242406	0.00028949545145715	0.00654320873029159	570.786281996243	191.075395287875	529.251781747574	733.72412447394	449.382939767215	209.645752865648	172.505037710102
sgTIPIN_5	TIPIN	cellcyc	chr15	66644535	-	GTTTCACCAGAGTCAGGAAA	4	-1.27967542401644	6.92159855676758	10.1066510861263	0.00147735176521776	0.0253902390346643	2046.43420109764	799.015264325042	1897.52098346195	2630.61357614018	1611.1680436908	876.67047025179	721.360058398293
sgTIPIN_8	TIPIN	cellcyc	chr15	66644462	+	GTACCTCTGAGCATCCAGCT	4	-1.5512466893424	7.27349498292657	24.9991742487731	5.73548728573213e-07	2.99588148513233e-05	2712.87101717328	877.474634340765	2515.46308097811	3487.29283563842	2135.8571349033	962.755199641093	792.194069040437
sgTIPIN_9	TIPIN	cellcyc	chr15	66641727	-	ACATGGAGCACTGGGCACAT	4	-2.50607009507263	6.34030936173636	41.2380611491247	1.34772509772255e-10	1.92185598935236e-08	1559.53293870605	260.161461964104	1446.05014615547	2004.72046391595	1227.82820604673	285.446200322754	234.876723605453
sgTIPIN_10	TIPIN	cellcyc	chr15	66641674	-	ATTGACAGAGTTGAATACCT	4	-2.23690948552064	5.48221062297471	32.2173695801455	1.37852850625389e-08	1.14003011045404e-06	840.59756020783	168.95969999672	779.429657833974	1080.55629287615	661.806729913368	185.380663252848	152.538736740592
sgCDC5L_5	CDC5L	cellcyc	chr6	44358086	+	CAAAGCAGTGCAAAGCCAGA	3	-1.63543966849187	5.75020819541673	16.6576694479602	4.4768931195511e-05	0.00130502671145721	952.19743003236	290.472343513863	882.908721382699	1224.01369429097	749.669874423411	318.702955191412	262.241731836314
sgCDC5L_9	CDC5L	cellcyc	chr6	44360477	+	CCAAGTTGATGCCAACTCAG	3	-1.9395779528953	4.96545576067849	17.3756051006586	3.06737772411625e-05	0.000945332847428863	570.755192030846	140.968011972925	529.222954110857	733.684159502181	449.358462479502	154.668501172076	127.267522773775
sgCDC5L_10	CDC5L	cellcyc	chr6	44360491	-	GCAATGGTCCTCCACTGAGT	3	-2.25253305268215	5.42699288312868	30.9661320469654	2.6257051330526e-08	2.00198633280522e-06	809.864122587214	161.023984305339	750.9326053767	1041.04962405538	637.610138329557	176.673686155452	145.374282455225
sgTUBG1_2	TUBG1	cellcyc	chr17	40761761	-	TGTAGGGTGATGATTTCCCT	4	-1.4896127572364	6.6995901739154	22.2515247203867	2.39168792508625e-06	0.000105510232695151	1807.19924963565	610.027087835817	1675.69448147467	2323.08611649081	1422.81715094148	669.314790138728	550.739385532905
sgTUBG1_3	TUBG1	cellcyc	chr17	40761763	+	GGAAATCATCACCCTACAGT	4	-1.49825478999492	6.48125030206952	24.5506586688336	7.23815957088305e-07	3.68629126717115e-05	1554.38688052515	521.544145939806	1441.27855204552	1998.10540123422	1223.77668829571	572.232311562097	470.855980317516
sgTUBG1_5	TUBG1	cellcyc	chr17	40762594	-	AACGACCTGGGAGAATCCGC	4	-1.84368331851272	5.88609383456169	25.139729869598	5.33228736133758e-07	2.8022126071603e-05	1071.83737347041	283.013720634553	993.842805172018	1377.80630550122	843.863009737981	310.519438907078	255.508002362028
sgTUBG1_6	TUBG1	cellcyc	chr17	40764122	+	ATCATAGACCGGGAGGCAGA	4	-1.41195021853745	6.33612737355793	17.7834864455011	2.47522263355536e-05	0.000791501191464534	1389.2934003751	494.885895152441	1288.19845660465	1785.88399192528	1093.79775259536	542.983181667699	446.788608637183
sgDLGAP5_7	DLGAP5	cellcyc	chr14	55650365	-	CAGAGAGAGAAAGCTAAACG	2	-1.21987377968221	7.26781991254958	11.2266641697504	0.000806304403499037	0.015478194013557	2578.91908661918	1049.55984160384	2391.25845281792	3315.10270762122	2030.39609941841	1151.5651339571	947.55454925058
sgDLGAP5_10	DLGAP5	cellcyc	chr14	55649132	-	AGGCTATTCCATCTTCTGTA	2	-1.21634571195739	5.74654836829719	9.61811979302525	0.0019266688343241	0.0312399818797197	896.252617414766	365.601983583805	831.03485424307	1152.09875878631	705.624239214914	401.134342713904	330.069624453707
sgOIP5_10	OIP5	cellcyc	chr15	41624491	-	TCACGCAGTGCTCGCCGACT	1	-1.51486444195847	6.4568797945183	20.1110074716448	7.3074895669264e-06	0.00027579239236779	1531.88193910593	508.107039843679	1420.41123143895	1969.17615230168	1206.05843357717	557.489271414965	458.724808272393
sgBRD7_1	BRD7	cellcyc	chr16	50402638	-	TCGGACAAACACCTCTACGA	1	-2.2955576812783	3.80593914461125	10.3459186193486	0.00129761273935053	0.0228862386272161	262.417313403707	50.5772716719282	243.321949144597	337.327506979584	206.60248408694	55.492807860357	45.6617354834995
sgCHMP3_2	CHMP3	cellcyc	chr2	86756412	-	GGAGATGATCAGGTCAAGGA	3	-1.62885179261422	4.51688420626718	10.7467224368019	0.00104464166380684	0.0192046632284936	402.987457468162	123.448983250086	373.663202172671	518.025097538613	317.274072693201	135.446821894422	111.45114460575
sgCHMP3_6	CHMP3	cellcyc	chr2	86737489	+	TTCTTTGGACAACTCCCTCA	3	-1.15755245495599	5.39009328400557	8.83647220388667	0.00295269352020893	0.043810465554911	693.14402378161	294.498892498399	642.705897400167	891.010362415916	545.715811528748	323.120838990849	265.876946005948
sgCHMP3_7	CHMP3	cellcyc	chr2	86737482	-	GTTGTCCAAAGAAATGATGA	3	-1.58940944635853	5.76289281599226	17.1985886357495	3.36686396535083e-05	0.00102446641603138	954.969444539762	300.766640331677	885.479024249722	1227.57701384091	751.852295528657	329.997740704437	271.535539958917
sgERCC6L_2	ERCC6L	cellcyc	chrX	71458739	-	GGAGGCATCCCGAAGGTTTC	1	-1.6596473735343	5.0337579161702	9.8817319591593	0.00166927740837505	0.0279069754818391	579.990101209064	173.951095267963	537.78586511803	745.555285114532	456.629153394632	190.857165436257	157.045025099669
sgEVI5_2	EVI5	cellcyc	chr1	93257902	-	TAGAAACCCTAGTGGGAAAC	1	1.90334488995082	4.00399186990927	12.4313535158135	0.000422185818148242	0.00905502769802339	97.9548265981903	347.712000250481	90.8269314506898	125.917215691296	77.1203326525851	381.505656252113	313.91834424885
sgRASSF4_7	RASSF4	cellcyc	chr10	45478024	+	GCCCATCCGGCTGCAGATGC	1	1.63156733002735	4.15716928511101	9.56502406197405	0.00198319600192843	0.0320383917494635	124.198281916286	365.078268869827	115.160724893901	159.652182497256	97.7819383577007	400.55972887975	329.596808859904
sgPKD1_2	PKD1	cellcyc	chr16	2168248	+	GCAGAGGGACAGGCAGGCAA	1	-1.08920666104397	6.8854613319353	13.076941319787	0.000298953221107363	0.00674075634703705	1936.78615915254	862.943222455966	1795.85171880895	2489.66517546194	1524.84158318674	946.811499615249	779.074945296683
sgPSMB5_5	PSMB5	cellcyc	chr14	23502724	-	TCTGGGAACGGCTGTTGGCT	4	-2.43198348287978	5.22773570893837	20.8893478851501	4.86593005182844e-06	0.000193325452857358	715.415070995116	125.58377775459	663.356343619563	919.638949214985	563.2499201508	137.789094170954	113.378461338226
sgPSMB5_8	PSMB5	cellcyc	chr14	23502632	-	AACATGGTGTATCAGTACAA	4	-2.13155519956379	7.05775551345117	50.4847540117697	1.20094131466496e-12	2.80371971877667e-10	2488.55499683531	538.302695436388	2307.46990177418	3198.94309630633	1959.25199242543	590.619601672651	485.985789200124
sgPSMB5_9	PSMB5	cellcyc	chr14	23502627	-	GGTGTATCAGTACAAAGGCA	4	-2.42856197578946	5.2964083808965	32.4639607413695	1.21423525090467e-08	1.02459367383818e-06	750.47472665594	132.056472695238	695.86480748988	964.706807300378	590.852565177562	144.890861522304	119.222083868172
sgPSMB5_10	PSMB5	cellcyc	chr14	23502599	-	TCCATGGGCACCATGATCTG	4	-3.06984194631828	5.5134808422164	52.7873173458031	3.71693650916866e-13	9.70856455924538e-11	908.396189788391	102.45328319556	842.29477326748	1167.70886065608	715.184935441618	112.41057833077	92.4959880603493
sgPSMB4_7	PSMB4	cellcyc	chr1	151372175	+	TTTACAGAGGTCCAATCACG	2	-1.155795415427	5.97840638723365	10.9619704619582	0.000930008692528723	0.0174374977381665	1042.55444064753	443.528003212937	966.690708388784	1340.16420560289	820.8084079509	486.633886118534	400.422120307339
sgPSMB4_10	PSMB4	cellcyc	chr1	151372466	+	GTGACCGGGACCTCAGTCCT	2	-2.50966770050401	4.32437086588534	17.962661175008	2.25280901753549e-05	0.000731913235118273	383.439361935193	63.7311781729585	355.537566156311	492.896761885735	301.883757763535	69.9251246292331	57.5372317166839
sgPSMB3_3	PSMB3	cellcyc	chr17	36909531	+	ATGGGTGACCGGCTGTACAT	3	-1.61485178577741	4.96791262240317	13.9698799370327	0.000185762856686441	0.00446519951986779	550.889342540734	170.433191706465	510.802686192364	708.147363184852	433.717978244987	186.997361616158	153.869021796771
sgPSMB3_8	PSMB3	cellcyc	chr17	36912134	+	GTGCCCAGCGCCTCAAGTTC	3	-1.21683712679869	5.13626267260044	8.52442278098066	0.00350411870817414	0.0497000836776033	586.037448595615	238.952768845535	543.393164172213	753.32892089826	461.390260716373	262.176263189091	215.72927450198
sgPSMB3_10	PSMB3	cellcyc	chr17	36912195	+	ACCTTATACCCTCATGAGCA	3	-1.12852184619668	6.64796801738487	14.2144911994372	0.000163109567320683	0.00398794577894989	1653.06474750705	716.717268500212	1532.77591028014	2124.95205792512	1301.46627431589	786.3740442361	647.060492764324
sgPSMB2_5	PSMB2	cellcyc	chr1	36074861	+	GGTCGAGGATACTGAGAGTC	4	-1.6485477791792	6.64352909761187	24.4415469186436	7.65988566928751e-07	3.85640160002812e-05	1773.73876984692	536.262408061595	1644.66882597997	2280.07393835716	1396.47354520363	588.381021545125	484.143794578066
sgPSMB2_8	PSMB2	cellcyc	chr1	36070868	-	TTCAGCTATCTCACGTGAGA	4	1.23772539053782	5.19414907913939	8.92950126380608	0.00280600957407269	0.0421316668034216	305.128851596249	682.334488295514	282.925489738678	392.231569942794	240.229495107276	748.649648424865	616.019328166163
sgPSMB2_9	PSMB2	cellcyc	chr1	36070862	-	TATCTCACGTGAGAGGGCAG	4	-2.89350709061365	6.00286013766451	42.5847399696713	6.76853844555372e-11	1.02034750132659e-08	1264.79206027021	161.2583778531	1172.75672620773	1625.84223961686	995.777214986049	176.930860093066	145.585895613134
sgPSMB2_10	PSMB2	cellcyc	chr1	36070851	-	AGAGGGCAGTGGAACTCCTT	4	-1.75434224498096	6.56135149782595	27.5397301775898	1.53900377477626e-07	9.30371558728235e-06	1696.51012534016	476.635084166775	1573.0598910837	2180.79944392317	1335.67104101361	522.95859920519	430.31156912836
sgPSMB1_6	PSMB1	cellcyc	chr6	170862243	+	TCGCAGCTGCAAAGGGCCCG	2	-1.32807744949963	5.86510594448261	14.1977820327986	0.000164564372878377	0.00401978955639303	989.763431322195	373.656290366643	917.741151213078	1272.30336465581	779.245778097697	409.971436609509	337.341144123776
sgPSMB1_10	PSMB1	cellcyc	chr6	170855192	-	GATTATTGAAGCAAGACTAA	2	-1.54970400151241	5.95902763613806	15.8337609532356	6.91574827246407e-05	0.00188852751546696	1088.88367813549	352.527345837007	1009.64869855239	1399.71868384739	857.283652006702	386.788998721583	318.26569295243
sgCDC73_6	CDC73	cellcyc	chr1	193091424	-	GGTCTTCACATTCTTGGGCC	1	-2.66742247408905	5.47755656222346	44.1318444445347	3.06985934921595e-11	4.96846377249485e-09	865.585942772602	129.065413956968	802.5997066115	1112.67791124307	681.480210463237	141.609105856666	116.52172205727
sgSMC1A_2	SMC1A	cellcyc	chrX	53449502	-	GAGAACTTTAAGTCGTACAA	4	-2.0584606614226	3.79402628939543	9.43299373261693	0.00213116104819704	0.0340121957728289	254.821940886557	57.9040635163481	236.27927036178	327.56394358295	200.622608714941	63.5316806309672	52.2764464017289
sgSMC1A_4	SMC1A	cellcyc	chrX	53449474	-	AGATTATCGGACCATTTCAG	4	-2.76751587377203	2.78384410971871	9.6963590368329	0.00184633478941037	0.0301256236840969	132.307649718153	18.3167755322877	122.679996981125	170.07646734456	104.166484828775	20.0969580136266	16.5365930509488
sgSMC1A_5	SMC1A	cellcyc	chrX	53449460	+	ATGGCGGTGAACCTCTGAAA	4	-2.88306471242807	5.15163352089879	31.1121891033834	2.43537280209122e-08	1.87858391496984e-06	699.025064721648	89.7248854693135	648.158991656671	898.570217568063	550.345984940208	98.4451249553004	81.0046459833266
sgSMC1A_6	SMC1A	cellcyc	chrX	53449457	-	CAGAGGTTCACCGCCATCAT	4	-1.18895533869791	6.22218979578126	13.6777084050991	0.000217015272777028	0.00507092994785719	1242.01409764451	516.386542963759	1151.63625137419	1596.56203227482	977.844009284528	566.573448173294	466.199637754224
sgNPAT_6	NPAT	cellcyc	chr11	108068105	+	AAGTCTGGCAGGTAGAAATG	1	-1.92938524627001	6.62689423975733	37.1034511199259	1.1202527916243e-09	1.30464543703323e-07	1808.99229368909	450.157389877069	1677.35705079346	2325.39100663927	1424.22882363454	493.907573848687	406.407205905451
sgPARD6G_9	PARD6G	cellcyc	chr18	77960745	-	GTTTGAAGATTTCTACAAGC	1	1.54128448283485	5.61072796106213	20.9040556441077	4.82871165663243e-06	0.000192632704876265	356.869832410923	984.920767688099	330.90142600288	458.742639050651	280.965432179236	1080.64387643366	889.197658942536
sgCDC16_2	CDC16	cellcyc	chr13	115000557	+	CCATGAACCTAGAGCGGCTG	5	-1.84848737345543	5.17847129680724	20.0817188545812	7.42025725537956e-06	0.000278851576430439	655.351748740441	172.433247861037	607.663659118125	842.429825722774	515.961761380423	189.191800505934	155.674695216141
sgCDC16_4	CDC16	cellcyc	chr13	115000569	+	AGCGGCTGCGGAAGCGCGTC	5	-1.87155567596773	6.25219520696704	33.4219055099739	7.41836832149075e-09	6.7952768989322e-07	1386.20696933795	359.041020285413	1285.33661640775	1781.91650184728	1091.36778975881	393.93572832327	324.146312247556
sgCDC16_6	CDC16	cellcyc	chr13	115002152	+	AAAGTAGCTTCACTCTCTCG	5	-4.55330733546482	4.17974390352614	36.9005595085619	1.24310270241212e-09	1.41966633733048e-07	376.479412284493	15.0870723193783	349.084072318611	483.950010492231	296.404154042638	16.5533643417	13.6207802970566
sgCDC16_7	CDC16	cellcyc	chr13	115002282	-	AGCCAACCAATAGATGTCCT	5	-1.88683778486232	4.64109364310795	15.3034972887024	9.1546867246282e-05	0.00242479709319695	452.689315694573	115.95579395954	419.7483970209	581.914951871414	356.404598191403	127.225379736395	104.686208182685
sgCDC16_10	CDC16	cellcyc	chr13	115002339	-	TCGTGACCGAAGTGCATGGG	5	-1.29086471636028	5.72841446524535	9.36039680924166	0.00221724139037686	0.0350257755206778	894.974815173778	346.69613341332	829.850034050128	1150.45619245266	704.618219018549	380.391058699837	313.001208126803
sgUBE2I_2	UBE2I	cellcyc	chr16	1364042	+	CGCCCTCAGCAGACTCGCCC	5	-1.69750665351278	5.97106702169269	24.0995386624387	9.14822109172595e-07	4.48585911934614e-05	1118.3277700654	326.79416091244	1036.95022735112	1437.56794766755	880.465135177536	358.554840581998	295.033481242882
sgUBE2I_3	UBE2I	cellcyc	chr16	1364047	+	TCAGCAGACTCGCCCAGGAG	5	-1.83474165421139	7.17407016108792	38.7641900503276	4.78221048336223e-10	6.18428895890093e-08	2618.78381438088	695.90463182787	2428.22233730893	3366.34730371075	2061.78180212297	763.538655735563	628.270607920177
sgUBE2I_4	UBE2I	cellcyc	chr16	1364056	+	TCGCCCAGGAGAGGAAAGCA	5	-3.34224040192145	7.01976931818503	110.78044084725	6.61006734209489e-26	4.35950466379514e-22	2620.19498382626	244.817391009922	2429.53081995274	3368.16130852912	2062.89282299694	268.610859998758	221.023922021085
sgUBE2I_5	UBE2I	cellcyc	chr16	1364090	-	AAGCCCTCCTTACAAATGGG	5	-2.10054672030883	5.85078152928	33.8735769997267	5.88120369542991e-09	5.66248301785169e-07	1073.01923218689	237.097231419387	994.938663378851	1379.32554007177	844.793493110051	260.140388606237	214.054074232537
sgUBE2I_10	UBE2I	cellcyc	chr16	1364353	+	TGCGCCATTCCAGGAAAGAA	5	-1.46783284587437	5.77115901720642	16.9887305878244	3.76023439948985e-05	0.00112215773408305	945.496729935066	323.975005624819	876.695612243064	1215.40019836907	744.394379193061	355.461695429384	292.488315820254
sgPPP1R15A_2	PPP1R15A	cellcyc	chr19	49376539	-	GGACAGGAGGAAGAAAGGGT	1	-4.26951683981649	5.96462810376944	51.1263124148522	8.66095275647725e-13	2.13537004363202e-10	1297.49589267254	63.6639907022477	1203.08079340215	1667.88177622314	1021.52510839234	69.8514072996989	57.4765741047964
sgKLF11_5	KLF11	cellcyc	chr2	10186332	+	AAGGTCTACTTGCAGCATCT	1	1.08530152171506	6.35229150988171	12.726998722663	0.000360414465443408	0.00791022796411194	727.309780739772	1463.13631357704	674.385509043287	934.92914761069	572.614685565338	1605.33654028449	1320.9360868696
sgPCNA_1	PCNA	cellcyc	chr20	5100423	+	GACCAGGCGCGCCTCGAACA	5	-2.64958706277542	5.51570292448108	44.8977921345733	2.0759181207191e-11	3.46612632548675e-09	887.748895132991	134.020591863559	823.149923733921	1141.16754620681	698.929215458241	147.045870759051	120.995312968066
sgPCNA_2	PCNA	cellcyc	chr20	5100421	-	TTCGAGGCGCGCCTGGTCCA	5	-1.80917038239324	5.22926019687343	17.473926268462	2.91275154960173e-05	0.000906147389505226	676.258527981611	182.856263816413	627.049111279474	869.304697768838	532.421774896521	200.627815194289	165.084712438537
sgPCNA_3	PCNA	cellcyc	chr20	5100404	-	CCAGGGCTCCATCCTCAAGA	5	-3.36905040601589	2.6981345593042	10.8687006895139	0.000978031217175409	0.0182033068186905	128.270607194142	11.6616552633361	118.936718601429	164.887002242079	100.988100738918	12.7950356646305	10.5282748620416
sgPCNA_7	PCNA	cellcyc	chr20	5100314	+	GGGACGAGTCCATGCTCTGC	5	-2.09615913915436	5.4609024090169	25.829800131677	3.72886666665168e-07	2.01994315262706e-05	817.839446522736	181.240566143274	758.32758758988	1051.3016005947	643.889151383631	198.855090063571	163.626042222976
sgPCNA_9	PCNA	cellcyc	chr20	5100293	+	TGAGCTGCACCAAAGAGACG	5	-2.60009173444264	3.7316107689883	15.3273472095317	9.03983599014047e-05	0.00240645724778906	254.914120964631	39.7562493048714	236.364742756792	327.68243757836	200.695182558742	43.6201050589325	35.8923935508103
sgPCNT_5	PCNT	cellcyc	chr21	47744174	+	GGTGGAGGCCGGGAGGACGA	1	-1.23421319697357	5.77230978828092	10.719107532678	0.00106034804259775	0.0194527411069341	914.649737744181	368.514355152792	848.09326825981	1175.74755945358	720.108385519149	404.329763711384	332.6989465942
sgRPA1_1	RPA1	cellcyc	chr17	1733372	+	CTTGGCGGTGGAGCCATGGT	6	-1.16734773688061	5.36484392727634	8.90817095859772	0.00283897471882724	0.0425539727598759	682.206405626529	287.888686778795	632.564178723246	876.950468971034	537.104569185306	315.868196375115	259.909177182475
sgRPA1_5	RPA1	cellcyc	chr17	1746132	-	CTTACGATGACTTGGAGGAT	6	-3.34409205328885	4.97987528039772	49.6397314204133	1.84734445306009e-12	4.06123283468152e-10	634.855085049728	59.1590332575767	588.65847956081	816.08214166753	499.824633920845	64.9086191730914	53.409447342062
sgRPA1_6	RPA1	cellcyc	chr17	1746137	-	AGGTACTTACGATGACTTGG	6	-1.67074357992572	6.23507546491741	25.2075030928073	5.14815226842172e-07	2.72717680709304e-05	1339.37276998525	398.734524929311	1241.91040902336	1721.71291427101	1054.49498666139	437.486990653037	359.982059205585
sgRPA1_8	RPA1	cellcyc	chr17	1747246	-	ATGAGCAGTCGATAACGCGG	6	-2.06482607984267	6.37951438610842	39.3142376962741	3.6080084006286e-10	4.82209711317894e-08	1544.04973255178	349.775300700367	1431.6936090368	1984.81738944146	1215.6381991771	383.769486064175	315.781115336559
sgRPA1_9	RPA1	cellcyc	chr17	1747252	+	TATCGACTGCTCATGAGTGA	6	-1.52552590195139	5.52101262290882	17.3479315661679	3.11236829718094e-05	0.000954737070324772	800.441972292266	263.504091821965	742.196078258259	1028.93780708662	630.192031531924	289.11369582654	237.894487817389
sgRPA1_10	RPA1	cellcyc	chr17	1747884	+	GACACAGTTGAACCCTCTCG	6	-2.77609005843304	4.30907325701248	26.1490004131782	3.16060680618456e-07	1.74435079819989e-05	386.137478433537	53.3375591859992	358.039348362984	496.365088346827	304.007998590801	58.5213639606398	48.1537544113585
sgRPA3_2	RPA3	cellcyc	chr7	7680004	+	GCCGGCGTTGATGCGCGACC	4	-1.02616975894213	6.44766552833997	11.2168071805656	0.000810598342951254	0.0155409846550851	1414.06584399673	658.169626531808	1311.168279704	1817.728028968	1113.30122331819	722.136236639355	594.20301642426
sgRPA3_3	RPA3	cellcyc	chr7	7679986	+	GATGAATTGAGCTAGCATGC	4	-2.86483349671208	2.98552064870603	9.37853454232938	0.00219540987429117	0.0347641704043669	153.541027294252	19.8784700296524	142.368281842083	197.371169167387	120.883630873286	21.8104314734245	17.9465085858803
sgRPA3_8	RPA3	cellcyc	chr7	7677578	-	TGAAGAAATCTCTGGAATTG	4	-1.99003057707372	6.23660518240858	30.1390923463888	4.02142634881671e-08	2.89071521820528e-06	1388.47256728718	331.265567628635	1287.43735321446	1784.82884211217	1093.15150653489	363.460817230497	299.070318026772
sgRPA3_9	RPA3	cellcyc	chr7	7677572	-	AATCTCTGGAATTGTGGAAG	4	-3.02553482839076	3.92811348196615	16.7050078015956	4.36655830461586e-05	0.0012799352737119	300.201739301989	34.8449581488626	278.356909443637	385.897953897139	236.35035456519	38.2314922006803	31.4584240970449
sgRPA2_8	RPA2	cellcyc	chr1	28233518	-	GATCATCAGACATGCAGAGA	3	-2.88453583682658	5.31716765024273	41.9831688722657	9.20624357770018e-11	1.35681514985089e-08	784.729843999944	100.635871031487	727.627277016794	1008.74046188311	617.821793099933	110.416534352318	90.8552077106566
sgRPA2_9	RPA2	cellcyc	chr1	28233467	-	TGACATGACAGCTGCACCCA	3	-1.8978955487664	6.57131758084768	33.7715997767233	6.19770683789737e-09	5.90258859532745e-07	1735.12406222694	441.302829904889	1608.86400120727	2230.43619576601	1366.07198970753	484.192451245565	398.413208564213
sgRPA2_10	RPA2	cellcyc	chr1	28233447	+	AACCCACTGGCGAACGTCCA	3	-1.02804384830678	6.922853809426	12.345262082022	0.000442107075789421	0.00940582803741994	1967.77479959753	914.725484382905	1824.58540370426	2529.49989783756	1549.23909725076	1003.62640909328	825.824559672532
sgILF3_1	ILF3	cellcyc	chr19	10781669	+	GAATGATGACCGCCATGTGA	5	-3.33490909233263	4.19140073440702	29.8641568447064	4.63400849054384e-08	3.28628435454401e-06	365.934528119208	34.2713253475695	339.306509491978	470.39496170095	288.102113164697	37.6021088082537	30.9405418868852
sgILF3_2	ILF3	cellcyc	chr19	10781681	-	AATGCTTTGCCATCACATGG	5	-1.58399963783381	6.55528887522111	23.5757302371691	1.20092716726855e-06	5.71871111908151e-05	1654.55506903035	523.117944669398	1534.15778532946	2126.86780973864	1302.63961202295	573.959065647975	472.27682369082
sgILF3_5	ILF3	cellcyc	chr19	10781726	+	GCTGGAGGCAGTCCAGAACA	5	-1.1078958078866	6.68872657487969	11.0155624330494	0.000903501075354459	0.0170632458353976	1694.78651017917	745.39072661821	1571.4616985136	2178.58380198359	1334.31403004031	817.834236718512	672.947216517909
sgILF3_8	ILF3	cellcyc	chr19	10781755	-	TTTGAGCGCCCGCTCCGTGT	5	-1.4659306863129	5.65179565424087	14.1561129541671	0.000168249535393357	0.0041022097903994	869.834772638849	298.436630901179	806.539361168699	1118.1396209442	684.825335803648	327.441280828979	269.431980973379
sgILF3_10	ILF3	cellcyc	chr19	10781780	+	GTCCGACTGGATAGACGAGC	5	-1.14969969489975	6.34646571060598	11.6531029223532	0.000640955342146174	0.0127300178951408	1345.83745516071	574.996280859059	1247.9046773782	1730.02302195925	1059.58466614467	630.879386715545	519.113175002572
sgTPX2_1	TPX2	cellcyc	chr20	30345343	-	AGTATCTCCTTCATCATCCA	3	-1.73550944095487	6.29624362629792	22.0884905948051	2.60366138454909e-06	0.000114098323896661	1407.77328276935	400.698109210202	1305.3336103253	1809.63918008902	1108.34705789372	439.641413017373	361.754805403031
sgTPX2_6	TPX2	cellcyc	chr20	30354359	+	TGACAACACTTACTACAAAG	3	-1.60938276305437	5.40043556441193	17.7546774689734	2.5129887642709e-05	0.000801322703265874	743.873412967004	231.041696291115	689.743852691308	956.221068838248	585.655317371457	253.496324261593	208.587068320637
sgTPX2_8	TPX2	cellcyc	chr20	30354417	-	AGGGAAGAACAAGCATTTGA	3	-1.178631686264	7.75768673317425	17.721490710559	2.55721206119313e-05	0.000812792908269108	3599.23889080762	1507.31634702698	3337.3324762343	4626.68513106935	2833.6990651192	1653.81037104793	1360.82232300604
sgH2AFX_5	H2AFX	cellcyc	chr11	118966064	-	TGGCGGCAAGGCCCGCGCCA	2	-1.58240505515888	5.6888137649931	17.4647944239374	2.92677668610138e-05	0.000909438112556426	906.341519489131	286.837034239877	840.38961550338	1165.06765988801	713.567283075999	314.71433515744	258.959733322314
sgH2AFX_7	H2AFX	cellcyc	chr11	118966017	+	GCCCACTGGGAACTGGAGGC	2	-1.37321675548238	5.56133160041114	12.3425780626048	0.0004427431693821	0.0094117707908696	806.123414173119	294.937082048811	747.464097713492	1036.24108521586	634.665059590001	323.601615587206	266.272548510416
sgRNF8_10	RNF8	cellcyc	chr6	37328209	+	GTTGTCTCCCAGGTGACTGT	1	-1.57697740096273	4.89446195627564	13.7038377315819	0.000214016702123874	0.00500529664781022	520.963380410068	165.46088293869	483.054351521859	669.678673491451	410.157116216895	181.54180092751	149.379964949871
sgCLTC_7	CLTC	cellcyc	chr17	57721722	+	AGTAGGAGAGCAGGCCCAGG	1	-1.53504690912497	6.28983778735928	21.2941094789197	3.93940167643415e-06	0.000161124582365906	1367.87708129721	447.395619462689	1268.34054237657	1758.35412573803	1076.93657577704	490.877390727033	403.913848198346
sgACTR8_6	ACTR8	cellcyc	chr3	53916081	-	GAGAACGGAAAGGAGAAGGG	2	-2.6782951871126	6.88225213012868	63.1586671264189	1.90708503779986e-15	8.24767383314723e-13	2298.83424769006	340.36672908529	2131.55459391422	2955.06426643273	1809.88388272322	373.446508180698	307.286949989881
sgACTR8_8	ACTR8	cellcyc	chr3	53916067	-	GAAGGGCGGCGAGAAGGAGA	2	-1.57796577326009	6.90376118823137	26.2739595949779	2.9625643799094e-07	1.66642667177803e-05	2105.9621537364	668.651767623201	1952.71725567729	2707.13450228936	1658.03470324255	733.637122755216	603.666412491185
sgNUP85_6	NUP85	cellcyc	chr17	73205997	+	AAACTCTTCAATGAATCCCA	3	-1.73855271514906	6.5355536126376	24.2231622502358	8.57942653542236e-07	4.2543957035898e-05	1662.9439806222	472.345729055456	1541.93625959724	2137.65143752923	1309.24424474013	518.252367509237	426.439090601676
sgNUP85_8	NUP85	cellcyc	chr17	73206016	-	GAGGCCCAGAAAGATTCCAT	3	-3.09960565395449	5.96200434963267	68.7009400297668	1.14586290849043e-16	6.04580187777718e-14	1243.18978052737	137.386016000919	1152.7263831453	1598.07332804539	978.769630391404	150.738375887334	124.033656114504
sgNUP85_9	NUP85	cellcyc	chr17	73206035	-	ACTCTTCGTCAATTCTCTGG	3	-1.96391814852648	5.53135385049161	19.2143688761356	1.16830687279844e-05	0.000412598441918281	848.21267031378	206.031689959924	786.490637957186	1090.34522819484	667.802144789308	226.055629458489	186.00775046136
sgNDEL1_7	NDEL1	cellcyc	chr17	8349064	-	CTAATTCTCTGCTTCCTTCC	1	1.63085919031356	4.03110110862945	8.97644714543372	0.00273481894633957	0.0413259357102111	113.713158407554	334.115340474837	105.438574110193	146.173953764184	89.5269473482862	366.587555620535	301.64312532914
sgESPL1_1	ESPL1	cellcyc	chr12	53662579	+	GACTCTGCTAAGCAGCCAGA	2	-1.0356376940438	7.28326619807387	11.730122547246	0.000614965429395314	0.0122997748240165	2529.31962131905	1169.60539501853	2345.26820005288	3251.34447551298	1991.34618839129	1283.27775130314	1055.93303873392
sgESPL1_8	ESPL1	cellcyc	chr12	53662902	-	CTAGCTTAGCAGTCAGCTGC	2	-1.70169820547881	5.13660465228542	15.306801323525	9.13868874981558e-05	0.00242299244129532	626.367359142536	182.467117012623	580.788381415396	805.17149182106	493.142204191152	200.200847742341	164.733386282904
sgTXNL4A_1	TXNL4A	cellcyc	chr18	77748371	+	GTGCGGGAGCATGTACGACA	6	-2.80472766408912	4.10710971810932	23.5245196063629	1.23331947342862e-06	5.84132873043454e-05	335.800215527468	45.4568537804925	311.364985433027	431.658445389326	264.377215760051	49.8747435239233	41.0389640370617
sgTXNL4A_2	TXNL4A	cellcyc	chr18	77748363	-	ATGCTCCCGCACCTGCACAA	6	-1.75618097037013	5.6816823888071	23.277979342024	1.40195985666575e-06	6.58097917770447e-05	920.868158405554	258.349669360237	853.859192071394	1183.74110344595	725.004179699317	283.458322061915	233.24101665856
sgTXNL4A_3	TXNL4A	cellcyc	chr18	77748354	+	TGCCAGCCGTTGTGCAGGTG	6	-2.80494798530514	4.75056894236841	33.5381259760188	6.98806794787491e-09	6.4589920910133e-07	526.431966206928	71.3107798882833	488.125003827141	676.708333195042	414.462561598601	78.2413775179789	64.3801822585878
sgTXNL4A_5	TXNL4A	cellcyc	chr18	77748346	-	CAACGGCTGGCAGGTGGACC	6	-3.02807788793741	4.81564674962474	38.8964688413602	4.46888246645487e-10	5.80756592845053e-08	557.601243998165	64.6971015955018	517.026181600901	716.775258030512	439.002292363083	70.9849248344064	58.4092783565973
sgTXNL4A_6	TXNL4A	cellcyc	chr18	77748334	-	GGTGGACCAGGCCATCCTCT	6	-2.1731448432238	5.12194297683243	26.0638067507861	3.30318260557875e-07	1.81166861367511e-05	650.470517448507	136.63530304071	603.137621194888	836.155187966059	512.118743184573	149.914702156387	123.355903925034
sgTXNL4A_8	TXNL4A	cellcyc	chr18	77748316	+	CCACGCGGTCCTCCTCCGAG	6	-2.03521219507947	4.34175226457225	13.8505096805771	0.000197943041847446	0.00471293807488942	372.906215641316	86.1582549383063	345.770887069445	479.356801683113	293.590958171389	94.5318584578527	77.7846514187599
sgDYNC1I2_1	DYNC1I2	cellcyc	chr2	172546697	+	GGAACGTAAGAAGCAGCGAC	4	-2.51253949233304	4.49361088265562	24.1351847978797	8.98043911144293e-07	4.42001798878686e-05	431.60976271591	71.6068846812783	400.20274337733	554.81798573642	339.808559033979	78.5662603327496	64.647509029807
sgDYNC1I2_4	DYNC1I2	cellcyc	chr2	172563865	+	GAGATGGCGCCGTGGGATCT	4	-2.20233908532161	5.19735306694991	25.5611390352673	4.28584668669247e-07	2.29340611443477e-05	687.66103466338	141.556925328786	637.621889862394	883.962187788796	541.399026338948	155.314650215369	127.799200442203
sgDYNC1I2_5	DYNC1I2	cellcyc	chr2	172563877	-	ATTACTGTACCTAGATCCCA	4	-1.78051771170247	4.94009116821598	17.6087068999196	2.71343181141184e-05	0.000854212942921905	551.084245644799	151.984926627394	510.983406749862	708.397903735489	433.871426449047	166.756134765679	137.213718489109
sgDYNC1I2_6	DYNC1I2	cellcyc	chr2	172571931	+	GTTATGGCTCAACCCAAAGA	4	-1.56881961339275	5.50240447841215	15.9063893200906	6.65536626102835e-05	0.00183464176940636	794.688542141926	253.871776892706	736.861308915908	1021.54199076633	625.662326743535	278.545229320735	229.198324464677
sgSKA3_6	SKA3	cellcyc	chr13	21750552	-	CAGCACGCTGGACTGCGAGA	3	-1.56876563105465	5.58550768786636	17.66435366824	2.63519065146195e-05	0.00083556447807954	842.069432221772	269.023232201125	780.794425892447	1082.44832854489	662.965542227975	295.169233946543	242.877230455707
sgSKA3_8	SKA3	cellcyc	chr13	21750527	-	CGGCTGCAGCGAGCGCTGGA	3	-1.34785226316054	5.18797872838405	11.850999969994	0.000576303910864958	0.0116368871936545	619.754683156428	230.756685377965	574.656891121819	796.671147556709	487.936010790756	253.183613525748	208.329757230181
sgSKA3_10	SKA3	cellcyc	chr13	21750515	-	GCGCTGGACGGAGAGGAAAG	3	-3.10922884799398	4.57291808973307	36.0561562664334	1.91712148855787e-09	2.08129967035577e-07	472.816427548197	51.8373936226845	438.410915981077	607.787591051427	372.250775612088	56.8753993482396	46.7993878971294
sgE2F4_6	E2F4	cellcyc	chr16	67226219	+	GTCCCTTCTGCAGGAGGCCA	1	-2.64043221330067	6.77393706335286	35.1605836054646	3.03606878911681e-09	3.11651870527978e-07	2127.07971990106	323.306753172095	1972.29815639503	2734.2803329337	1674.66067037444	354.728496430399	291.885009913791
sgE2F3_3	E2F3	cellcyc	chr6	20480106	+	GGTCATCAGTACCTCTCAGA	1	-2.05783997968261	7.02898666024918	23.372113543884	1.33499907470607e-06	6.30028811982484e-05	2422.59021809586	551.509049169402	2246.30519305283	3114.14787425325	1907.3175869815	605.109462948598	497.908635390207
sgRUVBL1_5	RUVBL1	cellcyc	chr3	127842448	-	CAGGCGGCCTCAGGGCTTGT	2	-1.51035842904686	5.37078835099969	14.1180674040336	0.00017168678733005	0.00417829256139672	719.797377885324	239.453598410672	667.419762455936	925.272238569712	566.700132630323	262.725767697938	216.181429123406
sgRUVBL1_8	RUVBL1	cellcyc	chr3	127838252	-	CATTGTGGTGTGTAGGCATG	2	-1.37798089813751	5.83900536306262	13.7128523011778	0.000212991914958848	0.00498574951954691	978.708137705716	356.915886159189	907.490319984617	1258.0922038669	770.541889265632	391.604055304033	322.227717014344
sgGMNN_10	GMNN	cellcyc	chr6	24784318	+	TCCATCCTCTCAGTATTGGA	1	-2.60433167623512	2.9946418992593	8.54721745365872	0.00346050791259981	0.049266950481541	151.703509984483	23.5496307579404	140.664475459795	195.009110334086	119.436944159567	25.8383873157411	21.2608742001398
sgMPLKIP_1	MPLKIP	cellcyc	chr7	40174119	+	GGACCAGGGTAAGGAGGAGT	1	-1.48349298124271	6.75758320740939	21.5680508173224	3.41493365581528e-06	0.000143683197406799	1879.92526425563	637.277209637728	1743.12843010148	2416.57265091994	1480.07471174546	699.213314185925	575.34110508953
sgNUP107_1	NUP107	cellcyc	chr12	69080846	-	CATCAGTACTGACCTGTCCA	2	-1.71196203191394	5.6555808800867	18.1419469355035	2.05034661976837e-05	0.000676973644256688	899.840285160741	260.30962984401	834.361457573891	1156.71056964941	708.448828258918	285.608768437223	235.010491250796
sgNUP107_5	NUP107	cellcyc	chr12	69083340	+	TAATACTACACCAAGAAACC	2	-2.14072516256076	4.70717803110892	16.8833927444125	3.97478308646557e-05	0.00117554655385704	486.069874130184	104.401174959099	450.699946812864	624.824394135799	382.68528144189	114.547783043354	94.2545668748442
sgKIF2A_8	KIF2A	cellcyc	chr5	61643952	-	GCTGAGGATGCTGGAGGTGG	1	-1.75926079898989	5.03936603217757	16.2962820981277	5.41701314830039e-05	0.00153497555172194	588.910422838657	164.835424413009	546.057080221013	757.02202036053	463.652167934427	180.855554939086	148.815293886932
sgKIF2C_10	KIF2C	cellcyc	chr1	45206602	-	CAAGTTCACAGTCCTTACAT	1	-1.07291410068537	6.30676122524818	10.6595325510519	0.00109505064702268	0.0199231249097278	1292.91618885941	582.586484892381	1198.83434165755	1661.99474060818	1017.9194843125	639.207272347143	525.965697437619
sgRBBP8_6	RBBP8	cellcyc	chr18	20516901	+	TGTCATGATAGAGAAGTACA	2	-3.12647015916898	5.12498913964295	46.6286707216283	8.57957529964889e-12	1.60523245375913e-09	695.441775702179	75.3877207377162	644.836448424838	893.964035391871	547.52484328983	82.7145506990698	68.0608907763626
sgRBBP8_10	RBBP8	cellcyc	chr18	20555116	+	GAATGAAAGGAATACTCTAC	2	-1.40514711818961	6.55682458365674	22.1591592826048	2.5095582229117e-06	0.000110525301299889	1617.5419927111	578.927664211067	1499.83804568644	2079.28890345966	1273.49902898721	635.192855864168	522.662472557965
sgKIF23_1	KIF23	cellcyc	chr15	69706805	-	TCGTACTCACGCTGACTTCA	6	-1.10827160001827	6.77974375171516	14.0461064310183	0.000178382770744502	0.0043159146807579	1805.68050018794	793.960905955747	1674.28624712044	2321.13382165829	1421.6214317851	871.124885672535	716.796926238959
sgKIF23_4	KIF23	cellcyc	chr15	69709710	+	TATTTCTTCAGGTATACTGT	6	-2.81527335743789	5.76454363426018	41.0887768318413	1.45469252759078e-10	2.06323890163292e-08	1067.00383783702	143.611169794058	989.360992229421	1371.59297870522	840.057542576433	157.568543904	129.653795684116
sgKIF23_5	KIF23	cellcyc	chr15	69709723	+	ATACTGTAGGGTGCGCCCAC	6	-1.21972077270689	5.77545431109724	11.8734788391507	0.000569389561099789	0.011554666162595	914.998157361878	372.377824065371	848.416334369277	1176.195439662	720.382698054351	408.568717908655	336.186930222087
sgKIF23_6	KIF23	cellcyc	chr15	69709741	-	CTTGATCAGGAAAGCCCAGT	6	-1.93919387210798	7.25030864011144	43.9195072074817	3.42161631447406e-11	5.4376903609723e-09	2791.29337490192	689.938449502525	2588.17886596785	3588.1018031602	2197.59945557773	756.992628271136	622.884270733914
sgKIF23_8	KIF23	cellcyc	chr15	69709792	+	TGTTCAGCTTCATACTCCTG	6	-1.39206724611057	5.14602327568404	12.4562847533032	0.000416587734509595	0.0089862601464446	605.559927619638	218.660870333245	561.495047720392	778.424327500123	476.760407638399	239.912222681556	197.409517984934
sgKIF23_9	KIF23	cellcyc	chr15	69709811	-	CGGTTGAGTCTGTAGCCCTC	6	-1.99014684403359	5.45120717026837	26.632568215991	2.46060801761426e-07	1.41423311792335e-05	804.080726538112	191.786253323353	745.570050669123	1033.61528770838	633.056841236827	210.42569822598	173.146808420726
sgRBBP4_4	RBBP4	cellcyc	chr1	33123110	-	ATCATTAGGGAGCTGCACAC	1	-1.34199625786793	6.77829955483152	21.348469777437	3.82926279585724e-06	0.000157597163521856	1869.79650043978	699.172589968978	1733.73670772565	2403.5525090609	1472.10028453278	767.124222280088	631.220957657869
sgPPP2R5C_1	PPP2R5C	cellcyc	chr14	102323030	-	AGCTTCTCTTGATCAGCAGG	1	-2.05408776316866	4.38354130626068	15.7800362790389	7.11493067487012e-05	0.00193304826090369	384.572593148696	87.6998335888996	356.588335345753	494.353487644885	302.775956455449	96.2232610391131	79.1764061386862
sgSSSCA1_9	SSSCA1	cellcyc	chr11	65338140	+	AGCGGCAAGATCGCATCTCC	1	-1.01041608987979	7.77623938705025	11.5729807770903	0.000669170619974527	0.0131793246885651	3546.16917339654	1668.76321068687	3288.12449177045	4558.46602144509	2791.91700697407	1830.94803562678	1506.57838574697
sgSPDL1_2	SPDL1	cellcyc	chr5	169015443	+	TCTTCGATGCAGGCTCAAAG	4	-1.28201476224082	6.5644206334411	14.6198415146415	0.000131522480520932	0.00331077725059419	1597.93521619294	622.875618213469	1481.65799873389	2054.08513562518	1258.06251421976	683.412051694471	562.339184732468
sgSPDL1_5	SPDL1	cellcyc	chr5	169018076	-	GAGTTCAACTTCTCTTTGAA	4	-1.85992010754179	4.07846297015855	8.77070379368921	0.00306107310458296	0.0449383247479148	304.767853676867	79.5091930594087	282.590760614894	391.767520804455	239.945279611251	87.2365833055934	71.781802813224
sgSPDL1_8	SPDL1	cellcyc	chr5	169018197	-	GTTCATTCACTTCCTGTCCA	4	-1.60309995869309	4.56328918876748	9.32599838440646	0.00225925190075659	0.0355616493996776	415.034302923029	129.433954596689	384.833432822097	533.510860621657	326.758615325333	142.013464459507	116.854444733871
sgSPDL1_10	SPDL1	cellcyc	chr5	169020413	+	GCACCAAGTAGATCATCAGA	4	-1.18391516100595	5.62534883128922	11.29410018551	0.000777537759716084	0.0150083709888763	819.532810958848	341.90302604968	759.897730694626	1053.47835637438	645.222345807534	375.132115755863	308.673936343497
sgLRWD1_4	LRWD1	cellcyc	chr7	102106254	+	CAACTCCAGCCTGTCAGGAT	1	-1.06124678467462	5.97292356371817	9.40664109084845	0.00216200922742687	0.0343811405410433	1022.97664065238	464.682594353511	948.537529419781	1314.99768599011	805.394706547242	509.844463176606	419.520725530417
sgCCNE1_3	CCNE1	cellcyc	chr19	30303583	+	CCGGGTCCACAGGGATGCGA	1	-1.51130302198254	5.57210342291785	10.3619535780945	0.00128639002429882	0.0227913064009586	827.989427386949	275.277013564438	767.738983109585	1064.34901616498	651.880282886282	302.03081180796	248.523215320915
sgCDC123_3	CDC123	cellcyc	chr10	12238273	-	ACGGGTACCACGCGGAGAAC	3	-2.17121292643582	5.7309004246912	29.5182283524242	5.53932729393788e-08	3.89687982243667e-06	993.655586589226	209.053025199945	921.350085370903	1277.30658268276	782.310091714016	229.37060415787	188.735446242019
sgCDC123_4	CDC123	cellcyc	chr10	12238281	-	TCGGAAGAACGGGTACCACG	3	-2.28075839740344	4.31623608378004	17.9322143217022	2.28913516684488e-05	0.000740977605356254	374.495985259186	72.9653859081272	347.244973657307	481.400390251689	294.842591868563	80.0567924446552	65.8739793715991
sgCDC123_6	CDC123	cellcyc	chr10	12238296	+	TCCGAGGCGTTACCATCAAG	3	-2.36651261384568	6.46286651699155	54.8884495213722	1.27568519478256e-13	3.54251064458513e-11	1679.90901715328	308.726593025586	1557.66679849542	2159.45934877037	1322.60090419406	338.731310365645	278.721875685527
sgSGOL1_2	SGOL1	cellcyc	chr3	20225411	-	TGGCAGAGATTGGCAAACGC	2	-2.1699190594539	4.40030871994768	16.7889059963186	4.17768297648784e-05	0.00122929297795141	393.375894573206	82.7792693292095	364.751045472368	505.669797854004	309.706840393247	90.8244738368552	74.7340648215638
sgSGOL1_10	SGOL1	cellcyc	chr3	20219814	-	GGAAATATGTTCCTCTGGAA	2	-4.3131565143924	4.43524420594332	39.3810497101893	3.48664317855803e-10	4.69291498436426e-08	447.867955533962	21.2454040580227	415.277873576424	575.717276184035	352.608716841427	23.3102159593528	19.1805921566927
sgTPD52L1_10	TPD52L1	cellcyc	chr6	125541209	+	AATTCTGCCTAAAGGTTTGT	1	1.09971530338574	6.22798200586406	11.2539601947966	0.000794533181244593	0.0152773905644414	663.23032815813	1347.63722168828	614.968936637879	852.557440852425	522.164606984084	1478.61224887147	1216.66219450509
sgPSMA6_2	PSMA6	cellcyc	chr14	35761736	+	GAGGGTCGGCTCTACCAAGT	6	-4.18119447436926	4.72073074801804	61.8090100857594	3.78438727612235e-15	1.49008836912513e-12	544.574956679502	28.343603432371	504.947780296569	700.03045956653	428.746630175406	31.0982796688834	25.5889271958586
sgPSMA6_3	PSMA6	cellcyc	chr14	35761753	-	ACCTGGTTCACTCACCTACT	6	-1.0865942836407	6.42208383165457	9.83833073128383	0.00170912525389502	0.028321880228018	1403.27026768923	626.348722161403	1301.15826689193	1803.85072493275	1104.80181124301	687.222701887544	565.474742435262
sgPSMA6_4	PSMA6	cellcyc	chr14	35777232	+	TTACATCAGTAGCTGTCAGA	6	-1.98454180562197	4.02513936510068	9.19970765084384	0.00242053781532353	0.0376687199326633	297.472800806401	71.1718404789588	275.826548069117	382.390006927188	234.201847422899	78.0889347765853	64.2547461813324
sgPSMA6_7	PSMA6	cellcyc	chr14	35778179	+	TGTGTGATGACCGGAATGAC	6	-1.74544380686535	6.463665054425	25.7132802438387	3.96091986161669e-07	2.13251075243489e-05	1582.72222041662	447.412354525869	1467.55200954967	2034.52940634666	1246.08524535352	490.895752248224	403.928956803515
sgPSMA6_9	PSMA6	cellcyc	chr14	35779940	+	ATAAGCTGACAGCAGATCCC	6	-3.74838988650233	6.05188136593193	83.2274593879994	7.31347153221578e-20	6.65298939625464e-17	1358.52849031049	95.7196543899703	1259.67222186394	1746.33686647103	1069.57638259649	105.022517307326	86.4167914726149
sgPSMA6_10	PSMA6	cellcyc	chr14	35780091	-	GCATACTTACAACAACCAAG	6	-3.71506204662091	5.53076190075921	74.1386495318671	7.28185758723224e-18	4.57387345258985e-15	944.618395418637	68.0796194112413	875.881191640374	1214.27113264975	743.702861965787	74.6961849524021	61.4630538700804
sgIL12A_1	IL12A	cellcyc	chr3	159706854	-	GTGGCTGGGAGGCTGACCCA	1	-2.61961529559604	5.85927146335442	51.0460786426964	9.02229553677526e-13	2.20386276440433e-10	1125.22114627727	173.467589462336	1043.34199211047	1446.42912142952	885.892325291801	190.326668359525	156.608510565147
sgANAPC2_7	ANAPC2	cellcyc	chr9	140082898	-	GCCTGGAACACCGTGAGCAC	1	-1.8405605069384	6.86420064161702	36.9963725395716	1.18349219034771e-09	1.36214615352942e-07	2113.41130438722	559.331271556899	1959.62435274463	2716.71010302075	1663.89945739629	613.691916482391	504.970626631408
sgANAPC5_2	ANAPC5	cellcyc	chr12	121784779	-	GATGGCTGAAGGCGAGTTGA	3	-1.66553659086879	5.06873114835886	15.3154790091007	9.09680565584035e-05	0.00241603857468847	594.749454632869	177.652712604887	551.471222218189	764.527874348472	468.249267331946	194.918537923546	160.386887286229
sgANAPC5_7	ANAPC5	cellcyc	chr12	121783784	+	GCTGAAAGAAAGCTTACTGT	3	-1.31987379220103	5.65016604582392	12.1776943157929	0.000483643895489224	0.0101261981007153	851.286590021773	323.201597746276	789.340877238892	1094.29663543358	670.222257392847	354.613121091881	291.79007440067
sgANAPC5_9	ANAPC5	cellcyc	chr12	121783740	-	CTTCAGCAGTACTTCCAGAA	3	-1.58061336169331	5.23675955621652	14.6758463264752	0.000127671901962071	0.00322431753314422	661.394482767403	209.555223046294	613.266680513824	850.197531207663	520.719236580721	229.921609929319	189.18883616327
sgANAPC4_2	ANAPC4	cellcyc	chr4	25379066	+	CTGTTTCCCATCCTTCCGGG	4	-5.21360321410634	4.74618386271741	73.7491094520268	8.87042942966147e-18	5.44211159962557e-15	564.726728877342	14.310767442288	523.633165137595	725.934798684049	444.612222810382	15.7016114503051	12.9199234342709
sgANAPC4_4	ANAPC4	cellcyc	chr4	25379080	-	CTTCTCTCCCACCACCCGGA	4	-4.73622605912048	4.33303348255414	56.1470004760505	6.72501188677846e-14	1.99339930994497e-11	420.327289438641	14.8345541780371	389.741263708214	540.314794106949	330.925810500759	16.2763043059275	13.3928040501468
sgANAPC4_5	ANAPC4	cellcyc	chr4	25379090	+	GGGAGAGAAGCAGCTCCCGC	4	-2.04968771989592	4.29354549438781	13.7359972662606	0.000210383351779644	0.00493901668649973	361.071527407429	82.587010270905	334.79737556124	464.143758663822	284.273447997226	90.6135293823755	74.5604911594344
sgANAPC4_10	ANAPC4	cellcyc	chr4	25379164	-	ACTCACCTCGCCAGCTGTGT	4	-1.14438952313398	5.51414860583286	9.19065326101197	0.00243254058645302	0.037775994614457	753.835046325942	323.227697001372	698.980606219958	969.026370831587	593.498161926282	354.641756898054	291.81363710469
sgPSMD14_9	PSMD14	cellcyc	chr2	162224305	+	TGGCCGTGCTGGAGTTCCAA	1	-1.79349572053462	5.02216386522292	15.1022910507749	0.000101839617714147	0.00266530848702075	584.401516443524	159.734434981026	541.876274166931	751.225992142169	460.102283021472	175.258807287633	144.210062674418
sgPSMD11_3	PSMD11	cellcyc	chr17	30771578	-	GTCGGTGCTGAGTAGAGACT	3	-1.57935217266129	6.02191131333595	19.8732192560807	8.27514792670851e-06	0.000306610502042833	1141.70545276226	362.111091478366	1058.62678232572	1467.61907242302	898.87050353803	397.304175556511	326.918007400222
sgPSMD11_8	PSMD11	cellcyc	chr17	30771621	-	GACCTTTACCGATGGAGTGG	3	-1.26150269421105	7.03955619088168	19.3456440139835	1.09067761560158e-05	0.000387778519908156	2215.01807169753	875.807883527054	2053.83748353067	2847.32175003625	1743.89498152567	960.926459584565	790.689307469543
sgPSMD11_10	PSMD11	cellcyc	chr17	30774002	+	AGTCAAAGAGCAGAGCATCC	3	-1.25426663986705	6.24987710969639	13.2518099507461	0.00027231680862078	0.00621207992860374	1278.9633573462	508.209678513198	1185.89681815407	1644.0589047115	1006.93434917303	557.601885397064	458.817471629332
sgMND1_4	MND1	cellcyc	chr4	154279653	+	AAGCTTAGTTGATGATGGTA	1	1.21063942848693	5.80600191194925	12.9705065679616	0.000316436393039928	0.00708049913891972	472.581470228228	1037.04781156438	438.193055839461	607.485562324878	372.065792520346	1137.83707674937	936.258546379384
sgRFC4_1	RFC4	cellcyc	chr3	186522481	+	ACCTTTAAGAAATGCTTGCA	1	-2.99588994638433	7.07835161442761	66.8001131624342	3.00480873244794e-16	1.55431096413155e-13	2683.57703662478	318.811293632985	2488.30074038095	3449.63653430769	2112.79383518571	349.796129297866	287.826457968104
sgRFC3_5	RFC3	cellcyc	chr13	34392337	+	ATCGGCCCTGCTCCTTGGGA	1	-2.02969248534776	4.52524938395989	17.1748987493333	3.40911381136255e-05	0.00103137421396279	423.546096936353	98.2461851698779	392.725847705764	544.452449106031	333.459993997265	107.79459817464	88.6977721651162
sgFBXW7_4	FBXW7	cellcyc	chr4	153268198	+	TGAACATGGTACAAGCCCAG	1	1.0560389860746	5.49962459786749	9.34610353805505	0.00223460056646399	0.0352366990698664	407.084776798152	802.549132834007	377.462371185987	523.29204618982	320.499913018649	880.54779063087	724.550475037145
sgPPAT_10	PPAT	cellcyc	chr4	57269556	-	TCTATATAGCTTCTGCGTCA	1	-3.06250822388153	3.34267774175867	12.1135784393249	0.000500559834875036	0.0104119290349085	198.963907359761	22.4704301497784	184.485867644426	255.760559309335	156.645295125523	24.6543006694708	20.286559630086
sgSPO11_9	SPO11	cellcyc	chr20	55908249	+	AGATTCTGTGGGTCTTCAGA	1	-2.31971827823109	3.68501216725408	11.9890147819625	0.000535150746664015	0.010986624006026	241.302999433041	45.7249482955174	223.744063967906	310.185856907313	189.979077423904	50.1688937799354	41.2810028110994
sgSPAST_7	SPAST	cellcyc	chr2	32288956	-	GCGGAGGCCTGGGAGGCACC	1	-1.50111726684678	7.37229684803845	26.439476283911	2.71925913135867e-07	1.54272634719082e-05	2886.54078019637	966.669216234482	2676.49538749079	3710.53873141584	2272.58822168247	1060.61848153813	872.719950930834
sgCUL1_1	CUL1	cellcyc	chr7	148427206	+	CCCTCACAATGTCGTCAACC	2	-1.33806499306248	6.46992794365873	19.0221405037079	1.2921047465886e-05	0.000448513359470447	1508.27204593439	565.512845312814	1398.51936328787	1938.82652978512	1187.47024473018	620.474268977336	510.551421648293
sgCUL1_9	CUL1	cellcyc	chr7	148427300	-	TCTGCCGTGTGTACACCTGC	2	-1.4396242301324	5.91914328332188	17.3641596238872	3.08590553681326e-05	0.000948826036907583	1043.8248636018	364.739920721894	967.868686264793	1341.79728614326	821.808618397341	400.188497135876	329.291344307911
sgCUL3_2	CUL3	cellcyc	chr2	225400276	-	GAATGATCATCAAACAGCTA	3	-2.54284049130678	5.62252089216738	32.7408409997921	1.05301303904032e-08	9.16816402076657e-07	949.58371445606	154.382387521832	880.485198482148	1220.65386201515	747.612082870878	169.386601621043	139.37817342262
sgCUL3_7	CUL3	cellcyc	chr2	225379384	-	GGTGTATTAGGGATCATCTA	3	-1.55990317720764	6.70128478858642	23.2738799174877	1.40495126450563e-06	6.58330715966663e-05	1825.797322492	586.992440858711	1692.93922527242	2346.99323401246	1437.45950819114	644.04143717649	529.943444540933
sgCUL3_10	CUL3	cellcyc	chr2	225379346	-	ATGATTGCAAGAGAGCGGAA	3	-1.68302204022022	5.4254911454891	16.8196716166573	4.11049902242891e-05	0.00121160977330388	764.121110461966	225.516697980698	708.518182617417	982.248716288264	601.596432480217	247.434358885969	203.599037075428
sgCTDP1_9	CTDP1	cellcyc	chr18	77456010	-	GACACGGTCGCCGTGGACAG	2	-1.76253683870702	5.67314711229759	18.3365140225757	1.85124757462098e-05	0.000620556064371995	915.995167953242	255.85189108571	849.340795325233	1177.47705897612	721.16764955837	280.717788116842	230.985994054578
sgCTDP1_10	CTDP1	cellcyc	chr18	77456012	+	GTCCACGGCGACCGTGTCCA	2	-1.63776882837508	6.00459752614196	24.1106232249884	9.09571337759224e-07	4.4684174043624e-05	1136.36894147252	346.111089112451	1053.67859383995	1460.7591894908	894.6690410868	379.749154739724	312.473023485178
sgCCNK_3	CCNK	cellcyc	chr14	99959070	-	AGTACCAACATGGCTTTGTG	2	-1.64836050695605	5.5873961986937	18.7815740174656	1.46576421560117e-05	0.000502186048984085	851.118524457951	257.312935458438	789.185041329886	1094.0805935234	670.089938520572	282.320829403393	232.305041513482
sgCCNK_8	CCNK	cellcyc	chr14	99959130	+	AGGACTTGATCCAGCCACCG	2	-1.21620762009591	6.57007801168417	13.7870302044261	0.000204744814233117	0.00483993991423285	1588.26771660321	648.006382718633	1472.69397569358	2041.65793144024	1250.45124267582	710.985240994101	585.027524443164
sgTACC3_4	TACC3	cellcyc	chr4	1725283	-	GCTTTGGCCAGGTTCTTGGG	1	-1.58540694897875	5.1485903557344	15.0903352502801	0.000102486657921658	0.002676931210526	622.679121082218	196.629149828008	577.368525987011	800.430401631936	490.238435627705	215.739269249811	177.519030406204
sgERH_1	ERH	cellcyc	chr14	69861596	-	TGCTGGTACAGCCTACCAAG	2	-2.42278874815428	5.26151341550127	29.3622474732753	6.00358834989498e-08	4.1352653853415e-06	731.755638871234	129.276414354769	678.50785467718	940.644129676541	576.11493225998	141.840613095917	116.71221561362
sgERH_4	ERH	cellcyc	chr14	69853671	+	ATACTTACACCAGGCAGCTG	2	-3.96101314048452	4.28807579913012	41.9490439658767	9.36831763398154e-11	1.37303104167815e-08	400.258893200825	24.2518776636599	371.133187794872	514.51763162489	315.125860182712	26.6088846423347	21.894870684985
sgBTRC_6	BTRC	cellcyc	chr10	103239143	-	TTCTTGGTTTAAGCAGAGTC	1	1.01140324662449	5.69765933121346	8.90515138231167	0.00284367302980598	0.0425813940810913	475.430449288952	908.709890621117	440.834722767362	611.147816890042	374.30880820945	997.026167962158	820.393613280075
sgINCENP_1	INCENP	cellcyc	chr11	61895650	-	CCAGCAGGTGAATGGGCCCT	4	-1.2635066768632	6.81926237114483	13.4496309276576	0.000245054384770448	0.00567085940756945	1901.46202696124	750.775469689852	1763.09802361581	2444.25734282409	1497.03071444383	823.742315639618	677.808623740086
sgINCENP_4	INCENP	cellcyc	chr11	61895671	+	GCTATGTGACCAGAAGCTCA	4	-1.56237423926808	6.12022523390887	21.6996465522545	3.18850024080629e-06	0.000135670685246308	1219.88768513372	391.495113943986	1131.11991520005	1568.11936790235	960.423772298756	429.543991168274	353.446236719697
sgINCENP_8	INCENP	cellcyc	chr11	61895704	+	CAACATGGATAATAAGGACT	4	-1.13328519500759	5.73510603527889	10.2570340519663	0.00136164417211711	0.0236481467443197	877.520798535408	379.18046242032	813.6660967414	1128.01971582299	690.876583041832	416.032495425626	342.328429415014
sgINCENP_10	INCENP	cellcyc	chr11	61895716	+	TAAGGACTTGGTGTGGCTTG	4	-1.73481695288065	6.56308543508294	29.1460459337848	6.71225912513689e-08	4.5756100253291e-06	1694.52197922824	482.564924189521	1571.21641673034	2178.24375747572	1334.10576347867	529.464752308097	435.665096070945
sgUPF1_1	UPF1	cellcyc	chr19	18943005	+	ACCCGGAGGCACCATGAGCG	1	-1.08768356210209	6.17341484108823	10.9559662235221	0.000933027070464794	0.0174816670070538	1180.76744961551	526.62659711692	1094.84634836172	1517.83178836483	929.62421211999	577.808719250923	475.444474982916
sgSKP2_7	SKP2	cellcyc	chr5	36171706	+	TGGATGAGCTGAACCTCTCC	1	-1.25746378616516	5.39487876546818	10.7416104415158	0.00104753133342288	0.0192443761191011	706.00397747705	279.885401089657	654.630068707682	907.541345313687	555.840518409781	307.087082243856	252.683719935458
sgCEP55_4	CEP55	cellcyc	chr10	95259925	+	TCAGTGGATGAAATCACAAG	1	-1.05451632551413	5.68182124267657	8.56327195067996	0.00343012396101417	0.0489665044456249	834.540438517305	380.847726981288	773.813295724217	1072.77009259525	657.037927232448	417.861799159807	343.833654802768
sgHIST1H3A_7	HIST1H3A	cellcyc	chr6	26020845	-	GCAGAGCCACGGTGCCCGGC	1	-2.38499517450216	5.29305385646539	34.1872560137559	5.00556855119382e-09	4.90899271186037e-07	746.186417702512	135.330428088034	691.888546626798	959.194348729504	587.476357751235	148.483008183245	122.177847992823
sgPMF1_6	PMF1	cellcyc	chr1	156182900	-	GAGGAGCTTCACCCTCGAAA	2	-1.30486597026715	5.74448987468947	11.6303836015638	0.000648831723937587	0.0128504727546528	907.207050154254	348.040285051549	841.19216395474	1166.18026674194	714.248719766088	381.865846606137	314.214723496961
sgPMF1_7	PMF1	cellcyc	chr1	156182907	+	GGTGAAGCTCCTCGACACCA	2	-1.44948885078518	5.58890933977082	12.6280635355212	0.000379998613676728	0.00827124045165492	830.903010816208	288.344830910524	770.440553329199	1068.09431719646	654.174161922965	316.368672534107	260.320989286941
sgPSMB6_7	PSMB6	cellcyc	chr17	4700026	-	AAACTGCACGGCCATGATAG	1	-2.45207783297894	5.34004983865625	33.7627492835505	6.22596746328729e-09	5.90817437586267e-07	774.984041898977	134.165628513254	718.590649317095	996.212602788771	610.148873591067	147.205003323307	121.1262537032
sgTOP3A_9	TOP3A	cellcyc	chr17	18217977	-	CGTGCGGAAAGTCCTCTGTG	1	-2.18997775326881	4.28941982838624	14.9030532979987	0.000113179653243924	0.00290164473491542	364.647153810433	75.6656084924798	338.112813763495	468.740090837073	287.088556830731	83.0194459864603	68.3117709984993
sgLFNG_7	LFNG	cellcyc	chr7	2564882	-	CAGCGCCTGGCGGCTGTGGG	1	1.01081873274145	5.73431530413418	9.12081473975808	0.00252717384939612	0.0389196575136714	487.857952849011	932.082026272985	452.357912110373	627.122901534879	384.093044901782	1022.66980966407	841.494242881897
sgBIRC5_3	BIRC5	cellcyc	chr17	76210447	-	TCTTGAATGTAGAGATGCGG	2	-2.32734221762336	4.62329329135083	22.9348485085239	1.67585926043069e-06	7.66219118707488e-05	465.704402187789	87.8716228384638	431.816412552112	598.645352098956	366.651441912298	96.4117462520043	79.3314994249234
sgBIRC5_8	BIRC5	cellcyc	chr17	76210747	+	CTGTCCCTTGCAGATGGCCG	2	-1.61441491945834	6.02835495238974	21.4992825921255	3.53961058441116e-06	0.000147750738650871	1152.05600357956	356.61850970966	1068.2241528914	1480.9243130635	907.019544783767	391.277777242161	321.959242177158
sgZWINT_4	ZWINT	cellcyc	chr10	58120108	-	GCAGGCATCTTGGAACCTGT	2	-1.47312785373091	5.73946654790585	17.0427175728522	3.65482696146665e-05	0.00109565897807332	925.42819833372	315.934733633691	858.087410816212	1189.60286188233	728.594322302619	346.64000034779	285.229466919592
sgZWINT_7	ZWINT	cellcyc	chr10	58120082	+	GCAGTTCTGCCTCCTCCTGC	2	-1.45103790190295	6.30041884738632	18.3748056836443	1.81441298858722e-05	0.000611315824417874	1362.49132027232	472.361004111795	1263.34668791931	1751.43093413856	1072.6963387591	518.269127127509	426.452881096081
sgHAUS8_6	HAUS8	cellcyc	chr19	17173563	+	GTCTGTGACCCATCTCCTGC	1	-1.90400345711469	5.05133514331248	19.1323786968833	1.2195825312598e-05	0.000427419233193523	603.612098623212	152.813268658294	559.688956720285	775.92046717603	475.226871973322	167.66498223103	137.961555085558
sgHAUS6_5	HAUS6	cellcyc	chr9	19096723	+	AAATTATATGAAAGGCATCA	2	-3.40929467608298	3.82052250996415	17.3821138038374	3.05689141316958e-05	0.000943202951705575	283.294811643039	25.1702129605722	262.680250999636	364.164739407957	223.039444521525	27.6164716967235	22.723954224421
sgHAUS6_6	HAUS6	cellcyc	chr9	19089496	+	ATGCATTTGTGCAAGTCCTG	2	-1.25227608379026	6.16433241927138	11.5662734874753	0.000671588780215798	0.0132119191729105	1204.81094802215	479.401327642733	1117.14026952369	1548.73879397121	948.553780571557	525.993690119188	432.808965166278
sgHAUS4_4	HAUS4	cellcyc	chr14	23421813	+	AGGAGAAGCTTGCTGAAGTA	3	-1.05549723276493	7.12401496684337	12.2146951472312	0.000474145578223062	0.00994530562280761	2272.72613799154	1036.57599761098	2107.34629737339	2921.50328128919	1789.32883531204	1137.31940784007	935.832587381885
sgHAUS4_6	HAUS4	cellcyc	chr14	23421786	-	TCACAGCATGTGGATGAGAG	3	-1.11797216975366	5.77825447202087	10.0530793670078	0.00152093498444047	0.0260206133751778	901.914034299988	393.88251758158	836.284305864858	1159.37629554291	710.081501492191	432.163423315692	355.601611847467
sgHAUS4_9	HAUS4	cellcyc	chr14	23421748	+	CCTGAGCCTGCTCCTTTGCT	3	-1.31404368933432	6.92092285681508	17.8385340122082	2.40463842274792e-05	0.000772676811577503	2056.24722278071	783.944580797905	1906.61993936524	2643.22784345871	1618.89388551816	860.135087506741	707.754074089068
sgHAUS5_5	HAUS5	cellcyc	chr19	36103728	+	TTGCTGGGCGGTCGAAGAGA	3	-2.35610096151013	6.28383056748349	36.4114885108688	1.59758761235602e-09	1.77831049795629e-07	1482.55547494293	274.420698769414	1374.67411429193	1905.76885280454	1167.22345773233	301.091272943616	247.750124595211
sgHAUS5_8	HAUS5	cellcyc	chr19	36104666	-	GTGCACATGCTGCAAGATGT	3	-5.02151449995611	7.35468342162657	85.3330819606816	2.52109824540311e-20	2.55804203122998e-17	3452.32997224819	100.646544500376	3201.11370336846	4437.83928622801	2718.03692714811	110.42824516112	90.8648438396327
sgHAUS5_10	HAUS5	cellcyc	chr19	36104765	+	GTAGGACTGTCAAGAAGATC	3	-2.29904178416075	6.10554086478199	39.9965473038683	2.54412155504269e-10	3.51395134783148e-08	1303.53415707976	251.010607173655	1208.67967041966	1675.64373618131	1026.27906463831	275.40598641129	226.61522793602
sgHAUS2_10	HAUS2	cellcyc	chr15	42853518	+	TGAAAGAGAAGAGATCCCTT	1	-1.89153945439077	5.61181085782109	27.0386232705338	1.99430513458056e-07	1.16655795466452e-05	890.225849799721	227.372510583716	825.446637428739	1144.35157751859	700.879334451838	249.470535389757	205.274485777675
sgHAUS3_2	HAUS3	cellcyc	chr4	2242601	+	TCCATTAAGATTATCAGCTT	2	-2.10478594303065	5.77387621868608	33.4646938764858	7.25694370770364e-09	6.67057254191393e-07	1017.48303966077	224.161082691777	943.443682204584	1307.93587020211	801.069566575617	245.94699319237	202.375172191184
sgHAUS3_4	HAUS3	cellcyc	chr4	2242578	-	GACTTTGACTGGTTGTTTGA	2	-2.44156674154701	6.10897628723278	37.6448610306912	8.48699745540414e-10	1.02235378936537e-07	1321.79710254269	230.57421486046	1225.61367309473	1699.12006014488	1040.65757438847	252.983408947024	208.165020773895
sgHAUS1_4	HAUS1	cellcyc	chr18	43685312	+	GCAAGTGAATACGAGTCAGA	4	-2.46127641766654	5.73931695178353	35.0095520361024	3.28091888925415e-09	3.34185024005458e-07	1023.60633462105	176.111602396163	949.121402342776	1315.80713371235	805.890467808016	193.227649311382	158.995555480943
sgHAUS1_6	HAUS1	cellcyc	chr18	43698194	-	ACCAGTGCTAGAGAGATTGG	4	-1.1378290985529	6.5244143906963	14.4474621983096	0.000144123923113596	0.00359369869154988	1519.31823989095	654.486871108737	1408.76175701287	1953.02599330621	1196.16696935376	718.095559229652	590.878182987821
sgHAUS1_8	HAUS1	cellcyc	chr18	43698272	-	TAAGAATTACCTAGCTAGCG	4	-1.75565905893873	8.07827453767259	32.0239586748088	1.52282820226785e-08	1.24763139142945e-06	4860.31410572147	1364.419344907	4506.64282138947	6247.74950690265	3826.54998887229	1497.02540380213	1231.81328601187
sgHAUS1_10	HAUS1	cellcyc	chr18	43703308	+	GTCCTTAGTAGCACTATCAG	4	-1.96195298491972	6.51156315598424	34.9409923809643	3.39849979710936e-09	3.44830089029007e-07	1675.79281488734	407.694273033299	1553.85012060388	2154.16812682093	1319.36019723719	447.317524479316	368.071021587282
sgRAD21_1	RAD21	cellcyc	chr8	117878863	+	ACACTCGAACACATGGGCTT	4	-5.25416564378663	5.29503045539536	78.1592922131102	9.50574142897089e-19	7.37561660699062e-16	828.125332249672	20.4539180845484	767.864998560574	1064.52371671326	651.987281475185	22.4418065414807	18.4660296276161
sgRAD21_7	RAD21	cellcyc	chr8	117874111	+	AAATTCTTCAGGTAAAGTAA	4	-1.78855063499457	5.29686288632752	20.2873364971923	6.66401967488353e-06	0.000253684708575905	706.903636819055	193.899537170044	655.464262388821	908.697823287769	556.548824780574	212.744369253146	175.054705086941
sgRAD21_8	RAD21	cellcyc	chr8	117874073	+	ACATACTCTAAGTCAGGCAG	4	-1.99112428016453	5.79407234942365	28.6394040611417	8.71897760898654e-08	5.67939131611541e-06	1020.56150877369	243.279647997891	946.298139843916	1311.89312552839	803.493260948772	266.923665836551	219.635630159231
sgRAD21_9	RAD21	cellcyc	chr8	117874067	+	GAAGACACATACTCTAAGTC	4	-1.65414913784575	5.39133191220642	18.7053273081474	1.52555677315952e-05	0.000520643120733782	743.50775078707	223.868855043474	689.404798711995	955.751023969812	585.367429679402	245.626364336706	202.111345750241
sgANLN_3	ANLN	cellcyc	chr7	36435893	-	AAGATTCTCTCGCCTGGCAC	2	-1.79954233879633	4.4461311913393	12.2698043116272	0.000460346541149524	0.00970000167896612	391.372467568993	106.49767720536	362.893402173946	503.094468398865	308.129532134167	116.848041489188	96.1473129215332
sgANLN_4	ANLN	cellcyc	chr7	36435899	-	TCTCTGAAGATTCTCTCGCC	2	-1.65072125677278	5.24301954214474	17.0178899442219	3.70292792549425e-05	0.00110756169617306	670.337309923846	202.309706781904	621.558763480245	861.693196455145	527.759969836149	221.971911801729	182.647501762078
sgUSP16_6	USP16	cellcyc	chr21	30402966	+	AGGCTTTAGTGAATGTGGAA	1	-1.50381248659266	8.58378079984741	17.3842508485967	3.05345623724286e-05	0.000943202951705575	6690.45131758797	2236.47588699375	6203.60613458497	8600.32150416163	5267.42631401732	2453.8359341781	2019.11583980939
sgSUPT5H_3	SUPT5H	cellcyc	chr19	39936569	+	GACAGCGAGCGCAGCAGTGA	1	-1.09055937789815	5.70251908223154	9.13345223496165	0.00250977690719037	0.0387422028019832	851.853299099744	379.155187187755	789.866348503197	1095.02511846686	670.668430329171	416.004763727612	342.305610647897
sgARHGEF10_4	ARHGEF10	cellcyc	chr8	1806192	+	TGGAGATGAAATCCCAGAAG	1	1.20543243788846	5.65118141576198	12.340781393229	0.000443169483201259	0.009413248096886	425.255898122202	929.848503674436	394.311231504547	546.650333704316	334.806129157744	1020.21921404442	839.477793304448
sgHINFP_9	HINFP	cellcyc	chr11	118997813	+	GAAGAGGAGGATGACCCACT	1	-1.13888400444138	7.3330629324957	14.7676293997681	0.000121605206756116	0.003099581603317	2663.75781643677	1146.69561878997	2469.92370868238	3424.15967819028	2097.19006243765	1258.14140510752	1035.24983247241
sgPELO_1	PELO	cellcyc	chr5	52096220	+	CCTTGGCCATGAAGCTCGTG	7	-1.98136193216898	5.80412143956437	31.8058384450962	1.70379814100358e-08	1.36619753063269e-06	1026.88313527381	246.450171518817	952.159759497824	1320.01933671348	808.470309610135	270.402328222786	222.498014814848
sgPELO_3	PELO	cellcyc	chr5	52096236	+	CGTGAGGAAGAACATCGAGA	7	-1.92801366688618	5.58695397151127	27.0991106451582	1.93286844185015e-07	1.13565706825053e-05	878.41618617891	218.750984996095	814.49632956343	1129.17070269061	691.58152628269	240.011095465825	197.490874526365
sgPELO_4	PELO	cellcyc	chr5	52096245	+	GAACATCGAGAAGGACAATG	7	-1.45718910229352	5.29424648323841	11.6494149891419	0.000642227286240973	0.0127300178951408	677.483830410439	233.838073622157	628.185251922814	870.879777584462	533.38646172404	256.564477699034	211.111669545281
sgPELO_6	PELO	cellcyc	chr5	52096260	+	CAATGCGGGCCAGGTGACCC	7	-2.37134455568268	3.67135539595187	11.3454302599139	0.000756338447651594	0.0146282731579888	240.407665952228	43.9498330530645	222.9138813673	309.03493966378	189.274176825606	48.2212575033408	39.6784086027882
sgPELO_8	PELO	cellcyc	chr5	52096297	-	TAAGTGTGCCACATGTCCTC	7	-2.39295860935964	5.65072396678438	21.0085947380433	4.57227652043842e-06	0.000183593952641836	957.348045066796	172.698107263006	887.684540756875	1230.63461463514	753.72497980837	189.482401232656	155.913813293357
sgPELO_9	PELO	cellcyc	chr5	52096308	+	GCACACTTACAACCTCGTGC	7	-2.61986121076609	5.77355225843321	47.924495757388	4.42952735725263e-12	8.85267887967285e-10	1060.32087249205	163.428774608244	983.164327334438	1363.00228013503	834.796010006689	179.312194754516	147.545354461972
sgPELO_10	PELO	cellcyc	chr5	52096323	-	GGCTGTCGCCCACCTGCACG	7	-3.01563490782883	3.84645813057043	20.8199310461286	5.04551509996419e-06	0.000199558821367549	283.259147429574	33.0994563508752	262.647181969919	364.118894413736	223.011365905067	36.3163474589092	29.8825652428412
sgSF1_1	SF1	cellcyc	chr11	64544028	-	GAACAGAAGACAGTGATTCC	5	-1.12694657395467	5.4964106948131	8.99395877715199	0.00270873565151164	0.0410213290600049	742.733154393772	322.341686530662	688.686567503189	954.755309674602	584.757586003524	353.669636275726	291.013736785598
sgSF1_3	SF1	cellcyc	chr11	64543983	+	TCTTGTTCTCGAGTAAGTCC	5	-1.55599466927942	4.5736518998017	10.5296040234654	0.00117477380656547	0.0210827944156488	415.324477718942	133.826993346452	385.102492420407	533.883869319993	326.987071416425	146.833456665592	120.820530027313
sgSF1_5	SF1	cellcyc	chr11	64540958	+	TCTTCTATCTGCAGTTGCAC	5	-2.92292299633007	4.87630004713092	35.2367659637131	2.91959344083763e-09	3.03235411664321e-07	578.650925748396	72.2296368162339	536.544137660684	743.833825833907	455.574813750598	79.2495369000164	65.2097367324513
sgSF1_6	SF1	cellcyc	chr11	64540937	-	CTGACTCGTAAACTGCGCAC	5	-1.8303418409727	5.4109800798133	20.9020025171055	4.83388994458465e-06	0.000192632704876265	769.202040105962	204.967656277255	713.22938740954	988.780058705107	605.596674203238	224.888183790555	185.047128763955
sgSF1_10	SF1	cellcyc	chr11	64537847	-	GAGCCCATCTACAATAGCGA	5	-2.00715255802153	5.9672811389291	31.9824160240749	1.55574458752141e-08	1.27065318772143e-06	1153.06641507039	271.839631429554	1069.16103960135	1482.2231587258	907.815046884021	298.259355182323	245.419907676785
sgPAFAH1B1_4	PAFAH1B1	cellcyc	chr17	2570394	+	AATATGCATTGAGTGGTCAC	4	-2.9705907465258	6.34616109681801	63.3005711582822	1.77452848021254e-15	7.80230597274782e-13	1612.48316950375	194.912560081044	1495.14733870821	2072.78597802897	1269.51619177407	213.855846481948	175.96927368014
sgPAFAH1B1_6	PAFAH1B1	cellcyc	chr17	2573565	+	CAGATATGACCATTAAACTA	4	-1.9406865037762	6.48070715723661	36.3750640794209	1.62772454717847e-09	1.80424375122333e-07	1636.34145142932	404.007581164697	1517.26952106757	2103.4548948713	1288.29993834907	443.272528046299	364.742634283095
sgPAFAH1B1_7	PAFAH1B1	cellcyc	chr17	2573603	+	GAATGCATCAGAACCATGCA	4	-2.75866810669801	5.37479038670047	33.53417399551	7.00228095231342e-09	6.4589920910133e-07	810.626706378103	113.449076299262	751.639698106134	1042.02989660565	638.210524422528	124.475037598838	102.423114999686
sgPAFAH1B1_9	PAFAH1B1	cellcyc	chr17	2575958	-	TGGCTACTGAAGAAACATTG	4	-1.69829974537552	5.69540457107145	19.8207301157563	8.50552029564458e-06	0.000313823959327832	923.531199812748	269.708458329649	856.328451501904	1187.16434220722	727.100805729118	295.921056269774	243.495860389524
sgNAE1_5	NAE1	cellcyc	chr16	66855415	+	GAGGAATCTGGGAATTCCAG	1	-1.00982870352925	6.61982127035495	9.08411819931572	0.0025783877455503	0.0395467715786991	1589.32840852464	748.180343369077	1473.67748406966	2043.02141068971	1251.28633081454	820.894972524192	675.465714213963
sgRANBP2_8	RANBP2	cellcyc	chr2	109357066	+	AGCATAGTAGTAATGTTCAA	1	-1.09149930101082	5.89476392447001	10.8186339054092	0.00100483604090939	0.0185676444587298	973.670516479855	433.102097668821	902.819272179768	1251.61653277955	766.575744480243	475.194701006243	391.0094943314
sgTGFB1_3	TGFB1	cellcyc	chr19	41858887	+	AGCACCAGTAGCCACAGCAG	1	-2.85127527737308	4.32923362205906	17.7940194925574	2.46155751908545e-05	0.000789044336707088	392.964790460568	51.5194263820296	364.369856241021	505.141339103983	309.383176036701	56.5265293042798	46.5123234597793
sgCKAP5_1	CKAP5	cellcyc	chr11	46842764	-	CAATGGGAGATGACAGTGAG	6	-1.32153567170116	6.40377837552408	14.7075127521501	0.000125545129991498	0.00318039846910993	1437.05612452145	545.017787143363	1332.48562266471	1847.28116291931	1131.40158798031	597.9873240021	492.048250284626
sgCKAP5_3	CKAP5	cellcyc	chr11	46842727	-	TGATCAGAAATGTGAACACA	6	-2.5612126691438	6.35008388628289	42.9173365014785	5.71023796960547e-11	8.70761779630993e-09	1576.46679919316	253.120712527475	1461.75177760206	2026.48829953459	1241.16032044284	277.72117003219	228.520255022761
sgCKAP5_5	CKAP5	cellcyc	chr11	46840023	-	AAGGTTAAGTGGGTATGAAG	6	-1.74950893952605	5.01018777260497	15.841618442535	6.88709081567861e-05	0.00188278075449137	576.482444228133	162.450238032767	534.533450395614	741.046325056333	453.867557232451	178.238555541244	146.661920524289
sgCKAP5_6	CKAP5	cellcyc	chr11	46839924	-	TGTCACTGATTCCAATGCAG	6	-2.83496494191143	3.85544472433889	19.4442963129274	1.03576686543255e-05	0.000370753944056662	282.102391494856	37.3774420944161	261.57459988656	362.631928517389	222.100646080619	41.0101048137058	33.7447793751264
sgCKAP5_7	CKAP5	cellcyc	chr11	46839911	-	AATGCAGTGGTTCAATTGAA	6	-1.64816009248041	5.48207820939601	18.8932456051962	1.38241270463893e-05	0.000476102213591116	791.136277505693	239.206391269882	733.567532510859	1016.97568925852	622.865610747702	262.454534831631	215.958247708134
sgCKAP5_9	CKAP5	cellcyc	chr11	46837949	-	ATAATATGTTACAGAACCAC	6	-2.29554185280061	6.31102411069918	48.5485837709187	3.22206919631206e-12	6.746143449834e-10	1503.31201578395	290.198223635965	1393.92026047576	1932.45059908342	1183.56518779268	318.402193975711	261.99425329622
sgCCNT1_10	CCNT1	cellcyc	chr12	49108212	+	AAATTATACTTACATTTCCA	1	-1.16625321595434	5.61727416471752	10.1722919724827	0.00142566938808192	0.0246057144798065	812.676720000334	343.21986519952	753.540538046397	1044.66511139194	639.824510562662	376.576936710205	309.862793688834
sgUSP39_5	USP39	cellcyc	chr2	85846376	+	GAGCCGCCACTGCCCGTACC	2	-1.47221821844678	6.48593104022144	20.0413667430321	7.57848901381377e-06	0.000284392771939432	1554.51624950194	531.088495337743	1441.39850720847	1998.27170014893	1223.87854114841	582.70426328633	479.472727389157
sgUSP39_10	USP39	cellcyc	chr2	85850792	-	AAACTGGACACTGTGAATGT	2	-2.55745355621055	7.4104293366584	61.8877993403791	3.63595396379979e-15	1.45333487150004e-12	3289.24952384194	529.615867494637	3049.90015705592	4228.20555290279	2589.64286156711	581.088512747681	478.143222241593
sgPLD6_10	PLD6	cellcyc	chr17	17109510	-	CTTGGGTGCTGCGCTGGCTG	1	-2.11600430742492	4.97915550705518	8.63757341214794	0.00329299750139885	0.0473936536194234	586.007080158813	128.062905890601	543.365005560499	753.289883424151	461.366351491787	140.509165395935	115.616646385267
sgMAU2_6	MAU2	cellcyc	chr19	19431802	-	GCAGGCAGTGCACGCACAGG	3	-2.12261829097388	6.01380056145757	30.463271768447	3.40247589443223e-08	2.51371855133674e-06	1204.71233062854	262.164569959478	1117.04882823835	1548.61202505074	948.476138596532	287.643987657585	236.685152261371
sgMAU2_8	MAU2	cellcyc	chr19	19431838	+	CAAGCCGCCGCAGCGCATCG	3	-1.60858623692862	6.44033298620155	24.444243818766	7.64917068965042e-07	3.85640160002812e-05	1532.13660529893	476.219615607877	1420.64736629476	1969.50351603726	1206.25893356478	522.502751822585	429.936479393169
sgMAU2_10	MAU2	cellcyc	chr19	19431859	+	GGCCCGTACACACCTGCAGC	3	-1.94920598005978	6.52614920807532	33.372368883359	7.60974872748224e-09	6.92250969585203e-07	1690.35275886781	414.887863387644	1567.35057872082	2172.88438277596	1330.82331510665	455.210250088344	374.565476686944
sgSEC13_3	SEC13	cellcyc	chr3	10357057	+	GACGGACCTGTCTGATGAGC	4	-1.93130961539006	5.12516460441871	20.633610339146	5.56112065148439e-06	0.000217585426825842	637.302638895392	158.320051456649	590.927931848995	819.22837933854	501.751605498641	173.706961753769	142.933141159528
sgSEC13_4	SEC13	cellcyc	chr3	10357033	-	TCTTTGATGTGCGCAATGGA	4	-1.4565243299947	6.07977412317185	17.8619963824328	2.37517205749597e-05	0.000764139195717087	1169.34773558331	403.850068789264	1084.2576145585	1503.1521789483	920.633413243143	443.099707257503	364.600430321026
sgSEC13_7	SEC13	cellcyc	chr3	10354398	-	GTAGTCATGAGGGTCCTGTG	4	-3.45396446439987	6.32231739505039	77.0499752224311	1.66686295234052e-18	1.18847328501879e-15	1621.99122575215	140.20994029347	1503.96352064731	2085.00822384383	1277.00193276531	153.836753537975	126.583127048964
sgSEC13_8	SEC13	cellcyc	chr3	10354391	-	TGAGGGTCCTGTGTGGCAAG	4	-2.32805303055999	6.00234509170366	43.1234166307658	5.13934544733017e-11	7.88262047941961e-09	1216.03083003164	229.490244980071	1127.54371251421	1563.16152689905	957.387250681648	251.794089509452	207.186400450691
sgPOLA2_7	POLA2	cellcyc	chr11	65034054	+	GTAGAGCTTTGTGTTCAGTA	2	-4.19311099927766	3.80941785560261	35.4545472698801	2.61072181201283e-09	2.72227083488974e-07	288.134543257832	14.8194368385558	267.167809059635	370.386030903144	226.849789810717	16.2597177327996	13.379155944312
sgPOLA2_9	POLA2	cellcyc	chr11	65034078	+	CAGAATGAGGAGGGAATGGT	2	-1.59483520501915	6.78682510785569	19.1374018165228	1.21637713222369e-05	0.000427360724235727	1946.15288515596	610.721104434724	1804.53685470449	2501.70574660532	1532.21605415806	670.076257266194	551.365951603254
sgHACE1_1	HACE1	cellcyc	chr6	105307504	-	GCCGAGGATGGAGAGAGCGA	1	-1.25068865307062	6.60772782854872	15.4548069944415	8.45017447289859e-05	0.00226089303011702	1638.36278708647	652.657464938903	1519.143769857	2106.0532452208	1289.8913461816	716.088355564345	589.226574313461
sgNUF2_7	NUF2	cellcyc	chr1	163297280	-	TAGATCATGTGCAAGACTTC	1	-2.01859984630864	6.83315679448817	36.5480988265612	1.48945166966749e-09	1.67919762809821e-07	2106.91513442066	492.860958518196	1953.60089065772	2708.35952282727	1658.78498977701	540.761444198299	444.960472838093
sgSPECC1L_10	SPECC1L	cellcyc	chr22	24761538	-	GAAGAGGACAGGGAAAGCTG	1	-2.02509324723659	5.16714358073634	20.1731692239329	7.07382035182863e-06	0.000267355952294543	662.295378715193	154.16942084973	614.102020816449	851.355598791598	521.428516537532	169.152937007968	139.185904691491
sgSIRT7_6	SIRT7	cellcyc	chr17	79875931	-	GTTGCGGGAGGAGCAGCAGA	2	-2.23426025191674	5.19721006904859	26.2044511332615	3.07113816341378e-07	1.70567780818987e-05	689.457606731896	138.818624658914	639.287730472605	886.271613066882	542.813476656202	152.310217830744	125.327031487083
sgSIRT7_9	SIRT7	cellcyc	chr17	79875818	-	GCGCATCCTGAGGAAGGCGG	2	-1.19715222897529	6.34237133226731	14.8079632059458	0.0001190318095099	0.00304575961850696	1351.82715315999	558.864012256154	1253.45852202766	1737.72255164139	1064.30038581092	613.179244886235	504.548779626073
sgRFWD3_7	RFWD3	cellcyc	chr16	74695220	+	CATCAGCAGGAACAGGCTGG	1	-1.03538537562006	6.21880481802208	11.1335701985131	0.000847792547320801	0.016206967529616	1208.19832315508	558.759234656457	1120.28115496733	1553.09313627422	951.220678223701	613.064284094246	504.454185218668
sgARL2_1	ARL2	cellcyc	chr11	64781690	-	TCATCTTCTTCAGAATGGTC	4	-1.4825185129596	4.61082668035374	8.66005448678506	0.00325261570116344	0.0469919248698756	422.142084692717	143.138562265142	391.424001454412	542.64764459915	332.354608024589	157.050004292658	129.227120237626
sgARL2_3	ARL2	cellcyc	chr11	64781701	+	AGAAGATGAAGCAGAAAGAG	4	-2.19725445628907	4.93794631933983	17.1319360184558	3.48710019257532e-05	0.00105135074491805	573.659404694868	118.490932020785	531.915835449266	737.417414770235	451.644963865104	130.006904415004	106.974959626567
sgARL2_8	ARL2	cellcyc	chr11	64785913	+	GGGCTTCAACATCAAGACCC	4	-2.4171056056477	4.18355256145572	17.1863554143782	3.38861523611756e-05	0.00102752940855192	344.898702012377	61.1204179375824	319.801400839689	443.354204801816	271.540500395626	67.0606281603261	55.1802077148387
sgARL2_9	ARL2	cellcyc	chr11	64785923	+	ATCAAGACCCTGGAGCACCG	4	-1.86606890037586	6.33870199879826	32.419884197956	1.24209002904491e-08	1.03694864102006e-06	1471.28809988796	382.535830160841	1364.22663419026	1891.2850693674	1158.35259610623	419.71396678955	345.357693532133
sgTICRR_2	TICRR	cellcyc	chr15	90118837	+	AATGCTGCTGCTGGACACCG	3	-2.19373888422047	3.62221783818014	10.0166324586253	0.00155132852552884	0.0264377246976591	228.654415414045	47.2881040934841	212.015881564459	293.926581714651	180.020782963025	51.8839705621516	42.6922376248165
sgTICRR_3	TICRR	cellcyc	chr15	90118896	-	ATAGGTGAGGAGGCGCAGGG	3	-1.96507374383569	4.84978678577492	17.3725665043124	3.07228564266986e-05	0.000945740578054535	527.732424788442	128.050045383316	489.330831722913	678.380023395443	415.486419246971	140.495054993452	115.605035773179
sgTICRR_4	TICRR	cellcyc	chr15	90118906	-	GGCAACTCAGATAGGTGAGG	3	-2.72646707904973	4.27815323046362	19.4407892346916	1.03767050415309e-05	0.000370932053794889	376.58951305282	53.8399272975828	349.18616136603	484.091540855508	296.490836936923	59.0725565451689	48.6072980499967
sgDCTN2_7	DCTN2	cellcyc	chr12	57939836	-	TGAAACTAGCGACCTACCTG	1	-1.76471468967369	4.85124462204028	13.8363928346682	0.000199435696545353	0.00473992172122789	517.043366955871	144.16339225972	479.419586338203	664.639644821127	407.070869708284	158.174436119419	130.152348400021
sgDCTN1_2	DCTN1	cellcyc	chr2	74598780	+	ACCTGCTGACGCTGAGCCAG	1	-1.3642783146763	7.35316446315941	10.668394945383	0.00108981642751632	0.0198690028848017	2795.51848500051	1029.34065385873	2592.09652677767	3593.53302199932	2200.92590622455	1129.38087087724	929.300436840231
sgKNTC1_6	KNTC1	cellcyc	chr12	123019231	+	CAGGCATGCAGCTTAAGTGA	1	-1.0107197272762	7.1565597536203	10.1668976484798	0.00142984669106292	0.0246541082071444	2307.41448496814	1085.57777419982	2139.51047164022	2966.09383613897	1816.63914712523	1191.08360039477	980.071948004874
sgCTNNB1_10	CTNNB1	cellcyc	chr3	41266121	-	CAGAGAAGGAGCTGTGGTAG	1	1.11117148929124	5.5316101265042	9.9773140890206	0.0015848069290423	0.0268968273450476	406.861508179321	833.359833940618	377.25534919185	523.005042845413	320.324132500699	914.352941838759	752.366726042477
sgITGB1_4	ITGB1	cellcyc	chr10	33221472	-	GTGGAGAATGTATACAAGCA	2	-1.0528608344981	6.56281725693636	12.5018459555644	0.000406550116198708	0.00879835817509278	1539.06572089974	703.222009290602	1427.072269789	1978.41063142867	1211.71426148154	771.567199153544	634.87681942766
sgITGB1_6	ITGB1	cellcyc	chr10	33221446	+	TTTGTGCACCACCCACAATT	2	1.02329477421003	6.74334275118092	12.9250906303195	0.000324206957726745	0.00722984256279735	978.48593519829	1885.56934341139	907.28428652398	1257.80657096828	770.366948102608	2068.82526127607	1702.31342554671
sgRAN_1	RAN	cellcyc	chr12	131357128	+	GAACGCCGCGATGGCTGCGC	4	-1.17374885161489	5.21336054020141	8.97862320735936	0.00273156391037672	0.0413196029355781	614.437566984309	258.13541324702	569.72668642592	789.836196312839	483.749818214169	283.223242688698	233.047583805343
sgRAN_7	RAN	cellcyc	chr12	131357533	+	CGTTTCCGTTTCAGCCACCT	4	-3.02688382763951	4.97840495418858	21.028738421503	4.5244572506462e-06	0.000182037901295663	624.812144162217	72.5691544710516	579.346335022032	803.172321928938	491.917775535682	79.6220518135572	65.5162571285459
sgRAN_9	RAN	cellcyc	chr12	131357624	+	GCCGGCCAGGAGAAATTCGG	4	-2.97941442691003	4.25364985969257	26.2345331814857	3.0236681478667e-07	1.68285631664285e-05	375.811375871079	45.0689879363805	348.464647021922	483.091275011002	295.878205580314	49.4491815263819	40.6887943463792
sgRAN_10	RAN	cellcyc	chr12	131357651	+	AGAGATGGCTATTATATCCA	4	-2.1084242449499	3.77362749050691	10.8180198102602	0.00100516938737623	0.0185676444587298	252.319253405347	55.3781840924152	233.95869635647	324.346833713805	198.652230145766	60.7603144240285	49.9960537608018
sgTIMELESS_3	TIMELESS	cellcyc	chr12	56827884	+	TGTCTCCCTCCAAGTACCCA	6	-1.52761289479002	6.94567059241346	26.4733210675648	2.67203020609974e-07	1.52577551660427e-05	2154.0792834357	708.227189417745	1997.33303820253	2768.98724818462	1695.91756391994	777.058825924234	639.395552911256
sgTIMELESS_4	TIMELESS	cellcyc	chr12	56827875	-	GGAGGGAGACACTTACCATA	6	-1.41654628088192	5.66791344342138	13.2057212039502	0.000279095823476381	0.00634179751863084	873.609321041851	310.173798292129	810.039246380717	1122.99165980644	687.7970569384	340.319167542119	280.028429042138
sgTIMELESS_5	TIMELESS	cellcyc	chr12	56827859	-	CATAAGGAACCAGATTGCTT	6	-1.45419760468877	4.86244524044226	10.5452061897086	0.0011648982626893	0.0209483170197726	501.381530875166	173.39473739931	464.897417686633	644.50694834885	394.740226590014	190.246735903659	156.54273889496
sgTIMELESS_7	TIMELESS	cellcyc	chr12	56827701	-	TGTCTCTGAAGAGAGCGTGA	6	-1.83549791657288	5.24128423390212	17.5663977540122	2.77447852057307e-05	0.00087238996247006	683.787354089251	181.547020791774	634.030086046423	878.982718279117	538.349257942215	199.191328622215	163.902712961332
sgTIMELESS_9	TIMELESS	cellcyc	chr12	56827668	+	CATCCTCATGCCTCAAATAG	6	-3.5709619737944	3.61113992461454	21.4593806176905	3.61403653584931e-06	0.00015061911193087	246.234973967646	19.5317736858351	228.317152691841	316.525723178582	193.862046032516	21.4300401838719	17.6335071877984
sgTIMELESS_10	TIMELESS	cellcyc	chr12	56827654	-	AGGATGAGACACGAGATGTG	6	-1.1424807942989	6.13462126065783	12.3530001595772	0.00044027836295857	0.00937448223826477	1159.8053185162	497.992741542548	1075.40957214009	1490.88576360376	913.120619804755	546.391978229447	449.593504855649
sgIST1_1	IST1	cellcyc	chr16	71955244	+	GCTAATGCACAAGCTGAGTG	2	-1.79271644162679	4.37640821430966	12.5670604266265	0.000392605643537226	0.00851054189166438	372.412041461838	101.81511544516	345.312672544619	478.721559511723	293.201892329172	111.710387925377	91.9198429649418
sgIST1_4	IST1	cellcyc	chr16	71956445	+	GGCCCTGGAAGAGGAGGGAG	2	-1.77547090995425	6.6318832671832	28.9629990000041	7.37740790975071e-08	4.9648826037534e-06	1785.61052024342	494.376863873424	1655.67670274224	2295.33462338131	1405.82023460672	542.424678331563	446.329049415284
sgNCAPH_3	NCAPH	cellcyc	chr2	97007378	-	TTCATTGTGGCTGGCAGTGC	1	-1.12869236138992	6.07167483352481	9.94130422267086	0.00161611005328981	0.0272948779230719	1108.12421605222	480.369597130471	1027.48915704868	1424.45166584546	872.431825262515	527.056064400439	433.683129860503
sgTUBB3_8	TUBB3	cellcyc	chr16	90001203	+	GGTCCTGGATGTGGTGCGGA	1	-1.91831641048617	6.8488390949681	33.6996384283756	6.43126405014262e-09	6.03783547711077e-07	2108.47563782116	528.739152995332	1955.04784064791	2710.36549078302	1660.01358203255	580.126591559565	477.3517144311
sgFBXO5_4	FBXO5	cellcyc	chr6	153296611	+	CAGGAACCTTCCAAATATGC	2	-1.17522709365674	6.45585323417104	13.4964184466158	0.000239019222830794	0.0055457925395771	1457.21784145495	611.666543550041	1351.18022859117	1873.19828561748	1147.2750101562	671.113582322204	552.219504777878
sgFBXO5_9	FBXO5	cellcyc	chr6	153296542	+	ACAATCCTAGGGCTCACAAT	2	-1.4024377334221	5.78187805133667	12.7527371308386	0.000355488564896236	0.00782163789034829	943.626776743357	338.333193991174	874.961730246049	1212.99644443933	742.922155544695	371.215336578817	305.451051403531
sgPOLD1_5	POLD1	cellcyc	chr19	50902175	+	GGGATGATGATGATGCACCT	1	-1.12474171761249	6.21668237784832	10.7069236341625	0.00106735354858703	0.0195404954651454	1224.75363047353	532.391423961239	1135.63177948658	1574.37435614716	964.254755786834	584.133821769206	480.649026153271
sgPOLD2_4	POLD2	cellcyc	chr7	44161576	-	CAACAATGCCACCTTTGCCC	4	-3.22123799508263	7.40746520824243	75.9370011932698	2.9286062621383e-18	1.98101440516591e-15	3410.83572982971	346.619398077366	3162.63887938453	4384.50001082928	2685.36829927531	380.306865561033	312.931930593699
sgPOLD2_5	POLD2	cellcyc	chr7	44161562	+	TGCCACTGGCACCCGGGCAA	4	-1.9521162720029	4.32898250483371	14.4861031617867	0.000141197360133631	0.00352739352053533	366.43877634724	89.688716490148	339.774065005392	471.043153679804	288.499110356523	98.4054407622827	80.9719922180133
sgPOLD2_7	POLD2	cellcyc	chr7	44161548	+	GAGTTGGTGTAGGTTGCCAC	4	-1.49154886741959	6.09415503661642	20.5436854269906	5.82857427523374e-06	0.000226122967580796	1186.98738157817	400.108014190336	1100.61367350148	1525.8272750777	934.52119615534	438.993967465759	361.222060914914
sgPOLD2_8	POLD2	cellcyc	chr7	44161538	+	GGGTTGTGAGGAGTTGGTGT	4	-1.71360880671108	7.12231293187373	30.370281691876	3.56955138605021e-08	2.60854113893048e-06	2492.11917485087	720.256410034171	2310.77472465569	3203.52471201157	1962.05808788534	790.257150118295	650.255669950048
sgPOLD3_3	POLD3	cellcyc	chr11	74305097	+	TGTTACAGGTGACATACAAA	5	-2.58945298458091	4.6293395114793	28.5166166381292	9.28977908019606e-08	5.93398697129909e-06	476.954359589597	75.0251272725376	442.247742433882	613.106745803344	375.508590531567	82.3167172685697	67.7335372765055
sgPOLD3_4	POLD3	cellcyc	chr11	74305114	+	AAATGGCTGAGCTATACACT	5	-1.92003267904736	5.86020196530799	24.9697986410634	5.82354221025263e-07	3.01828815419793e-05	1060.8039507181	265.655343206246	983.61225332692	1363.62325887898	835.176339948395	291.474024404594	239.836662007897
sgPOLD3_7	POLD3	cellcyc	chr11	74315786	-	CAAGTAGGTAACATGCAGTT	5	-1.83096459456197	7.08645217380558	33.7168257901594	6.37469184390173e-09	6.02151425365884e-07	2462.52100286238	656.090552334142	2283.33032776761	3165.47738411796	1938.75529670156	719.855100050437	592.326004617847
sgPOLD3_8	POLD3	cellcyc	chr11	74315791	+	CATGTTACCTACTTGGTGTC	5	-4.02585120616501	7.50233415012141	107.465589121189	3.51963715807154e-25	1.54752579778475e-21	3749.79377164372	218.120306983069	3476.93190503387	4820.2177221828	2952.23168771449	239.319122715187	196.921491250952
sgPOLD3_9	POLD3	cellcyc	chr11	74315801	-	GAGACTGCCAGACACCAAGT	5	-1.83230092220809	5.96295177374704	27.7097215782584	1.40952585296744e-07	8.64760500631022e-06	1128.8296953957	300.428870490132	1046.68795733546	1451.06777450522	888.733354346434	329.627143471762	271.230597508502
sgORC6_8	ORC6	cellcyc	chr16	46724931	-	GAGGCCGACACACTTCACCC	1	-1.94272636963241	4.05034061926712	11.6680154196589	0.000635838008844369	0.0126501074746028	301.343991662342	74.2228601427246	279.416043336638	387.366275998535	237.249655651854	81.4364788884496	67.0092413969996
sgRCC1_8	RCC1	cellcyc	chr1	28858389	+	TGGGTGAGAATGTGATGGAG	3	-1.00091423644102	6.01629270472165	9.4946326390125	0.00206073839473906	0.0330356169911268	1043.46762165901	494.239226423691	967.537439805836	1341.33806517043	821.527360000776	542.273664085442	446.20478876194
sgRCC1_9	RCC1	cellcyc	chr1	28858399	+	TGTGATGGAGAGGAAGAAGC	3	-2.07796405760372	6.23497245909111	39.1305150566677	3.96399672085332e-10	5.22870987464157e-08	1398.50193193397	313.922632048165	1296.73690941709	1797.72121010806	1101.04767627676	344.432345348023	283.412918748307
sgRCC1_10	RCC1	cellcyc	chr1	28858405	+	GGAGAGGAAGAAGCCGGCCC	3	-2.73137810170734	4.94269741904035	28.6526923880512	8.65935121689262e-08	5.65451347655555e-06	598.903119654505	85.3929531927796	555.322636806842	769.867253249975	471.519468906699	93.6921780774007	77.0937283081585
sgRCC2_8	RCC2	cellcyc	chr1	17764867	-	TGCAGTAGCAGCAGCGGCGG	1	-1.93275557660115	5.18973982839948	13.7658606557589	0.000207065083112972	0.00488166573512362	666.623502530434	165.442061894931	618.115199326677	856.919237857776	524.836070406849	181.521150692127	149.362973097736
sgNUP133_8	NUP133	cellcyc	chr1	229641875	+	TGGTGTGGGAACATTCGTGT	1	-1.51788903024597	6.48958354217972	22.5408397524044	2.05723149053162e-06	9.22990203260454e-05	1567.74451634471	518.914630256022	1453.66419055931	2015.27613563323	1234.2932228416	569.347236828281	468.482023683764
sgCDC45_7	CDC45	cellcyc	chr22	19467688	+	TCTCTTCGTGGCCTCGGACG	2	-3.26387908366084	5.24509178722062	55.3791864777884	9.93832102518551e-14	2.88113018643317e-11	760.852335589768	74.9833384535672	705.487267229625	978.046830123764	599.022909415913	82.2708670511662	67.6958098559682
sgCDC45_8	CDC45	cellcyc	chr22	19467702	-	ACACAGAGCATCCACGTCCG	2	-3.65304995503492	6.82311516385011	111.110305218642	5.5968319433289e-26	4.35950466379514e-22	2313.81940695843	174.257430701491	2145.44932560752	2974.32712051857	1821.6817747492	191.193273193588	157.321588209394
sgCHAF1A_5	CHAF1A	cellcyc	chr19	4408902	-	CAGGCGCTTAAACGGCAGAC	1	-2.16255766841028	5.9952398394645	25.1472101694655	5.3116439437094e-07	2.80011577583536e-05	1193.30019597088	252.586391665192	1106.46712228006	1533.94215863282	939.49130699977	277.134919252615	228.03786407777
sgCHAF1B_2	CHAF1B	cellcyc	chr21	37758451	+	TGAAATAGCCTGGCACAACA	4	-1.81381771718066	4.3679342162967	11.9106175866367	0.000558148923379763	0.0113803931468326	371.084119786047	99.9769418943046	344.081379966115	477.014566544877	292.156412847148	109.693564789222	90.2603189993876
sgCHAF1B_4	CHAF1B	cellcyc	chr21	37758469	+	CAAGGAGCCCGTGTACAGCC	4	-2.59352339436542	5.08304485894655	30.9088702798627	2.7043291113591e-08	2.05599153564163e-06	654.680046956978	102.728827244294	607.040835169979	841.566378547319	515.432927153638	112.712902130533	92.7447523580553
sgCHAF1B_5	CHAF1B	cellcyc	chr21	37758480	-	CTGGAAGTCCAGGCTGTACA	4	-1.67464818553109	5.39093825619	17.8857854583279	2.34566575038908e-05	0.000756491542310689	744.898077048932	221.121576400432	690.693954871683	957.538235666018	586.462040609094	242.61208142192	199.631071378944
sgCHAF1B_9	CHAF1B	cellcyc	chr21	37758518	+	ATCCACAGACTGGCGTCTGC	4	-4.05867862663262	3.93689731642327	23.2056467075149	1.45569267392115e-06	6.78491668387169e-05	314.373589709951	17.7722592203633	291.497514457553	404.115330279052	247.50792439325	19.4995209025374	16.0449975381892
sgCDCA8_7	CDCA8	cellcyc	chr1	38158429	-	GTCGAAGTCTTTCAGAAAGG	3	-2.58939028323793	4.96789196500434	33.0426672261776	9.01584370240549e-09	8.03537069976889e-07	604.008256377289	95.0418333433463	560.056287197228	776.429712948803	475.538768985836	104.278819755825	85.8048469308679
sgCDCA8_8	CDCA8	cellcyc	chr1	38158434	+	CTGAAAGACTTCGACCGTGA	3	-2.19341192051976	5.16236292125992	21.3491957277246	3.82781305708889e-06	0.000157597163521856	670.410753968669	138.860799419539	621.626863210052	861.787605990176	527.81779270578	152.356491498946	125.365107340131
sgCDCA8_10	CDCA8	cellcyc	chr1	38158604	+	AGACAGGCAGAACCTCCTCA	3	-3.21426119836533	4.30965457281802	31.1140884335837	2.4329909959916e-08	1.87858391496984e-06	395.335717361173	40.274201939628	366.568257509793	508.189075742385	311.24981883134	44.1883968052283	36.3600070740278
sgMFN2_3	MFN2	cellcyc	chr1	12049308	-	CAGTGACAAAGTGCTTAAGT	2	-1.20271434042771	6.38696428615089	12.1793359360738	0.0004832184394814	0.0101253261731206	1395.40681774135	574.662319346504	1293.86701791334	1793.74255816291	1098.61087714779	630.512967938171	518.811670754837
sgMFN2_5	MFN2	cellcyc	chr1	12049370	-	GGTGGCGCTCTCCTGGATGT	2	-1.90915523529734	5.83237860513922	28.0532643115228	1.18021865802071e-07	7.37804464863608e-06	1039.80955910795	262.367938618073	964.145564100406	1336.63576445436	818.647348769074	287.867121439285	236.868755796862
sgMAD2L1_2	MAD2L1	cellcyc	chr4	120987831	-	GCGCGGGAGCGCCGAAATCG	7	-2.79006021633572	4.511017914456	19.991011481171	7.78070556061227e-06	0.000290329269299169	445.066289011954	60.8998691896765	412.68007638787	572.115840093563	350.402950554431	66.8186445798204	54.9810937995326
sgMAD2L1_3	MAD2L1	cellcyc	chr4	120987805	+	CGAGAACTTACAGAAGAACT	7	-1.55780482693012	5.23242651532182	14.0544112372707	0.000177596770232294	0.00430227768181648	657.832696467363	211.74948668951	609.96407530946	845.618989962032	517.915024130596	232.329131069205	191.169842309815
sgMAD2L1_4	MAD2L1	cellcyc	chr4	120986909	+	ACTCGAGTAAAGGTTTCAGA	7	-1.70298723571808	5.05227073351388	14.2767568582311	0.000157801453565825	0.00387973918594597	590.344848659703	171.814647485716	547.387126939933	758.865920368059	464.781498671118	188.513079202169	155.116215769264
sgMAD2L1_5	MAD2L1	cellcyc	chr4	120986899	+	GTATTTCTGCACTCGAGTAA	7	-1.90259130197089	6.61056102903144	20.5042713316413	5.94983309550139e-06	0.000229813392229022	1784.08660867522	452.283290358888	1654.2636819004	2293.37569283861	1404.62045128665	496.240087704575	408.3264930132
sgMAD2L1_6	MAD2L1	cellcyc	chr4	120986828	-	AATGTGGTGGAACAACTGAA	7	-1.54822968146947	6.34672754820736	22.8380718713969	1.7623970719456e-06	8.00237472547279e-05	1424.95807059915	461.828097056061	1321.26790984291	1831.72957329293	1121.8767286616	506.712541172335	416.943652939788
sgMAD2L1_7	MAD2L1	cellcyc	chr4	120983173	-	GTGGTGAGGTCCTGGAAAGA	7	-1.42301118512483	5.81509552648185	16.4180670038272	5.07987328013618e-05	0.00145507206301056	968.503463527712	342.335972538604	898.028211028575	1244.9744821154	762.507697439157	375.607139724723	309.064805352486
sgMAD2L1_8	MAD2L1	cellcyc	chr4	120982079	+	TCACTGAACGGATTTCATCC	7	-1.71763480838546	6.7086602962757	28.6960849041458	8.46747436774865e-08	5.55672739541237e-06	1870.95546821271	539.203604174507	1734.81134069803	2405.04231819141	1473.01274574869	591.608068504719	486.799139844295
sgGPS1_10	GPS1	cellcyc	chr17	80011771	+	GCGGCCTGATGCGCATCGAA	1	-1.6219289954736	6.37459714918524	27.5381299013562	1.5402776556746e-07	9.30371558728235e-06	1466.66436460788	451.668311423115	1359.93935502378	1885.3414329711	1154.71230582876	495.56533980314	407.771283043091
sgGINS2_3	GINS2	cellcyc	chr16	85722470	-	GGTCGAATTCCTCGCCGAGA	2	-1.47525371903082	6.67569595089863	21.2071929146792	4.12214597560304e-06	0.000167559835103827	1774.24132122674	604.892404040552	1645.13480812001	2280.71994910198	1396.86920645824	663.681073414691	546.103734666413
sgGINS2_10	GINS2	cellcyc	chr16	85721074	-	CCTGCTCCCTCCAGAGTGGA	2	-2.35754129232718	5.74945267164903	34.294587023608	4.73697460810857e-09	4.68037929350233e-07	1022.95955308259	189.130355022212	948.521685264026	1314.97572056702	805.381253416734	207.511676784138	170.749033260286
sgGINS1_1	GINS1	cellcyc	chr20	25388475	-	CAGCTCGCGGATCAGTTCCA	2	-1.74772020631471	5.28795467729149	14.3438740564246	0.000152274354009963	0.00377197158041018	699.388038205488	197.347605230444	648.495552588686	899.036806219611	550.631755808168	216.527550354855	178.167660106033
sgGINS1_6	GINS1	cellcyc	chr20	25394427	+	GGATGGACTCAGACAAGTTC	2	-1.11223951016	6.41751924211596	12.6045723284395	0.000384804277603605	0.00836204419065956	1404.83419997557	615.996854111811	1302.60839625766	1805.86110059124	1106.0331030778	675.86474987309	556.128958350533
sgGINS4_7	GINS4	cellcyc	chr8	41387795	+	GCTCATTGAAAGATTGGAGC	1	-1.89663155767093	5.18819596022508	17.9480276615246	2.27019540655493e-05	0.000736306654668084	663.206159947762	168.769702553469	614.946527079693	852.526373534322	522.145579229272	185.172200216711	152.367204890228
sgPSMA2_2	PSMA2	cellcyc	chr7	42967034	+	ATCTGGACAAGTTTACCAGA	4	-2.69774992052503	4.76920939740835	25.687467793329	4.01425427628637e-07	2.15682366726499e-05	529.803799402441	77.3135764160784	491.251478276105	681.042696926766	417.117223004451	84.8275776693531	69.7995751628037
sgPSMA2_7	PSMA2	cellcyc	chr7	42966157	+	GTACACCAAACCTATATGCT	4	-3.32754343598251	6.75017063533727	96.4823294442509	9.00439052091342e-23	1.58363217554811e-19	2171.61628687923	204.964576511363	2013.59392360177	2791.53040120593	1709.72453582999	224.884804706408	185.044348316318
sgPSMA2_9	PSMA2	cellcyc	chr7	42964322	+	GAGCTGTAGGAATGGGTTCT	4	-1.3466233209972	6.3726093773326	15.7082812976764	7.38999120914978e-05	0.00200059660557107	1412.10500986457	526.319020377671	1309.35012991503	1815.207451035	1111.75744864368	577.471249547058	475.166791208284
sgPSMA2_10	PSMA2	cellcyc	chr7	42964314	+	TACCAGCTGAGCTGTAGGAA	4	-2.70678056713895	6.81012576623016	63.8206196238424	1.3627969269147e-15	6.41999030873871e-13	2190.00428017682	317.906575410525	2030.64387473493	2815.16746941983	1724.2014963757	348.80348274286	287.00966807819
sgPSMA3_3	PSMA3	cellcyc	chr14	58714475	-	GAGAGAATGTAGAGGCTGAC	3	-2.80004647248839	5.84945172322975	48.0969592527274	4.05655089858341e-12	8.16915032484954e-10	1130.77254377	153.81627978334	1048.48943013919	1453.5652324284	890.262968742402	168.765474642029	138.867084924652
sgPSMA3_4	PSMA3	cellcyc	chr14	58714483	-	TCCGTCAGGAGAGAATGTAG	3	-1.61064151719325	6.86812430330062	29.2715610675749	6.29122763253094e-08	4.32210615035934e-06	2062.85606871696	640.293411233549	1912.74787831084	2651.72326433918	1624.09706350085	702.522656309215	578.064166157882
sgPSMA3_7	PSMA3	cellcyc	chr14	58718843	+	ATTGGAATCAGATGCAAAGA	3	-2.28796607911035	7.03975145464854	57.2595643580224	3.81927266023634e-14	1.18536743587876e-11	2491.47274596379	483.548483131135	2310.17533456688	3202.69375218621	1961.54915113827	530.543902004434	436.553064257836
sgPSMA1_2	PSMA1	cellcyc	chr11	14539227	+	TACCAATATGGTTGTCAACA	4	-1.87391237831791	4.5402090392002	14.6751192661027	0.000127721156216054	0.00322431753314422	421.340380637442	108.891945785298	390.680635131373	541.61708443224	331.723422348712	119.47500577335	98.308885797245
sgPSMA1_3	PSMA1	cellcyc	chr11	14539218	-	CCATATTGGTATCTCAATTG	4	-2.00352228844426	5.84076728466495	31.8753522228176	1.64389960086544e-08	1.33439124216711e-06	1055.9384040658	249.561201101943	979.100758716539	1357.36878313184	831.345670349017	273.815714536388	225.306687667499
sgPSMA1_6	PSMA1	cellcyc	chr11	14535965	+	ACAAGACGAGACACAGGCAG	4	-2.06279027788557	7.29886387330995	45.7478521650674	1.34496742500775e-11	2.41371330878432e-09	2922.33042363787	663.015924138419	2709.68071999962	3756.54496111623	2300.76558979776	727.453539313613	598.578308963226
sgPSMA1_7	PSMA1	cellcyc	chr11	14535959	+	AGAGATACAAGACGAGACAC	4	-1.72214174120074	4.86967241416026	14.6018375002052	0.000132785005658414	0.0033361916516901	521.205859304568	149.68058313532	483.279185914341	669.990370916883	410.348021082479	164.227835266264	135.133331004376
sgPSMA7_4	PSMA7	cellcyc	chr20	60718304	-	CGACGGCCACCTCTTCCAAG	4	-2.87293006051191	4.26489881776438	23.3611609882836	1.34262209723753e-06	6.32494884771844e-05	376.615665892708	48.6350813223352	349.210411137871	484.125159339614	296.511427200639	53.3618586743805	43.9083039702899
sgPSMA7_5	PSMA7	cellcyc	chr20	60718292	+	GCGCGTACTCCACTTGGAAG	4	-1.32263410936664	5.77349636878106	13.2752112594566	0.000268938579298664	0.00614806643022363	927.570410404275	351.496803456494	860.073740184987	1192.35659427829	730.280896749545	385.658299329874	317.335307583113
sgPSMA7_7	PSMA7	cellcyc	chr20	60718276	-	GCGCAGGAGGCCGTCAAGAA	4	-1.22853485215212	6.83177257405633	16.0511336691626	6.16547024738579e-05	0.00171935804012986	1907.68102411109	771.716121054924	1768.86448196643	2452.25162787054	1501.9269624963	846.718160406619	696.714081703229
sgPSMA7_8	PSMA7	cellcyc	chr20	60718265	-	CGTCAAGAAGGGCTCGACCG	4	-3.12809539926148	3.43644065032933	16.7012574443687	4.3751989194344e-05	0.00128104464698778	213.619677897843	23.0560591388385	198.075179291924	274.599996670963	168.183857730642	25.2968461428243	20.8152721348528
sgPSMA4_1	PSMA4	cellcyc	chr15	78836528	+	AAGGGACATGGCTTGCAGTG	5	-2.24004624882107	6.8186142693262	45.7318955729188	1.35596802874402e-11	2.41701301123622e-09	2127.93917311311	426.931124895193	1973.09506963236	2735.38512745213	1675.33732225485	468.423979788623	385.438270001763
sgPSMA4_2	PSMA4	cellcyc	chr15	78836572	+	ATGTTCTGACTAATGAACTA	5	-2.69659381965508	3.96069278717451	18.7762123852045	1.46989076826164e-05	0.000502798083916019	301.150777672772	43.9374553690248	279.236888981559	387.117906740539	237.097537296217	48.2076768490377	39.6672338890119
sgPSMA4_6	PSMA4	cellcyc	chr15	78837241	-	GCTGTAACCAACTGCTCACA	5	-1.38887198069628	5.11701649776858	10.7860756110255	0.00102266462150793	0.0188531903424184	593.303783171601	214.709245763356	550.130748172418	762.66951849681	467.111082845574	235.576545098638	193.841946428074
sgPSMA4_9	PSMA4	cellcyc	chr15	78837989	+	GGTGTTTCATTGCTGTACAT	5	-2.28314945776676	6.78946854868921	50.2299540953316	1.36744470308579e-12	3.13691814887879e-10	2093.55146737607	407.663220114091	1941.20965979405	2691.18103551717	1648.26370681701	447.283453569159	368.042986659023
sgPSMA4_10	PSMA4	cellcyc	chr15	78837994	+	TTCATTGCTGTACATTGGCT	5	-2.26227592595817	5.08776481587453	27.3344662466946	1.71133686804945e-07	1.02840040810962e-05	640.299600539686	126.432488442894	593.706813087213	823.08085990421	504.111128627635	138.720289895796	114.144686989992
sgPSMA5_1	PSMA5	cellcyc	chr1	109957860	-	GTAGAGATTGATGCTCACAT	7	-1.17912886227155	5.63129098180784	10.0976457404522	0.00148458862863637	0.0254980030026406	822.320088718494	344.20648883222	762.482186150281	1057.06129625638	647.416783748819	377.659448950783	310.753528713656
sgPSMA5_2	PSMA5	cellcyc	chr1	109955743	-	TTGCAGGTTGTGCCATGAGT	7	-2.18933944093415	5.21079220866679	27.5599754911601	1.52297861395944e-07	9.27891427595011e-06	693.061317640208	143.961398660798	642.629209550302	890.904046806899	545.650696563422	157.95281103757	129.969986284026
sgPSMA5_3	PSMA5	cellcyc	chr1	109955728	+	ATCAGCAATTAGCCCACTCA	7	-1.43914403210653	4.57331640795389	9.09330494862198	0.00256546863519817	0.0393734530961367	408.980788412151	142.909689385305	379.220415407747	525.72929723343	321.992652595277	156.79888756917	129.02049120144
sgPSMA5_5	PSMA5	cellcyc	chr1	109955691	-	TAAAGCCAGAGTGGAGACAC	7	-2.09684958947909	7.49502927467576	46.9888269036264	7.13925435296209e-12	1.35496884234168e-09	3359.74209315468	744.481553120699	3115.26318186137	4318.82107806926	2645.1420195334	816.836701886336	672.126404355061
sgPSMA5_6	PSMA5	cellcyc	chr1	109954781	+	TCTCATTGTAGGTGAACCAG	7	-2.81083989227774	5.62236477029763	43.8847381183417	3.48294187666418e-11	5.50200536816035e-09	966.240146731885	130.439883289406	895.929589382202	1242.06507418672	760.725776626737	143.117157992608	117.762608586204
sgPSMA5_7	PSMA5	cellcyc	chr1	109954772	-	CTACAATGAGACAATGACAG	7	-2.05145821155946	6.38588259734804	37.7020017024927	8.24199427256655e-10	1.00199101799345e-07	1549.25432624619	354.222793536494	1436.51947919683	1991.50769730646	1219.7358022353	388.649224675155	319.796362397834
sgPSMA5_8	PSMA5	cellcyc	chr1	109954736	+	AAGCCAGATTGGACACAGCT	7	-1.39385060820466	6.83077800406619	19.0422332253704	1.27857094971515e-05	0.000445574375487919	1953.52249628272	704.689979468319	1811.37020011354	2511.17910229422	1538.01818644039	773.177839354644	636.202119581993
sgPPP1CB_2	PPP1CB	cellcyc	chr2	28975009	+	ACGTGGACAGCCTCATCACC	2	-1.2249387516166	5.7185576236646	12.2352314447049	0.000468955264150689	0.00984992740729246	880.185156662301	356.913618182121	816.136577077647	1131.44464717751	692.974245731741	391.601566905361	322.22566945888
sgPPP1CB_10	PPP1CB	cellcyc	chr2	29001732	-	AAAGATAGTTGGCTTCTGGT	2	-1.77010988059191	4.49232406491594	10.8217734453611	0.00100313356474121	0.0185676444587298	402.840672454172	111.882570388119	373.527098288191	517.836410968399	317.158508105927	122.756285110506	101.008855665732
sgKLK10_2	KLK10	cellcyc	chr19	51522354	+	GCGGCGGAGAGGTGGAGGTG	1	-1.02481617268293	7.08679066707001	13.0537753833157	0.000302673672097644	0.00681299841604773	2203.2222355124	1026.47537135503	2042.89999691774	2832.15864985258	1734.60805976689	1126.2371154672	926.713627242861
sgCCNH_1	CCNH	cellcyc	chr5	86707075	-	AAGGTTATTGGAATTCTGTT	4	-1.21512359123665	6.08888942931435	11.589117202592	0.000663388966933237	0.0130798687120073	1136.36807610179	463.962169491754	1053.6777914398	1460.75807708954	894.668359776027	509.05402120317	418.870317780337
sgCCNH_2	CCNH	cellcyc	chr5	86707042	-	AGCAATGCCAAGATCTGTTG	4	-2.07435981810229	6.09404561460223	33.3027548400043	7.88708311801392e-09	7.14329594067704e-07	1267.86463632853	285.301920566479	1175.60571961334	1629.79191964488	998.196269727375	313.030025875709	257.57381525725
sgCCNH_3	CCNH	cellcyc	chr5	86707032	+	TAACTTACCACAACAGATCT	4	-1.32826924254705	5.56417579526996	10.5969539623189	0.00113274123463172	0.0205098466100339	802.677292515686	302.973449767888	744.268740563463	1031.81122648295	631.951910500648	332.419026945863	273.527872589914
sgCCNH_10	CCNH	cellcyc	chr5	86703898	+	AGTGCCTTCTCCTGTCCAAG	4	-1.374081090156	6.19104527188423	19.015986608171	1.29627851775828e-05	0.000449370874861776	1249.26974205895	456.838437997624	1158.36392310561	1605.88888807601	983.556414995228	501.23794394189	412.438932053357
sgZNF318_10	ZNF318	cellcyc	chr6	43336954	+	GACGAGGAGCCGGAGGGCGG	1	-1.82620739612917	6.08036139612661	29.4134086796959	5.84716773052095e-08	4.08079714018183e-06	1224.25089051001	327.211598771435	1135.16562248554	1573.72810298515	963.858946059321	359.012848658296	295.410348884575
sgIFNG_5	IFNG	cellcyc	chr12	68551769	-	AAAGAGTGTGGAGACCATCA	1	-1.26636298446805	6.09978759507956	15.2256443717164	9.53991182832183e-05	0.00251672413942958	1154.29883003575	454.83528113926	1070.30377522209	1483.80738143747	908.785333447688	499.040102995143	410.630459283377
sgPSMC2_3	PSMC2	cellcyc	chr7	102988178	+	CGATCAGCGGAAGACCAAAG	3	-2.28627412197826	3.11503378992089	8.81719562019422	0.00298404926730237	0.0441763208309225	161.135510367806	31.2204172151753	149.410135903594	207.133589218001	126.862805981822	34.2546870673432	28.1861473630074
sgPSMC2_6	PSMC2	cellcyc	chr7	102988206	+	AAGGACGACAAGCCCATCCG	3	-1.92307054406196	6.11953097961603	32.5334628327572	1.17157803311193e-08	1.00023948516265e-06	1271.09930211669	317.667345959889	1178.60500793848	1633.94995987508	1000.74293853652	348.541002907554	286.793689012224
sgPSMC2_7	PSMC2	cellcyc	chr7	102988221	-	CATGTCAACTGACCTCGGAT	3	-1.17817129968263	5.59897760158803	10.4635263784664	0.00121754633258372	0.0216734748987119	803.858146473992	336.70084234298	745.363667125523	1033.32916947495	632.8816028215	369.424338895878	303.977345790081
sgPSMC3_5	PSMC3	cellcyc	chr11	47447754	-	CGTGTGGGATGAGGCCGAGG	5	-4.16899416333031	3.73346904403091	28.3354268501753	1.0201187540049e-07	6.43821838502472e-06	273.241153413423	14.2873925609883	253.358168989367	351.241142932432	215.124148318472	15.6759647961096	12.898820325867
sgPSMC3_7	PSMC3	cellcyc	chr11	47447428	+	TGTCCAGCAGCCGTGTGCGC	5	-1.85388277351341	5.59061612386245	21.7150727734857	3.16296299577055e-06	0.000134801497239779	873.491545619687	228.999868298322	809.930041142272	1122.84026396663	687.704331750158	251.2560537855	206.743682811144
sgPSMC3_8	PSMC3	cellcyc	chr11	47447416	-	GCTGGACAGTGAGATCAAGG	5	-1.32836191884601	4.93685060096236	9.30317209385078	0.00228757430425399	0.035943119547662	518.806240890518	195.786948974344	481.054180932251	666.905752425768	408.458789313534	214.815216041577	176.758681907111
sgPSMC3_9	PSMC3	cellcyc	chr11	47446680	+	GTTGGAGACAAGGTACGGCA	5	-2.26415342962575	6.32373966494863	46.4617278007933	9.34255097530626e-12	1.7356749104194e-09	1512.28615217253	298.354907514284	1402.24137439022	1943.98651116173	1190.63057096564	327.351614857353	269.358200171216
sgPSMC3_10	PSMC3	cellcyc	chr11	47446675	+	ATGACGTTGGAGACAAGGTA	5	-1.81358803205029	7.00798525090287	36.302785517378	1.68922258536311e-09	1.85680754268601e-07	2328.23853542239	627.826837963377	2158.81921495404	2992.86236346606	1833.03402784707	688.844473752313	566.809202174442
sgPSMC5_7	PSMC5	cellcyc	chr17	61907202	+	GCCATCTAGTTCGCCTATTG	2	-2.28345770728189	6.01993954232	42.6183691694576	6.65316411201864e-11	1.00871909447795e-08	1226.60225360547	238.757205058915	1137.34588355183	1576.75069109379	965.710186170775	261.961692824248	215.552717293582
sgPSMC5_8	PSMC5	cellcyc	chr17	61907218	-	GCTGTAGCTCCTCCCGCAAT	2	-2.70717259470594	4.55788992729547	26.182257444422	3.10663844461325e-07	1.72176951275929e-05	457.456087057349	66.3067097066501	424.168303939668	588.04245572888	360.157501503499	72.7509685668919	59.8624508464084
sgPSMC6_6	PSMC6	cellcyc	chr14	53174011	-	TGCACTCACACTCCTTAAGA	2	-1.2116768904888	5.88410392332947	12.260649350695	0.000462610502724258	0.00973215922836415	985.071110998067	403.142952522088	913.390277741855	1266.27156478576	775.551490466587	442.323867322841	363.962037721336
sgPSMC6_7	PSMC6	cellcyc	chr14	53175079	+	CTGAAGGCCCTACAGAGTGT	2	-2.18977019429524	5.62197930390487	28.929626582444	7.50560983745919e-08	5.01279729422812e-06	922.927104795372	191.68316387723	855.76831476706	1186.3878009663	726.625198652757	210.312589656913	173.053738097547
sgMSH5_7	MSH5	cellcyc	chr6	31708362	+	AGTCGAGGAGGAGGAGGAGC	1	-1.37689835607834	5.83995753114561	15.6267762329147	7.71542903064861e-05	0.002083323779504	979.119121187045	357.333728689758	907.871397362653	1258.62050754995	770.865458648536	392.062507381385	322.604949998131
sgPIDD_8	PIDD	cellcyc	chr11	804306	-	GGATTCGGACGCAGGGTCCA	1	-3.60040291621286	2.53480305767271	13.3754480121757	0.000254939723138642	0.00585850595480882	115.479401694257	8.91516840228147	107.076292878096	148.444392543145	90.9175196615284	9.78162148404534	8.04871532051759
sgMCM7_1	MCM7	cellcyc	chr7	99696692	-	AGTCAAACCCAAGATGGTGG	4	-2.54642119737514	6.4016428588453	62.3780346806863	2.83467303849537e-15	1.16846108482103e-12	1631.83738486421	264.715852476383	1513.0932026628	2097.66508807095	1284.75386385889	290.443225849523	238.988479103243
sgMCM7_4	MCM7	cellcyc	chr7	99696313	+	GAGGCATGAAAGTGGGAGAC	4	-1.69082425402819	6.59699332200593	27.9094407254985	1.27127977021888e-07	7.85930969996068e-06	1725.62733290398	506.644512744023	1600.05832196535	2218.22851028436	1358.59516646224	555.884603297273	457.404422190773
sgMCM7_5	MCM7	cellcyc	chr7	99696305	+	CATGATCAGAGGCATGAAAG	4	-1.86336778556807	6.56578749484978	33.7825963988241	6.1627722903531e-09	5.8905831808625e-07	1722.08705521117	448.597998548412	1596.77566024781	2213.67761753783	1355.80788784786	492.196627399428	404.999369697395
sgMCM7_10	MCM7	cellcyc	chr7	99696256	+	GATACAGCCGCCCTCCTGAG	4	-2.25609657578311	4.52122526099919	19.9706960842016	7.86381362263125e-06	0.000293015914094117	431.083204682636	85.4551905344957	399.714501479979	554.14111534879	339.393997219138	93.7604641816413	77.1499168873501
sgMCM6_3	MCM6	cellcyc	chr2	136633881	+	GACCTCCAGGTGCTGGCTGC	3	-1.47393427430197	4.69678778383921	9.93489670191956	0.00162174535962064	0.0273725299629892	447.886677011381	152.780060333498	415.295232744983	575.741341933443	352.623456355716	167.62854643435	137.931574232646
sgMCM6_7	MCM6	cellcyc	chr2	136633844	-	GAAGTGCCAGAAACTGTTCC	3	-1.38328520928213	6.49361826869696	20.6243149597623	5.58818618544279e-06	0.000218079792541666	1543.63801338951	560.911130461946	1431.31184951123	1984.28814006845	1215.31405058884	615.425319723927	506.396941199964
sgMCM6_9	MCM6	cellcyc	chr2	136633832	-	ACTGTTCCTGGACTTCTTGG	3	-1.75655841919949	4.66931207886725	14.7637822773116	0.000121853569679747	0.00310291411363069	455.05257624858	127.588571513624	421.939689801392	584.952833711932	358.265205232416	139.98873110652	115.188411920728
sgMCM5_10	MCM5	cellcyc	chr22	35799192	+	ACTCCAGGGATGAACTCAAG	1	-4.41392928115443	5.99719232235825	97.6412305903391	5.01487680373496e-23	9.44981892566657e-20	1331.11219690025	59.0821231649385	1234.25093443297	1711.09426076509	1047.99139550268	64.824234293239	53.3400120366379
sgSASS6_7	SASS6	cellcyc	chr1	100588817	-	TATTCGTCTGACTGATGACA	1	-1.05907964094717	7.04333194655776	12.3202620959411	0.000448067782270216	0.00950325607214636	2150.25383105944	978.281213279262	1993.78595315514	2764.06977419476	1692.90576582842	1073.35903276954	883.203393788987
sgRANGAP1_2	RANGAP1	cellcyc	chr22	41677023	-	CTCGGAAGACATTGCCAAGC	5	-2.47335325707483	6.3220540156614	48.2181325348046	3.8134560206292e-12	7.8331422797587e-10	1536.14182501345	262.138041589294	1424.36113752063	1974.65207412467	1209.41226339504	287.614881031213	236.661202147376
sgRANGAP1_6	RANGAP1	cellcyc	chr22	41676938	-	AAACTCAACACTGCAGAAGA	5	-4.08331334125552	3.69511255286117	23.8966739445263	1.01647229416263e-06	4.92028542978062e-05	265.277681500329	14.7234510085365	245.974176360529	341.004401718587	208.854466421871	16.1544031706159	13.2924988464572
sgRANGAP1_7	RANGAP1	cellcyc	chr22	41670689	-	TGAAGACTTTGACAGCTTGG	5	-1.77391476377962	4.45085654487972	9.42869919608859	0.00213615758216276	0.0340713259824883	391.516715829493	108.448526933699	363.0271538973	503.279894068649	308.24309952253	118.988491647143	97.9085622202555
sgRANGAP1_9	RANGAP1	cellcyc	chr22	41670661	-	CGTCTGGAAGGCAACACAGT	5	-4.43988840392094	4.3894185376133	52.3315644424987	4.6877874768863e-13	1.20066525657998e-10	434.661180687222	18.8696294270848	403.032118309967	558.740467845791	342.210955905906	20.7035430259189	17.0357158282507
sgRANGAP1_10	RANGAP1	cellcyc	chr22	41670656	-	GGAAGGCAACACAGTGGGCG	5	-2.41143170837406	6.74620765071306	53.2777901955487	2.89561926939311e-13	7.63893319458597e-11	2052.52686991495	365.658545902282	1903.17030603481	2638.44547090482	1615.96483280524	401.196402247122	330.120689557443
sgMIS12_1	MIS12	cellcyc	chr17	5392187	+	TGTGGATCCAATGACCTACG	1	-2.11355202250929	5.19367015319676	24.0339548323424	9.46517175784425e-07	4.6155396699388e-05	680.494496314954	148.980085206179	630.976840201072	874.749874457058	535.756774286732	163.459256896902	134.500913515457
sgSART1_10	SART1	cellcyc	chr11	65729373	-	TACCGCCACTGCCGCCACTC	1	-2.48984476830839	4.61641358511699	20.3847609529399	6.3332121599256e-06	0.000242843706382263	469.525081103365	79.1434001104856	435.359071490029	603.556689986095	369.659481833971	86.8352394378788	71.4515607830924
sgCDC27_2	CDC27	cellcyc	chr17	45266496	+	GAAGGTTATCATTACCTGGA	4	-1.85265817839272	6.59053225415997	33.844602547181	5.96944740814956e-09	5.72654516634158e-07	1749.7104347571	459.192193442217	1622.38896474323	2249.18642461965	1377.55591490844	503.820457674231	414.563929210203
sgCDC27_3	CDC27	cellcyc	chr17	45258960	-	CCACTATGCTTACCGAGATG	4	-1.94338858600494	5.60322791085754	25.1450187887221	5.31768319507796e-07	2.80011577583536e-05	889.634794914154	219.196170919905	824.898591932266	1143.5917988727	700.413993937502	240.499548403586	197.892793436223
sgCDC27_6	CDC27	cellcyc	chr17	45249381	-	GCAACCTGTTATTACCGCTC	4	-3.23275274860664	5.4816092572451	62.82227116509	2.26226240548084e-15	9.62592653532097e-13	895.770801117973	90.2274143783892	830.588098352826	1151.47940220457	705.244902796521	98.9964939650109	81.4583347917674
sgCDC27_8	CDC27	cellcyc	chr17	45249364	+	CTTTATATGCCTTTCCTGAG	4	-2.92826891103035	4.37283694061127	27.1543015824714	1.87846770680857e-07	1.11111786038827e-05	407.160632637019	50.6034612350044	377.53270721042	523.389555994653	320.559634705985	55.5215427514195	45.6853797185893
sgWTAP_4	WTAP	cellcyc	chr6	160164689	+	TCATCAGCTAATGATGTAAC	2	1.48237891183726	4.89099747926734	13.7823470253794	0.000205255843017215	0.00484334024565041	222.081811050633	588.478189931803	205.921546995148	285.477748001983	174.846138154766	645.671584179606	531.284795684
sgWTAP_5	WTAP	cellcyc	chr6	160169615	+	CTTCAGAGGCCTGATGGCGT	2	1.15287344994887	5.53708413096239	11.059774338451	0.000882208801012064	0.0167435614241002	401.461701496753	846.420929482409	372.248471139619	516.063796085523	316.072837265115	928.683427477601	764.158431487217
sgHCFC1_3	HCFC1	cellcyc	chrX	153236246	+	CAGAAGCACCGCTGGCAAGT	5	-1.12787383350921	5.74523086042061	9.90955283900382	0.00164423063408694	0.0276459199221462	883.122420629296	383.035718204922	818.860104669372	1135.22038864242	695.286768576095	420.262438272192	345.808998137653
sgHCFC1_7	HCFC1	cellcyc	chrX	153236201	-	GCTGGTCGGGTCCGGTGCCA	5	-3.37373590825763	3.59754060692992	19.7697584220772	8.73539387156898e-06	0.000318298930560582	242.116883802291	22.0350155248056	224.498724277988	311.232074406027	190.619852722856	24.1765686897796	19.8934623598315
sgHCFC1_8	HCFC1	cellcyc	chrX	153236161	+	GCTCCTTGATGGCCACGGCG	5	-2.28564994916563	4.84469779933445	25.6689321299689	4.0529967475002e-07	2.1732135608903e-05	541.690776139336	105.225835401879	502.273473401131	696.322954834187	426.475900182692	115.452591112047	94.9990796917117
sgHCFC1_9	HCFC1	cellcyc	chrX	153236156	+	GATGAGCTCCTTGATGGCCA	5	-4.25057064547848	3.89099567250428	35.6130028767243	2.40675663437032e-09	2.53970587085294e-07	305.585770633609	15.1046246943799	283.349160072505	392.818922041499	240.589229786824	16.5726226081358	13.6366267806239
sgHCFC1_10	HCFC1	cellcyc	chrX	153236150	+	CACCACGATGAGCTCCTTGA	5	-1.53785673356234	5.8734513701237	19.8121981001775	8.54357063038005e-06	0.000314348586889897	1024.36619038562	334.370486904104	949.825965556639	1316.78389948822	806.488706112008	366.867499383958	301.873474424249
sgALMS1_6	ALMS1	cellcyc	chr2	73613022	+	GGGCGAGCTGGAGGAGGAGG	1	-2.18864360028751	5.99806129882862	38.421214396569	5.70092931558568e-10	7.3007871977896e-08	1198.34502519941	249.107463900223	1111.14485358165	1540.42709533431	943.463126682282	273.317879233656	224.89704856679
sgPRIM1_4	PRIM1	cellcyc	chr12	57145998	-	CCTACTCTCAGTACTATCGC	2	-4.45592595527088	5.56692388800945	92.6368799968269	6.28256972918643e-22	8.28702360128336e-19	988.031015511249	42.5643426929447	916.13479839138	1270.07640981438	777.881838327983	46.701113221039	38.4275721648504
sgPRIM1_7	PRIM1	cellcyc	chr12	57140790	-	CAACACAATACAGTGAAGCT	2	-2.30594133248588	5.5117850268585	31.962346185358	1.57190133941007e-08	1.27988670478324e-06	863.265579352352	165.405816863019	800.448189461903	1109.69517204158	679.653376553575	181.4813830549	149.330250671139
sgPRIM2_1	PRIM2	cellcyc	chr6	57183256	+	GAAGAAAGTGGAGGAAGCTG	4	-1.68357856519276	6.03854717808898	24.4972715520769	7.44151409399606e-07	3.77528044834058e-05	1170.05260582555	345.230937391224	1084.91119339067	1504.05826291995	921.188361166042	378.783462270767	311.678412511682
sgPRIM2_3	PRIM2	cellcyc	chr6	57183274	+	TGAGGTTGGCAGGTGACCAG	4	-1.39985414305806	6.70697821012776	21.9347782580599	2.8207535828826e-06	0.000122190969244706	1793.95632601721	644.436080029143	1663.41520788019	2306.0628402771	1412.39092989434	707.067945446086	581.804214612199
sgPRIM2_7	PRIM2	cellcyc	chr6	57185300	+	TGAACAATACCAGAGTAAGT	4	-2.13892526049461	5.67171592657171	28.8856894456563	7.6778072227157e-08	5.08915156639354e-06	950.99053484029	204.604028895195	881.78964853366	1222.4622762803	748.719679706911	224.489215958199	184.718841832191
sgPRIM2_9	PRIM2	cellcyc	chr6	57185314	+	GTAAGTTGGAGAGTGAGCTT	4	-2.58593117320702	5.58731221385111	37.7910568476164	7.87419256982258e-10	9.70696608338736e-08	929.074080505758	146.597272777621	861.467992474279	1194.28950518297	731.464743860028	160.844862171877	132.349683383365
sgNCAPD2_4	NCAPD2	cellcyc	chr12	6604369	+	CATCTTCCACCACAGCTTAG	2	-1.39468500135668	4.81190511771185	9.66542488741464	0.00187768330207023	0.030577261229577	479.955857176178	172.976797827977	445.030829546721	616.965057150846	377.871684830968	189.788177354284	156.165418301669
sgNCAPD2_7	NCAPD2	cellcyc	chr12	6618915	-	AAAGTGCTGCAGCATAGCCA	2	-1.32339477206617	6.05683115095317	15.1192165329037	0.000100930644596062	0.00264414233871769	1129.87150056793	427.947576515315	1047.65395329757	1452.40697555468	889.553572851553	469.539218958119	386.355934072511
sgBLM_7	BLM	cellcyc	chr15	91292783	+	GGACAGGAAACACAGAGAGG	1	-2.51373507909003	6.50824123535546	59.4199882585084	1.27368791159816e-14	4.60289873916043e-12	1753.19655165668	290.930015545053	1625.62140679497	2253.66769571995	1380.30055245513	319.205107744333	262.654923345772
sgNEDD1_2	NEDD1	cellcyc	chr12	97311428	+	ACATCTATGTATTTGGTAAG	3	-1.87276694217817	5.58988669426436	23.0796209648948	1.55429389949389e-06	7.15599081370825e-05	874.998628722495	226.410537817021	811.327458078456	1124.77756215511	688.890865933924	248.415069799296	204.406005834745
sgNEDD1_6	NEDD1	cellcyc	chr12	97313813	+	ATTGCTTCTGGATCTCTTAG	3	-2.21013852694734	4.47580446935035	18.5395250467463	1.66417256429402e-05	0.000563575563782292	416.130831326606	85.1620749057419	385.850169961084	534.920406310215	327.62191770852	93.4388610439154	76.8852887675683
sgNEDD1_7	NEDD1	cellcyc	chr12	97313862	-	AGGAGTACTAGATAAATTAG	3	-3.04696665519003	5.51190909529953	47.3781461479011	5.85316114424258e-12	1.13538414813429e-09	906.723694971125	103.900737127598	840.743981158556	1165.55893198015	713.868171774663	113.998708340201	93.8027659149952
sgSMC3_5	SMC3	cellcyc	chr10	112335123	+	GTCATCTTCGTCCAGAACAG	2	-1.72903922519466	4.65131437884623	12.0140632287307	0.000528006199878492	0.0109164040430991	447.971563517215	128.023188585557	415.37394230034	575.850460318271	352.690287933036	140.465588020076	115.580789151037
sgSMC3_9	SMC3	cellcyc	chr10	112338398	+	ATGAACCTCCTTGAAAGCGC	2	-1.28824191656733	5.17458014737075	10.1584606512697	0.00143640507021975	0.0247510138193777	608.499884746535	236.12745767597	564.221072498405	782.203530919973	479.075050821227	259.076363872745	213.178551479194
sgSMC2_3	SMC2	cellcyc	chr9	106857705	-	GACTTCGGTCCTCTGAGCAT	2	-1.79893440990427	5.18209648689538	12.8303281459555	0.0003410459383746	0.00753528718614767	653.543526757535	177.970426982923	605.987016324782	840.105424921441	514.538139026382	195.267130529513	160.673723436333
sgSMC2_5	SMC2	cellcyc	chr9	106857741	-	GCCAGTGATAGCATTGAAGA	2	-2.90673656911646	5.73605334962171	55.0433682529666	1.17899455016544e-13	3.31511925693906e-11	1051.2115916107	132.784744682572	974.717903008975	1351.29264493518	827.624226887954	145.689913272769	119.879576092374
sgBUB3_5	BUB3	cellcyc	chr10	124914472	-	ACGGAGGAGATGCCATCCTC	4	-2.67052230668519	3.92964273539384	12.1462825420434	0.000491858057985993	0.0102493739555517	294.248038943166	43.7137318507943	272.83644298835	378.244697816984	231.662976024165	47.9622099466009	39.4652537549876
sgBUB3_6	BUB3	cellcyc	chr10	124914516	+	GTTCCTGCTTGTCTCCTCCT	4	-2.89378262880487	3.33766175153741	13.8084189087395	0.00020242712400163	0.00480236507040197	197.007184458492	25.0253803031421	182.671529923727	253.245266207772	155.104757243976	27.4575629504627	22.5931976558214
sgBUB3_8	BUB3	cellcyc	chr10	124914548	-	CGGCACATCGTAGAGACGCA	4	-3.83492179090412	2.39068271000519	14.253275152447	0.000159782513385719	0.00391917341792929	104.572684425907	6.83542540757833	96.9632265179459	134.424221016568	82.3306057432061	7.49975109861606	6.17109971654061
sgBUB3_10	BUB3	cellcyc	chr10	124914568	-	TTGAGCCGCATGGAGTTGGC	4	-1.68062236651662	5.14103942795385	16.1702849258874	5.78952185868828e-05	0.0016331174068918	626.433596872539	185.173533025442	580.849799213491	805.256637911613	493.194353492512	203.170296643496	167.176769407389
sgMCM2_5	MCM2	cellcyc	chr3	127318196	-	TTGCCTCGCCGACGCTGGGC	1	-1.06951735096875	7.75568505070413	14.1063612434579	0.000172758551598951	0.00419663291872186	3531.31530477413	1595.06772055732	3274.35149707485	4539.37193650683	2780.2224807407	1750.09018112523	1440.0452599894
sgDYNC1H1_8	DYNC1H1	cellcyc	chr14	102431129	-	GCAGCGGCACCAGCTTGCGC	3	-3.37357236466785	7.90593794709646	61.241187318298	5.04940734070381e-15	1.95894728022216e-12	4851.84869234616	443.68055979479	4498.79341215622	6236.86753896995	3819.8851259123	486.801269466919	400.559850122661
sgDYNC1H1_9	DYNC1H1	cellcyc	chr14	102431132	+	CAAGCTGGTGCCGCTGCTGC	3	-4.10377233380174	4.22406936427353	45.4048523108634	1.60236905534589e-11	2.76435277536886e-09	384.292978224454	21.0753981161077	356.329067207177	493.99405326121	302.555814204974	23.1236873713537	19.0271088608616
sgDYNC1H1_10	DYNC1H1	cellcyc	chr14	102431139	+	GTGCCGCTGCTGCTGGAGGA	3	-2.89478078076997	3.74246861020961	15.5492974230629	8.03815140947065e-05	0.00215995443951342	261.839805592743	33.2719563689113	242.786464940497	336.585142584464	206.147809253267	36.5056125188926	30.03830021893
sgTUBA4A_4	TUBA4A	cellcyc	chr2	220116839	+	TCACTGGGCATCTGCCCATC	1	1.12199231803088	5.22435979632058	8.73311967834787	0.00312481391015118	0.0456454683076955	327.102223142837	675.064416031994	303.299921305885	420.477505958241	257.529242164385	740.673007734016	609.455824329972
sgCCNB2_4	CCNB2	cellcyc	chr15	59399527	-	GTCAATATTCTCCAAATCAC	1	-1.03988222756713	6.40347159870756	8.62477328881374	0.0033162171030097	0.0476758165637596	1374.96979355201	633.915640071969	1274.91713805989	1767.47153842548	1082.52070417065	695.525038249812	572.306241894127
sgHRAS_6	HRAS	cellcyc	chr11	534241	+	ATGGTTCTGGATCAGCTGGA	1	-2.19602296420752	3.48080100052179	10.1254274081605	0.00146237743922986	0.0251656746407848	206.922878178066	42.7162855307127	191.865686710386	265.991514536483	162.911433287327	46.8678231763863	38.564747885039
sgCHMP1A_3	CHMP1A	cellcyc	chr16	89718038	-	TCAGTTCACGGCGAAGCAGC	2	-1.41410199581827	6.61185474833928	21.8797577600165	2.90279869224819e-06	0.000125219095923169	1682.91027285807	598.598536222159	1560.44966132751	2163.317349188	1324.96380805869	656.775513150189	540.421559294129
sgCHMP1A_5	CHMP1A	cellcyc	chr16	89718017	-	GGAGAAGCTGGCCAAGAAGG	2	-1.51474778772927	6.27517187186282	21.5571846661407	3.43433682648923e-06	0.000143854534969761	1349.92439711418	447.780574875632	1251.69422414728	1735.27663088639	1062.80233630886	491.299759432561	404.261390318703
sgANAPC11_2	ANAPC11	cellcyc	chr17	79852359	+	GTGAAGATTAAGTGCTGGAA	5	-3.85204667874534	6.68864792853177	58.6446023001092	1.88885608076203e-14	6.47141717747831e-12	2121.36188556789	139.155370334156	1966.99639266311	2726.9302736868	1670.15899035376	152.679691359788	125.631049308524
sgANAPC11_3	ANAPC11	cellcyc	chr17	79852364	+	GATTAAGTGCTGGAACGGCG	5	-1.81121692475308	5.6745888722443	24.201100428339	8.67826814446744e-07	4.28729198350553e-05	921.841426350911	248.938042716563	854.76163806641	1184.99220248882	725.770438497507	273.131992235771	224.744093197356
sgANAPC11_5	ANAPC11	cellcyc	chr17	79852378	+	ACGGCGTGGCCACTTGGCTC	5	-1.1099219709512	6.52741077643635	11.2624078264203	0.000790925504195743	0.0152386988414839	1515.61665900526	665.646937282135	1405.32952967871	1948.26775142096	1193.25269591611	730.340257043452	600.953617520817
sgANAPC11_6	ANAPC11	cellcyc	chr17	79852390	-	GTTGGCCACCCAGAGCCAAG	5	-4.10236771258708	6.19306460330027	98.5920667859162	3.10259657759041e-23	6.94449973613965e-20	1514.36184201434	83.4681895939354	1404.16602216433	1946.6547317548	1192.2647721239	91.5803493243573	75.3560298635136
sgANAPC11_8	ANAPC11	cellcyc	chr17	79852411	+	ATGAGAACTGTGGCATCTGC	5	-3.86584631188896	6.80682073949324	104.195072477864	1.83346001104699e-24	4.83685085514305e-21	2303.55720825237	149.676114554743	2135.93387802032	2961.13545316727	1813.60229356953	164.222932390423	135.129296719063
sgANAPC10_5	ANAPC10	cellcyc	chr4	145985757	-	AGCAAGATCTCAGTCAGAGT	2	-2.69456339419599	5.90123242857952	41.5989863512395	1.12051353069345e-10	1.62419051940791e-08	1164.55622217584	170.440444340286	1079.81476600351	1496.99287013045	916.861030393553	187.005319123588	153.875569556984
sgANAPC10_10	ANAPC10	cellcyc	chr4	145916669	+	TGTATCATGAATGTACGAGT	2	-1.36194778116375	6.21482808655252	15.1846437096869	9.74930344639054e-05	0.00256683008202823	1267.9859593644	467.601021736123	1175.71821431569	1629.9478758076	998.291787969908	513.046528543994	422.155514928251
sgMYC_3	MYC	cellcyc	chr8	128750533	-	GTCGAGGTCATAGTTCCTGT	3	-1.3866886111312	4.86666721692179	10.0501774481188	0.00152333267864596	0.0260447436133241	498.126545854442	180.52674332321	461.879288701902	640.322788515587	392.177560345837	198.071891775275	162.981594871144
sgMYC_4	MYC	cellcyc	chr8	128750540	+	CTATGACCTCGACTACGACT	3	-1.77731435018839	4.86548715040068	12.4478914316933	0.000418463966950015	0.00900448443075722	522.933079447585	144.537514735567	484.880721142141	672.210646924177	411.707870276436	158.584919049442	130.490110421693
sgMYC_5	MYC	cellcyc	chr8	128750549	-	GCTGCACCGAGTCGTAGTCG	3	-1.83674633597851	6.45638393104719	32.6804047598378	1.08626820868654e-08	9.38116382150977e-07	1591.30673158504	422.24559763702	1475.51185016712	2045.56446997688	1252.84387461111	463.283072514129	381.20812275991
sgSPC25_2	SPC25	cellcyc	chr2	169746013	-	CATAATGGTAGAGGACGAAC	5	-1.71877447079951	6.39781090496138	12.3047483393394	0.000451807411756634	0.00955058600124339	1507.74816289667	434.168718327747	1398.03360173422	1938.15309800285	1187.05778895293	476.364985075134	391.972451580359
sgSPC25_3	SPC25	cellcyc	chr2	169745940	-	GACACCTCCTGTCAGATGGC	5	-1.09771655184692	6.10110617674228	9.1843569195041	0.00244092279358374	0.0378788142456075	1125.45036269879	498.472536654456	1043.55452910255	1446.72377044878	886.072788545028	546.918403975188	450.026669333724
sgSPC25_4	SPC25	cellcyc	chr2	169745930	+	TCTTAGTCCCGCCATCTGAC	5	-1.10628749231325	5.99821562526797	11.3754000190407	0.000744231956560073	0.0144683737995662	1048.72061731557	461.731814744029	972.408189854386	1348.09059192264	825.663070169688	506.606901313455	416.856728174603
sgSPC25_5	SPC25	cellcyc	chr2	169745920	-	GGGACTAAGAGATACCTACA	5	-1.2645552251538	6.34521703380449	15.868387020691	6.79035533372207e-05	0.00186600379228044	1368.67438119677	539.996510366055	1269.07982502183	1759.37902452975	1077.56429403874	592.478036169726	487.514984562384
sgSPC25_9	SPC25	cellcyc	chr2	169745765	-	ATTAAAGGAAGAAGAACGAA	5	-5.69694470622123	1.61213637331608	17.5006764399789	2.8720548080543e-05	0.000897721302029391	61.4009715687504	1.00318760971779	56.9329968655539	78.928620969253	48.3412968714442	1.10068604797555	0.90568917146004
sgSPC24_3	SPC24	cellcyc	chr19	11266417	-	GACATAGAGGAGGTGAGCCA	3	-1.12925030375624	5.65322359127256	9.98859838831776	0.00157512449864423	0.0267568315510196	828.351628602052	358.933195418648	768.074827968669	1064.81461209434	652.165445743141	393.817424104475	324.048966732821
sgSPC24_7	SPC24	cellcyc	chr19	11266331	+	GCCGCTCCACCACCTGCTCG	3	-2.19120775243219	5.2328687299396	26.7670086023839	2.29522582238466e-07	1.32785860570899e-05	704.028632608379	146.05195164717	652.798464087378	905.00211437907	554.285319358688	160.246542023044	131.857361271296
sgSPC24_8	SPC24	cellcyc	chr19	11266315	-	CGGCTGCTGGAAACGCAAGA	3	-5.30409074249513	5.44881330964232	121.06713696921	3.6941639413171e-28	4.87278694679432e-24	922.109081247045	22.0083146875535	855.009816474232	1185.33626270981	725.981164557088	24.1472728345	19.869356540607
sgSTAMBP_4	STAMBP	cellcyc	chr2	74058002	+	TGAGCCTCCCGCCCGAAGAC	3	-1.55465408535022	6.0768313605799	19.96022773285	7.90698583021846e-06	0.000294209017188989	1182.14691157754	381.416733187358	1096.12543078589	1519.60503441551	930.710269531226	418.486106304519	344.347360070197
sgSTAMBP_7	STAMBP	cellcyc	chr2	74058024	-	GCTGGGAGAGAGCCCTCACC	3	-2.81955956802134	4.35671432551083	19.1233819398058	1.22534484112081e-05	0.000428724433071727	400.408526654661	53.6678098174719	371.271932846304	514.709979756531	315.24366736115	58.883711201451	48.4519084334929
sgSTAMBP_10	STAMBP	cellcyc	chr2	74058083	-	TCCAGAGCGGAAGTACCGAC	3	-2.39659921702241	6.23788643606908	50.4292854617121	1.23536900962693e-12	2.85879560026035e-10	1440.13636476689	259.183654557464	1335.34172255627	1851.2406949693	1133.8266767751	284.373361145247	233.993947969682
sgLSM10_3	LSM10	cellcyc	chr1	36859676	+	GATCAGGCTGTTCTCAGAGA	4	-3.73769348939589	4.54386799604254	36.4274762041806	1.58453672318025e-09	1.77831049795629e-07	475.362145714252	33.6703857354078	440.771389450236	611.060015234457	374.255032458065	36.9427646931801	30.3980067776355
sgLSM10_8	LSM10	cellcyc	chr1	36859630	-	GGTAACCACTGTGGACCTGC	4	-2.45034166990104	7.1556986144097	63.5111683097315	1.59460193027049e-15	7.25296440042512e-13	2734.89978073901	474.28700745221	2535.8888738442	3515.60997599432	2153.20049237851	520.382316110919	428.191698793501
sgLSM10_9	LSM10	cellcyc	chr1	36859622	+	CTCATCCCGCAGGTCCACAG	4	-1.33760322789917	5.37327448099091	12.4354512526807	0.000421260523171028	0.00904938094425096	703.971708122456	263.993247075032	652.745681834984	904.928940110675	554.240502421709	289.650391412819	238.336102737245
sgLSM10_10	LSM10	cellcyc	chr1	36859618	-	GGACCTGCGGGATGAGAGCG	4	-1.6345349686965	5.44785037677242	18.126329753341	2.06723108873317e-05	0.000680844236602618	771.208305363081	235.392592134942	715.089662429246	991.359036626746	607.176217033251	258.270077750078	212.515106519806
sgLSM11_7	LSM11	cellcyc	chr5	157170856	-	GCGCGTACAGGGCCAGCAGC	3	-1.58371941952096	5.28606089144673	14.5794497281761	0.000134371974217248	0.00336964548652586	684.666512720062	216.464658257852	634.845270795026	880.112843366231	539.041423998928	237.502563744022	195.426752771683
sgLSM11_8	LSM11	cellcyc	chr5	157170879	-	GTAGGGAATGGGAGGCAGGC	3	-1.26720456211499	5.93999086443853	11.3554727311867	0.000752259713335895	0.0145814573824498	1032.69747590516	406.67511709708	957.551007038089	1327.49345114771	813.047969529686	446.199318164922	367.150916029237
sgLSM11_9	LSM11	cellcyc	chr5	157170911	-	TCCGCCACGTTGTTGAAGCA	3	-1.88936142769344	5.33178617083388	22.0757179714755	2.62104350408872e-06	0.000114659935618885	732.254577034842	187.292081078828	678.970486524512	941.285495768906	576.507748811107	205.494743498439	169.089418659216
sgMDK_1	MDK	cellcyc	chr11	46403630	-	GCAGGGCGAGGAGGGTGAGG	1	-1.94191685467437	6.22897634328549	33.2862639992456	7.95425028054201e-09	7.1618114897945e-07	1374.34217065832	339.01711370537	1274.33518550561	1766.6647529916	1082.02657347773	371.965725519089	306.06850189165
sgPRC1_4	PRC1	cellcyc	chr15	91528012	+	GGCTTTCTGCAGACATACTA	5	-2.0174886831197	4.84933158127446	20.6314942559509	5.56727050177945e-06	0.000217585426825842	530.372205660461	124.09490861096	491.778523221477	681.773361620656	417.564732139251	136.15552386189	112.034293360029
sgPRC1_5	PRC1	cellcyc	chr15	91527999	-	GAAAGCCCTAAATCACCTTC	5	-1.0540623160672	6.23813189638951	10.5553670616226	0.00115851204307222	0.0208476849988324	1228.74218084891	560.950500435934	1139.33009435389	1579.50148643113	967.394961761702	615.468516012098	506.432484859771
sgPRC1_7	PRC1	cellcyc	chr15	91527981	+	TTAGCTCCCATATTTCCCGA	5	-4.28651699255583	2.79070657097205	18.9968555512193	1.30934049139729e-05	0.000453303300571547	140.584658593752	6.71343438672452	130.354711376206	180.716248436131	110.68301596892	7.36590393649864	6.06096483695041
sgPRC1_9	PRC1	cellcyc	chr15	91527969	-	GGAGCTAATTGGGATTCCAG	5	-1.61852792521229	4.38109330166474	8.79125976303372	0.00302677161782012	0.0445836192349037	366.147844975097	112.96271764566	339.50430388476	470.66917243141	288.270058609122	123.94141040972	101.9840248816
sgPRC1_10	PRC1	cellcyc	chr15	91527961	-	TTGGGATTCCAGAGGACCAG	5	-2.57480791264689	3.36778487819896	12.0099634650932	0.000529168947649639	0.0109164339852055	197.06290547923	31.2563217388857	182.723196283688	253.3168934673	155.148626686701	34.2940811028401	28.2185623749313
sgCDC20_10	CDC20	cellcyc	chr1	43825155	+	CCCAGGCAAATCCAGTTCCA	1	-4.70322352609841	2.23205804709027	15.8478983447869	6.86427296291691e-05	0.00188044013535525	95.779625142516	3.37098925513713	88.8100132408665	123.121076691533	75.4077854951479	3.69861111228108	3.04336739799319
sgMIS18BP1_4	MIS18BP1	cellcyc	chr14	45716413	-	TCAAAGGAGAAATCTACCCA	3	-1.15696289373941	5.2744254554674	8.60420408833814	0.0033538790449155	0.0481123888438911	639.354290981141	271.751058274764	592.830291026428	821.865700307566	503.366881609428	298.162173723184	245.339942826344
sgMIS18BP1_7	MIS18BP1	cellcyc	chr14	45716213	+	GATATCAAGAGAACTGTTAG	3	-1.09856368749352	5.64490659773439	9.29152876677019	0.00230215956963883	0.0361077714664934	819.52253448285	362.743581155005	759.888202008665	1053.46514635411	645.214255085769	397.998136043882	327.489026266127
sgMIS18BP1_8	MIS18BP1	cellcyc	chr14	45716190	-	GCTATAAAGCCCAACAAGGA	3	-1.29900409184195	6.15858977843396	12.316071392341	0.000449074871945367	0.0095130927601164	1208.62918403872	465.590031294057	1120.68066332543	1553.64699160429	951.559897186429	510.840092678207	420.339969909907
sgHGF_5	HGF	cellcyc	chr7	81399220	+	GGAGCAGGAGGAGATGCAGG	1	-5.33926670403634	6.07027826752829	80.8502632727656	2.43485397678549e-19	2.00730883629932e-16	1421.16213373	33.1631489073194	1317.74819254282	1826.8500403684	1118.88816827879	36.3862302082164	29.9400676064224
sgPARD3_9	PARD3	cellcyc	chr10	35103799	+	TCACCTTGGCGATGGCCTTC	1	-1.56628668786779	4.7482252018516	11.4393917611416	0.000719033241347281	0.0140265362150271	469.810649297168	150.317336977317	435.623859695611	603.923777072076	369.884311123818	164.926474347421	135.708199607214
sgUTP14C_9	UTP14C	cellcyc	chr13	52603257	+	GAATAGAGTCAAATCAAAGA	1	-1.0295278202586	6.35414037719436	8.64261720679229	0.00328389343359117	0.047296546176274	1326.05222939073	615.764952006253	1229.5591664202	1704.58986437735	1044.00765737463	675.610309517556	555.919594494951
sgRFC5_3	RFC5	cellcyc	chr12	118458710	+	CTGAATGCTTCAGATGACCG	4	-1.33740735057804	6.4142895791902	17.4893270089528	2.88925116538784e-05	0.000902027633066233	1451.54785823422	544.490170352662	1345.92283398183	1865.90973716138	1142.81100355946	597.408428853699	491.571911851626
sgRFC5_6	RFC5	cellcyc	chr12	118458760	-	TCCTTGTGCTAGCAAAGCTC	4	-1.48617803537267	5.41338193102051	13.99859046106	0.000182947729281707	0.00441164903672826	738.802966107675	249.93436930104	685.042367881318	949.703201643644	581.663328798064	274.225150444802	225.643588157279
sgRFC5_7	RFC5	cellcyc	chr12	118460117	+	TGAAGCAGACGCCATGACTC	4	-2.36133207741622	6.90759860702665	50.5091671775885	1.186094657364e-12	2.7937824246357e-10	2286.92607054162	421.829290467321	2120.51294107152	2939.75675620008	1800.50851435327	462.826305017282	380.832275917361
sgRFC5_8	RFC5	cellcyc	chr12	118460131	-	ATTCTGGGCGTCCTGAGTCA	4	-1.42262219051056	4.766913363086	8.59449183820959	0.00337181287382722	0.0483171077807908	466.896249966371	165.03856981976	432.921532945301	600.177427230103	367.589789723708	181.078443771399	148.99869586812
sgRFC1_3	RFC1	cellcyc	chr4	39347077	-	GGTAAATAGCTCCCGTAAAG	1	-1.95700059142776	5.81452270303121	22.2793022072965	2.35733858813799e-06	0.000104343874653806	1032.17881926286	251.942392520812	957.070091569879	1326.8267376986	812.6396285201	276.428330707998	227.456454333625
sgRFC2_9	RFC2	cellcyc	chr7	73666767	-	GGAATGAAGACACCGTGAGC	1	-1.7514044012927	5.47346323507705	21.2372080489677	4.05809623792252e-06	0.000165210859340485	796.053545401747	224.062388905716	738.126984756654	1023.29665070352	626.737000745063	245.838707491583	202.286070319849
sgKIF15_10	KIF15	cellcyc	chr3	44816873	-	GAAGGTCTTGGGCTCAGGGT	1	-1.16143774968663	5.601129375052	9.71869321762461	0.00182403164545795	0.0297955286927717	802.918021800188	340.231833723619	744.49195266011	1032.12067485106	632.141437889392	373.298502522446	307.165164924793
sgKIF11_4	KIF11	cellcyc	chr10	94353187	+	TCCAGGTGGTGGTGAGATGC	6	-2.51597741009783	5.36482442266782	32.4803728094137	1.20402403134653e-08	1.0213298382943e-06	791.787036807135	131.13223376182	734.170937902054	1017.81221566736	623.377956851991	143.876797065013	118.387670458626
sgKIF11_5	KIF11	cellcyc	chr10	94366020	+	GACCATTTAATTTGGCAGAG	6	-5.70671550536469	3.54897993466643	39.2093568972589	3.8071135079375e-10	5.04700811321102e-08	245.842814228091	4.34586208422281	227.953529305232	316.021616701893	193.553296677148	4.76823050463673	3.9234936638089
sgKIF11_6	KIF11	cellcyc	chr10	94366056	-	ATCACATTCTACTATTGAAT	6	-2.05178776913786	5.64608801142076	28.8577267480436	7.78945367652283e-08	5.15021497344233e-06	926.619262224091	211.777701132006	859.191804362514	1191.1339293549	729.532052954858	232.360087634962	191.19531462905
sgKIF11_7	KIF11	cellcyc	chr10	94366085	+	AAAGAAGTTAGTGTACGAAC	6	-3.06651507080761	6.030049559932	73.5210436250526	9.95689508898499e-18	5.96983748505711e-15	1300.94577011055	147.112076070501	1206.27963303524	1672.31646286958	1024.24121442682	161.409698496045	132.814453644956
sgKIF11_9	KIF11	cellcyc	chr10	94366110	+	GATTGGCTGACAAGAGCTCA	6	-1.3375544763736	5.576986560378	13.9843949635023	0.000184334215881306	0.00443697166894593	811.030436770394	304.162297691349	752.014050181868	1042.54887671773	638.528383411581	333.723417380755	274.601178001943
sgKIF11_10	KIF11	cellcyc	chr10	94366413	-	GAATTGGACAAACAACACTT	6	-5.47217150983939	3.46457526725649	37.4852193419634	9.21083530364624e-10	1.09455426191663e-07	230.914275568299	4.81530377475693	214.111298099272	296.831546261652	181.799982343973	5.28329659407368	4.34731095544017
sgERCC2_1	ERCC2	cellcyc	chr19	45873401	-	GCGGGAGCTCAAACGCACGC	3	-1.5557359977945	5.96667601970068	19.2925265011649	1.12144443797458e-05	0.000397111754606812	1095.43845558255	353.169544649194	1015.72650341953	1408.14460173498	862.444261593141	387.493611962171	318.845477336217
sgERCC2_2	ERCC2	cellcyc	chr19	45873389	-	ACGCACGCTGGACGCCAAGG	3	-1.66364018672386	5.97194916243413	21.5597676276195	3.42971455570356e-06	0.000143854534969761	1114.36778950418	333.374128431384	1033.27840335356	1432.47754279647	877.347422362501	365.77430618751	300.973950675257
sgERCC2_4	ERCC2	cellcyc	chr19	45872379	-	GGAGTCCTGGAGATGCCCTC	3	-1.36692323432455	5.99010186326524	14.6526244807265	0.000129254540138671	0.00325679467373285	1085.67016452504	398.978188398753	1006.66902322092	1395.58783393967	854.753636414532	437.754335443401	360.202041354105
sgSEH1L_4	SEH1L	cellcyc	chr18	12948134	+	CAGCATCGCGGCGGACCACA	1	-1.39664289042126	4.8179930610295	8.54876556916485	0.00345756614319571	0.0492516481769146	482.050889678336	173.496300347284	446.973412470592	619.658142000422	379.521114563993	190.3581696163	156.634431078267
sgSON_7	SON	cellcyc	chr21	34918522	+	AGGAATGAAGGCCAGCTGAA	2	-1.09000298512732	5.6847938143023	8.8923881829876	0.00286361932564631	0.0427714534187774	841.280914526121	374.59316334538	780.06328639501	1081.43471894333	662.344738240026	410.999362997786	338.186963692974
sgSON_9	SON	cellcyc	chr21	34918546	+	GAAACAAATACACCCATTGA	2	-1.06457393873743	6.23229103314509	11.2029014433526	0.000816695343246009	0.0156465067902491	1225.61640540228	555.460576503646	1136.4317727287	1575.48342060646	964.934022871677	609.445033845669	501.476119161622
sgNIPBL_3	NIPBL	cellcyc	chr5	36955583	-	AAGGAGATGGAAGAGGCAGC	2	-1.12600236874402	6.6108178386314	14.456831272726	0.000143408772951513	0.00357924961138494	1610.3294402615	699.407351660029	1493.15033023969	2070.01744074546	1267.82054979936	767.381800140336	631.432903179722
sgNIPBL_4	NIPBL	cellcyc	chr5	36955590	-	GCAGGTAAAGGAGATGGAAG	2	-1.50516506466231	5.90583709614814	18.5748347741754	1.63362937936547e-05	0.000554801374816826	1043.09947400536	348.293146584112	967.196081213682	1340.86482531976	821.237515482633	382.143283406857	314.443009761367
sgCINP_7	CINP	cellcyc	chr14	102825772	+	GTTGGCAATATTATTTGCAG	1	-2.46958692885392	6.21135393767071	31.7895201914918	1.71817317839069e-08	1.37354929148863e-06	1422.23918664966	243.328481243661	1318.74687137367	1828.23455106077	1119.73613751454	266.977245119006	219.679717368316
sgRAB35_4	RAB35	cellcyc	chr12	120554404	-	CTGCTCATCATCGGCGACAG	2	-1.52922179151081	5.6404212908712	14.7848587698145	0.000120499147626612	0.00307435978098419	870.505652530806	285.842466675817	807.161423032056	1119.00201160929	685.353522951076	313.623106925626	258.061826426007
sgRAB35_9	RAB35	cellcyc	chr12	120541715	-	TCGGAGTGGATTTCAAGATC	2	-1.0556323405384	6.39908794085722	11.9515047173614	0.000546032647762432	0.0111665792873029	1374.25958958746	626.707628083254	1274.25861362527	1766.55859815603	1081.96155698108	687.6164893874	565.798766779108
sgPDCD6IP_4	PDCD6IP	cellcyc	chr3	33840270	-	ACTTCACCAGCGGCTTGGCC	1	-1.50994463015795	7.23512392259637	20.9960241233177	4.60237470470943e-06	0.000184241649597784	2627.65048342984	874.594296267673	2436.44380397753	3377.74507059855	2068.76257571344	959.59492543137	789.593667103976
sgKDM8_8	KDM8	cellcyc	chr16	27221557	+	GGAGAAAGTGGAGAGGAGCG	1	-1.74279228401368	5.49621539997345	21.2633628562529	4.00309888878084e-06	0.0001634763959519	808.109574500622	228.819668124696	749.305730782337	1038.79421901275	636.228773706781	251.058340202286	206.580996047106
sgTSG101_2	TSG101	cellcyc	chr11	18541113	+	TGACAGTTTCACGTACAGTT	4	-2.11392331609121	7.22436723391057	44.4561905333342	2.60113175047111e-11	4.31575199428795e-09	2789.01340789347	610.726594178589	2586.06480569764	3585.17099201446	2195.80442596831	670.082280550793	551.370907806386
sgTSG101_3	TSG101	cellcyc	chr11	18537671	-	AGGGAACTAATGAACCTCAC	4	-1.69245419315899	6.94102747501151	27.1337786611799	1.89851522581716e-07	1.11796272705987e-05	2192.11263222138	642.900367828497	2032.59880797585	2817.87767603617	1725.86141265213	705.382979467059	580.417756189935
sgTSG101_5	TSG101	cellcyc	chr11	18537638	+	CATTTACCTCTATAAGGCAC	4	-3.29423275658187	5.24815079422815	48.1134863824559	4.02250253334094e-12	8.16289533323595e-10	763.644816373406	73.6898058307203	708.076547099961	981.636458295836	601.221443724422	80.8516177534507	66.5279939079898
sgTSG101_9	TSG101	cellcyc	chr11	18536340	+	GGTATGTGTCCAGTAGCCAT	4	-2.88321095467269	4.65838686176735	22.0982289058779	2.59048636755072e-06	0.000113709851684452	496.126353412222	63.6453409608607	460.024644595564	637.751616967254	390.602798673848	69.8309450153324	57.459736906389
sgXPO1_3	XPO1	cellcyc	chr2	61760941	-	TATCAACTTATTAGATAATG	4	-3.18647779048723	4.13822787144795	18.1861083827136	2.00334761417002e-05	0.000662284629190719	349.899607824925	36.3286543409084	324.438404907807	449.782679617391	275.477738949577	39.8593868060359	32.7979218757808
sgXPO1_5	XPO1	cellcyc	chr2	61760916	-	AATTGCTTATACCATGGAGA	4	-3.34353149825959	4.87910981260631	44.2801996781662	2.84580121461798e-11	4.63426431128623e-09	591.85559630018	55.1663982075752	548.787941755764	760.807929180768	465.970917964009	60.5279453573222	49.8048510578282
sgXPO1_8	XPO1	cellcyc	chr2	61753605	-	TAAAGGAGCATCCTGATGCT	4	-2.82696605144524	6.46529432322167	54.1920024638846	1.81825382722728e-13	4.9450880635137e-11	1737.55685451144	232.038375428862	1611.11976609127	2233.56345800983	1367.98733943323	254.589869288066	209.486881569658
sgXPO1_9	XPO1	cellcyc	chr2	61753591	+	TCGACTCTTGTCCAAGCATC	4	-1.42982208684449	7.04501275979806	24.6264492955226	6.95900120870698e-07	3.5578568001337e-05	2278.12979536962	801.557310165405	2112.35674591693	2928.44947797216	1793.58316221976	879.459574067167	723.655046263643
sgTHAP1_1	THAP1	cellcyc	chr8	42698214	-	GTGCAGTCCTGCTCCGCCTA	4	-1.86715155337509	4.92758669828404	14.7613295281491	0.000122012180996998	0.00310395694009817	551.593081710605	143.2520395266	511.455216257097	709.051993205857	434.272035668862	157.174510254693	129.329568798507
sgTHAP1_4	THAP1	cellcyc	chr8	42698191	-	CTGCAAGAACCGCTACGACA	4	-2.08916421805222	4.99155009194013	22.2529449104658	2.38991961535026e-06	0.000105510232695151	589.660706500327	131.284152065908	546.752767866775	757.986481561035	464.24287007317	144.043480102286	118.524824029529
sgTHAP1_5	THAP1	cellcyc	chr8	42698179	+	CGGGCTTGTCCTTGTCGTAG	4	-1.38921605093036	5.41471943909202	11.3611974330931	0.000749944587200891	0.0145472707021667	729.592325601413	263.984291946246	676.501959583615	937.86327248896	574.411744731665	289.640565947256	238.328017945236
sgTHAP1_8	THAP1	cellcyc	chr8	42693420	+	ACAGGAGGCGGTAAAGGAGG	4	-1.40365903058557	5.03615465171596	11.1775361110121	0.000827936466288626	0.0158388628840901	561.930885726266	201.276939092051	521.040767569771	722.340848316119	442.411041292906	220.838770825894	181.715107358208
sgPES1_1	PES1	cellcyc	chr22	30987815	-	CCTCAACGTGGAGCGATGGG	4	-2.32778910076042	5.01340602739617	26.6063256881769	2.49425763413681e-07	1.43045675317746e-05	611.361440735939	115.349727826427	566.874401167527	785.881952650109	481.32796839018	126.560410860777	104.139044792077
sgPES1_6	PES1	cellcyc	chr22	30985224	-	CGGCCACCAACTACATCACC	4	-2.48635381497119	4.54525306542105	22.8272309574479	1.77236606085568e-06	8.03381255179275e-05	446.565890682679	75.4509585878748	414.070556294581	574.043521184747	351.583594568707	82.7839345498064	68.1179826259431
sgPES1_8	PES1	cellcyc	chr22	30985212	-	ACATCACCCGGAACAAAGCC	4	-1.44887699632578	6.72028540046087	19.8159290183698	8.52691082774194e-06	0.000314173791266285	1822.67012636764	632.873242160609	1690.03958634819	2342.97334196043	1434.99745079431	694.38133110435	571.365153216869
sgPES1_10	PES1	cellcyc	chr22	30985190	-	GAAGAAGCTCCAGCTGAGCT	4	-3.89454514691481	4.90163127882516	57.8827354293858	2.78218261130758e-14	9.06132832949448e-12	613.256379834212	38.9794046973437	568.631450917491	788.317825015417	482.819863569727	42.7677599814336	35.1910494132537
sgRINT1_9	RINT1	cellcyc	chr7	105177049	+	GTCAGTGAAGGTACAGATAA	1	-2.55945194367543	5.4505225355129	28.3212389892944	1.02762284553032e-07	6.47009983005617e-06	843.571054857159	135.56426804585	782.18677970395	1084.37860750953	664.147777357999	148.73957472826	122.38896136344
sgCROCC_1	CROCC	cellcyc	chr1	17248524	+	GCTGGCGAGGGCACAGGAGG	1	-2.01763290018173	5.81611786368475	32.3181701620033	1.30883691563077e-08	1.08579958085709e-06	1039.31506045846	243.239038317159	963.687048716335	1336.00010518908	818.258027469972	266.879109356226	219.598967278091
sgCSNK2B_7	CSNK2B	cellcyc	chr6	31635643	+	GGTGGATGAAGACTACATCC	1	-1.42821243944271	6.59289274763364	22.0505138919321	2.65568573757744e-06	0.000115609975978598	1664.08658117234	586.140114764711	1542.99571634325	2139.12020721539	1310.14381995838	643.106274669592	529.173954859829
sgEYA1_4	EYA1	cellcyc	chr8	72246339	-	GGGTCTTTAAACAATTTCTC	1	-1.10662376195455	5.8884916886445	9.65018303255713	0.00189332718342563	0.0307182438043982	972.225148925168	427.947885768918	901.479079926158	1249.75856758828	765.437799261066	469.539558267659	386.356213270177
sgTDRD1_5	TDRD1	cellcyc	chr10	115947701	+	CATGAGTCTTTAAGAAGTCC	1	-1.16815550250157	5.97502957213006	10.1303985597892	0.00145843868510237	0.0251142760781238	1042.77515828254	439.836358895166	966.895365026967	1340.44792975432	820.98218006633	482.583455914555	397.089261875777
sgMTBP_1	MTBP	cellcyc	chr8	121457696	+	TGATCTCTGAGGAGATGGAT	2	-3.60250732990522	4.06084174042109	24.333438042089	8.10203463611616e-07	4.05578322078521e-05	337.980822871563	26.268064603436	313.38691616009	434.461533453692	266.094019000907	28.8210220463705	23.7151071605014
sgMTBP_9	MTBP	cellcyc	chr8	121457787	+	GCCAGAGGTGTCGTCGGGTG	2	-1.22629393944305	6.86212412839037	17.5191248563907	2.8443214516269e-05	0.000890107286066063	1947.90515302284	789.214542108145	1806.16161500427	2503.95822051197	1533.59562355227	865.917229183296	712.511855032994
sgEGFL6_3	EGFL6	cellcyc	chrX	13587992	-	AGCGGGAGCGCAAGGCTCCA	1	1.08192104119379	5.97039253277447	10.4676507850373	0.00121483104323974	0.0216543633457484	558.631776169643	1121.20615495623	517.981724866579	718.099968064914	439.813635577435	1230.17465497984	1012.23765493263
sgFEN1_5	FEN1	cellcyc	chr11	61562982	+	GGATGTGCTGCAGAATGAGG	1	-1.33014896805374	5.99723287847164	15.8596794185889	6.82167168690715e-05	0.00187071227414031	1085.07584652198	409.057796011966	1006.11795205477	1394.82386067996	854.285726831218	448.813566400263	369.302025623668
sgGML_5	GML	cellcyc	chr8	143921891	-	TGGCACTGGCTGCCACCAAT	1	1.18332299987838	5.89065944181063	10.5162378865473	0.00118330138158908	0.021192582313443	506.982018071507	1091.65682180467	470.090373300338	651.706162300509	399.149518613674	1197.75346236158	985.560181247751
sgDDB1_3	DDB1	cellcyc	chr11	61100393	-	CAGAAGCCCACCGCCGTGAA	4	-1.77856757000487	4.35132358561823	8.72306307630679	0.00314209699679893	0.0458471575622525	365.481829391714	100.905086261826	338.886752368027	469.813034650567	287.745701156548	110.71191424444	91.0982582792121
sgDDB1_4	DDB1	cellcyc	chr11	61100383	+	CACGCAGCCGTTCACGGCGG	4	-1.61856816545204	6.09685640509491	22.0093407447965	2.7132679138985e-06	0.000117728159270652	1208.97433862817	373.165359883368	1121.00070199351	1554.0906747427	951.831639148308	409.432793260816	336.89792650592
sgDDB1_8	DDB1	cellcyc	chr11	61099097	-	CACGAGATTAGAGATCTATG	4	-2.62907337093852	6.82628475675662	58.7431756519607	1.79655589228988e-14	6.23617644664464e-12	2204.2502189988	337.689366868347	2043.85317695893	2833.48008364895	1735.41739638853	370.508936774295	304.869796962399
sgDDB1_10	DDB1	cellcyc	chr11	61099060	-	CTTCGGCCCGTCAAAGAGGT	4	-3.74650363632038	4.84936105469227	55.0789720958079	1.15783000282412e-13	3.31511925693906e-11	588.505105875214	41.4561034963845	545.681257024415	756.501000771384	463.333059829845	45.4851657654912	37.4270412272778
sgMCTS1_5	MCTS1	cellcyc	chrX	119740009	-	TTGTGAAGTAATCTTAGGGT	1	-1.24713881211601	7.33269175582262	11.8774998512247	0.000568161584682152	0.0115386226062355	2709.17869352554	1081.93215224105	2512.03943725893	3482.54649358157	2132.95014973612	1187.08366540022	976.780639081886
sgKIF20A_10	KIF20A	cellcyc	chr5	137517100	+	TCTGCCACAGGTTCCATCTG	1	-2.2325245678666	5.73217017888557	30.8686633220721	2.76094108782427e-08	2.09299962177851e-06	999.91982941375	201.613445971999	927.158496996676	1285.35902932854	787.241961916037	221.207982351454	182.018909592544
sgWAC_10	WAC	cellcyc	chr10	28824661	+	CACAGAGTTAGAGAGAGGGA	1	-1.70617660182913	5.81729104905271	20.6550687243898	5.499141227443e-06	0.000215882209406509	1005.51206890787	292.057729697409	932.343805070082	1292.5476411717	791.644760481839	320.442422900122	263.673036494696
sgCEP63_5	CEP63	cellcyc	chr3	134226078	+	AACAGGAACTTAAGAGTCTT	1	1.19970608712037	6.01023429774752	15.1770777948025	9.78844531795197e-05	0.00257456606114547	547.273753193623	1191.86202949014	507.450193036197	703.499660162122	430.871406382549	1307.6974777835	1076.02658119678
sgTOP2B_9	TOP2B	cellcyc	chr3	25685249	-	TGGGTGTATGATGAAGATGT	1	-6.31456249510384	2.20689289877022	18.7743039198446	1.47136242289211e-05	0.000502798083916019	94.2999286624062	1.00343809925153	87.4379900804556	121.21898296819	74.2428129385732	1.1009608822461	0.905915316256953
sgTOP2A_3	TOP2A	cellcyc	chr17	38573011	+	AACCAATGTAGGTGTCTGGG	2	-2.19961855637578	5.96943345877183	32.9340154396877	9.53404223966460e-09	8.44018685652992e-07	1176.04975037522	242.617533124215	1090.47194272614	1511.76736486027	925.909943539243	266.197200919568	219.037865328862
sgTOP2A_8	TOP2A	cellcyc	chr17	38572738	-	TGGGTTTACGATGAAGATGT	2	-1.1721580163687	6.23632338311844	13.4507208325648	0.000244912064711269	0.00567085940756945	1250.63782941719	526.063210248611	1159.63245862367	1607.64751250479	984.633517123113	577.190577579761	474.93584291746
sgHTT_6	HTT	cellcyc	chr4	3076696	-	GGCGGCTGAGGAAGCTGAGG	1	-3.20626034746727	4.8775155154287	45.489629826941	1.53449122115871e-11	2.7168733493549e-09	587.576673366907	60.2455747500517	544.820383918748	755.307535982937	462.602100199036	66.1007601542287	54.3903893458748
sgNUMA1_4	NUMA1	cellcyc	chr11	71740305	-	ACACGTGGCTGACCCTGTGG	2	-1.68763799283762	4.50606952881183	10.026279024975	0.00154322476744044	0.0263336433310778	402.714672630698	118.434426752352	373.410267114813	517.674442972533	317.059307804749	129.944907476446	106.923946028258
sgNUMA1_8	NUMA1	cellcyc	chr11	71735376	+	GCTGTCCCTCTTCAGTGCCA	2	-1.15602434651276	7.24300079464439	16.9379176111724	3.86223515219529e-05	0.00114865275790925	2509.28699961539	1067.43609444244	2326.69329546223	3225.59329983821	1975.57440354574	1171.17875547607	963.693433408802
sgPDS5B_9	PDS5B	cellcyc	chr13	33232637	-	AAATAAGGTTCTGTATAGCT	1	-2.28305174313857	6.53484059250007	32.9519116787955	9.44668107771699e-09	8.39100651553037e-07	1754.02906606768	341.557818404306	1626.39334149145	2254.73786143098	1380.9559952806	374.753357849329	308.362278959283
sgTADA2A_10	TADA2A	cellcyc	chr17	35783705	-	AGTGAGTTACCTGCAAGCAG	1	-2.38276549458415	5.85779961137511	29.1926536670574	6.55271846691464e-08	4.47842657709003e-06	1105.04374791674	200.770874266952	1024.63284585	1420.49184085147	870.006557048742	220.283522249295	181.258226284609
sgTP73_5	TP73	cellcyc	chr1	3624208	-	TGTGCGTAGGGCGAGTGGGT	1	-1.36147066885482	6.91753478784662	17.1782865425835	3.40303933547325e-05	0.00103071849264202	2065.75886744262	762.097787108763	1915.43944859918	2655.45470204309	1626.3824516856	836.165033676627	688.030540540898
sgARHGEF2_1	ARHGEF2	cellcyc	chr1	155939060	-	GGAGAAGATGAAGGAAGCCA	1	-1.16285647312817	6.1746746573255	13.1358688056781	0.000289695909820726	0.00654320873029159	1196.81901926804	506.679221374339	1109.72989077751	1538.46547256716	942.261694459444	555.922685212125	457.435757536553
sgCENPN_1	CENPN	cellcyc	chr16	81045554	+	CTGTTGCTGAGTTCATCAAG	5	-1.10017262524333	6.80918044635136	11.6760223658613	0.000633107411693986	0.0126101974067153	1840.35589070082	813.765128856886	1706.4384077287	2365.70772146518	1448.92154290858	892.853854040091	734.676403673682
sgCENPN_3	CENPN	cellcyc	chr16	81045600	+	TGAACTGACAACAATCCTGA	5	-2.12556405959191	6.85414446576904	44.9116747587219	2.06125259929171e-11	3.46356081668246e-09	2159.09676307497	468.968805892054	2001.98541006696	2775.43702802606	1699.86785113188	514.547245780223	423.390366003884
sgCENPN_7	CENPN	cellcyc	chr16	81045693	+	GCACTTGATCCATCTGTGTG	5	-1.78690706990743	5.20049344537951	17.9711833397636	2.2427453583846e-05	0.000729542112201531	661.307365478198	181.594223825081	613.185902502882	850.085545235393	520.65064869632	199.243119254078	163.945328396084
sgCENPN_8	CENPN	cellcyc	chr16	81045705	-	ACACTGTTACCTCACACAGA	5	-2.95455376282728	5.78503863962342	51.4580973401359	7.31416822502377e-13	1.82033086739955e-10	1091.02257716416	133.320928592708	1011.63195595994	1402.46815745362	858.967618078915	146.278208167282	120.363649018134
sgCENPN_9	CENPN	cellcyc	chr16	81047771	-	CTTACAAATGATGTCTAACA	5	-1.3174816825918	6.1064831272585	16.3508819541662	5.2631663999525e-05	0.00150105505726645	1168.65483882647	444.457949752854	1083.61513793512	1502.26148643816	920.087892106136	487.65421289683	401.261686608877
sgCENPM_3	CENPM	cellcyc	chr22	42343040	+	TCAGGCCGGGCAGCTTGTCC	3	-1.20036496407425	6.66351114777807	16.1619627786842	5.81501443174756e-05	0.00163720272917751	1690.37203474532	697.285416347065	1567.36845194734	2172.90916118566	1330.83849110294	765.053636822666	629.517195871464
sgCENPM_4	CENPM	cellcyc	chr22	42343037	-	CAAGCTGCCCGGCCTGAACA	3	-1.19223588801932	5.62423048137927	9.32938542159676	0.00225507974571983	0.0355171694160208	819.693801874973	340.002930182894	760.047006758	1053.68530409318	645.349094773733	373.047352158179	306.958508207609
sgCENPM_7	CENPM	cellcyc	chr22	42343008	+	GCCGCCTGCACCTACCAAGA	3	-2.21947518503664	3.75743455561475	10.3456225376518	0.00129782089330637	0.0228862386272161	251.961107904693	51.1938146866513	233.626612088987	323.886451251594	198.370260373498	56.1692718514477	46.2183575218549
sgCENPL_8	CENPL	cellcyc	chr1	173780335	-	AGAAACGATTAGAATCGGTC	1	-2.64165946124336	3.11579727731322	11.8272759435104	0.000583693245143736	0.0117455465294713	165.718538638274	25.0736276007351	153.65967019419	213.024898296818	130.471047423814	27.510499337235	22.6367558642352
sgCENPE_2	CENPE	cellcyc	chr4	104119457	-	GATGGCGGAGGAAGGAGCCG	5	-1.50030805100784	6.22100649109658	16.5212516242258	4.81078412436865e-05	0.00139006895930963	1297.63299980029	434.763209817079	1203.20792363275	1668.05802223753	1021.63305353061	477.017254383097	392.50916525106
sgCENPE_3	CENPE	cellcyc	chr4	104119437	+	CACTCGCACGCAGACGGCCA	5	-2.56265236509683	6.49001470125272	57.6393687447877	3.1486015990025e-14	9.88848318848629e-12	1737.10497895239	278.644900572814	1610.70077223613	2232.98258911127	1367.63157550978	305.726019170341	251.563781975288
sgCENPE_4	CENPE	cellcyc	chr4	104119431	+	CGGCCGCACTCGCACGCAGA	5	-2.02476777912435	6.91574246368505	44.0753224679347	3.1597954665452e-11	5.08283928066639e-09	2232.23516668303	519.95364037556	2069.80173930382	2869.45367286389	1757.45008788137	570.487226927045	469.420053824076
sgCENPE_5	CENPE	cellcyc	chr4	104119422	-	GAGTGCGGCCGCTGAACAGC	5	-1.13459997220815	5.61773596832745	9.43750593891489	0.00212592403152804	0.0339491536778094	808.955836513445	349.229570285901	750.090412706621	1039.8820567447	636.895040089017	383.170716853571	315.288423718231
sgCENPE_9	CENPE	cellcyc	chr4	104117330	-	ATCATCGATTCTGCCATACA	5	-2.71275764347284	5.27413253221024	28.6262586398706	8.77836755595794e-08	5.70399296782578e-06	753.792981338195	108.90292779681	698.941602182166	968.972297884707	593.465043947712	119.487055111612	98.3188004820067
sgCENPW_9	CENPW	cellcyc	chr6	126667430	+	CATTAACAAGGAGCATGTAC	1	-1.5885653064098	5.37515853560113	16.0568751601529	6.14680385164177e-05	0.00171596648053081	729.068090006795	229.734601396409	676.01587112764	937.189387508168	573.999011384577	252.062194593277	207.407008199541
sgCENPV_7	CENPV	cellcyc	chr17	16256642	+	GGCGCTGGGTGCCAAGGCAG	1	-1.38006334264049	6.06740261968292	17.2460578528486	3.28378180665354e-05	0.00100149650683615	1147.29705731252	417.806024798518	1063.81150165833	1474.80686806992	903.2728022093	458.412023634563	377.200025962472
sgCENPP_9	CENPP	cellcyc	chr9	95088364	-	ACTCGGGACTTCTCTTCCCA	1	-2.26446168947482	3.64921433397512	11.8333534994959	0.00058179119972841	0.0117251593888733	234.282483666719	46.1300351453756	217.234411239187	301.161250068507	184.451789692465	50.6133504693304	41.6467198214207
sgRACGAP1_2	RACGAP1	cellcyc	chr12	50410443	-	TGAGCAGCTTGTGCGCCGGG	4	-2.45180781609604	4.81635256925032	23.2057546470414	1.45561097066691e-06	6.78491668387169e-05	538.159820198086	93.1538715776015	498.999455117714	691.784044845865	423.695960630679	102.207369555945	84.1003735992578
sgRACGAP1_3	RACGAP1	cellcyc	chr12	50410427	-	CGGGTGGAGATTCTCAGTGA	4	-1.94434779695464	5.2739335094416	17.3568106983558	3.09786114858606e-05	0.000951393189299753	707.431305424645	174.168694760878	655.953534045288	909.376121274006	556.964260954642	191.095913127694	157.241476394062
sgRACGAP1_9	RACGAP1	cellcyc	chr12	50400252	-	AGGTGGATGTAGAGATCAAA	4	-1.61354493448621	4.90297134587389	12.4549939829759	0.000416875718478028	0.0089862601464446	526.554861676854	163.049045171719	488.238956541981	676.866310662122	414.55931782646	178.89555993094	147.202530412498
sgRACGAP1_10	RACGAP1	cellcyc	chr12	50400236	-	CAAACGGAGACAGAGAGCTG	4	-2.68783341608603	5.7548816043925	32.0510878956137	1.50170976988117e-08	1.2380189199761e-06	1051.46499286132	154.599102418084	974.952864968672	1351.61838263528	827.823730980002	169.624378743072	139.573826093096
sgUHRF1_2	UHRF1	cellcyc	chr19	4910892	+	ACACCATGTGGATCCAGGTT	3	-1.31720230621233	7.86357737703303	17.1547386303965	3.44548793990728e-05	0.00104118462019122	3955.73637678097	1504.89330044192	3667.88865039473	5084.94913289181	3114.37134705638	1651.1518318635	1358.63476902035
sgUHRF1_9	UHRF1	cellcyc	chr19	4910953	+	GTCCAGGCTGACCAAGGTGG	3	-2.04126289855943	4.65444549667611	18.190022571116	1.99923450366046e-05	0.000662284629190719	464.083585565707	106.797226571058	430.313538162555	596.561853783596	365.37536475097	117.176703649993	96.417749492123
sgUHRF1_10	UHRF1	cellcyc	chr19	4910961	+	TGACCAAGGTGGAGGAGCTG	3	-1.84033187398014	5.86041963926573	25.8651704501506	3.66115930451084e-07	1.98734657638478e-05	1052.63854379486	278.589695784808	976.041019926388	1353.12693786585	828.747673592355	305.665449104132	251.513942465483
sgDSCC1_8	DSCC1	cellcyc	chr8	120867949	-	CTGCCGGCGGTGCACTGCCT	1	1.47091932848874	4.43021956861319	9.66278191390137	0.00188038656782081	0.0305835253055986	161.820503029428	425.461532420255	150.04528359036	208.014121313415	127.402104184509	466.811559621444	384.111505219067
sgPOLA1_1	POLA1	cellcyc	chrX	24712072	+	GGGACCATGGCACCTGTGCA	1	-3.19447835282285	1.87984130420405	8.76181193518072	0.00307603295437656	0.0450826807607823	70.5975344398042	7.20233816590768	65.4603519176693	90.7504538576229	55.5817975441205	7.90232360848881	6.50235272332655
sgEZH2_7	EZH2	cellcyc	chr7	148543630	-	CGGAAATCTTAAACCAAGAA	1	1.21850784637154	5.81789025913704	10.8312853961704	0.000997993311283539	0.0185148112130598	474.755681652779	1047.51681809181	440.20905605992	610.280428677168	373.77756022125	1149.32355177088	945.710084412741
sgRB1_10	RB1	cellcyc	chr13	48916799	-	AAGTGAACGACATCTCATCT	1	1.26765582000295	6.74188491810061	19.7345026143003	8.89803087086945e-06	0.000322655713548211	883.7099125378	2017.27703147714	819.404846456527	1135.97558721639	695.749303940487	2213.3334402655	1821.22062268877
sgCUL4A_7	CUL4A	cellcyc	chr13	113882315	+	TAAAGAAGATTAACACGTGC	1	1.95816900068279	3.53999524197191	8.89045359492899	0.00286665507206534	0.0427744499186402	68.7536766445234	253.61875687177	63.7506664290332	88.3802445705928	54.1301189339442	278.267618628372	228.969895115167
sgTRIAP1_2	TRIAP1	cellcyc	chr12	120884105	+	CGAACCAGCGATTGAAGCAC	2	-1.60532480001791	6.84361310041013	27.7128514411634	1.40724720269191e-07	8.64760500631022e-06	2026.50866270206	631.332799537345	1879.04537003049	2605.00005199793	1595.48056607774	692.691174959368	569.974424115321
sgTRIAP1_5	TRIAP1	cellcyc	chr12	120884036	+	ACTGCTGGTAGCGCTTGAAG	2	-2.27704512948916	6.33704525602557	47.8871279487826	4.5147598740855e-12	8.95517896528192e-10	1527.79836245656	298.733682437469	1416.62480509033	1963.92686934537	1202.843412934	327.767202399736	269.700162475201
sgCDK5R1_3	CDK5R1	cellcyc	chr17	30814651	+	TGTCCCTGTCTCCCAGCTAC	1	-2.40538972011239	3.56678793037039	10.9162363628794	0.000953250753440117	0.0178099915910083	223.936140772267	39.9742178508606	207.640942397733	287.861418553304	176.306061365765	43.8592576712094	36.0891780305118
sgBCCIP_2	BCCIP	cellcyc	chr10	127512124	+	ACATGGCGTCCAGGTCTAAG	2	-1.77412592985169	6.52684389869003	27.977787842781	1.22716002856612e-07	7.65335903394868e-06	1659.21955854806	459.805884702229	1538.48285316318	2132.86383416223	1306.31198831877	504.493792752452	415.117976652005
sgBCCIP_9	BCCIP	cellcyc	chr10	127515190	-	GTCATAATCATTATCTGATA	2	-1.28284239867935	6.84426058915474	16.0839686928596	6.05948298191826e-05	0.00169878023959602	1940.75502566885	756.088159722392	1799.53178215583	2494.76700289137	1527.96629195935	829.571338784831	682.604980659954
sgDSN1_3	DSN1	cellcyc	chr20	35396399	-	TTAGCAGAAAGCAAACGGCT	1	-2.76621440816142	4.06286324404495	20.444489864581	6.13860347710702e-06	0.000236067781821516	324.944642499661	45.1776876292967	301.299341691968	417.704017844862	255.830567962153	49.5684455944915	40.786929664102
sgRAD51D_8	RAD51D	cellcyc	chr17	33446552	-	AGGAGCCACAGGATCAAGAC	1	-1.14664284081784	6.60927998134677	13.6390623929347	0.000221528032595441	0.0051717973698233	1613.96392773228	691.026801633392	1496.52034635662	2074.68943658966	1270.68200025057	758.186755864146	623.866847402638
sgRAD51C_7	RAD51C	cellcyc	chr17	56770072	+	GCGGGTGAAGCTGGTGTCTG	3	-1.42482696361736	5.49401473128333	14.5724525045704	0.000134871882178001	0.0033789697281461	775.114664917986	273.619238363689	718.711767269169	996.38051372721	610.25171375758	300.211919692001	247.026557035378
sgRAD51C_9	RAD51C	cellcyc	chr17	56770120	-	GCTCGGAGGGTTTCACCTCT	3	-1.17021950739108	5.66573890409911	9.86062105435789	0.00168854095275012	0.0281043526022087	841.388013283103	354.371998828704	780.162591878943	1081.57239033484	662.429057635527	388.812931026617	319.931066630791
sgRAD51C_10	RAD51C	cellcyc	chr17	56770127	+	AAACCCTCCGAGCTTAGCAA	3	-1.20452586819685	5.9932879814156	12.691661613825	0.000367289745785999	0.00804105459218294	1061.81693838481	436.716721911985	984.551528751723	1364.92541611769	835.973870285006	479.160625659402	394.272818164567
sgDNA2_9	DNA2	cellcyc	chr10	70229859	-	TGAGCACAGGAATGGATAAC	2	-1.55539236697153	5.92145376287391	20.8700443859099	4.91521535957228e-06	0.000194932936173561	1061.42988710842	342.284298054877	984.192642099894	1364.42787637672	835.669142848644	375.55044306826	309.018153041493
sgDNA2_10	DNA2	cellcyc	chr10	70229852	-	AGGAATGGATAACCGGTACC	2	-3.50844791656346	5.17941500203459	40.7243583636473	1.75288500238127e-10	2.45972655573512e-08	734.51523874854	61.0787511607975	681.06664629156	944.191490690183	578.287579263878	67.0149118462219	55.142590475373
sgSEPT11_9	SEPT11	cellcyc	chr4	77917643	+	GTCAACAAGTCTACTTCTCA	1	-1.21402799541991	6.8287125171596	12.8261059004391	0.000341816413392339	0.00754599062904041	1899.92468287514	776.346660417364	1761.67254770234	2442.28114528893	1495.82035563417	851.798735586643	700.894585248086
sgSEPT12_1	SEPT12	cellcyc	chr16	4837602	+	TGCGAGGACAGGCAGGGAGA	1	-2.41363981052885	5.91020054916361	45.403810128363	1.60322191968248e-11	2.76435277536886e-09	1148.72085419647	204.288763531033	1065.13169287779	1476.63710498181	904.393764729818	224.143310382431	184.434216679636
sgDTL_5	DTL	cellcyc	chr1	212216364	-	GCACTGATAACCAGTCAGAA	2	-2.67353152464726	6.75900328125332	61.0242052818944	5.6377371385199e-15	2.15549483262744e-12	2109.67055501061	313.384003517	1956.15580709963	2711.90151152546	1660.95434640673	343.841368243091	282.926638790909
sgDTL_6	DTL	cellcyc	chr1	212216366	+	CTGACTGGTTATCAGTGCAG	2	-3.03882398606986	4.2567896927724	28.3938592296049	9.89787693720062e-08	6.27682431443004e-06	377.817489076935	43.4771646346345	350.324781054704	485.670057476506	297.457628699595	47.702651084716	39.2516781845531
sgTUBGCP2_4	TUBGCP2	cellcyc	chr10	135112956	-	GAGGAAGCAGCTTGGCAGCG	1	-1.67554022996415	5.50426954089981	17.9465873506366	2.27191394147235e-05	0.000736306654668084	806.103332839759	239.149137081723	747.445477641855	1036.2152714232	634.649249454221	262.391716186859	215.906557976588
sgTUBGCP3_3	TUBGCP3	cellcyc	chr13	113242247	+	AGGTTCTGCAGCAGAACGTT	4	-1.49757620108762	5.97548249538271	19.8057193266414	8.57257821192171e-06	0.000314787187208116	1094.09043223415	367.250333073456	1014.47657191017	1406.41176883014	861.382955962145	402.942893046734	331.557773100178
sgTUBGCP3_6	TUBGCP3	cellcyc	chr13	113242228	-	TGTGCTGCAGGATCCTGGGC	4	-3.46627017293538	3.5086433698422	16.9961854045977	3.74549927362937e-05	0.00111902623258909	228.158230739912	19.4613932230425	211.555802842977	293.288755128609	179.630134248152	21.3528195397017	17.5699669063833
sgTUBGCP3_8	TUBGCP3	cellcyc	chr13	113242212	+	CTCTACCTTCGCTCCTGCCC	4	-1.93055896852604	4.52631088373176	13.9394306757083	0.00018879616972878	0.00453196701875792	419.698810681356	104.286141899928	389.158517569116	539.506908492869	330.431005982083	114.421570077744	94.1507137221125
sgTUBGCP3_9	TUBGCP3	cellcyc	chr13	113223540	-	GCAGTTCCAGTATGCTGTGC	4	-2.26166279371619	4.53902782972312	20.5886765815312	5.69318600872138e-06	0.000221522035539939	436.788942490948	86.2539161214653	405.005048916881	561.475624971622	343.886153584341	94.6368168211897	77.8710154217408
sgTUBGCP4_2	TUBGCP4	cellcyc	chr15	43663560	-	TCAGAGCCAAGAGCAGTTCG	4	-3.55837588774274	6.46969631676115	108.465976901967	2.12466296967375e-25	1.12101467605927e-21	1804.00525303464	145.059101788352	1672.73290295517	2318.98035495874	1420.30250119	159.157198437906	130.961005138797
sgTUBGCP4_4	TUBGCP4	cellcyc	chr15	43663570	+	TTGGCTCTGAGCGGGTACCC	4	-2.02771249022469	5.74057620732517	30.2113222659841	3.87441045181426e-08	2.79264541336918e-06	987.049368917441	229.393072911299	915.224583438416	1268.81454033661	777.108982977298	251.687473419585	207.098672403013
sgTUBGCP4_5	TUBGCP4	cellcyc	chr15	43663600	+	TTCACCTGGAACAAGCGGAG	4	-1.18035716966785	6.28776991631505	14.3622010549218	0.000150799297195381	0.00373894385273624	1297.792886357	542.806485283229	1203.35617569781	1668.26355034416	1021.75893302903	595.561108724186	490.051861842273
sgTUBGCP4_6	TUBGCP4	cellcyc	chr15	43663608	+	GAACAAGCGGAGTGGCCTGC	4	-2.06268664282932	6.82967140111133	36.9896610290938	1.18757293245808e-09	1.36214615352942e-07	2109.92773442631	478.707514417509	1956.39427229805	2712.23210591354	1661.15682506735	525.232446131018	432.182582704
sgPSMD9_3	PSMD9	cellcyc	chr12	122326771	+	GAGGAAGCGAGGCAGAGCGG	1	-1.39774717104531	6.75001768697195	20.0216561310772	7.65700675906367e-06	0.000286524106823913	1848.12065886853	664.866102362838	1713.63815572062	2375.68903654808	1455.0347843369	729.483533841216	600.248670884461
sgPSMD4_2	PSMD4	cellcyc	chr1	151227257	+	GATGGTGTTGGAAAGCACTA	4	-1.57490185063781	4.4269841381405	9.84492369415782	0.00170301055201957	0.028238291246278	375.835158519018	119.516710141586	348.486699073965	483.121846703222	295.896929779867	131.132376515085	107.901043768088
sgPSMD4_3	PSMD4	cellcyc	chr1	151227262	+	TGTTGGAAAGCACTATGGTG	4	-1.17789902736348	5.24556133201073	8.88012462393312	0.0028829186440574	0.04297034348605	628.588109419048	263.322877358521	582.847533987441	808.026182103052	494.890612166652	288.914869376062	237.73088534098
sgPSMD4_8	PSMD4	cellcyc	chr1	151236465	+	GGCAAGATCACCTTCTGCAC	4	-3.40487190552938	2.15168247338581	10.0823667541545	0.00149694933155108	0.0256673991068989	86.9981726352477	7.67830782980594	80.6675621477023	111.83285243714	68.4941033209004	8.42455211613535	6.93206354347653
sgPSMD4_10	PSMD4	cellcyc	chr1	151236494	-	TAGGACTCACATGGGCCACG	4	-2.38279601884736	5.76350635695389	32.4617147914523	1.21563936132577e-08	1.02459367383818e-06	1034.81935297874	188.002193901247	959.518481129988	1330.22104367605	814.718534130175	206.273871219471	169.730516583024
sgPSMD7_5	PSMD7	cellcyc	chr16	74334025	+	GGAAACCAGAAGCGTGTTGT	3	-1.95068903494557	4.52313630212274	14.2917648847451	0.000156548260142924	0.00385971929984156	419.654181557223	102.828671975752	389.117135979877	539.449539445884	330.39586924591	112.822450635534	92.834893315971
sgPSMD7_8	PSMD7	cellcyc	chr16	74335020	+	GGAATGTTTAAGAAAGTCAA	3	-1.63644949249227	6.88415031545189	28.7092900435362	8.40993259620421e-08	5.53272897307889e-06	2092.6874913905	638.035438377362	1940.40855289261	2690.07042714486	1647.58349413403	700.04523414467	576.025642610054
sgPSMD7_9	PSMD7	cellcyc	chr16	74335448	+	CTAGCCAGGGAAAGAATAGT	3	-1.8071447707947	5.77412789429466	21.7229034260005	3.15007841811624e-06	0.000134469609625121	987.276804079377	267.36864313912	915.435468788123	1269.1068996142	777.288043835803	293.353837625814	241.383448652425
sgPSMD6_10	PSMD6	cellcyc	chr3	64008008	-	CAAAGGCCGAGTACCTCTGC	1	-2.32355516709704	5.88988564110665	32.6543019547623	1.10095469483425e-08	9.46067941512129e-07	1124.75962521336	212.921509611283	1042.91405462654	1445.83585360018	885.528967413375	233.615061303397	192.227957919169
sgPSMD1_1	PSMD1	cellcyc	chr2	231921729	+	GGGCGCAGCCATGATCACCT	5	-1.72758992266226	5.65828113038953	19.5560401491459	9.76913749631705e-06	0.000351595656603465	903.045133933634	258.42119376141	837.33309858347	1160.83028123698	710.972021980455	283.536797822279	233.305589700541
sgPSMD1_4	PSMD1	cellcyc	chr2	231926002	+	TGAAGATGAACCACAGCTTA	5	-3.38908552748526	4.5020361620795	35.5684285965543	2.46246364225433e-09	2.58813758351838e-07	455.921887537674	41.1475002944792	422.74574377143	586.070300414627	358.949618426965	45.1465698384608	37.1484307504975
sgPSMD1_5	PSMD1	cellcyc	chr2	231926015	-	TCAATTCATACCTTAAGCTG	5	-2.11260203248614	6.81892092040855	28.5348518944403	9.20269863412493e-08	5.90696819140753e-06	2104.84902403673	461.310605025223	1951.68512527149	2705.70361626411	1657.15833057461	506.144754795425	416.47645525502
sgPSMD1_8	PSMD1	cellcyc	chr2	231927233	+	AAGATGAAGGTTTCCGGAGT	5	-1.62971273831314	5.92782872233742	19.1370720103425	1.21658733141667e-05	0.000427360724235727	1076.27172898707	329.638845708638	997.954485203792	1383.50650139186	847.354200365549	361.675996421376	297.601694995899
sgPSMD1_9	PSMD1	cellcyc	chr2	231927249	-	AGGCTGCAAACTGCCGACTC	5	-1.25239119042813	5.59162543743039	12.0048337440715	0.000530627446234159	0.0109277772514468	809.096289271244	321.895411162903	750.22064511525	1040.06260343966	637.005619258821	353.179988012441	290.610834313365
sgPSMD3_8	PSMD3	cellcyc	chr17	38137320	-	CTCTTTCATCTCCACATCCT	2	1.04147971327105	5.86240331239054	10.3140121641643	0.00132023944524271	0.0231486889952607	526.742704079706	1027.98323347249	488.413130185485	677.107774949052	414.707207104582	1127.89152465137	928.07494229362
sgPSMD3_10	PSMD3	cellcyc	chr17	38137337	+	GAGGAGGCAGCGACGGGTGG	2	-1.04589593400889	5.96812136665309	9.75121505327991	0.00179204227821438	0.0293821425367145	1017.03131363814	466.924806723374	943.024827004523	1307.35519352695	800.713920382951	512.304593114614	421.545020332133
sgPSMD2_2	PSMD2	cellcyc	chr3	184017056	+	GGAGGAGGGAGGCCGGGACA	1	-1.80122487339509	4.53376411973866	12.3200134950808	0.000448127461193665	0.00950325607214636	416.064821367232	113.089944222859	385.788963359394	534.835553010168	327.569947732133	124.081001964778	102.098886480941
sgEIF4E_1	EIF4E	cellcyc	chr4	99823015	+	AGAAAGCTTACCTGTTCTGT	3	-2.00799999034592	5.81139860353585	27.1347626804023	1.89754912474298e-07	1.11796272705987e-05	1035.18017969276	243.89497615243	959.85305150654	1330.68487273639	815.00261483535	267.598796896851	220.19115540801
sgEIF4E_5	EIF4E	cellcyc	chr4	99802277	-	CTAGGAGGGTATACAAGGAA	3	-2.49056863197399	4.20691480613836	19.7810915802022	8.68374988401459e-06	0.00031685477965448	352.691042088519	59.3950304809989	327.026714410396	453.370962527623	277.675449327537	65.1675526454205	53.6225083165773
sgEIF4E_6	EIF4E	cellcyc	chr4	99850247	-	TAAGATGGCGACTGTCGAAC	3	-1.17918713759285	5.49175554336967	10.270692631244	0.00135160052166976	0.0235201671254419	746.248334782537	312.345585505845	691.94595817637	959.273940788326	587.525105382916	342.702027798918	281.989143212772
sgTUBB_9	TUBB	cellcyc	chr6	30691484	+	AAGCTGACCACACCAACCTA	1	-1.88157666985759	4.88377554302952	13.5139360566057	0.000236798346311371	0.00549909962503545	535.877850778639	137.782662488155	496.883538146283	688.850659676718	421.899354512915	151.173571906753	124.391753069558
sgHDAC3_5	HDAC3	cellcyc	chr5	141016287	+	TCCCTGTTTCCTCACCGTAG	3	-2.23206068828587	3.28663501945488	9.0031319656414	0.00269517328716621	0.0408628543038689	180.935392088226	36.4156681148266	167.769236340056	232.58558646852	142.451353456101	39.9548573301989	32.8764788994544
sgHDAC3_7	HDAC3	cellcyc	chr5	141016152	+	TATGGGTCAATGCCAGGCGA	3	-1.42843992752467	5.81657375413904	17.2205403763154	3.3281839095529e-05	0.00101386627849787	970.356402836723	341.70246096399	899.746317194923	1247.35636534401	763.966525971233	374.912058022503	308.492863905478
sgHDAC3_10	HDAC3	cellcyc	chr5	141016128	+	AGAGACCGTAATGCAGGACC	3	-1.63741902688036	7.02352597936528	31.3638239225176	2.13930045251127e-08	1.66973033247632e-06	2305.58789198678	702.482305920762	2137.81679465392	2963.74582011565	1815.20106119077	770.755605020067	634.209006821456
sgHDAC8_2	HDAC8	cellcyc	chrX	71792589	-	GGAGGAGCCGGAGGAACCGG	1	-2.24729894065083	5.28537710706461	30.5223013396988	3.30050563675434e-08	2.45962257636204e-06	733.803845164013	146.423055052605	680.407018802234	943.27702120935	577.727495480455	160.65371246331	132.1923976419
sgRRS1_5	RRS1	cellcyc	chr8	67341389	+	GCTGCTCGCAAAGGCAGAGC	1	-1.12896119892529	6.03464258200658	11.4613537156129	0.000710585181036955	0.0138961806233772	1079.82803084302	468.014335968167	1001.25200505152	1388.07799259255	850.154094884977	513.50001222365	422.528659712683
sgRAD51_2	RAD51	cellcyc	chr15	40990995	+	TCAGTGGAAGAAGAAAGCTT	2	-1.51098384938255	5.59248106967545	17.6487637509881	2.65687912917992e-05	0.000838410625680569	839.629959789227	279.209982711353	778.532466955849	1079.31247922404	661.044933187786	306.346020872739	252.073944549968
sgRAD51_4	RAD51	cellcyc	chr15	40991022	-	TCTAACCGTGAAATGGGTTG	2	-1.61230358134221	6.15464519614437	19.1317344642716	1.21999424811312e-05	0.000427419233193523	1257.00993481119	389.684213560971	1165.5408839654	1615.83861239408	989.650308074094	427.557091842017	351.811335279925
sgUSP8_3	USP8	cellcyc	chr15	50733587	+	ATGCAGATTAGATCGTGATG	2	-1.52607019848373	5.57280926879492	15.9343800014223	6.55766882078446e-05	0.00181149592838864	830.028230052175	273.143721309406	769.629427882415	1066.9698196911	653.485442583008	299.690187782481	246.59725483633
sgUSP8_4	USP8	cellcyc	chr15	50733592	+	GATTAGATCGTGATGAGGAA	2	-1.22199885055437	6.36158151463412	15.1862147730333	9.74119540090493e-05	0.00256683008202823	1374.97876278018	558.72819462178	1274.92545462274	1767.48306802824	1082.52776568956	613.03022732085	504.426161922709
sgUSP2_5	USP2	cellcyc	chr11	119230895	-	TCTTCGAAACCTTGGGAACA	1	-1.25554176278686	7.15965688862661	11.9602946349825	0.000543462763722714	0.0111312819641063	2405.73061787498	955.15965673243	2230.67241816335	3092.47549739131	1894.04393807028	1047.99032361479	862.328989850069
sgINTS3_5	INTS3	cellcyc	chr1	153701158	+	GGAGCAGCGGGAGGTGGAGG	1	-2.01172898215546	5.9204081092265	28.4448784358816	9.64044544994503e-08	6.14310607282608e-06	1116.96290041337	262.491018702483	1035.68467539591	1435.81345947811	879.390566366098	288.002163509563	236.979873895403
sgPOLE2_6	POLE2	cellcyc	chr14	50150373	+	TAGACTGAAGAGCTTCTGTG	3	-1.82996994045016	3.95557329578291	9.52991512105498	0.00202149469031228	0.032537554255722	278.660858231128	74.2180208486515	258.383497245828	358.207967990613	219.391109456943	81.4311692699728	67.0048724273302
sgPOLE2_8	POLE2	cellcyc	chr14	50146488	-	CATGATTGAACGATCTGTGG	3	-2.10277744460799	5.68073578814658	29.0667056218329	6.99284851449325e-08	4.74237369308089e-06	953.671036878501	210.389929837677	884.275098034548	1225.90796002073	750.830052580222	230.837440737559	189.942418937794
sgPOLE2_9	POLE2	cellcyc	chr14	50146473	-	TGTGGTGGAAGCAGCAGTCC	3	-1.89954652185911	6.76603228028877	37.7730819052248	7.94708192731244e-10	9.75125434067114e-08	1986.74133383828	504.732624378108	1842.1717969956	2553.88065849885	1564.17154602037	553.786901103522	455.678347652694
sgBORA_4	BORA	cellcyc	chr13	73303162	-	TGGAGATTAGAATAATCACT	1	-1.40811091290203	5.358848580685	10.5705824210036	0.00114901519233268	0.0207191864585978	703.870607230078	251.359634724867	652.651937768045	904.798978746705	554.160905175484	275.788935475111	226.930333974624
sgIKZF1_9	IKZF1	cellcyc	chr7	50467657	-	TTCGTTCTCCTTCTCGTAGC	1	-3.92776829567356	3.10754556401828	16.3619935161545	5.2323993310594e-05	0.00149389531117617	174.68134039611	10.7700512157604	161.970274266865	224.546240137063	137.527506784401	11.8167778333151	9.72332459820576
sgSTRA13_3	STRA13	cellcyc	chr17	79980720	-	GTCATGGAGGGAGCAGGAGC	2	-1.33375674331019	5.53989890936604	12.1583084249373	0.000488696790711124	0.0102076880726446	790.227093204707	297.139991671779	732.724506975012	1015.8069673108	622.14980532831	326.018622997848	268.26136034571
sgSTRA13_5	STRA13	cellcyc	chr17	79980703	-	AGCTGGATCCGGCTTCCGGA	2	-1.88163735118231	6.37514113137887	27.257801154752	1.78055273785284e-07	1.06403315810179e-05	1511.91593544104	388.880944408183	1401.89809728116	1943.51061158996	1190.33909745201	426.675754053673	351.086134762693
sgRNF10_8	RNF10	nuclear	chr12	120972749	+	GGCGAGTCTAAACCCAAGAG	1	-6.1686319801963	2.06014670968603	20.7597088268343	5.20669375140887e-06	0.000205625430922032	85.1878588106163	1.00308500292467	78.9889797300283	109.50576265258	67.0688340492408	1.10057346896787	0.905596536881474
sgRNF111_2	RNF111	nuclear	chr15	59323021	-	TCAGGAGTCCATTGAGACAT	1	-3.06497414864661	4.14099449569603	21.7521356696338	3.10244309957709e-06	0.000132866154886272	349.169409259018	39.4492499069468	323.761340822308	448.844037045975	274.902849908772	43.2832688074086	35.6152310064849
sgSP9_7	SP9	nuclear	chr2	175200908	-	ACTCTGGCAGCGTCGTCAGC	1	-3.29484579714883	1.78985528481597	8.64754558022229	0.00327502241075149	0.0472231193841856	66.9672282078274	6.3608832349067	62.0942127826442	86.0838328373809	52.7236390034572	6.97908881812537	5.74267765168803
sgNSRP1_10	NSRP1	nuclear	chr17	28511761	+	CTTCGATGCTAAGAGCAGTG	1	-1.59553955154788	4.51400210264905	10.2832493012586	0.00134243331623272	0.0233915015294157	400.509547667582	125.558080861904	371.365602846387	514.839838438486	315.323201717872	137.760899832247	113.355261891562
sgGHDC_9	GHDC	nuclear	chr17	40345488	+	GTGCTGGAGGCCAGCAAGCC	1	1.40573839879454	4.50105669725138	9.04589961019124	0.00263284644092062	0.0400843819646425	175.092399652836	439.997699393029	162.351421906337	225.07464122651	137.85113582566	482.76047687579	397.234921910268
sgMUS81_3	MUS81	nuclear	chr11	65628259	-	GGTTGGGACAGGCAGGCAGC	1	-1.07370587965621	6.05703181540308	10.3588500405302	0.00128855446732126	0.0228143324848336	1087.04078691812	489.540317148375	1007.93990930652	1397.34971705962	855.832734388222	537.118074213775	441.962560082975
sgTCEA2_2	TCEA2	nuclear	chr20	62697838	-	CAGCTCCCGCAGCAAATCCA	1	2.95882892979139	2.37969086332256	11.7073266773658	0.000622544922239393	0.0124325189959102	17.467921118479	129.575555090609	16.1968299992219	22.454350311664	13.7525830445511	142.168826912687	116.982283268532
sgIPO11_7	IPO11	nuclear	chr5	61733189	+	TGAGGAGCAGTTGAAGCAGT	1	-2.39234541059625	3.44096157926326	11.027802749255	0.000897554709783452	0.0169981269194524	204.534602852359	36.8348416161608	189.651199412245	262.921477155368	161.031131989465	40.4147697335522	33.2549134987694
sgSP2_8	SP2	nuclear	chr17	45992732	+	GCCTGCCGCCTCCACCACCC	1	-2.75090440253351	3.83825157863326	15.8640565391145	6.80591152639514e-05	0.00186833248676202	277.007779656955	38.9089631274503	256.850708515009	356.082998159032	218.089632296823	42.6904722912468	35.1274539636538
sgPNN_5	PNN	nuclear	chr14	39644557	+	CATTCGCAAGCTCACCGGGC	1	-1.27227866674326	5.0701091110014	9.19451815042577	0.0024274098021734	0.0377357088928324	564.661115696823	221.549928786634	523.572326442288	725.850455428178	444.560565220003	243.082064793467	200.017792779801
sgSIX5_3	SIX5	nuclear	chr19	46272020	-	GGCGGCGGCGACCGAAGAGG	1	-3.75696294212478	1.14872343792343	8.7054062477865	0.00317267702739921	0.0461148168924621	42.8539211811236	2.89457399468569	39.7355627760673	55.0870908966627	33.7391098706409	3.17589370115889	2.61325428821249
sgRCOR1_6	RCOR1	nuclear	chr14	103059371	-	GGCCGAGGCTGAGGAGGCGG	1	-3.03650741817407	3.62406879309667	15.6473499106483	7.63194536976509e-05	0.00206289293852226	242.867575992213	27.9555256641472	225.194790724559	312.197060754111	191.210876497968	30.6724851506142	25.2385661776802
sgKDM3B_6	KDM3B	nuclear	chr5	137688576	+	GGCAGCGGCGAGCGGAGATC	1	1.42702900816323	5.30038234167697	9.89549979933105	0.00165683445338353	0.0277693454350133	302.572563711029	771.507781849232	280.555215678865	388.945558786523	238.2169166677	846.489572997115	696.525990701348
sgCLIC4_6	CLIC4	nuclear	chr1	25124275	-	AAGAATCATGAAGAGCCTCT	1	-1.75910939051691	5.06959340203703	17.9948686143085	2.21501244648859e-05	0.000722302142778931	601.562131252472	168.396320439631	557.788159665923	773.285311844272	473.612922247221	184.762529603473	152.030111275789
sgVCP_9	VCP	nuclear	chr9	35068264	-	CATCAATGAGGACAACAGTG	1	-3.36883558201408	2.22832240497956	10.873438426487	0.000975532470456927	0.0181748037451442	91.5976383211287	8.29717781400331	84.9323377495717	117.745291190255	72.1152860235591	9.10356923169613	7.49078639631048
sgUXT_5	UXT	nuclear	chrX	47517239	-	GGTGCTGGACCATCGAGACA	1	-1.27242206286793	5.42255659314271	11.2613699426064	0.000791367853239262	0.0152386988414839	721.527867527259	283.08957578375	669.024329270483	927.496717393904	568.062555917389	310.602666314972	255.576485252528
sgPTPN18_8	PTPN18	nuclear	chr2	131113762	-	GCCACTCACGCTGAACTCGC	1	-7.08602133701893	2.93318013497922	34.0494535688454	5.37289948225658e-09	5.23478543314961e-07	160.910311501791	1.00244303659995	149.201324120891	206.844104614024	126.685505770458	1.09986911080989	0.905016962390015
sgTFIP11_4	TFIP11	nuclear	chr22	26906153	-	GAACTTTGAGATCACTGACT	4	-2.64634801998295	4.05384248428827	17.0244523321228	3.69015244880671e-05	0.00110499332295085	320.322684255954	48.4023360620667	297.013710251966	411.762665761454	252.191676754441	53.1064932190774	43.6981789050559
sgTFIP11_5	TFIP11	nuclear	chr22	26906106	+	CTGCCAGTGGCGCTGTCGGT	4	-2.44573863123107	3.22887435565908	10.3250751093301	0.00131234919408417	0.0230499894068805	177.078802053501	30.7147321617262	164.193279433366	227.628086199265	139.415040527871	33.6998551718838	27.7296091515687
sgTFIP11_6	TFIP11	nuclear	chr22	26906102	-	ACAGCGCCACTGGCAGACCA	4	-1.33410538761411	5.10764148064876	9.40018040582457	0.00216964093053253	0.034459540871992	584.594704157736	219.746224965507	542.055404158634	751.474327624188	460.254380690386	241.103061453152	198.389388477862
sgTFIP11_9	TFIP11	nuclear	chr22	26906063	-	GGTGTGGGCAGAGCGAGACT	4	-1.98247225769704	4.54901174095573	15.9152741636964	6.62419742357315e-05	0.00182795975137326	428.721243729074	102.760753222482	397.524413731691	551.104904095372	337.534413360158	112.747930951083	92.7735754938805
sgSRSF7_4	SRSF7	nuclear	chr2	38977320	-	ACAGAAACCAAGGTGTATGT	1	-3.05530788244844	3.99132073491823	24.7192055330266	6.6319998190512e-07	3.39725800439592e-05	314.041043903566	35.7085836748602	291.189167067131	403.687855253225	247.246109390341	39.1790523159896	32.2381150337307
sgSRSF1_6	SRSF1	nuclear	chr17	56084428	+	GTAAGTTACCCACGTAGATG	1	-5.88156043390001	1.77085557393585	18.5180696164891	1.6830111712493e-05	0.000569224586009332	69.7992534235977	1.00317648507488	64.7201595488462	89.7242938776531	54.9533068442939	1.10067384214374	0.905679128006032
sgSRSF3_2	SRSF3	nuclear	chr6	36564595	+	CAATGGCAACAAGACGGAAT	2	-1.8921295918754	6.01352200808085	24.0741705686833	9.26953678918625e-07	4.53691372978706e-05	1177.09499960087	300.547053775675	1091.44113212767	1513.11099310983	926.732873565119	329.756812829957	271.337294721393
sgSRSF3_3	SRSF3	nuclear	chr6	36564636	+	ATGGACCACTCCGAAGTGTG	2	-4.03175929694928	3.97758083828536	37.4965932138151	9.15727917379648e-10	1.09311394517613e-07	322.78198980132	18.5950026879298	299.294059101968	414.924009796873	254.12790050512	20.402225687805	16.7877796880545
sgCLNS1A_1	CLNS1A	nuclear	chr11	77348689	-	GCGGCAGCAGCCAGACACTG	2	-2.69708408043667	3.36462146203448	10.4785408739844	0.00120769100160655	0.0215708167321479	198.627194746541	28.9351568842369	184.173656653895	255.327728011305	156.380199574424	31.7473253955184	26.1229883729553
sgCLNS1A_6	CLNS1A	nuclear	chr11	77348644	+	TGTAAAGGGTACCAGTGCCG	2	-3.89295992447262	1.80895889723102	10.6954772332312	0.00107397765560716	0.019648130743809	69.009120120421	4.29265685322576	63.9875220070646	88.7086074738673	54.3312308803311	4.70985432966159	3.87545937678993
sgCHMP5_4	CHMP5	nuclear	chr9	33265115	-	CAGTCAGTCAGGCTGGGCGG	1	-1.7204345220168	4.57339213984105	11.4385017925731	0.000719377714981681	0.0140265362150271	423.714623473726	121.811146226254	392.882111044582	544.669083580238	333.592675796359	133.649805719654	109.972486732854
sgHOXA11_9	HOXA11	nuclear	chr7	27224574	+	TCTGAAGGTCACTTCGCGCA	1	-1.34324917187281	5.1454131912091	8.9762489794476	0.00273511556612822	0.0413259357102111	601.249512031148	224.580272492012	557.498288859435	772.883451688037	473.366795545971	246.406923478692	202.753621505332
sgHOXA10_1	HOXA10	nuclear	chr7	27213911	-	CAAGAAATGTCAGCCAGAAA	1	-4.04188115901368	2.39628733389763	15.6010499639745	7.82111473762877e-05	0.00210754676091302	105.727099920998	5.97171151046681	98.0336384688383	135.908178366511	83.239482927645	6.55209402352452	5.3913289974091
sgSF3B3_2	SF3B3	nuclear	chr16	70560574	+	TTAACCTTGCAGAGAGCCAC	1	-3.23972502630293	4.70714991736774	35.1866676284899	2.99567416457659e-09	3.08706563030059e-07	522.535992160275	52.3339164585606	484.512528771464	671.700206271676	411.395241437685	57.4201785626717	47.2476543544495
sgELL_1	ELL	nuclear	chr19	18632849	-	CAAGATGGCGGCGCTGAAGG	1	-2.11131059961238	4.58845385893391	18.3574683382223	1.83099851647912e-05	0.000616116988051474	446.02553147046	97.7677441037298	413.569517490968	573.348909904848	351.158167015565	107.269658072523	88.265830134937
sgMID1IP1_4	MID1IP1	nuclear	chrX	38664244	+	AACGCCATGAATCGCTTCAT	1	-1.99797420107733	3.85958374562433	10.6798361387257	0.00108309654902898	0.0197738201106807	264.995369790928	62.8024060918896	245.712407674207	340.641500719838	208.632200978739	68.906086453842	56.6987257299372
sgPIGH_4	PIGH	nuclear	chr14	68066798	+	AGCGAACGCAGCGAGAGCCG	1	-1.70471530564402	4.34260993925307	10.5563032238022	0.0011579254399288	0.0208476849988324	360.130491278109	104.654666490082	333.924815964345	462.934092398422	283.53256547156	114.825911071182	94.4834219089815
sgSRRM1_7	SRRM1	nuclear	chr1	24973267	-	TTAGTACCTTCACTTCCAGC	2	-4.43594671666071	3.29481706843099	26.4676802329943	2.67984425858643e-07	1.52693242733841e-05	201.698579751403	8.71992749625289	187.021545675633	259.275876985266	158.798316593309	9.56740538012016	7.87244961238562
sgSRRM1_10	SRRM1	nuclear	chr1	24975474	-	TCAGTTCTAGGAAAGCAGAA	2	-4.86445184513313	6.46359984781334	89.2608471679642	3.46040320597645e-21	4.14949531713022e-18	1855.60781891773	60.2717751867715	1720.58049635012	2385.31349691997	1460.92946348309	66.1295069757295	54.4140433978136
sgPUF60_3	PUF60	nuclear	chr8	144903989	-	GCAGCAGGAGGCCCTTCAGA	3	-4.69316074531819	4.14592985886663	32.4476512168349	1.22446859851579e-08	1.02874860182946e-06	368.074483960627	13.3704312083689	341.290746811016	473.145793799904	289.786911270961	14.6698852177894	12.0709771989485
sgPUF60_5	PUF60	nuclear	chr8	144903840	-	TCAGGCCAAGAAGTACGCCA	3	-6.35915463412304	2.24154227636614	23.1885517991845	1.46869063835273e-06	6.82139572718018e-05	97.2186558166703	1.00293230992139	90.1443297307828	124.970896063142	76.5407416560861	1.10040593593945	0.90545868390334
sgPUF60_7	PUF60	nuclear	chr8	144903820	+	ACTCTTGATGCTCTGCTCCA	3	-2.20944630081022	3.79797924911139	9.77530320810797	0.00176871550570431	0.0290900771546044	259.093906557292	53.0136990399675	240.240377196537	333.055393483568	203.98594899177	58.1660282878511	47.8613697920839
sgMYSM1_9	MYSM1	nuclear	chr1	59154711	-	AGAGCTGTTTGAACAAGGGC	1	-3.39373381537442	2.86766905424974	14.5576689058757	0.000135934244044547	0.00340235416711499	144.789443766192	12.9495145707808	134.253526247153	186.121340353301	113.993464698123	14.2080602651423	11.6909688764193
sgRASSF7_1	RASSF7	nuclear	chr11	561755	+	CCACAGGACAGGCATGTTGT	1	-1.53238460541853	6.57971637760427	8.74449688721467	0.00310537766689499	0.0454370317417397	1672.01360601044	547.898377947772	1550.34591404745	2149.3100970962	1316.38480688766	601.147875505753	494.648880389791
sgCHD5_4	CHD5	nuclear	chr1	6240028	-	GCGGCTGTTCGCCGAGGAGA	1	-1.93017242338602	5.78311577710121	27.0292246161353	2.00402543386118e-07	1.16965033121e-05	1007.14527346169	250.446197518349	933.858165956685	1294.64706370362	792.930590724758	274.786722549855	226.105672486844
sgCHD4_3	CHD4	nuclear	chr12	6715481	-	GGGCAGTGAGGAGGAGGATA	1	-3.37193060387221	1.72903880367231	8.52676833360754	0.00349960552081347	0.0496627720519527	63.9560011866236	5.74856300820305	59.3021042185687	82.2130146705568	50.3528846707454	6.30725802207365	5.18986799433245
sgNPC1_5	NPC1	nuclear	chr18	21166264	+	GTAGCAGCAGGAGGAGGCCA	1	-2.30250961423662	6.0467983948466	21.4427025200714	3.64560833103365e-06	0.000151695257698736	1251.69538101931	240.445401053809	1160.61305519259	1609.00695499286	985.466132872487	263.813962289927	217.07683981769
sgRAB3GAP1_7	RAB3GAP1	nuclear	chr2	135810027	+	ACTTCACCACTGCCTCGGAA	1	-1.348427567587	5.34003087220732	11.9251860226509	0.000553800971369387	0.0113079128681856	688.851385599594	256.389675402505	638.725622334193	885.492338785832	542.336195678757	281.307838959359	231.471511845652
sgMPO_6	MPO	nuclear	chr17	56358028	-	TGCAGAGATGAAGCTGCTTC	1	-1.28808479573168	5.16947301326735	9.67205686599497	0.00187091736332319	0.0304858992969915	606.213759349472	235.26563199508	562.101301968072	779.264803399173	477.275172681172	258.130778527039	212.40048546312
sgKDM1A_7	KDM1A	nuclear	chr1	23346155	+	GCTGGCCCTGGGACAGCAGG	1	-2.23118764609808	3.55711146420897	10.3310159397729	0.00130813182357916	0.0230201143462737	219.096525028804	44.1432018846335	203.153491777435	281.640276006317	172.495807302659	48.4334195884379	39.8529841808291
sgADH5_6	ADH5	nuclear	chr4	100003219	+	TCCACTCAGGGTATAGGCAT	1	-4.07840323165813	2.56857290432575	15.0569705579937	0.000104314301756524	0.00271928418442576	119.974301583229	6.62059845490118	111.24411163978	154.222415928887	94.4563771810216	7.26404540682889	5.97715150297346
sgPSMB7_9	PSMB7	nuclear	chr9	127176241	-	TACAAGAGCAACTGAAGGGA	2	-3.08100169725424	2.97634871763885	11.8505179380067	0.00057645310550927	0.0116368871936545	153.526575297704	17.0925415155548	142.35488147637	197.352591673764	120.872252742978	18.7537423592247	15.4313406718849
sgPSMB7_10	PSMB7	nuclear	chr9	127174706	+	CCAGGTTGGAAGAAATGAGC	2	-2.87671847136381	2.64705584442754	9.87939839720262	0.00167139577473449	0.0279246940679358	120.257491811137	15.4176186778901	111.506694917306	154.586446229868	94.6793342862368	16.9160360508586	13.9192013049216
sgNACC2_3	NACC2	nuclear	chr9	138908229	+	ACGCAGGAGCGGCTCTCCAG	1	-1.70747287157747	4.97939582129095	12.5499560675708	0.000396215616806363	0.00858174399586918	561.800376125223	162.995257652681	520.919754782559	722.173083172175	442.308290420934	178.836544876142	147.15397042922
sgMACROD1_5	MACROD1	nuclear	chr11	63933366	+	CACCCGCCAAGTGTCCGGGC	1	-1.81859250417298	5.32464511245652	9.12468811194505	0.00252182874541719	0.0388600257785343	723.018134873403	194.231937756915	670.406154084963	929.412399564747	569.235850970499	213.109075400594	175.354800113235
sgNAIF1_5	NAIF1	nuclear	chr9	130829310	-	GGAGATCATCGTGGAGGAGC	1	-5.86693083270961	2.24295045725688	15.0547413061859	0.000104437577865502	0.00271981020895341	98.55970662954	1.48274782075423	91.3877960762651	126.694766037919	77.5965577744359	1.62685406314921	1.33864157835926
sgBRF2_3	BRF2	nuclear	chr8	37707264	+	TGGAGCCGCAGTCCGGGCAG	3	-2.71559309871244	3.76021347039111	17.135911798836	3.47980864334705e-05	0.00105035276682081	262.036605171391	37.7159772338898	242.968943971497	336.838120981274	206.302750561401	41.3815417225737	34.0504127452059
sgBRF2_6	BRF2	nuclear	chr8	37707244	+	CGAGTCTTCCACCAGCTCCG	3	-3.21342723075359	4.22467738780156	30.7835247632113	2.88476680801511e-08	2.17437237606419e-06	372.605577334319	37.9747652687682	345.492125360101	478.970342537997	293.35426410486	41.6654810143018	34.2840495232346
sgBRF2_10	BRF2	nuclear	chr8	37707193	+	GGTGACCACGCAGCCGCAGT	3	-3.24262284856526	2.86267849600183	12.4760149044766	0.000412210635761606	0.00890624797872803	143.074332832815	14.2230421794746	132.663219076122	183.916630275886	112.643149146438	15.6053602886097	12.8407240703394
sgBRF1_1	BRF1	nuclear	chr14	105695202	-	CTTCAGGAGGACTGTGAAGG	2	-3.21320653909126	5.01260773404946	34.6039180456733	4.04092130003693e-09	4.00765206076219e-07	645.864647318461	65.9143286332606	598.866907182107	830.23451654279	508.492518230485	72.3204525110856	59.5082047554357
sgBRF1_2	BRF1	nuclear	chr14	105695190	-	TGTGAAGGAGGTCATCAGTG	2	-5.12317832040454	1.04760892011225	11.5265950724646	0.000686075584968095	0.0134868554448907	41.2346198817678	1.00383605308623	38.2340934434952	53.0055404712143	32.4642257305939	1.10139751267231	0.906274593500153
sgGZF1_10	GZF1	nuclear	chr20	23345208	+	GTTCCTTAATGAGAAGAGTG	1	-5.27525494540414	1.20542895162743	15.0301646128502	0.000105806409898784	0.00274670615816797	45.8085164687509	1.00324584703215	42.4751605373359	58.8851111171335	36.0652777517832	1.10074994529521	0.905741748769086
sgGPATCH1_2	GPATCH1	nuclear	chr19	33572113	+	CAGTGACAGCGAAGAAGATC	1	-1.58736364820455	6.02262129570406	18.3259780246142	1.86151380048759e-05	0.000623175876167075	1143.77370346554	360.757547527378	1060.54453228633	1470.27773028556	900.498847824731	395.819082511359	325.696012543397
sgH1FNT_7	H1FNT	nuclear	chr12	48723140	+	GCTGAGGCGCCTGGGCCCAG	1	-2.78518809252117	4.82403718442356	11.8551935943696	0.000575007578063488	0.0116328795374945	553.198908454649	75.9773865963231	512.944191539563	711.116222601331	435.536311223052	83.3615253798263	68.5932478128198
sgFCF1_5	FCF1	nuclear	chr14	75200774	+	ACAGCATAAGTGTTACATTG	1	-2.37698282028561	3.85313090358637	13.5349213970086	0.000234165190517543	0.00544754135012636	273.065390534296	49.738142215223	253.195195876877	351.015206415261	214.985769310749	54.5721245539707	44.9041598764753
sgDDX23_1	DDX23	nuclear	chr12	49239560	-	TCCTACTCATTACAGATGGC	1	-3.1783593243174	6.24846039819051	34.9308288303821	3.41628600572886e-09	3.4530667094687e-07	1522.42165842012	159.322366064267	1411.63934857013	1957.01532016114	1198.61030652908	174.806689953759	143.838042174774
sgDSCR3_1	DSCR3	nuclear	chr21	38639565	+	TTTAATCTTGATGTCCAGGG	1	-2.50167544877187	3.49959121635713	9.97199411925152	0.00158939258900288	0.026929843218038	214.994494836036	35.8882087810042	199.349954697476	276.367271719621	169.266258091012	39.3761349416955	32.4002826203128
sgNMNAT1_3	NMNAT1	nuclear	chr1	10032189	-	CCTGAGGTGCATGTTGGTGA	1	-2.35482082530298	2.96759835181635	8.95563313565762	0.00276615303529254	0.0416755472438906	146.185586134562	26.995444279362	135.54807529176	187.916028433909	115.092654678017	29.6190947628966	24.3717937958274
sgGMEB1_1	GMEB1	nuclear	chr1	29010132	+	TGCAGAAGTGAGTGTCCCAG	1	2.06770976047537	3.67051416562802	9.04565978164864	0.00263319184051876	0.0400843819646425	71.3528829607913	283.962954598626	66.1607358672883	91.7214257427489	56.1764872723369	311.56092762803	256.364981569223
sgNAA10_1	NAA10	nuclear	chrX	153200338	-	TATGAACATCCGCAATGCGA	1	-2.50415568806269	3.26317389593049	10.2721799330939	0.00135051139207633	0.023516726755357	182.05992134597	30.3240222082927	168.811936790401	234.031126193473	143.336701054036	33.2711726499072	27.3768717666782
sgKLF16_4	KLF16	nuclear	chr19	1863447	-	CTTCGCCGCCGACGTGCTCA	2	-1.6991309514929	4.92088092947563	12.7381066905737	0.00035828019767046	0.00786993330120267	538.487044212291	157.134331673894	499.302867967691	692.204678909616	423.953585759565	172.40600347932	141.862659868467
sgKLF16_10	KLF16	nuclear	chr19	1863232	+	GCGCAGGTCGGCCAGGATGC	2	-1.93981050691924	4.72065725021934	17.5433696786451	2.80828320303967e-05	0.00088091937193091	481.02826286466	118.773358001154	446.025199312232	618.343594003747	378.715995278002	130.316778991968	107.229937010339
sgUFD1L_10	UFD1L	nuclear	chr22	19462581	+	GATACTTACTGAGTTGGTCC	1	-1.87318588911023	4.60785125391342	13.5849366342194	0.000228007814330209	0.00531366974367954	441.607434383661	114.191455005181	409.472912809187	567.669613609367	347.679776732429	125.289567080665	103.093342929696
sgKLK6_10	KLK6	nuclear	chr19	51465085	-	CATCCACCTGGTGTCCCGTG	1	-5.22327419881084	2.01679671556826	17.5260411940834	2.83399367402553e-05	0.000887928588057809	81.9124198536323	1.96214445338127	75.9518851840164	105.295310059753	64.4900643171273	2.15284260195051	1.77144630481203
sgCHMP2B_6	CHMP2B	nuclear	chr3	87299029	+	GCAGGCAGTTAACAAGAAGA	1	-6.61628973599446	2.98768553140303	37.0868797089152	1.12981370511061e-09	1.30726383133873e-07	166.480239282569	1.48950358461035	154.365944041105	214.004035595619	131.070738210984	1.63426641049861	1.34474075872209
sgRNF4_6	RNF4	nuclear	chr4	2502443	+	GACTCACAATGACTCTGTTG	1	-5.28519720091382	2.35355960389613	17.9152780296609	2.30959600556359e-05	0.000746684463514377	104.890423963135	2.43360673035639	97.2578450494596	134.832663144764	82.580763695182	2.67012565587427	2.1970878048385
sgRFX1_6	RFX1	nuclear	chr19	14104444	+	GGCCACCCGGTGGCTGTGCC	1	2.13555418364805	3.84674118668818	13.4766972753885	0.000241544595230189	0.00559946218520879	77.8979044652479	324.90806582069	72.2294947041248	100.134802736017	61.3294159556013	356.485438475617	293.330693165762
sgEPM2A_7	EPM2A	nuclear	chr6	146056423	-	GGAGCTGGCGGCCGAGGAGG	1	-3.69396621288313	3.69039039073085	22.6240452059968	1.97003568365859e-06	8.85374980759749e-05	261.190727251425	19.0199869315806	242.184618190721	335.750776986131	205.636786577423	20.8685135716113	17.17146029155
sgRECQL_7	RECQL	nuclear	chr12	21644501	-	GTTTAGAGGATTCTGATGCC	1	-2.19592673846565	4.24254844463477	11.5197051072033	0.000688623127811699	0.0135217979457454	352.873381629517	72.9178324782105	327.195785619709	453.605353094278	277.819006174564	80.0046173616143	65.8310475948067
sgPOLDIP3_5	POLDIP3	nuclear	chr22	42999145	-	CTTAATGCCAGACCGGGAGT	1	3.42135777423436	1.34166682260839	9.66426999605047	0.0018788640542321	0.030577614197839	6.18382631975074	64.0210461814644	5.73384680216818	7.94907427783606	4.86855787924797	70.2431645149198	57.7989278480091
sgCLP1_1	CLP1	nuclear	chr11	57426938	+	CACAGAAGAGATGGGAGAAG	1	-2.30014711897238	3.86575075704168	11.4799485306093	0.000703510782511925	0.0137680400248124	273.479231104504	52.5448649068469	253.578922441531	351.547182777737	215.311588094243	57.6516288035057	47.4381010101881
sgCPNE1_7	CPNE1	nuclear	chr20	34220752	+	GACGCAGAGTGGGTCAGACT	1	-1.4749254770996	5.10192440684804	8.87901589465552	0.00288466996375401	0.04297034348605	593.894635207954	202.471044419213	550.67860558044	763.429036387728	467.576263655693	222.148929624397	182.79315921403
sgSNRPB_3	SNRPB	nuclear	chr20	2448356	-	AGCATATTGATTACAGGATG	1	-2.59161361564012	3.59726419004732	14.70639226036	0.000125619771987891	0.00318039846910993	231.833377765205	36.3612201916031	214.963519833857	298.013017288545	182.523596173211	39.8951176874314	32.8273226957749
sgDUSP26_9	DUSP26	nuclear	chr8	33454936	-	TCGAACTCGAGGGACCCTGG	1	-3.62537746292979	1.40546025842809	9.1313821000232	0.00251261833537046	0.0387593392294005	51.2550854776983	3.82790403418752	47.5253981539707	65.8864690746171	40.3533892045071	4.19993281675874	3.45587525161631
sgSP140L_9	SP140L	nuclear	chr2	231222636	-	CCCGATCGCGGAGGCCCTCA	1	1.36788282709995	4.55057836103592	9.00777743254698	0.00268833138129712	0.0407825590396776	184.335596005383	451.215023396637	170.922017053648	236.956419687259	145.128351275243	495.06799733038	407.362049462894
sgLARP6_10	LARP6	nuclear	chr15	71146320	-	GAGTTGGAGGACGAGGAGGA	1	-3.25311647075776	4.39274722857944	25.0475698289953	5.59332049951105e-07	2.9335464830537e-05	420.11289710559	41.6654624924111	389.542472097695	540.039200891374	330.757018327701	45.7148720773639	37.6160529074583
sgDDX46_2	DDX46	nuclear	chr5	134094623	+	GCAGCATGGGTCGGGAGTCA	1	-1.76691111052658	4.03393450545284	8.55896022117168	0.00343825739133723	0.0490560671935465	292.35909814045	81.3550775894578	271.084955054973	375.816536033191	230.175803333185	89.2618668405151	73.4482883384005
sgMKX_1	MKX	nuclear	chr10	28032323	+	GTTGAAGACGATGGTGTTCA	2	1.16650156772404	5.08168942424673	8.86138451382671	0.00291266570409573	0.0432895965857743	290.803000042709	618.975195711763	269.64208980614	373.816230927107	228.950679394882	679.132552439047	558.817838984479
sgMKX_6	MKX	nuclear	chr10	28032283	-	GTTTGAGGACGGAGGCGCCT	2	2.13723823625584	3.47909226054697	11.7854998721056	0.000596938611693084	0.0119755418365591	60.1539148444134	251.285247409158	55.7766849251419	77.3255768315533	47.3594827765449	275.707318557443	226.863176260873
sgSEC24C_3	SEC24C	nuclear	chr10	75506617	-	GGCTGCCCAAATGGTGGCAC	1	-1.08979891958239	6.09792618354486	8.69854450858929	0.00318464238476796	0.0462632438064777	1121.11926831836	499.287340092223	1039.53859618675	1441.15631283369	882.66289593465	547.812397049968	450.762283134478
sgPOM121C_7	POM121C	nuclear	chr7	75051281	+	CGTGGACGCAGGTGCAGGTG	1	-3.90018454240654	4.56269323341862	37.3322551352656	9.96232150789728e-10	1.16807112755484e-07	484.175001859554	30.6310287481116	448.942959027685	622.388607674892	381.193438876086	33.6080167374363	27.6540407587869
sgU2AF2_10	U2AF2	nuclear	chr19	56170623	+	GGAGCCGGGACCGCAAACGC	1	-1.38920377463624	5.99813283868321	10.4042512461363	0.00125725531037681	0.0223351194229297	1094.95929717078	396.223823847412	1015.28221200754	1407.52866176367	862.067017741129	434.732277950534	357.71536974429
sgADCY1_1	ADCY1	nuclear	chr7	45614127	+	CTGCATGGCGCTGAGATGGC	1	-2.1254200341761	4.39310473157775	12.9076041242074	0.000327249913762577	0.00728538394512281	389.659092672777	84.5683820617653	361.304704713572	500.891989931399	306.780583373359	92.7874680005625	76.349296122968
sgXRCC6_2	XRCC6	nuclear	chr22	42018079	-	GTCACTTACCACTTGCTTCA	2	-2.96954068925351	5.52035042571595	45.2904386547636	1.69876446969455e-11	2.89129712742012e-09	908.340113733322	109.831671732496	842.24277770803	1167.63677701337	715.14078647856	120.50606240621	99.1572810587826
sgXRCC6_3	XRCC6	nuclear	chr22	42024117	+	ATAGGAGACTATAAATATTC	2	-2.92382670609864	2.46676621984743	9.90144686232129	0.00165148877877791	0.0277149653135751	106.371970892611	13.1833966066935	98.6315840072797	136.737135550609	83.7471931199437	14.4646729777671	11.9021202356199
sgNARF_9	NARF	nuclear	chr17	80430562	-	GGGCTCACCAGGACAGGCAG	1	2.3883034770437	3.63096619692147	9.53142397669122	0.00201983343085907	0.0325306628446235	58.6394724085811	291.559832306544	54.3724441737434	75.3788184995013	46.1671545524988	319.896135539573	263.223529073516
sgLMNB2_10	LMNB2	nuclear	chr19	2456732	-	CATCGACCGCGTCCGCGCGC	1	-5.79556304022361	5.63423874561521	95.9665076662516	1.16843516120412e-22	1.81320517574858e-19	1054.2756468366	17.8767920290914	977.558995618994	1355.23137175619	830.036573134622	19.6142131126566	16.1393709455262
sgGTPBP4_2	GTPBP4	nuclear	chr10	1034458	-	GGGCCGCCTACCTTGGCGGA	3	-1.62899698808049	4.25147342584127	9.72789046925618	0.00181492672930672	0.0296651685538046	334.833724043046	102.546937724595	310.468822795086	430.416057230068	263.616292103983	112.513335016001	92.5805404331897
sgGTPBP4_3	GTPBP4	nuclear	chr10	1038442	-	GTTGAGTCTTCGACAACGTG	3	-2.97087045602807	3.69745637958187	18.9883158061465	1.31521370388902e-05	0.000454739878404933	254.47709083238	30.6652373960347	235.95951406881	327.120651913096	200.351106515233	33.6455500772865	27.6849247147829
sgGTPBP4_4	GTPBP4	nuclear	chr10	1038473	-	TAATGTTTATGAATAACGGT	3	-2.10724223358398	4.30421206889083	13.8591709200428	0.000197032815508334	0.00469550379939058	365.708801585217	80.3726621200261	339.097208438201	470.104798799795	287.924397517654	88.1839717488652	72.561352491187
sgLYRM1_4	LYRM1	nuclear	chr16	20926927	+	CAGGCTTGCGAGGAAATGGC	1	-5.49077157948738	1.42035175336878	16.4710322156634	4.93990952479335e-05	0.0014230964087182	53.2073453450565	1.00318481472105	49.3355976030885	68.3960251153007	41.8904133167803	1.10068298133688	0.905686648105228
sgLYRM4_3	LYRM4	nuclear	chr6	5260905	+	TGCTCTCTCTCAGCATCGCC	1	-4.21907853243576	4.22104415215924	36.5810636307646	1.46447482746726e-09	1.65812491087612e-07	384.768910620902	19.4729690015662	356.770367351831	494.605846312142	302.930518198732	21.3655203523833	17.5804176507491
sgNKX2-2_9	NKX2-2	nuclear	chr20	21494197	-	GGTCCGGAGGAAGAGAACGA	1	-1.55199292191279	6.27917684295621	9.0593347967914	0.00261357044311824	0.0399239153792139	1360.45342104064	439.769522189673	1261.45708083973	1748.811291942	1071.0918903402	482.510123440633	397.028920938713
sgPCGF6_9	PCGF6	nuclear	chr10	105110486	-	GAGGCTGGAGGGAGGCCGGC	1	-1.84495125507276	5.39660330847862	22.7011180739644	1.89257715912634e-06	8.54932843063559e-05	762.53303488912	201.141239171895	707.045666803724	980.207305350339	600.346132513298	220.689882415212	181.592595928578
sgASXL2_3	ASXL2	nuclear	chr2	26101048	-	GAAGGGCAGGACCTGGGCGG	1	-3.36699468257308	3.01595953291916	13.1537675363538	0.000286941708362725	0.00649211767437141	160.942945519987	14.6802539910297	149.231583454062	206.886054407115	126.711198698785	16.1070078937769	13.2535000882824
sgRRAGD_9	RRAGD	nuclear	chr6	90121577	+	GCCGCTGTCCGGATCGGCGT	1	-2.98734541542678	3.22691986002504	11.4984249924095	0.000696551878084926	0.0136521063118562	182.803549357109	21.7468689435562	169.50145309846	234.987031807567	143.922163165301	23.8604175345214	19.633320352591
sgRRAGA_7	RRAGA	nuclear	chr9	19049809	-	GCACCAGGTTCCCTAGGAAT	1	-4.10145616623099	2.41010066557615	14.6770019371866	0.000127593655177984	0.00322431753314422	106.721154509705	5.77823767175546	98.9553585220732	137.185997851288	84.0221071557532	6.3398167257838	5.21665861772711
sgPOU4F1_9	POU4F1	nuclear	chr13	79176661	-	GAGCAACCTCTTCGCCAGCC	1	3.99061599051776	1.62313027123225	13.4310263381581	0.000247496672112603	0.00572235732427921	5.29708769338774	81.6874432514435	4.91163363280875	6.80920539382932	4.17042405352514	89.6265346687758	73.7483518341112
sgNACA_1	NACA	nuclear	chr12	57118300	-	TCCCTTCCTTCAGAAATGCC	2	-4.65885303493281	2.19058774628328	15.5635196439981	7.97791034064931e-05	0.00214760461935377	92.8707338795978	3.37083253993765	86.1127937519449	119.381807261984	73.1176006248641	3.69843916614468	3.04322591373062
sgNACA_8	NACA	nuclear	chr12	57107442	-	GTCCAAACTGGGTCTTCGGC	2	-1.89069011280356	4.72195628118991	14.7210613045938	0.000124646113880134	0.00316181647141522	478.918460509089	122.351508942325	444.068921295325	615.631523067598	377.054937164345	134.242685552563	110.460332332088
sgEFTUD2_2	EFTUD2	nuclear	chr17	42964065	-	GATCATGACGATGACCACCC	2	-3.74463652854124	2.30692831455693	11.7996341485855	0.000592423617893583	0.0118940087242394	97.8226105204034	6.80508987919466	90.70433636221	125.747256936197	77.0162382628031	7.46646730152125	6.14371245686807
sgEFTUD2_6	EFTUD2	nuclear	chr17	42964042	-	GATGGAGGTGGTGCTGCATG	2	-1.75790585915308	5.02554417041743	17.3449864215202	3.11719527843094e-05	0.000955107185136895	583.399141071166	163.445833187972	540.946838809892	749.937476605486	459.313107798121	179.330911234388	147.560755141556
sgCBY1_3	CBY1	nuclear	chr22	39064084	+	GTCCGAAGAAGACACCTCCT	1	-1.94752387724941	5.11989657945101	12.6698995339246	0.000371589498488222	0.00811498556259749	635.760111797365	156.169884689394	589.497650076683	817.24551923805	500.537166077361	171.347823205194	140.991946173594
sgCALM1_3	CALM1	nuclear	chr14	90867623	-	ATCGCCATCTTTATCAAATA	1	-1.8966136065234	5.76833334794298	23.550428693339	1.21682311868017e-06	5.77356307444273e-05	993.37998578865	252.838114965458	921.094539259588	1276.95230830286	782.093109803497	277.41110719779	228.265122733126
sgCCBL1_9	CCBL1	nuclear	chr9	131605021	-	GAACTTGGGCCAGGGCTTCC	1	1.62089460557318	5.15555740458213	13.8697273867877	0.000195929115505131	0.0046734231429845	250.463550713469	730.54813508983	232.238027890796	321.961398261292	197.191225988319	801.549113923102	659.547156256559
sgCPSF3_6	CPSF3	nuclear	chr2	9570051	+	CTCGACTGTGGGATCCACCC	1	-3.92435356429242	3.89980805855492	32.8351203286516	1.00315990672298e-08	8.85095702316352e-07	304.921539061384	18.927343914815	282.733262749493	391.96507753936	240.066276895299	20.7668667061511	17.0878211234789
sgCPSF2_8	CPSF2	nuclear	chr14	92600405	-	CATACGGGAGGGCACCAAGG	1	-2.38172970498401	3.09032796503159	9.35317644389144	0.00222599335937295	0.0351429867226917	159.874401444527	28.9841930819855	148.240794302936	205.512481511342	125.869928519302	31.8011273545786	26.1672588093924
sgSLC35F6_8	SLC35F6	nuclear	chr2	26987275	-	CTTTGCCGAGAGCGTGTTGA	1	1.55661486390068	4.20591916545502	9.55237572494809	0.00199690796616045	0.0322204459053693	133.013573021487	371.173082265288	123.334552246118	170.983904986321	104.722261832022	407.246888892906	335.099275637669
sgCMTM8_10	CMTM8	nuclear	chr3	32280574	-	GGAAGCCGGGCAGGGTGCGG	1	-3.34288419061472	3.35565688313264	15.00244340097	0.000107372063760099	0.00277432165921172	203.904769701868	18.9422810050143	189.067197435297	262.111850520172	160.535261150137	20.7832555118146	17.101306498214
sgFIGN_4	FIGN	nuclear	chr2	164468281	-	GGACGCCAGAGCATGCCCAG	1	-2.8772137360843	3.2985086898009	14.2275027392681	0.000161985675866615	0.00396414110856881	191.264731122622	24.5742001197651	177.346938644164	245.863560166313	150.583694557389	26.9625331792061	22.1858670603241
sgSMYD1_7	SMYD1	nuclear	chr2	88367444	+	TGAAGGCCACCAAGGAGTTC	1	1.19071371841982	5.31576304050986	11.1903621489121	0.000822232956492169	0.0157411666365892	338.889346167686	733.511688425953	314.229328790524	435.629405704723	266.809304007812	804.800690973998	662.222685877909
sgDMD_3	DMD	nuclear	chrX	31279059	+	CCATGTCCTTACCTAAAGAC	1	-2.70200683718486	4.64461971784994	28.8340479668696	7.88526687257903e-08	5.20053063413769e-06	485.767788992759	70.669553355714	450.419843554842	624.436075145022	382.447448278414	77.5378310515414	63.8012756598866
sgTRIM69_5	TRIM69	nuclear	chr15	45048618	+	GACCCTGAGGAACATGCAGA	1	-1.42288709682702	5.18501415695893	9.04874237487946	0.00262875581060198	0.0400630889887295	625.16239632978	220.967740766943	579.671100331905	803.622557810731	492.193530846704	242.443294712612	199.492186821274
sgOMP_7	OMP	nuclear	chr11	76813920	+	CATGCCGCTGGTCCTGGACC	1	-2.78405338209299	2.86495564691758	9.52082905607249	0.00203152783616735	0.0326791072231286	139.571013560156	19.1068769118651	129.41482641924	179.413246177209	109.884968084018	20.9638482708057	17.2499055529245
sgSRSF2_4	SRSF2	nuclear	chr17	74733190	-	GGGTATGACCTCCCTCAAGG	3	-3.27292293950131	3.4940551200608	20.2420687597699	6.82357625700735e-06	0.000259384387948287	223.884240723552	21.8496171234683	207.592818968488	287.794703008441	176.265200193726	23.9731516701792	19.7260825767574
sgSRSF2_7	SRSF2	nuclear	chr17	74733146	+	GCGCCTCAGCGTGTCGGGCG	3	-6.83990624108966	2.69741225013625	32.7935696385642	1.02483296847325e-08	9.01203951376424e-07	135.648405938364	1.00240007419151	125.777655838214	174.370882802798	106.79667917408	1.09982197294345	0.904978175439565
sgSRSF2_8	SRSF2	nuclear	chr17	74733140	+	GAAGACGCGCCTCAGCGTGT	3	-2.73542600771181	4.29445377904395	24.991747646484	5.75762203197307e-07	2.99588148513233e-05	381.257069391441	54.1710647045029	353.514072856795	490.091507561103	300.165627756427	59.4358767459261	48.9062526630798
sgMDM1_5	MDM1	nuclear	chr12	68724909	-	GGGCGAAAGTACCCATGGGC	1	-2.34498281662234	6.26145523527538	47.0676254341694	6.85791618945195e-12	1.3110049782169e-09	1458.40235774158	272.03751995184	1352.2785509843	1874.7209363937	1148.20758584675	298.476476220726	245.598563682954
sgSNRPD3_7	SNRPD3	nuclear	chr22	24953698	+	ATGTGAGACGAACACCGGTG	1	-3.69837019067279	4.1015042968388	27.5370272465741	1.54115602579219e-07	9.30371558728235e-06	348.382045571722	25.3292652535825	323.031271359307	447.831910878395	274.282954477464	27.7909820655908	22.8675484415743
sgSNRPD2_5	SNRPD2	nuclear	chr19	46191657	-	GAAACTCCTGGGCCGCGTGA	2	-4.76921187265792	5.11474876925524	79.3706391133746	5.1485579046054e-19	4.11588200246651e-16	725.328035703632	25.0992285205801	672.547969977565	932.38168950345	571.05444762988	27.5385883756319	22.6598686655282
sgSNRPD2_10	SNRPD2	nuclear	chr19	46190948	-	TGGAGAACGTGAAGGAGATG	2	-3.84136911103943	3.20584621696942	21.0278211471089	4.52662382964841e-06	0.000182037901295663	186.974494862649	12.2540733573653	173.368890719172	240.348624115947	147.205969752826	13.4450300668238	11.0631166479067
sgFOXF2_6	FOXF2	nuclear	chr6	1390324	-	GGCGGAGGACGACGACGAGG	1	1.47414763969414	4.56045867147906	9.47425580663925	0.00208375399136269	0.0333362729206422	176.997621449172	466.387876363558	164.118006111565	227.523731610317	139.351126625635	511.715479223994	421.060273503123
sgISOC2_9	ISOC2	nuclear	chr19	55967774	+	ACTTCTCCTGCATGTCACAC	1	-6.222718825582	2.11345018726671	20.7082056608701	5.34863039287793e-06	0.000210797619968718	88.4505289414346	1.00312703245352	82.0142346011703	113.699801403493	69.6375508196405	1.10061958328941	0.905634481617621
sgNOC4L_7	NOC4L	nuclear	chr12	132629124	-	CACGGCCAGGATGTCGAACA	1	-2.63323195631932	4.51742047553806	21.159958047557	4.22500189156906e-06	0.000171476576771513	442.441684328658	67.5053614951744	410.246456749781	568.742010283556	348.336585952637	74.0661156911479	60.9446072992009
sgCLEC3B_1	CLEC3B	nuclear	chr3	45067843	+	CGCGCAGCAGCATGGAGCTC	2	2.42852849874185	2.49988616494191	8.56833324170415	0.00342060154628495	0.0488834720436312	25.7614876526724	132.008812944681	23.8868971990023	33.1154156455843	20.2821501134306	144.838569785465	119.179056103898
sgCLEC3B_2	CLEC3B	nuclear	chr3	45067883	-	TCAGGAGGGAGAAGAGGCAG	2	-4.82507353390143	1.64228594046753	14.2976153279347	0.000156062458340397	0.00385134117257064	62.0744355018483	1.96046365461981	57.5574547367001	79.7943333212544	48.8715184475905	2.15099844864532	1.7699288605943
sgCGGBP1_7	CGGBP1	nuclear	chr3	88104934	+	TGACTTGAGGTGGTCACTAA	1	-7.9261038581405	3.76247782388464	60.8725320255615	6.08925559279348e-15	2.26254439145753e-12	287.943200662081	1.00166606432711	266.990389922351	370.140067250951	226.699144812942	1.09901662565946	0.904315502994765
sgISCU_5	ISCU	nuclear	chr12	108959169	-	TTCAGTGGCTAATGAGCTGG	4	-3.4947016386082	4.57995847232024	43.9746919822303	3.32649294371638e-11	5.3185582029201e-09	483.284183215372	40.5348957102177	448.116962731842	621.24349408267	380.492092831605	44.4744270485273	36.595364371908
sgISCU_6	ISCU	nuclear	chr12	108959177	+	TTAGCCACTGAATGGGTGAA	4	-4.1666950626479	3.44828702091153	26.4338930538546	2.72713029805806e-07	1.54387176809163e-05	223.60564122043	11.6883935687371	207.334492361714	287.436573910116	176.045857389458	12.8243726295375	10.5524145079366
sgISCU_8	ISCU	nuclear	chr12	108961018	-	AGTGCAGTTTCACGGGAGGA	4	-2.92936982706117	4.40114684411797	29.3991446722381	5.89036345306182e-08	4.08930732250589e-06	415.393837712897	51.5896824221778	385.166805284154	533.973028962478	327.041678892058	56.6036134333381	46.5757514110175
sgISCU_10	ISCU	nuclear	chr12	108962605	-	ATTGCATCTTCAGCCAGCAC	4	-6.24185442207179	2.12873319643152	21.1169407776568	4.32091315200132e-06	0.000174831303470777	89.6300766185165	1.00309002168469	83.1079499363891	115.216065220513	70.5662146986475	1.10057897549434	0.905601067875036
sgKCTD10_10	KCTD10	nuclear	chr12	109907420	-	TACGTGAAGCTGAATGTGGG	1	-2.07606249351458	5.87566375332643	27.3698099541554	1.68034189280452e-07	1.0120798966684e-05	1089.33124843278	244.82516819128	1010.06370042746	1400.29401849519	857.636026375693	268.619393033787	221.030943348774
sgZKSCAN8_6	ZKSCAN8	nuclear	chr6	28116257	+	GTCAAGGTAGAGGAGGATCA	1	3.55181028566656	1.30667373135864	10.8918485219211	0.000965883860419747	0.0180077612167727	5.57055257993629	63.2636193313036	5.16519925450702	7.16073413722425	4.38572434807761	69.412124380195	57.1151142824122
sgGLIS2_5	GLIS2	nuclear	chr16	4382312	+	AGCTGAGTATCACCAAGCTC	1	-3.71826638191507	3.45273954300294	16.1014046357275	6.00394881273949e-05	0.00168500184711575	221.104163576787	15.8154767992637	205.01504015752	284.221019241294	174.076431331546	17.3525614614872	14.2783921370401
sgBCHE_2	BCHE	nuclear	chr3	165548651	-	GGCACGGTAACAGCCTTTCT	1	4.86818388856419	0.328229794693374	12.629895913697	0.000379626313743757	0.00826996018404134	1.01891900136221	31.6597903090613	0.944775153042238	1.30978174452566	0.802200106518749	34.736762234153	28.5828183839697
sgPRUNE_4	PRUNE	nuclear	chr1	150990286	-	CATGTAGAGGTCGGGACTCC	1	-1.71351481369912	4.63331194102529	11.6065107891721	0.00065721336258391	0.0129775042801842	441.62038948053	127.573449954465	409.484925200369	567.686266895207	347.689976346014	139.972139903609	115.174760005321
sgHDLBP_1	HDLBP	nuclear	chr2	242206229	-	TGCTGAACACCGAAGTGGGC	1	-6.07213670558187	1.94518605373056	16.1807863462604	5.75751401583712e-05	0.00162622031318843	79.7098900772717	1.00366433417941	73.9096272579603	102.464041539886	62.7560014339687	1.10120910463867	0.906119563720142
sgGCAT_5	GCAT	nuclear	chr22	38204024	+	CCGCCGCGCACAGTCAGCGC	1	-2.68687696891472	2.89931202394231	9.0511449020312	0.00262530369624483	0.0400567592889733	142.968672949753	20.9469745361152	132.565247763332	183.780808502243	112.559962583684	22.9827824784308	18.9111665937995
sgSREBF1_7	SREBF1	nuclear	chr17	17740057	+	AGCGCCGCGTCCAGATCGCA	1	-4.42189255473107	1.97835388066517	14.0674322740839	0.000176371422757652	0.00427652068361177	78.7641407331216	3.36991548635784	73.0326974135227	101.248316615521	62.0114081703207	3.69743298537573	3.04239798733995
sgKARS_7	KARS	nuclear	chr16	75675465	+	GGGTCCACGCTCTCTTCCTC	1	-1.9227064285524	3.9159200733098	10.2035400460387	0.00140171317342848	0.0242482591660438	273.580616516691	68.3191941947881	253.67293032458	351.677509881135	215.39140934436	74.9590436830547	61.6793447065215
sgMPHOSPH10_10	MPHOSPH10	nuclear	chr2	71357859	-	GAAGCACTCGGGCCGACCCG	1	-3.07388033817136	2.82669108864507	12.2802766146831	0.000457770515286315	0.00965343242507456	138.38711106992	15.4745557811922	128.31707315828	177.89138441299	108.95287563849	16.9785067937283	13.9706047686561
sgMTAP_1	MTAP	nuclear	chr9	21802735	+	TCCCGTGCAGACATGGCCTC	1	-5.63285785630789	5.95379907639959	52.1443960673157	5.15658010441494e-13	1.30803595898625e-10	1313.65272638121	24.9789649336489	1218.06194010701	1688.65077337861	1034.245465658	27.4066365343887	22.5512933329091
sgDIMT1_8	DIMT1	nuclear	chr5	61697914	-	ACTGATGTAGTGCTGGAAGT	1	-1.7872917105407	4.19519269528885	9.75175831572854	0.00179151276608905	0.0293821425367145	327.909405141814	89.9760602753341	304.048366958186	421.515107814087	258.16474065317	98.7207110988211	81.2314094518472
sgKCNIP3_4	KCNIP3	nuclear	chr2	96040104	-	ACTTGGTCTGGGCCTGCAGC	1	-1.39890700191443	5.27181097454016	13.2874210035704	0.000267192774414013	0.0061134541039168	661.698760191353	237.808267274706	613.548816531893	850.588668299648	520.958795742517	260.920529068479	214.696005480934
sgUTP23_1	UTP23	nuclear	chr8	117778834	+	AGCCAGGCATGAAGATCACA	1	-1.32119100057034	5.23279237640353	11.128447440477	0.000850137202246041	0.0162400213848319	636.846073578469	241.547408385396	590.504589496372	818.641481934046	501.39214930499	265.023072214028	218.071744556764
sgIRF7_5	IRF7	nuclear	chr11	615149	+	AGGGCACGCGGAAACAGGTG	1	-4.85088358281874	2.5555628175145	19.6526810906716	9.28729073122485e-06	0.000335168285609361	120.584550937731	3.84643029129451	111.809954878077	155.006868336846	94.9368295982691	4.22025961557617	3.47260096701285
sgMNDA_4	MNDA	nuclear	chr1	158812034	-	TGTAGTTAGTCCTAAATCAT	1	2.20359374877468	3.26833902787458	10.3918113214475	0.00126575394790375	0.0224709656121459	50.0861659666972	219.15544315597	46.4415376033051	64.3838673621334	39.4330929346532	240.454862363713	197.856023948227
sgNQO2_1	NQO2	nuclear	chr6	3006771	+	CCACCTTCTTACGCTATGGC	1	-2.24587137176767	3.89249159570635	9.10098505309083	0.00255471872014151	0.0392750784126184	277.197299150257	55.3073356289217	257.026437211843	356.326618282151	218.238841956777	60.6825802948065	49.9320909630369
sgPCF11_4	PCF11	nuclear	chr11	82868536	-	CGATGACTGATAATCCCGAC	1	-3.09440788016578	3.88419842620768	23.2457320034484	1.42566481088904e-06	6.66852187518859e-05	292.014138211961	32.3056554148746	270.765096882935	375.373103124076	229.904214628874	35.4453980904539	29.1659127392952
sgARGLU1_1	ARGLU1	nuclear	chr13	107220261	-	CGTCTCCCGGAAGGATGGGC	1	-3.78326816432595	3.03543330682058	16.6188857709481	4.56937496415778e-05	0.00132904830131694	164.847570307564	11.2390326369712	152.852079760759	211.905301529952	129.785329631982	12.3313389204797	10.1467263534627
sgSHISA5_1	SHISA5	nuclear	chr3	48511228	-	TGGCAGGTTCGGAGCGACCT	1	-2.69211171284725	3.03754289536225	10.6118955901654	0.00112362440018519	0.0203727390386842	157.492717827832	23.0015166388609	146.032419053821	202.450917522239	123.994816907435	25.2370027315167	20.7660305462052
sgSMNDC1_8	SMNDC1	nuclear	chr10	112058430	-	GAAAGTAGGAGACAAGTGTA	1	-1.93373706218608	4.52468840570156	12.3797135050048	0.000434023741855997	0.00926373813422577	419.461984692594	103.997963770478	388.93892473644	539.202477663436	330.244551677907	114.105384308158	93.8905432327973
sgNFYC_9	NFYC	nuclear	chr1	41213213	+	CCGAGTGCAGGAACTCCCAC	2	-3.83553350088268	4.94094406726308	48.2319257430674	3.78672546505953e-12	7.8331422797587e-10	628.897064514209	41.649553545404	583.134007295843	808.423332164028	495.133854082757	45.6974169614522	37.6016901293557
sgNFYC_10	NFYC	nuclear	chr1	41213255	+	GAAACTGGATGAAGATGTGA	2	-2.07887536252657	3.78865004318028	9.7799880368871	0.00176421461989051	0.0290341521443117	254.119135873898	56.9303148731457	235.627606478286	326.660514385623	200.069286757786	62.4632946825906	51.3973350637007
sgNFYB_4	NFYB	nuclear	chr12	104519985	-	AATGATCATGAAGACACAAA	1	-2.85678330570851	2.93810409964316	11.4168766352208	0.000727799448258112	0.0141802638437941	147.803087805651	19.2383938841674	137.047875949914	189.995265505452	116.366121961586	21.1081471986262	17.3686405697086
sgNLE1_2	NLE1	nuclear	chr17	33463441	+	CAGGGCATAGTCAGTGCTGA	2	-2.6058353178334	4.26780306772283	17.3071729569564	3.1798427086693e-05	0.00097148145128188	371.066534587759	57.6863376059682	344.065074392874	476.99196143921	292.142567931192	63.2927942357243	52.0798809762122
sgNLE1_5	NLE1	nuclear	chr17	33463400	+	GGATTAACTGAGGCCTCAGC	2	-1.87892485863903	6.43878591781457	23.0806775025577	1.55344004273336e-06	7.15599081370825e-05	1579.32417451451	406.987508566842	1464.40122981849	2030.16134717445	1243.40994655059	446.542070536407	367.432946597278
sgKAT5_1	KAT5	nuclear	chr11	65479728	+	GGGAGGGAAGATGGCGGAGG	2	-2.8701637762698	3.33015343054269	12.7476084562599	0.000356464660754583	0.00783657851280555	195.300535143614	25.2192518476133	181.089068643196	251.051433220119	153.761103567526	27.6702766064448	22.7682270887819
sgKAT5_10	KAT5	nuclear	chr11	65480294	-	AGAACTCACAGTCAATGTAA	2	-2.12110335185354	4.12970637251926	14.5874267373321	0.000133804341853864	0.00335860356084376	324.082052586494	70.5314019021199	300.499520002378	416.595191216085	255.15144654102	77.3862528462231	63.6765509580166
sgNKAP_8	NKAP	nuclear	chrX	119077418	-	CGCACTCTTGCTCTCGGTCC	1	-1.56510919817441	4.1896030153758	8.72522154450791	0.00313837932587773	0.0458182540099503	318.01257976727	101.806135717831	294.871705520558	408.793114027528	250.372919753724	111.700535470572	91.9117359650888
sgBAG1_6	BAG1	nuclear	chr9	33264263	-	GAGCGAGGAGGTGACCAGGG	2	-6.79424976779244	2.65800563975387	30.0671841266055	4.17333913459472e-08	2.98300931581032e-06	131.440062240685	1.00257048961692	121.875541385825	168.961216536352	103.483428799877	1.10000895081209	0.905132028421755
sgBAG1_9	BAG1	nuclear	chr9	33264216	+	CTCACTGTGGGTGACAGTCA	2	-2.21426560143749	4.87547083651856	25.1928189775411	5.18749928514544e-07	2.74251339962769e-05	550.019849465768	112.271017920711	509.996463664497	707.02966280331	433.033421929496	123.18248533004	101.359550511383
sgMSRB1_5	MSRB1	nuclear	chr16	1991331	-	TGCACACTCGTCTCCATGGC	1	-1.95515994568555	4.99475665423752	17.3060731141777	3.18168368866815e-05	0.00097148145128188	583.04169261477	142.455733487555	540.615400864731	749.47799016724	459.031686812338	156.300812315638	128.610654659471
sgCPSF3L_3	CPSF3L	nuclear	chr1	1250963	-	GAGATCAAGGCCTACTATGC	2	-2.57829270530739	4.30447315973807	22.473392531572	2.13074692991379e-06	9.49514100642831e-05	379.948309656288	60.2106059831018	352.30054785881	488.409146542432	299.135234567622	66.0623928204181	54.3588191457855
sgCPSF3L_9	CPSF3L	nuclear	chr1	1250799	+	GGGTCATGTTATAATCACCC	2	-1.98850468159667	4.90553854321536	16.5341905166311	4.77806870381296e-05	0.00138212972012379	550.098193342792	131.328528091965	510.069106679601	707.130370886862	433.095102461914	144.092168973912	118.564887210019
sgUBR4_1	UBR4	nuclear	chr1	19536728	-	CGGAAGATGGCGACGAGCGG	1	-1.4851446775217	4.48976562230022	8.97372357705007	0.00273889851338358	0.0413581823227372	388.294136850935	131.415860976544	360.039072858879	499.137390973933	305.705946719993	144.187989622666	118.643732330422
sgNR1I2_5	NR1I2	nuclear	chr3	119526148	+	GAGGACACAGAGTCTGTTCC	1	-3.17756742984308	2.66815892511931	12.4252123113425	0.000423576381933461	0.00907747240600051	124.5386093261	12.9414824904608	115.476287642521	160.089660479254	98.0498798565235	14.1992475578693	11.6837174230524
sgSSU72_3	SSU72	nuclear	chr1	1509879	-	GAGCAACCAGAACCGGAGCA	1	-4.3886334872005	3.619924518811	32.7317198233466	1.05796587206536e-08	9.18098607597244e-07	253.287993675741	11.3472368504361	234.8569441426	325.592112602168	199.414924282454	12.4500593541645	10.2444143467076
sgPOLR2E_3	POLR2E	nuclear	chr19	1095290	-	ACGACGAGGAGGAGACGTAC	2	-2.66968044053819	3.1652049811897	10.3574129218859	0.00128955797874009	0.0228167867452329	171.866770492703	25.5039459509385	159.36051263941	220.928217239026	135.311581599672	27.9826397421489	23.0252521597281
sgPOLR2E_7	POLR2E	nuclear	chr19	1094063	-	CTGCAGCTGTGCCACGACCG	2	-4.52373702622195	2.73614976550829	20.4604193908288	6.08772344437085e-06	0.000234452893702113	136.315038788349	5.50220486762336	126.395779704808	175.227814056455	107.321522603785	6.03695666915169	4.96745306609503
sgPOLR2F_3	POLR2F	nuclear	chr22	38352791	+	CGACTTTGATGATGTGGAGG	1	-5.61338161993318	2.72394283502074	27.9081937330564	1.27209932977643e-07	7.85930969996068e-06	136.954012755571	2.53273536790888	126.988257347158	176.04919086499	107.824590054567	2.7788884707774	2.28658226504035
sgPOLR2A_7	POLR2A	nuclear	chr17	7399255	+	GCAGAAGCGAATGTCTGTGA	1	-5.85811121001178	4.40307497303231	61.9383009616331	3.54389031434392e-15	1.43832877511857e-12	447.441574280856	7.19620612503596	414.882518878828	575.169179249166	352.273024714573	7.89559560291165	6.49681664716027
sgPOLR2C_4	POLR2C	nuclear	chr16	57496698	+	CATCATCGAGAACACCGACC	1	-2.52993264871774	2.97634313704515	9.88383932145881	0.00166736671950228	0.0278927085777994	149.085617620051	24.3715747376206	138.237079704149	191.643908955486	117.375864200517	26.740214911983	22.0029345632583
sgPOLR2L_1	POLR2L	nuclear	chr11	842487	+	GCAGCGTACAGGGATGATCA	3	-4.03978912656453	1.41030414769617	9.80827352147645	0.00173728521628058	0.0286983852790845	52.1601112484493	2.8944019204661	48.3645677640431	67.0498453893881	41.0659205919168	3.17570490328013	2.61309893765208
sgPOLR2L_5	POLR2L	nuclear	chr11	842443	-	AACAAGTGGGAGGCTTACCT	3	-3.97026134724917	1.35423423122731	10.713699181797	0.0010634519813161	0.0194961269764419	49.7859736523687	2.89964477052333	46.1631894330063	63.9979815236823	39.1967500004175	3.1814572987979	2.61783224224877
sgPOLR2L_8	POLR2L	nuclear	chr11	840462	-	AGGGATGCGCTGGATGCCCT	3	-3.88858050382902	4.12492115223714	37.3394151397659	9.92581358857641e-10	1.16807112755484e-07	356.470960425753	22.7040678524648	330.531578801749	458.229904236717	280.651398238793	24.9106453024556	20.4974904024741
sgPOLR2H_10	POLR2H	nuclear	chr3	184082953	-	CAGGGTACCATCTTCATACA	1	-2.00920349618828	4.34500957032466	13.0116981685922	0.00030955109586695	0.00695593480414481	372.792704407371	87.7010007421284	345.665635726327	479.210887295591	293.501590200196	96.2245416263754	79.1774598578814
sgGTF3A_4	GTF3A	nuclear	chr13	27998914	-	GAACGCGTCGGCGATGGTCA	1	-6.33116820314319	2.20806668369532	21.6668671740155	3.24345362689219e-06	0.000137786715186865	95.3614727150122	1.00308243269999	88.4222885805533	122.583557599985	75.0785719644981	1.10057064894655	0.905594216453428
sgANKHD1_8	ANKHD1	nuclear	chr5	139781699	+	GCCGGGCCAGCGTCGGGAGT	1	-1.72565613981266	4.28147756494612	10.990126258758	0.000915985703533259	0.0172481219449757	345.91457459434	99.0699851530348	320.743351252638	444.660070489707	272.340302040674	108.69846215681	89.4415081492599
sgBCL2L13_1	BCL2L13	nuclear	chr22	18185074	-	AACTGCAGCAGTGCGCTCAA	1	-3.74418974134329	1.66710057750816	10.080651699858	0.00149834330103576	0.0256673991068989	62.2412163916001	4.29311426098225	57.7120994537277	80.0087238316292	49.0028258894434	4.71035619225532	3.87587232970919
sgGTF2H1_1	GTF2H1	nuclear	chr11	18354680	+	GGATGGAGCTCTGTACCTCA	2	-1.91349568897558	5.30889136828253	22.9234054121803	1.68586533767744e-06	7.69460440713986e-05	722.760694864662	181.79402535724	670.167447256125	929.0814701942	569.033167143661	199.462339225179	164.125711489301
sgGTF2H1_3	GTF2H1	nuclear	chr11	18357338	+	CTTCAGCTGGTCCTACATGC	2	-2.64457541246454	2.65977705489087	8.78867382760456	0.00303106517375955	0.0446070702422863	119.816829808916	18.0633682159688	111.09809864024	154.019991933458	94.3323988530492	19.8189223851707	16.307814046767
sgGTF2H4_1	GTF2H4	nuclear	chr6	30876841	+	ACCGAGTACACCTACAATGC	1	-1.27618291249311	5.04560938089294	9.73804411995675	0.00180492849671797	0.0295383490520576	555.264761474381	217.272886891942	514.859718289257	713.771798332573	437.162767801314	238.389343018905	196.15643076498
sgALDH1B1_8	ALDH1B1	nuclear	chr9	38395850	-	TTGATGAACAGCTGGTTGTA	1	-2.01899031622606	4.7878862321403	16.2969101392952	5.41521804748235e-05	0.00153497555172194	508.201787674793	118.780137148061	471.221383726172	653.274129878673	400.109849419534	130.324216994936	107.236057301186
sgSMARCC1_7	SMARCC1	nuclear	chr3	47823184	+	CCTTCCGTCGATAAACAGCT	1	-2.8813631499799	2.30676770473998	8.6471250868987	0.00327577834324171	0.0472231193841856	94.6194008053674	12.0697561866126	87.7342151408925	121.629652295365	74.494334979845	13.2427993611367	10.8967130120885
sgTMCO6_5	TMCO6	nuclear	chr5	140019158	+	TGGAGGAGCTACGGCGCCGC	2	-4.14655073217754	3.29732037103951	21.3810285708979	3.76478080931002e-06	0.00015591629910582	200.774049668342	10.6338289466575	186.164291026787	258.087428616516	158.070429361724	11.6673163073027	9.60034158601231
sgTMCO6_9	TMCO6	nuclear	chr5	140019387	-	ATCCCTCTCCAGCTTCCTCT	2	-2.3827046775144	3.83189051522251	15.2686927676975	9.32493015299611e-05	0.00246493970306804	269.015518686951	48.804443647531	249.44002172735	345.809249704051	211.79728462945	53.5476810934275	44.0612062016345
sgLHX9_4	LHX9	nuclear	chr1	197887033	+	AGGCCACATCCAAGGCATCA	1	-3.01581536684919	5.53035953230236	12.8715202225704	0.000333620487118324	0.00740222209475904	916.058543604522	107.265560446133	849.399559309963	1177.55852597299	721.217545530611	117.690554256894	96.8405666353713
sgPTGER3_3	PTGER3	nuclear	chr1	71513190	+	TGCCTGTGTAGGAGTGGTTG	1	-2.41292874667879	4.17208952473844	16.381418713921	5.17904623002754e-05	0.0014802645568186	342.020917364324	60.7858448337189	317.133024425419	439.654921746287	269.274805921267	66.6935383519162	54.8781513155215
sgPTGDS_10	PTGDS	nuclear	chr9	139872122	+	GCCCAACTTCCAGCAGGACA	1	2.93687599257383	2.69429491005127	11.6275913405207	0.000649806472558564	0.0128601234452869	22.236127561252	162.235099707014	20.6180675712813	28.5836989100552	17.5066162024195	178.002508214456	146.467691199572
sgSTIP1_10	STIP1	nuclear	chr11	63960653	-	AACGGTTGCTGTACAGCACG	1	-2.12288602199411	5.29511983646585	16.9019366306846	3.93614034163858e-05	0.00116542444840368	730.794620626597	158.966397483346	677.616767006876	939.408777159512	575.358317713404	174.416125271001	143.516669695692
sgTTC3_10	TTC3	nuclear	chr21	38467734	-	TTGCTCTTACCTATATTCAA	1	1.34470446833024	5.09981834931652	11.7733014177185	0.000600863160438162	0.0120451147686316	272.928629120759	657.333134691073	253.068386203849	350.83940480339	214.878096355038	721.218447295245	593.447822086901
sgWDFY3_7	WDFY3	nuclear	chr4	85781641	+	ACTCCGTGAAGAGCCGGCGG	1	-3.69203220977802	2.39300249320818	10.6732220879928	0.00108697612216669	0.0198309246741905	104.000887611277	7.51509199324481	96.4330377371609	133.689197890707	81.8804272059624	8.2454735545869	6.78471043190272
sgWDFY1_3	WDFY1	nuclear	chr2	224809964	+	GGCTGCTCTGCGGCCTGGAG	1	-3.38837224918725	2.4809735920352	10.2232489697445	0.0013868134010377	0.0240062495621886	109.677086207258	9.82161566680739	101.696195446504	140.985735976049	86.34932719922	10.776165124362	8.86706620925279
sgANKRD37_10	ANKRD37	nuclear	chr4	186318400	+	GCCTTGCTTGCTTTCTTCTC	1	-4.25218152148792	1.622421985715	10.8169176721818	0.00100576793645142	0.0185676444587298	60.4643079220363	2.89492234062724	56.064491578097	77.7245753644633	47.6038568235485	3.17627590236833	2.61356877888614
sgNCR1_9	NCR1	nuclear	chr19	55420644	-	TTCTCTCCCGAGATCACTTC	1	1.26703338246873	5.7310845522221	11.9758769308262	0.000538936981393064	0.0110471612324246	437.809532145671	999.059053457648	405.951373154573	562.7875542777	344.689669004739	1096.15624295224	901.961863963061
sgTSC22D3_7	TSC22D3	nuclear	chrX	106957867	+	GGGTGTTCTCACGCTCTAGC	1	1.26330945757246	4.86684751874829	9.78184145601634	0.00176243717829938	0.0290230057432684	240.343378971992	547.113786383675	222.854272368439	308.95230118809	189.223563359448	600.287030555521	493.940542211829
sgNOBOX_3	NOBOX	nuclear	chr7	144107265	+	TGGTGTCCCAGGTACCCTCC	1	-3.51923785667053	2.14121080892005	9.74866585337685	0.00179452907527257	0.0294046407048234	86.6957508729431	7.05950656047127	80.3871467600389	111.444100727844	68.2560051309462	7.74561039374124	6.3734027272013
sgEXOSC2_9	EXOSC2	nuclear	chr9	133569278	+	CTACGGACACAGGATTCATG	2	-2.41061189560307	3.91261440334363	15.5450098850506	8.05640175865017e-05	0.00216211530818871	285.324708870161	50.7753014750602	264.562438357855	366.774095331041	224.637592921586	55.7100839104988	45.8405190396216
sgEXOSC2_10	EXOSC2	nuclear	chr9	133570884	-	CTTCTCCCATATACGTTCCA	2	-2.19067830792508	3.98949647802125	13.9097705947914	0.000191798835732278	0.00459151096683595	295.671375419285	61.305375518662	274.156207302548	380.074342892053	232.783576063253	67.2635615169482	55.3471895203759
sgEXOSC4_5	EXOSC4	nuclear	chr8	145133692	+	AGCTGCGCAAGATCCAGGCG	2	-1.40688677545675	4.70814747353368	9.99150620503824	0.00157263918634911	0.0267318262726004	447.345356711375	159.860025236871	414.793302789217	575.045495211632	352.197272133275	175.396603489492	144.32344698425
sgEXOSC4_10	EXOSC4	nuclear	chr8	145133723	+	GTTCGCGCAGGCTGACGGCT	2	-2.60055148892904	3.67665741732046	12.5990075823582	0.000385951626612816	0.00838007396022444	245.292272246733	38.2400319833612	227.443048703734	315.313915858339	193.119852178127	41.9565286398072	34.5235353269152
sgEXOSC5_6	EXOSC5	nuclear	chr19	41903103	+	AGCCATCTGGCCGCGACAGC	1	1.01574070180906	5.98578438893915	9.85305563686711	0.00169549902952092	0.0281668513210274	579.798848451617	1111.5035914746	537.60852928177	745.309436946071	456.478579127009	1219.52911256048	1003.47807038873
sgKPNA6_3	KPNA6	nuclear	chr1	32620204	-	TTCGATAATTGTCTTTCCCT	1	-3.15465675052872	3.99206822886712	15.519682934408	8.16506222863907e-05	0.00218904986436715	315.834185913519	33.5153858582458	292.851827214419	405.992871321076	248.657859205061	36.7727005889414	30.2580711275503
sgNFKBIL1_7	NFKBIL1	nuclear	chr6	31515998	+	TTACTTGTCTGCAGGACGGC	1	1.45187761670705	4.33439267112447	9.04378990487639	0.00263588640355546	0.0401022602146463	152.644649059006	396.084314628985	141.537130510862	196.218908931642	120.177907734514	434.579210021067	357.589419236903
sgMUL1_6	MUL1	nuclear	chr1	20834453	+	TGACCACAGAGGTGGTGCCC	1	-1.54474376477569	4.45737282722689	8.87344735578919	0.00289348223745556	0.0430529920509392	382.451771008858	124.19415303419	354.621839423054	491.627251193871	301.106222409651	136.264413715524	112.123892352856
sgPPIL2_10	PPIL2	nuclear	chr22	22035597	-	CGGTAAACAGCACTGGGCAG	1	-2.56451634032841	3.59429367000843	14.7414438506805	0.00012330582020405	0.00313082853012806	230.749487416918	36.8789800991025	213.958501114691	296.6197173409	181.670243795164	40.46319797557	33.2947622226349
sgPPP1R7_4	PPP1R7	nuclear	chr2	242089936	+	GCAACAGTCGCAGGAGATGA	1	-2.53784178859044	3.63556945910662	14.264063583756	0.000158869244288478	0.00390235524541372	237.272255646634	38.6344003542214	220.006625984528	305.004488593209	186.805652362164	42.3892251358204	34.8795755726225
sgPWP2_8	PWP2	nuclear	chr21	45533662	-	GCACTTGACGTTGTACCGAG	1	-3.82744129937852	3.06675965756679	14.9295527379162	0.00011160100357764	0.00286436327401557	169.680611158447	11.2202531051744	157.333433924777	218.117992301808	133.590407248754	12.3107342315502	10.1297719787987
sgMORF4L1_8	MORF4L1	nuclear	chr15	79165394	-	AAGGCGCACACTCACCCTCC	1	-6.09510196370815	2.8517399609321	32.4311912506237	1.23488392630066e-08	1.03420548761072e-06	150.598492408752	1.97032647740549	139.639866881655	193.588652136587	118.566958208013	2.16181982575234	1.77883312905863
sgEIF6_1	EIF6	nuclear	chr20	33872271	+	ACGAAGCTCGGACCGCCATG	2	-4.71015306084051	1.17940534182181	12.7840571689	0.000349585913192431	0.00769818528875587	44.188150205031	1.48465904439483	40.9727037348386	56.8021917203727	34.7895551598817	1.62895103601389	1.34036705277577
sgEIF6_5	EIF6	nuclear	chr20	33872209	+	CGCTACCAGACAGTAGGTGT	2	-3.26722974434213	2.41390125585092	9.97058217502579	0.0015906118993954	0.026933204440276	104.263103846883	10.1574901256689	96.6761732403696	134.026266919802	82.0868713804779	11.1446827646907	9.17029748664708
sgPOU3F4_1	POU3F4	nuclear	chrX	82763333	-	ATTCGAGGCAGCTGTGGCCA	1	-4.48898466870119	2.21040098044366	15.0264332021874	0.000106015808911671	0.00274735074155088	93.5798453516794	3.83693064629318	86.7703051916808	120.293343173793	73.6758876895641	4.20983671300799	3.46402457957836
sgACRC_3	ACRC	nuclear	chrX	70800703	+	GCAAGAGCCGGAGGAGGACG	1	-3.68027692916881	3.17641838006294	20.5265915164349	5.88085667018041e-06	0.000227482228469251	181.822629964347	13.3346876004134	168.591912430183	233.726097119163	143.149880343695	14.6306677372306	12.0387074635963
sgSH3BP4_1	SH3BP4	nuclear	chr2	235943638	+	GTTTCGAGATGGCGGCTCAG	1	-4.23772409823211	4.01749514192903	24.2263950463041	8.56503806356641e-07	4.2543957035898e-05	333.237320882552	16.6316290938456	308.988585368699	428.363941493957	262.359435784999	18.2480344866398	15.0152237010514
sgTRAK1_4	TRAK1	nuclear	chr3	42226175	+	GAAAGAGCGGGATTTAGAAT	1	-4.0199574783439	2.40428889137088	11.8156667040861	0.000587343968390439	0.0118010062681707	106.960288592842	6.13859420983078	99.1770914956376	137.49339564853	84.2103786343577	6.73519582528031	5.54199259438125
sgTFEC_10	TFEC	nuclear	chr7	115582076	-	AGTGATATGCGCTGGAACAA	1	1.92091967102104	4.00709131275254	10.618456051046	0.00111964493311777	0.0203145481296972	97.2758201871747	349.538926346773	90.1973344120378	125.044378694071	76.585747455415	383.510138808906	315.56771388464
sgTNFAIP3_9	TNFAIP3	nuclear	chr6	138192558	-	TTCTGTCGATGAGGGCTTTG	1	-6.82952915107986	2.6903220813241	27.9406862404071	1.25091615283238e-07	7.78311769525262e-06	134.720694920627	1.00275930022382	124.917451722293	173.178345463124	106.066287576462	1.10021611166487	0.905302488782778
sgIPO7_7	IPO7	nuclear	chr11	9430070	+	CCTGATCGAGAAACAGCACC	1	-1.35524691978194	5.14084096238	10.5770366209244	0.001145010553047	0.0206927920777701	600.271069172044	222.356793737383	556.591044514481	771.625700489755	472.596462511897	243.967347850482	200.746239624284
sgNR6A1_1	NR6A1	nuclear	chr9	127533391	-	TAGGCACCACCGCATGGAGC	1	-1.5369626333184	5.64733288077307	12.1474290180068	0.000491555793676227	0.0102493739555517	875.340558895253	285.891756698989	811.644506961503	1125.2171004281	689.160069296156	313.677187379058	258.106326018921
sgPYGO1_5	PYGO1	nuclear	chr15	55880987	+	AAAGATGAACGTACCATGCG	1	-1.88406415704858	5.04006282815029	19.0295820093561	1.28707569930183e-05	0.000447946491072315	597.400512284551	153.345913846273	553.929369917116	767.93570844639	470.336458490148	168.249394479796	138.44243321275
sgNXT1_10	NXT1	nuclear	chr20	23334911	-	TGGCTTCATCATGAACAGGC	1	-4.32107305414586	3.59549429376747	31.497500907219	1.9969710779113e-08	1.56791946447554e-06	248.737173831194	11.6818479127338	230.637274562043	319.742206233709	195.832040697829	12.8171908101372	10.5465050153305
sgMAK16_3	MAK16	nuclear	chr8	33345881	+	ACTTTGTCTTGCAGGTTATC	2	-4.53007671894163	5.18474464732555	81.2400089799149	1.99903668448864e-19	1.70118021849983e-16	758.343325047614	31.000920832026	703.160830274599	974.821592199512	597.047552668732	34.0138581294922	27.9879835345597
sgMAK16_5	MAK16	nuclear	chr8	33346042	-	TCGGCAGAAGCTCTGAGTCT	2	-4.77458963218808	3.52983016815384	31.1402873844721	2.40037396966967e-08	1.86247840276046e-06	239.602065171608	8.18125562796599	222.166901872576	307.99937040418	188.639923238067	8.97638072619018	7.38613052974181
sgUSP10_10	USP10	nuclear	chr16	84778631	-	ACTGTTCGGGACTGCTGAAT	1	-6.34082615245127	4.45683623809656	76.4146625379814	2.29937667460602e-18	1.59631200138899e-15	466.037354212532	5.33335725606842	432.125136601533	599.07334930308	366.913576732983	5.8516989880637	4.81501552407313
sgUSP15_3	USP15	nuclear	chr12	62654200	+	GGAAGGCGGAGCGGCGGATC	1	-3.45220374246594	1.8897111766203	9.05578778076956	0.00261864552674905	0.0399782914590084	72.1070034131839	6.13735655601397	66.8599811113842	92.6908189922582	56.7702101359095	6.73383788557374	5.54087522645421
sgPIK3C2A_9	PIK3C2A	nuclear	chr11	17190978	+	ATAGTTTCTCAAGTTCAGCT	1	1.26360794091523	5.2146989577334	10.8669260782548	0.000978968836474692	0.0182033068186905	306.255522145123	697.252643459668	283.970175664465	393.679862216308	241.116528554596	765.017678782953	629.487608136383
sgTSN_8	TSN	nuclear	chr2	122518999	+	GAGGTTTGTGTTGCAGCGCT	1	-3.00462721429983	3.04313957377798	14.0835317311294	0.000174868146035423	0.00424397107687259	160.946410112256	18.9056125200852	149.234795937769	206.890508009118	126.71392638988	20.7430232667481	17.0682017734223
sgCAD_3	CAD	nuclear	chr2	27440430	-	CCGACCCGTCCTCCAACACT	1	-1.17482143307495	5.7276849423935	9.78917612781949	0.00175542095970854	0.028934235654247	878.807879493671	368.956231130737	814.859520465655	1129.67420959591	691.889908419449	404.814585014148	333.097877247326
sgPGR_6	PGR	nuclear	chr11	100962492	-	CAGGCTGGCATGGTCCTTGG	2	-3.30301169568201	3.33894273733818	18.2473167460934	1.93999042230384e-05	0.000645383194587611	201.115352799291	19.2093110583586	186.48075849608	258.526160851039	158.339139050754	21.0762378525643	17.3423842641528
sgPGR_8	PGR	nuclear	chr11	100922251	+	AATACTGAATGAGAGTTATC	2	1.1596485381673	5.33987078792598	10.3274052965701	0.00131069336603714	0.0230362436305302	349.089180489646	739.485854182497	323.68695007313	448.740906004774	274.839685391033	811.355477768435	667.616230596559
sgAKIP1_7	AKIP1	nuclear	chr11	8933082	+	GGAGAGGGCCAAGAGGAGGG	1	-5.81302970577146	2.20840346036873	22.040587273697	2.66945532461023e-06	0.000116017958679642	95.1724768329215	1.48662125342454	88.2470453932265	122.340610559227	74.9297745463107	1.63110394946825	1.34213855738082
sgDDX39A_4	DDX39A	nuclear	chr19	14523887	+	AGTCCCGGAAGCCAGAGCTG	1	-3.71279405971899	2.3196044171986	11.6249510547964	0.000650729528651381	0.0128687374028127	99.2882658862684	7.06873499858352	92.0633401404702	127.63130133954	78.1701561787953	7.75573573119194	6.38173426597509
sgSFN_6	SFN	nuclear	chr1	27189741	+	AGAGCAGGCCGAACGCTATG	1	2.6000694123938	2.85806819142933	9.95491881439473	0.00160420200933373	0.0271284956463034	30.2422747281496	174.451572798622	28.041630096636	38.8752975446561	23.8098965431567	191.406283696875	157.496861900369
sgALYREF_10	ALYREF	nuclear	chr17	79849252	+	GATGGCCGGCCGGTTCCGGA	1	-3.15010817918923	2.8880921191876	10.9854804688164	0.000918284725543419	0.0172667636098082	145.368628109683	15.4169583819709	134.790564987258	186.865859867418	114.449459474371	16.9153115816777	13.918605182264
sgTCERG1_10	TCERG1	nuclear	chr5	145834728	+	GAGGCCCTCCTCCACCACCA	1	-1.63561189482859	4.34506718289401	8.82423340390589	0.00297256242754784	0.0440557131467077	357.69099764038	109.050990273914	331.662837365605	459.798215819113	281.611939736421	119.649507579325	98.452472968503
sgRANBP3_5	RANBP3	nuclear	chr19	5941835	-	TTGTTTCAGAGGTCAGCTGG	1	-1.29942949170838	6.8430147317374	11.6201187658021	0.000652422350567484	0.0128925498354463	1943.86109300783	748.639898153217	1802.41182977652	2498.75973469089	1530.4117145561	821.39919081226	675.880605494174
sgNOP58_4	NOP58	nuclear	chr2	203130701	-	TCTCCCACCTACCTTAAAGA	1	-3.2684571458179	3.14909018855343	12.0096813811103	0.000529249045414421	0.0109164339852055	175.62456689582	17.1709966367356	162.844864847103	225.758722040553	138.270113799804	18.8398224268406	15.5021708466306
sgCBFA2T2_1	CBFA2T2	nuclear	chr20	32194793	-	TTCACTTCCACAGGCGATCC	1	-2.49828940043201	4.84052803813097	27.9224743609496	1.26274529074135e-07	7.83823141530528e-06	549.088737634123	92.0301314410611	509.133106202259	705.832753846298	432.300352853812	100.97441464516	83.0858482369619
sgSHMT1_10	SHMT1	nuclear	chr17	18256973	+	ATATTCACATACCTCTGGCC	1	-5.76290912607867	1.65755788839524	16.9783910338331	3.78076797926823e-05	0.0011257386011408	64.2865651337481	1.00331516547351	59.6086139640118	82.6379420914441	50.6131393457883	1.10082600070154	0.905804330245488
sgRUNX1_8	RUNX1	nuclear	chr21	36259270	+	CGCTCCTCAGCTTGCCGGCC	1	1.10152456306767	5.40349233474309	9.38474224928887	0.00218798814255031	0.0346674565697416	373.647693879324	760.239128360307	346.458410037272	480.309943845354	294.174727755347	834.1257344144	686.352522306214
sgESR2_5	ESR2	nuclear	chr14	64749609	+	TGTATATGGAGCCGTGCTCC	1	1.78232535156006	3.61571120167011	9.23225112006704	0.00237789119001738	0.037119022179792	79.0948698148008	258.223924815968	73.3393602771471	101.673456310618	62.2717928566375	283.32035657655	233.127493055385
sgRPP38_6	RPP38	nuclear	chr10	15145399	+	CATCATCCGCTGGAGCGCTC	1	-2.68859237149175	3.67129039600336	14.9526856839275	0.000110241033325527	0.00284288240484919	245.765245171791	36.0384913405098	227.881604729344	315.921904621005	193.492226165023	39.5410232585961	32.5359594224235
sgPPIE_2	PPIE	nuclear	chr1	40204581	+	ACCAAGCGCGTCTTGTACGT	4	-3.53291408673294	2.01494951135922	8.83432900514312	0.00295616309737792	0.0438372898661758	79.8967673238027	6.43358321187805	74.0829059768334	102.704265154959	62.903130839616	7.05885440689996	5.80831201685615
sgPPIE_5	PPIE	nuclear	chr1	40205834	+	AGGTGGACTGGCAGAGGAAG	4	-2.93211039314223	4.05437495765459	22.9057043892889	1.70146164885286e-06	7.75237646949696e-05	326.132307312514	40.4046227469232	302.400583501991	419.23071593216	256.765622503393	44.3314930332567	36.4777524605897
sgPPIE_7	PPIE	nuclear	chr1	40205913	+	ATTCCTCTGGATTATGAAAC	4	3.51719107555017	1.1460890276138	9.02147494208175	0.00266825998066521	0.0405013616512825	4.98872514615154	55.3951992599947	4.62570975429821	6.41281703074507	3.92764865341134	60.7789832725843	50.0114152474052
sgPPIE_8	PPIE	nuclear	chr1	40207571	+	TGCAGCAGCTATCGACAACA	4	-2.41162370875901	5.0412405770073	31.0032724215058	2.57593752796903e-08	1.96973356305365e-06	627.322024213382	111.674408493015	581.673578214364	806.398677574058	493.893816851725	122.527892244166	100.820924741865
sgCORO1A_10	CORO1A	nuclear	chr16	30196633	-	AGCACAGAAGCCACTGTCCC	1	-1.83685109924668	4.69985028744816	15.0955460890986	0.000102204143586337	0.00267219773235991	468.984074764443	124.372215512598	434.857432649289	602.861246849354	369.233544794687	136.459781843831	112.284649181365
sgTSEN34_2	TSEN34	nuclear	chr19	54695211	+	GAGGATGCTGGTGGTGGAGG	1	-3.73795860538479	3.62364567434408	21.6530090662459	3.26697109409388e-06	0.000138340231835138	249.895170039984	17.6447910394981	231.711006668246	321.230766455352	196.743736996355	19.3596642626825	15.9299178163136
sgCOG3_2	COG3	nuclear	chr13	46039188	+	GTTGCTGCTGCCTGAGGCGG	1	-2.33837885675831	3.30151811026132	8.53537840770115	0.00348308907871936	0.0495452236706863	184.278381110805	34.4461096102003	170.868965524813	236.882872109548	145.083305698054	37.7938801154547	31.0983391049459
sgCRCP_1	CRCP	nuclear	chr7	65610437	+	AGCTCCAGCTGCTGAACCAC	1	-6.24174630583203	2.61720227692012	24.2737514134344	8.35701741001433e-07	4.17550144495432e-05	128.136360593983	1.48645784054018	118.812240745935	164.714433327457	100.882407708556	1.6309246547081	1.34199102637226
sgNFAT5_4	NFAT5	nuclear	chr16	69681001	-	ACTGAGGTAGAATAAATGGT	1	-1.81552558385324	7.05747121082791	23.1893630027519	1.46807122410693e-06	6.82139572718018e-05	2410.18159725306	649.05397889486	2234.79951238525	3098.19706262552	1897.5482167484	712.134651616717	585.973306173003
sgPCBP1_2	PCBP1	nuclear	chr2	70314876	-	TTCAGTCACACCGGCATCCA	1	-3.24444085073872	5.61386481727515	48.9271264579892	2.65651215505411e-12	5.69767863109613e-10	982.697344841736	98.1939335979159	911.18924382195	1263.22017839177	773.682612311489	107.737268343523	88.6505988523087
sgPAK1IP1_7	PAK1IP1	nuclear	chr6	10695269	+	CACCCGGAGCCCGAGGCTTG	2	-4.36086604205739	1.70642334478949	10.3071873653433	0.00132513092117958	0.0231818825143492	65.123426639608	2.89112290136777	60.3845794295856	83.7136958281064	51.2720046611321	3.17210720077901	2.61013860195654
sgPAK1IP1_9	PAK1IP1	nuclear	chr6	10697549	+	TCAGCAGCAATGGACTCTTG	2	-1.70699254276075	4.72606537701861	14.2524680160221	0.000159851051805918	0.00391917341792929	470.597444222271	136.566204440057	436.353401783631	604.93517211742	370.503758765762	149.838887956792	123.293520923321
sgRBM28_1	RBM28	nuclear	chr7	127983842	-	GGGTTTCCCGGTCTCATGGC	2	-3.0095325364208	4.49148131583278	33.1198138044629	8.6651206103969e-09	7.74896768891121e-07	444.440998547851	52.2145299118974	412.100286538893	571.312052909484	349.910656195175	57.2891890000463	47.1398708237485
sgRBM28_8	RBM28	nuclear	chr7	127983780	+	GTTCCTCCAGCTGCTCACTG	2	-2.23588872559492	4.33338030830049	14.9417615260626	0.000110881166037819	0.00285381077194507	377.484533624912	75.875566972655	350.016053827397	485.242055866744	297.195491180595	83.24981004553	68.5013238997799
sgAFAP1L2_8	AFAP1L2	nuclear	chr10	116093045	-	TCCTTCTGCAGGCTCTGATG	1	-1.94683984371447	6.92304860961563	9.46965171386	0.00208899030729547	0.0333997898768253	2225.66926574893	547.203609653256	2063.71362037427	2861.01345615545	1752.28072071707	600.385583626406	494.021635680106
sgFGF12_3	FGF12	nuclear	chr3	192078267	+	TCTGCAGGAAGTATCCCTGC	1	-3.34855922692261	4.89937935196786	39.3082025062462	3.61917754599686e-10	4.82209711317894e-08	600.422727072649	55.7712888371591	556.731666699425	771.82065097096	472.71586354756	61.1916244838232	50.350953190495
sgCREB3L4_5	CREB3L4	nuclear	chr1	153941048	-	CTGTCGAGAAGATATCCTCT	1	-3.34620066884528	1.98615958528163	8.91270543644902	0.00283193409944714	0.0424725716188261	76.8774782498926	7.05903650112983	71.2833220127807	98.8230835250489	60.5260292118483	7.74509464997225	6.37297835228742
sgHNRPDL_9	HNRPDL	nuclear	chr4	83350703	+	GGAGCGAGCGAAGGGAGGAG	1	-4.28386601207962	2.17181675846548	14.3095668235262	0.00015507475803774	0.00383773657766755	90.7203480245616	4.3022241760504	84.1188853818237	116.617567775973	71.424590915888	4.7203514875686	3.88409686453221
sgCCT4_2	CCT4	nuclear	chr2	62115621	+	GGGTGCCACATTCTCGGGCA	1	-2.5859075628101	5.14611657157987	37.0993604811796	1.12260533795741e-09	1.30464543703323e-07	683.648537818326	107.846899420932	633.901371042155	878.80427522598	538.239967186842	118.32839277534	97.3654060665235
sgCCT5_3	CCT5	nuclear	chr5	10250477	-	AGGGCGCCCATATTCATCGA	1	-2.19022275867915	3.83851473170712	12.7200172467178	0.000361762433136729	0.00793321259233587	266.025742660244	55.1666333367473	246.66780322969	341.96600597735	209.44341877369	60.5282033383785	49.8050633351162
sgDCTN4_10	DCTN4	nuclear	chr5	150133100	-	CATGAAGAAAGCCTATTACC	1	-1.76929625308135	5.77082454036521	19.196949618415	1.17901641018976e-05	0.000415268783941469	981.358603711753	272.833286041705	909.947919090276	1261.49927742677	772.628614618211	299.349581733675	246.316990349735
sgRNF20_7	RNF20	nuclear	chr9	104297798	+	GTGGAAACAATTAAGCTAGG	1	-2.93709894738204	3.17147689560739	13.985216091341	0.000184253727963148	0.00443697166894593	175.307878195821	21.5952831097981	162.551220686371	225.351630723773	138.020783177317	23.6940992799177	19.4964669396784
sgCNOT6_6	CNOT6	nuclear	chr5	179956364	-	TATTTCAAGCTCTGCCCAGT	1	-5.33029188269942	1.28207013947256	11.293718308661	0.000777697704476475	0.0150083709888763	47.6315409811646	1.00407664161813	44.1655287220619	61.2285400089199	37.5005542125121	1.10166148367613	0.906491799560122
sgNOS3_6	NOS3	nuclear	chr7	150690956	+	CCTTGGGCTGTGCGGCAAGC	1	2.2242731044146	3.28320329658107	9.02368349009133	0.00266503799648965	0.0404757440330417	50.1348810713394	222.532271328997	46.4867078478312	64.4464887821459	39.4714465840412	244.159879870366	200.904662787628
sgIMP3_4	IMP3	nuclear	chr15	75932412	+	CGCGCAGCTCGTGCAGGTTG	1	-3.59641222762167	2.04357037002935	10.6311135993399	0.00111200731821116	0.0202176878440584	80.732947727781	6.21795442156941	74.8582399023793	103.779143360976	63.5614599199879	6.82226894797336	5.61363989516547
sgRNASEH2B_10	RNASEH2B	nuclear	chr13	51504844	-	AGCAGAAATAGAGGATCCAC	1	-1.21299212995994	6.69197214691648	14.9675078630541	0.000109378427626392	0.00282339755304487	1727.77178156903	706.502574075465	1602.04672517797	2220.98511773775	1360.28350179138	775.16659756437	637.83855058656
sgNEIL3_8	NEIL3	nuclear	chr4	178231193	+	AAGCGCTCTGCGGAGTCTGC	1	-2.54857330410991	4.62562043639844	10.522835487319	0.00117908432271778	0.0211457671771704	473.95764103469	76.6989315392295	439.469086596125	609.254577719864	373.149258788082	84.1531962935728	69.2446667848862
sgMXD3_10	MXD3	nuclear	chr5	176738459	+	CAGGGACGCATAACCATGCT	1	-4.85166301879759	0.814561568866151	9.28981709678791	0.00230431167008435	0.0361200511993436	34.1500072880319	1.00418852105525	31.6650080318547	43.8985395909617	26.8864742412793	1.10178423652346	0.906592805587043
sgRRP9_8	RRP9	nuclear	chr3	51972197	+	CCTCAGGCTTCCTTGGAGCT	1	-3.38616097857863	5.98571957618573	35.8227008166075	2.16115056216898e-09	2.31761434880406e-07	1279.98471248559	115.951066111336	1186.84385217428	1645.37181801909	1007.7384672634	127.22019239506	104.681939827612
sgATRAID_5	ATRAID	nuclear	chr2	27438221	-	CCTGATGAAAGTTTGGACCA	1	4.0301282484975	1.80339218776465	15.3144735145299	9.10164879331093e-05	0.00241603857468847	5.95019392785944	93.9887133737248	5.51721517736814	7.64874869609701	4.68461791011317	103.123348489854	84.8540782575956
sgPDCD6_5	PDCD6	nuclear	chr5	311426	-	GAATGAGGATGTCGTGGAAC	1	-2.54172184348802	5.62867055665935	31.6840208067589	1.81408676905046e-08	1.44148864621446e-06	953.229247159838	155.095089035958	883.86545610177	1225.34005608759	750.48222929015	170.168569625204	140.021608446712
sgDUT_5	DUT	nuclear	chr15	48626618	-	AGGTGGTATTGTGTAATCAT	1	-3.90016618442867	2.74267514807144	15.818904253318	6.97026113028641e-05	0.00189961217849262	134.486057669545	8.42494008132505	124.699888359059	172.876728172995	105.881556476582	9.24374853986993	7.60613162278018
sgNAT10_8	NAT10	nuclear	chr11	34133750	-	CTGCAGCACACACATGCCGA	1	-3.78424975528182	2.59908957787726	15.1457149830314	9.9523929529778e-05	0.00261247839296027	121.245878111118	8.23153408164349	112.423159147123	155.856979344397	95.4574958418326	9.03154567434197	7.43152248894501
sgMED18_2	MED18	nuclear	chr1	28657185	-	ACAGGCATCATGGTGACTGG	2	-1.7283770153396	4.51757426158226	10.6234590792543	0.00111661976380291	0.0202736035711526	407.861666514489	116.605934241531	378.182728839214	524.290708464846	321.111562239407	127.938706267427	105.273162215634
sgMED18_8	MED18	nuclear	chr1	28660967	-	TGTCACACAAACCACGAAGG	2	-2.43109105785937	3.82858935745918	10.0339471648811	0.00153681361474208	0.0262412168093922	269.423313350038	47.2629798873187	249.818142328412	346.333454282151	212.118343439551	51.856404568588	42.6695552060495
sgTOPBP1_10	TOPBP1	nuclear	chr3	133375669	-	AAATATGTACAAATGATGGG	1	-3.78001262119645	3.18415513815371	21.893382083798	2.88226207924696e-06	0.000124650747397728	183.524249802107	12.5528938154601	170.169710214394	235.91346490467	144.489574287257	13.7728924784889	11.3328951524313
sgSLC30A9_7	SLC30A9	nuclear	chr4	41992723	+	GCCGGCTCCGTCTGCGATGC	1	-1.18427878576884	6.95031887997824	11.6802679435872	0.000631664356225408	0.0125985563834806	2057.68017618284	858.335029947365	1907.94862080901	2645.06985072756	1620.02205701197	941.755443149371	774.91461674536
sgSNRNP200_2	SNRNP200	nuclear	chr2	96971135	+	TGTACTCGTATTGCAGACTA	2	-2.21154369147139	4.4073064872541	18.0942497654874	2.10235374228085e-05	0.000689828284516306	396.713707164008	81.1046330575272	367.845974899618	509.960429388242	312.334717204162	88.9870819454292	73.2221841696252
sgSNRNP200_3	SNRNP200	nuclear	chr2	96971132	-	TCTGCAATACGAGTACAAGG	2	-5.73214140989654	3.41698888694137	40.2957004688633	2.182888473148e-10	3.04691961958293e-08	224.002820137146	3.87825524069927	207.702769694185	287.947132348746	176.358558368507	4.25517758849371	3.50133289290482
sgFOXI2_7	FOXI2	nuclear	chr10	129535792	+	CTCGCCTGGCTGAGCCTCTC	1	3.00985113802803	2.08600537087591	8.64809576802205	0.00327403359065089	0.0472231193841856	13.7333001190709	105.706348756604	12.7339667867847	17.6536366129232	10.812296957505	115.979804905646	95.4328926075616
sgNONO_6	NONO	nuclear	chrX	70514112	+	CTGGACAATATGCCACTCCG	1	-1.95038775208017	4.62016321966331	13.8903589308539	0.000193789993544702	0.00463497173137151	449.059048838793	110.063043109897	416.382294396778	577.248381467781	353.54647065182	120.759920452839	99.3661657669545
sgHERC4_1	HERC4	nuclear	chr10	69832855	-	AATTACAAGCATGTTGTGCT	1	-4.89313507544477	1.68872072253744	13.7881154374688	0.000204626576587484	0.00483993991423285	65.0370669514976	1.95913287125816	60.3045038912532	83.6026837233182	51.2040132399215	2.14953832826019	1.76872741425612
sgAPTX_10	APTX	nuclear	chr9	32989769	+	ACATTTCTTATCAGTGATCT	1	1.40277687177797	4.53394937178714	10.0030144245605	0.00156284200954444	0.0265995710024464	179.403977388667	449.902731382702	166.349258348467	230.617010934942	141.245662882594	493.628165441892	406.177297323513
sgCLCC1_2	CLCC1	nuclear	chr1	109493015	-	GAATGTCTGTTGCTGGTAGC	1	1.25510452234531	4.88197902602108	9.53873413500279	0.00201180447832852	0.0324211447420798	243.712191624436	551.633353933942	225.977946070694	313.28278212622	191.875846676394	605.245848724	498.020859143884
sgAPEX2_9	APEX2	nuclear	chrX	55032950	+	GAATGCTTTGAAGAGGACCC	1	-4.26535085545496	1.61896783954792	11.2256697679895	0.000806736544052192	0.015478194013557	61.0481302498158	2.89635008821788	56.6058308095177	78.4750568315375	48.0635031083922	3.17784241080387	2.61485776563188
sgESRRA_9	ESRRA	nuclear	chr11	64074780	-	TGGCCTGGGAGGCAGCGAGT	1	-2.74232256667376	5.26025175593693	34.8632398897373	3.53696136978474e-09	3.56139610291188e-07	747.942040470775	105.862326087668	693.516417701292	961.451135234682	588.85856847635	116.150941461201	95.5737107141342
sgNVL_6	NVL	nuclear	chr1	224492461	+	CACATCTTCAAACTTCACGT	3	-3.01784923221211	2.39384157658081	9.95790643065582	0.0016016007960931	0.0271018797958512	101.488353006468	11.7730682474274	94.103333155532	130.459429917524	79.9022959463479	12.9172767249913	10.6288597698636
sgNVL_8	NVL	nuclear	chr1	224491522	-	CATACACATGCGTCACCCGG	3	-4.46731841281535	4.23349679259695	33.2979464990786	7.90660859966528e-09	7.14329594067704e-07	389.808949945759	16.5910644264726	361.443657297464	501.084625774066	306.898566765746	18.2035273944611	14.9786014584841
sgNVL_10	NVL	nuclear	chr1	224491470	+	CCATGAAGGAGAACTCCACG	3	-1.74680449294707	5.12574064155861	15.7926634210652	7.06760326073111e-05	0.001922169501251	624.667533186371	176.366483297251	579.2122469771	802.986430002329	491.803922579683	193.507301740305	159.225664854197
sgMAPT_5	MAPT	nuclear	chr17	44039789	+	CACCATGCACCAAGACCAAG	1	-4.86757853082974	1.31225297697947	13.7538032434612	0.000208398447442075	0.00490433491701104	49.3028876971038	1.48484400577126	45.7152562737387	63.3769928441143	38.8164139734585	1.62915397353472	1.34053403800779
sgXRN2_3	XRN2	nuclear	chr20	21284048	-	CTGAGCCAGCGGAAGAACGC	1	-3.12953897987657	3.24001269674208	16.4684417539839	4.9466639126439e-05	0.0014230964087182	186.08843614963	20.0514344503758	172.54730798779	239.209629234766	146.508371226334	22.0002060707602	18.1026628299913
sgFBXO7_4	FBXO7	nuclear	chr22	32875224	+	AGGCAGCCCAGTCTGGTGTT	1	3.4849665643703	1.52445117639524	10.6887226218829	0.00107790608704455	0.0197063343605837	6.80683858992143	73.5170658156479	6.31152423492858	8.74993292999008	5.35905860484564	80.6620893714458	66.37204225985
sgIDE_6	IDE	nuclear	chr10	94239098	+	ACTCGTTGAGTGAGTCTTTG	1	-2.69272716107049	3.05554949911526	11.3430844556991	0.000757294407467272	0.0146360320610946	159.350569196491	23.263903139213	147.755079843156	204.839115017289	125.457512729028	25.5248902186796	21.0029160597464
sgMSC_4	MSC	nuclear	chr8	72756370	-	TCCGGAGGAGATGGAGCTTC	1	-1.41312950052396	5.21306014351874	12.0990608694619	0.000504472251913174	0.0104462185853387	636.424849873203	226.477371454959	590.114017046475	818.10001483138	501.060517741754	248.488398907532	204.466344002385
sgAQR_4	AQR	nuclear	chr15	35261741	-	CAATGCGGAGTTCGTGACCC	1	-1.95743350982955	4.54702522142369	12.6898919745016	0.000367637508945976	0.00804199429809602	426.867307350412	104.108896705973	395.805383049626	548.721739171529	336.074799830081	114.227098664653	93.9906947472929
sgCBLB_3	CBLB	nuclear	chr3	105586371	+	GGATTTCCTCCTCGACCACC	1	1.32361838814114	5.17218089748953	10.8653310114163	0.000979812368767659	0.0182033068186905	289.710996988837	687.615247127112	268.629548719984	372.412502404019	228.090939842509	754.44363701918	620.786857235043
sgNOL6_8	NOL6	nuclear	chr9	33472343	-	ATCCTCCAGGAAGCGTACAT	1	-1.82784500704742	4.64833104269709	15.150572380016	9.92682143714042e-05	0.00260836131805978	452.036543574373	120.626221025842	419.143125278065	581.075838060376	355.890667384679	132.349719251924	108.902722799759
sgRELA_5	RELA	nuclear	chr11	65429505	-	CATTGAGCAGCCCAAGCAGC	1	-3.69341726119387	3.6055350265591	18.3476633986194	1.84044560612218e-05	0.000617720044975944	246.01240149015	17.9173538174003	228.110776182807	316.239614697467	193.686813590176	19.6587170459589	16.1759905888418
sgHDGF_2	HDGF	nuclear	chr1	156715130	+	GTTGATTTCACGGCAGCCTC	1	-3.19809001040199	3.7388152840061	17.404537388697	3.02103938809531e-05	0.000934326378632384	264.729126144244	27.2376589556026	245.465537823212	340.299254606499	208.42258600302	29.8848499538205	24.5904679573848
sgFOXP1_6	FOXP1	nuclear	chr3	71096089	+	TACCTTGAGCAAGAGGTTGA	1	-2.40617113521338	3.63630326146468	10.2369747572999	0.00137653163718954	0.0238909744215113	234.625276679621	41.8637423962212	217.552260175945	301.601897489793	184.721672373125	45.9324225351284	37.7950622573141
sgCOPS5_8	COPS5	nuclear	chr8	67974099	-	AAATCCTGGCGGCGAAGCCC	1	-4.7377141544786	3.95414925233758	34.0413686432827	5.39527072062444e-09	5.23478543314961e-07	322.195127241664	11.3323276054893	298.749900867729	414.169620226991	253.665860630274	12.4337010999957	10.2309541109829
sgNUDT6_2	NUDT6	nuclear	chr4	123818789	+	TCAGGCTCTGACAGGCCTCC	1	3.18266232991408	2.28802221548675	12.9025318343651	0.000328137957202063	0.00729899447634706	14.3338193239887	124.363510664303	13.2907879109098	18.4255812825061	11.2850887785501	136.450230983179	112.276790345426
sgTEX10_9	TEX10	nuclear	chr9	103109403	+	TCCTTCAGTAATGTGAGTCA	1	-2.56064312550235	3.17380104385387	9.38788733249522	0.00218423770149519	0.0346496541209528	171.726003544959	27.4937667272343	159.229988903549	220.747266664798	135.200755066529	30.1658484911652	24.8216849633034
sgECD_8	ECD	nuclear	chr10	74923518	+	AGGCTGATTCTGCCAGATGT	1	-5.30336088788544	2.61168127920909	23.185141204285	1.4712977502639e-06	6.8214948945012e-05	126.194714949975	2.91333796720799	117.011883153214	162.218521468459	99.353740228254	3.19648131862927	2.63019461578671
sgTCEB3_1	TCEB3	nuclear	chr1	24069915	+	ATGCACGGAGGGCGGAGCTG	1	-2.79441174193824	2.45769345706084	8.69590638084063	0.00318925489194203	0.0463047514057913	104.989819247031	14.2438029876991	97.3500076202123	134.960432013697	82.6590181071834	15.6281388115262	12.8594671638721
sgTCEB2_2	TCEB2	nuclear	chr16	2827097	+	TCTTGTGGCGCCGGATCATG	2	-5.63746586479999	2.0859060255127	19.4083721792933	1.0554336129826e-05	0.000376771233343628	86.4273357602917	1.52618509057822	80.1382634545013	111.099063277335	68.044680549039	1.67451294210094	1.37785723905551
sgTCEB2_5	TCEB2	nuclear	chr16	2827023	-	TCGTCGAGGGCATCCTCAAG	2	-3.29709035834725	5.86517815280962	19.8698866856718	8.28958637925426e-06	0.000306714696032408	1172.21618056553	112.949229302443	1086.91733092795	1506.83945621751	922.891754551143	123.926611152786	101.9718474521
sgMAGEA10_4	MAGEA10	nuclear	chrX	151304025	-	TCAATCCCAAAGTGAGACAC	1	2.17866595753975	3.32411662087879	9.93181511545627	0.00162446264748553	0.0273892293130101	52.7591902724065	226.868754636418	48.920053505095	67.8199387609499	41.5375785511747	248.917820087649	204.819689185186
sgFLCN_3	FLCN	nuclear	chr17	17131421	+	GAAGTGGCAGAGAGCCACGA	1	-1.43198358773231	5.72985782627806	15.028730881195	0.00010588681865194	0.00274670615816797	914.209572235384	321.136449940489	847.685132347749	1175.18174338065	719.761840977757	352.347264381913	289.925635499066
sgGINS3_10	GINS3	nuclear	chr16	58426623	-	GAAAGCGCCAAGGCGAGGCA	1	-1.72012605498292	4.87105797515999	14.4072035586196	0.000147237998066019	0.00366442040281098	521.453697045641	149.96121330904	483.508989205319	670.308956936409	410.543144995197	164.535739504576	135.386687113504
sgAGPAT5_10	AGPAT5	nuclear	chr8	6566307	-	GAAGCGGGCGGGCAGGAAGG	1	-3.92754887743302	3.10820774186952	17.0624355865224	3.61707319780155e-05	0.00108557460786351	174.762331708389	10.7767945579578	162.045372070862	224.650351398259	137.591271656045	11.8241765517617	9.72941256415395
sgNIP7_9	NIP7	nuclear	chr16	69373973	+	ACGACCGGGTGTACTATGTG	1	-2.09927520032689	4.3150023634078	14.6647637858957	0.000128424761914457	0.00323898053925935	368.183439224232	81.3657797430371	341.391773708845	473.285851660292	289.872692303558	89.2736091218331	73.4579503642411
sgUBR5_6	UBR5	nuclear	chr8	103424399	+	CCTGTCATTGAGCTGGTCCT	1	-4.44394688780249	4.01792728903312	27.2200707361522	1.81564034663958e-07	1.07636871875728e-05	335.339511515557	14.4925636008835	310.937805546521	431.066227849341	264.014501150808	15.9010761300951	13.084051071672
sgINVS_3	INVS	nuclear	chr9	102866854	+	GTCCATGCTGCTGCCGTTAA	1	-1.719062128713	4.68206392827732	11.861059640795	0.000573199204175857	0.0116051943249143	457.083568339736	131.535984133278	423.822892353494	587.563597041221	359.864215624494	144.319787385492	118.752180881063
sgA1CF_4	A1CF	nuclear	chr10	52601638	+	AAGTTGCTTGATTGCATTCT	1	-2.1765984220124	4.28625577023689	14.0379796739557	0.000179155311914102	0.00432811014982228	363.255073845071	76.079349503102	336.822031512341	466.950624821508	285.992565201364	83.473397922724	68.6853010834799
sgLAP3_8	LAP3	nuclear	chr4	17579168	+	CTCCACCGCAGACATGACGA	1	1.84991025669966	3.58858889801528	9.49495443593839	0.0020603770007086	0.0330356169911268	75.1406953781516	257.099894611324	69.672919908927	96.5905149925453	59.1586512329825	282.087083406338	232.11270581631
sgPOT1_4	POT1	nuclear	chr7	124503425	-	TTGGGCAAAGCAGAAGTGGA	1	-1.77643342564408	4.10226213979881	9.73949566750992	0.00180350373485835	0.0295333532149585	306.846983866041	84.8279869014861	284.518598392034	394.440163833619	241.582189372471	93.0723034812838	76.5836703216883
sgTEF_3	TEF	nuclear	chr22	41783411	-	GAGGGAGGCTGAGACAGCCA	1	-4.85537183600618	2.98753017825959	24.2629923965735	8.40382894702581e-07	4.18641964608685e-05	164.013507455535	5.25655303166614	152.078709298908	210.833145356679	129.128667711018	5.76743026563704	4.74567579769523
sgNFKB1_7	NFKB1	nuclear	chr4	103451037	-	ATCTGTGGTTGAAATACTTC	1	-3.93806515180543	1.52410232227714	10.1801645187029	0.00141959514284207	0.024525435142971	56.1714426209488	3.36276859749422	52.0840059198627	72.2062597814239	44.2240621615597	3.68959150011174	3.03594569487669
sgOVOL3_1	OVOL3	nuclear	chr19	36602111	-	ACTCCTGACCAGGAAGGCGC	1	-2.51096984846004	3.14992054267769	11.0982758129499	0.00086408017005538	0.0164586996146072	168.099966778528	27.8580734937178	155.867808557161	216.086133880642	132.345957897782	30.5655617363918	25.1505852510437
sgOVOL2_9	OVOL2	nuclear	chr20	18037458	+	TGCTGCTGCCGCCGTCGCTG	1	-6.19898291152908	2.07942191045215	22.6696706237773	1.92380604127304e-06	8.67554310680754e-05	86.9852430013341	1.00288494302142	80.6555733666087	111.816231882964	68.4839237544296	1.10035396551494	0.905415920527898
sgSAE1_3	SAE1	nuclear	chr19	47634210	+	CGGCGGCATTAGCGAGGAGG	1	-2.05269995871684	4.85614079112736	12.4437459814846	0.000419393778490022	0.0090171371396457	534.582336837869	122.061975777777	495.68229508376	687.185325624522	420.879389805326	133.925013053863	110.198938501692
sgRTF1_9	RTF1	nuclear	chr15	41709430	+	ACCATGGTAAAGAAGCGGAA	1	-2.63012222159014	4.98486977501507	22.4997933549838	2.10166203190519e-06	9.38137835257035e-05	612.802166467225	93.7392496322796	568.210289370071	787.733950953393	482.46225907821	102.849639706946	84.6288595576135
sgSMG7_9	SMG7	nuclear	chr1	183486909	+	AAACCTTTCTCTGTTCCTAG	1	-2.54844220322494	3.46903569109259	13.7826879442252	0.000205218598602427	0.00484334024565041	211.11814327715	34.1121123300478	195.755674256738	271.384368760303	166.214386814409	37.4274220942786	30.796802565817
sgSMG6_3	SMG6	nuclear	chr17	2139893	-	AGTGGCTGAGAAGGTCCTCA	2	-2.12577279391337	5.61280838238971	30.456858772968	3.41374233294595e-08	2.51371855133674e-06	911.594020352219	197.920962318644	845.25990676318	1171.81955060198	717.702603691501	217.156631238008	178.68529339928
sgSMG6_10	SMG6	nuclear	chr17	2139801	+	GTGTACTGCAAACATATTGA	2	-1.71206763893848	5.15590762587674	16.8257513163754	4.09735164877629e-05	0.00120908538978039	635.472816551625	183.794079933097	589.23126049184	816.876212092285	500.310977070751	201.656776382806	165.931383483389
sgRAB11FIP2_9	RAB11FIP2	nuclear	chr10	119805480	+	GAGGCCTCCTCCTTCCAAAC	1	1.56970219401141	4.2614191794468	10.3414547746796	0.00130075453940859	0.0229226489673601	137.463047747895	387.077736034401	127.460251305592	176.703536047854	108.22535589024	424.697294312556	349.458177756247
sgRING1_7	RING1	nuclear	chr6	33177440	-	GTTCTGAATGCAGTGACCGA	1	-1.23090221858065	6.52000341641707	13.0392625075435	0.000305028188616172	0.00686014377142645	1537.56494004958	620.95919974459	1425.6806965084	1976.48143454704	1210.53268909331	681.309379123215	560.609020365966
sgFMR1NB_3	FMR1NB	nuclear	chrX	147062927	+	TTCACATAGGAGGAAAGCGA	1	-3.46574583904872	3.88976352797193	25.3764640978096	4.71637417415519e-07	2.51358923410885e-05	298.162177674772	25.4748059449096	276.46576093633	383.276174754153	234.744597333833	27.9506676585992	22.99894423122
sgMCRS1_1	MCRS1	nuclear	chr12	49959991	-	TCTCTCTTGCTAGATTCTCA	1	-2.12491280295023	6.13585343969432	31.0613626011006	2.49998541697184e-08	1.92280219490187e-06	1311.5244786535	284.962988357612	1216.08855893543	1685.91499161592	1032.56988540915	312.658153306814	257.26782340841
sgDDX18_7	DDX18	nuclear	chr2	118575114	-	TCTGATAAGCCCACATTCAT	1	-1.30559590057149	5.00963043255321	9.97523656607038	0.00158659609672246	0.026899737549894	543.825279218832	208.498253224059	504.252654740279	699.066777614427	428.15640530179	228.761914648799	188.234591799319
sgEIF3A_7	EIF3A	nuclear	chr10	120833292	-	AAGAGCCACTTGGCAAAGGA	2	-3.17005879274811	3.51862609378962	19.5376855028799	9.86345057294092e-06	0.000353543056473851	226.814184078858	23.7819554076272	210.309558648692	291.561034104576	178.571959483305	26.0932912818925	21.4706195333619
sgEIF3A_10	EIF3A	nuclear	chr10	120832998	-	TAAAGAAGAATCTCAGCAGA	2	-1.6372094929581	4.7482344198048	13.3766280712053	0.000254779368952362	0.00585850595480882	473.960357189292	144.365153534893	439.471605103853	609.258069233623	373.1513972304	158.39580629829	130.334500771495
sgSAP30L_7	SAP30L	nuclear	chr5	153826261	+	AGGACGGCGAGCGCTGCGTC	1	3.20567084772072	1.78537345223309	9.87597054666128	0.00167451245681928	0.0279413745245728	9.81722029637423	86.8752394109027	9.1028489954121	12.6196644767514	7.72914741695923	95.3185256753874	78.431953146418
sgGTF2E1_5	GTF2E1	nuclear	chr3	120469445	+	GGTTAGCCAAGTATGTGATC	1	-1.62585151399484	4.78550762366761	11.3682468545747	0.000747103619185894	0.0145028260321877	485.760570682752	149.132007174493	450.413150500798	624.426796281186	382.441765266272	163.625943954521	134.638070394465
sgGTF2E2_8	GTF2E2	nuclear	chr8	30492550	-	TAAGATTGTGAATTACATGA	1	-5.78504008818597	1.68062054281146	18.0972848602522	2.09900526064389e-05	0.000689587270000579	65.2733414987521	1.00316537161244	60.523585409258	83.9064056956008	51.3900333913975	1.100661648579	0.905669094645872
sgUBP1_5	UBP1	nuclear	chr3	33481297	-	CGAGGTGATCGAGTCCGGGC	1	-1.4381781129952	6.55246012753801	10.3097517067004	0.00132329085634885	0.0231650538031446	1620.34095098302	566.799935184047	1502.43333169659	2082.88685819733	1275.70266305515	621.886449361177	511.713421006917
sgPVR_1	PVR	nuclear	chr19	45147389	+	AACTGGCATGGCCCGAGCCA	1	-2.10517453343016	4.75844637144306	20.6356056046467	5.55532817234064e-06	0.000217585426825842	502.014009353359	110.521535329522	465.483872498284	645.319975452512	395.238180109282	121.262972907194	99.7800977518504
sgPHB2_3	PHB2	nuclear	chr12	7079626	-	ACGGCCCTGAAGCTGTTGCT	1	-2.80710908432499	3.59118357383629	16.4267393664421	5.05668599069155e-05	0.0014500047078308	234.027448984049	31.5959959094051	216.997934707658	300.833412653427	184.250999591063	34.6667677436305	28.5252240751796
sgHIST2H2AB_7	HIST2H2AB	nuclear	chr1	149859291	+	GGTACTCGAGGACCGCCGCC	1	-5.49806224967678	2.55927513239584	24.5078973973988	7.4005880706079e-07	3.76175171273039e-05	122.001148795779	2.44229949000355	113.123470924345	156.827851173878	96.0521242891146	2.67966325299903	2.20493572700807
sgTOE1_7	TOE1	nuclear	chr1	45806797	-	TTGCTTTGCACATCCACTAC	2	-2.99910852440758	3.28149133608725	13.9366583894188	0.000189074807087619	0.00453452953252588	190.389297093466	22.4704090097515	176.535207468508	244.738222913408	149.894460898481	24.6542774748735	20.2865405446296
sgTOE1_10	TOE1	nuclear	chr1	45806839	-	TTTATGGCTAGCAGGAGGGA	2	-3.59076249429966	3.60407004001972	23.4509449133173	1.28139769908329e-06	6.05816356622155e-05	244.846225857055	19.1538209470154	227.029459845828	314.740540135999	192.768677589338	21.0153547328323	17.2922871611984
sgATF7IP_4	ATF7IP	nuclear	chr12	14577031	+	CATGGATTACATTAAAGACA	1	-3.40544687310251	2.08463268421259	9.75221064455361	0.00179107200696934	0.0293821425367145	82.590703477964	7.27868957019071	76.5808120311233	106.1672179421	65.024080460669	7.9860955018252	6.57128363855621
sgPPP2R3C_4	PPP2R3C	nuclear	chr14	35591113	+	GACAGGTGTTGGGCGTCGCT	1	-4.12564263593677	1.68540432779032	11.0420687732886	0.000890674156409534	0.0168799388794827	63.9921783166795	3.36298466403594	59.335648841389	82.2595189996086	50.3813671090409	3.68982856586654	3.03614076220533
sgLUC7L3_8	LUC7L3	nuclear	chr17	48797185	-	CCGCGGGACTTACGCTCTCG	1	-1.54476115042895	4.58087815148195	11.020711495622	0.000900994814594899	0.0170388130493391	416.876233662391	135.37833639569	386.541331481212	535.878592751366	328.208776754594	148.535572634109	122.22110015727
sgLUC7L2_3	LUC7L2	nuclear	chr7	139060892	-	AAATACATACAGTTCCAGAA	1	-2.29660886892361	5.62629587094981	19.6177597407874	9.45858994963762e-06	0.000340883963745068	934.06028719875	180.140371303967	866.091367036118	1200.69908483766	735.390409722471	197.647968785408	162.632773822525
sgRBM8A_8	RBM8A	nuclear	chr1	145508586	-	GATATCCTGTTCGCCTGTCG	1	-2.74084525339681	4.87502528239471	31.8183025546807	1.69289948945809e-08	1.36159699485957e-06	571.962894288665	81.0137362786966	530.342775297756	735.236614965272	450.309292602965	88.887351032392	73.1401215250012
sgWBP11_5	WBP11	nuclear	chr12	14949842	+	GAGTCGTAGAATACGTTCAA	1	-1.54382588579681	4.54733565736963	9.92089596825745	0.00163412813622048	0.0275111259487125	407.266170849076	132.341666150271	377.630565705859	523.525221364832	320.642725476537	145.203772541029	119.479559759513
sgTTF2_1	TTF2	nuclear	chr1	117602960	+	CCAGCGAAATGGAAGAAGTT	1	-2.80507890637502	4.63940839179489	28.9417912613338	7.45862204818122e-08	5.00676611330964e-06	487.147614062189	65.9755322191019	451.699262664112	626.209787956503	383.533791565951	72.3876043901249	59.5634600480789
sgBRMS1_7	BRMS1	nuclear	chr11	66109601	-	GAGAGTGAGGAGGAGCGGAG	1	-3.15398183170092	4.23706102676311	24.4550309410391	7.6064627393189e-07	3.84417803689601e-05	375.039781117712	39.8371768669391	347.749199032214	482.099419210117	295.270725110803	43.7088978605996	35.9654558732786
sgNXF1_5	NXF1	nuclear	chr11	62571369	+	TTCCTTCACCATATTTCCAC	1	-4.004316471118	2.06784389907209	11.0261281714945	0.000898365880506102	0.017001284285245	82.8129275216625	4.77661879536934	76.7868654608996	106.452878524778	65.1990385793101	5.24085187419709	4.31238571654159
sgSART3_8	SART3	nuclear	chr12	108954862	-	AAGGCTGGGCCCAAGGCTGA	1	-2.28705873432614	3.29069448526986	9.3721250932625	0.00220309959768312	0.0348650092900291	182.491812894106	35.3509165252494	169.212400814472	234.586306403684	143.676731464162	38.7866239829617	31.915209067537
sgSTON2_1	STON2	nuclear	chr14	81864689	+	ACTGGTGGGTGGCAATCACA	1	-3.36398818514395	2.97435034656	15.4307072510166	8.55861982998416e-05	0.00228758814320985	156.003053682498	14.2555743321817	144.651153546938	200.536010743169	122.821996757387	15.641054196956	12.8700944674074
sgLYL1_10	LYL1	nuclear	chr19	13211781	-	TGATCAGCCTGGGCCACAGC	1	-2.3216962347358	4.10071924341668	9.20084521733725	0.00241903407868009	0.0376687199326633	323.369908336701	61.2256989198883	299.83919647157	415.679756783513	254.590771755019	67.1761412579947	55.2752565817818
sgVPS36_9	VPS36	nuclear	chr13	53016534	+	TCAGTCGGTGTGTACTAAGA	1	-1.89130940767434	3.96216247588328	9.99918448075935	0.00156609563474507	0.0266377620504254	281.840004223204	71.9361331734355	261.331305793114	362.294639627943	221.894067248556	78.9275080376892	64.9447583091817
sgESF1_5	ESF1	nuclear	chr20	13763590	-	CATTAGCCATAGCACTACAG	1	-1.18013284295809	5.36225584624162	9.27642976238126	0.00232121426910312	0.0363418122452281	682.320292243316	285.395313965673	632.669778133661	877.096865898968	537.194232697317	313.132496052244	257.658131879102
sgBRAP_8	BRAP	nuclear	chr12	112121035	-	TGTTTAGAAGGCAAGTCACC	1	-2.18141538891085	5.34146377171296	12.1032840976699	0.000503330938901324	0.0104389728766948	758.37794079459	158.406039827144	703.192927131761	974.866089429813	597.074805822196	173.801307216946	143.010772437341
sgANP32B_6	ANP32B	nuclear	chr9	100767297	-	CTCTCGGTAGTCATTCAGGT	2	-1.17502039692128	6.40709548658238	14.614793108379	0.000131875273987405	0.00331649342522567	1408.88635680858	591.461850478611	1306.36568912092	1811.0699945649	1109.22338673992	648.945222633624	533.978478323598
sgANP32B_10	ANP32B	nuclear	chr9	100767403	+	GGATGGTGTGGATGAAGAGG	2	-4.83884224418974	3.86197684825985	34.836306628911	3.58622998902911e-09	3.5972750319611e-07	303.080415749404	9.92542108924191	281.026112763557	389.598383326937	238.616751157719	10.8900592545038	8.96078292397999
sgANP32A_5	ANP32A	nuclear	chr15	69080126	+	CTTTGGTAAGTTTGCGATTG	1	1.20018458545526	5.23994731605562	10.4687324321241	0.00121411995925082	0.0216543633457484	320.130993919825	697.483490235929	296.835968678386	411.516255102188	252.0407579789	765.270961243173	629.696019228686
sgCTCF_3	CTCF	nuclear	chr16	67650689	+	TGACCAGTGGAGAATTGGTT	2	-3.10618111367777	3.22785055344226	12.9645170698127	0.000317450334662525	0.00709662450942082	184.40576202371	20.1960405311786	170.987077289657	237.046615443514	145.183593337959	22.1588662197197	18.2332148426375
sgCTCF_6	CTCF	nuclear	chr16	67650758	-	TACACTGGCGTAATCGCACA	2	-2.66572041350182	3.79240430580152	16.6944751398489	4.39086864901583e-05	0.00128278522513496	267.002430440734	39.7884991625853	247.573420208128	343.221501088618	210.212370025456	43.6554892364194	35.9215090887513
sgRASGRP4_10	RASGRP4	nuclear	chr19	38912632	-	CTGCAGCGAAGATGAGCTGC	1	-2.20888112175389	3.93278442115439	12.454724961878	0.0004169357651055	0.0089862601464446	284.517436203165	58.2478239875041	263.81390863519	365.736376924895	224.00202304941	63.908850714391	52.5867972606173
sgNF2_6	NF2	nuclear	chr22	30000064	+	CGTCACCATGGACGCCGAGA	1	-1.92100524284603	4.07707324968749	11.4145071945661	0.000728728240992381	0.0141878817163247	306.329480868784	76.5986698577328	284.038752621389	393.774933351472	241.174756633491	84.0431903157268	69.1541493997387
sgNF1_10	NF1	nuclear	chr17	29486062	+	TCTCTCTCAGTTGATTATAT	1	3.300329894811	2.35824895552093	13.8030944767168	0.00020300159937848	0.00480734757020079	14.0441436096721	132.247408365126	13.022191077442	18.0532141346396	11.0570256169348	145.100353970049	119.394462760204
sgPPP1R10_8	PPP1R10	nuclear	chr6	30576917	-	GATGAAGGAAGCACGAAAGA	1	-2.56998875385658	4.3103636387472	21.2956894875534	3.93615601606969e-06	0.000161124582365906	381.306731169751	60.7758009542249	353.560120888228	490.155345894223	300.204726726803	66.6825183214459	54.8690835870039
sgATXN7_1	ATXN7	nuclear	chr3	63965603	+	CTCATCCAGCAAGCCGCCTT	1	1.30303861012817	5.16083003775135	12.4488841181115	0.000418241619303354	0.00900448443075722	290.016484349079	678.589074669376	268.912806630709	372.805194823232	228.331451593294	744.540223146629	612.637926192123
sgLTV1_3	LTV1	nuclear	chr6	144165684	-	AAGGATCTCGTTGGCTCCGG	2	-4.90248670773916	3.38463969102392	32.02769686532	1.51990067302023e-08	1.24763139142945e-06	216.739365020329	6.75134648023887	200.967855623065	278.610236185784	170.640003252138	7.40750065477602	6.09519230570173
sgLTV1_4	LTV1	nuclear	chr6	144165693	-	CTGCTGCTAAAGGATCTCGT	2	-3.26018864859967	4.59803015508274	24.7959435919023	6.37314471035851e-07	3.27738656148085e-05	484.562924833764	47.8379008368517	449.302653946357	622.887267950363	381.498852604573	52.4872013026284	43.188600371075
sgAEBP2_4	AEBP2	nuclear	chr12	19615492	+	TCAACTCCAGCAATGATGAA	1	-4.36321825004023	3.84111739275687	32.6770488955301	1.08814530509912e-08	9.38116382150977e-07	295.996563799241	13.5206239208246	274.457732645612	380.492360225157	233.039598526953	14.8346749555276	12.2065728861217
sgTWIST1_8	TWIST1	nuclear	chr7	19156852	+	CTCGGCGGCTGCTGCCGGTC	1	-3.41828501180255	2.90137764294729	10.41116965276	0.00125255384540969	0.0222665923151974	148.083037945961	13.0231205277006	137.307454911836	190.355130796674	116.586528129375	14.2888198848234	11.7574211705779
sgTBX19_1	TBX19	nuclear	chr1	168250324	+	GCCTATGGCCATGAGTGAGC	1	-5.86315156295613	2.62625887379127	26.248081649631	3.00252931918989e-07	1.67462422768601e-05	128.00947421021	1.96704861530478	118.69458752474	164.551325691941	100.78250941395	2.15822339269587	1.7758738379137
sgGTF2A2_8	GTF2A2	nuclear	chr15	59934425	-	ACAGATTCTGCGATAATGTG	1	-5.98027991854808	1.85878525923079	17.1091670959655	3.52915501249369e-05	0.00106281550667347	74.7705572076889	1.00345278797892	69.3297156442326	96.1147164079904	58.8672395708436	1.10097699855092	0.905928577406927
sgSYMPK_3	SYMPK	nuclear	chr19	46357720	-	GTGGAGACAGCGTCACCCGT	1	-1.08697231249154	6.08702975581252	8.83841830202817	0.0029495466081731	0.0437884012775547	1112.04738606593	496.218029110841	1031.12684909796	1429.49475215337	875.520556946472	544.444783912226	447.991274309456
sgSIVA1_8	SIVA1	nuclear	chr14	105219634	+	CGCTACTCGCAGGAGGTCTT	1	-4.62733482797659	1.73525473990492	14.0450089739947	0.000178486900295928	0.0043159146807579	66.4090097604913	2.43261898018896	61.5766143098432	85.3662641878603	52.2841507837704	2.66904190761259	2.19619605276533
sgCLN3_4	CLN3	nuclear	chr16	28502836	+	GATGGTCCAACAGAGGGAGC	1	-2.73967920584311	3.94038274580377	19.0237020359767	1.2910478133216e-05	0.000448513359470447	297.716955836023	42.1540060553058	276.052936629118	382.70385896077	234.39407191818	46.2508965241348	38.0571155864767
sgRBX1_8	RBX1	nuclear	chr22	41349610	-	CATAATGTGGTTCCTGCAGA	2	-3.9080335323384	3.83587443847692	30.2210753442412	3.85497618692892e-08	2.79264541336918e-06	291.477289498275	18.2944841662558	270.267313128824	374.683004456941	229.481550909061	20.0725001800729	16.5164681524387
sgRBX1_9	RBX1	nuclear	chr22	41349623	-	ACTTACAAAGATCCATAATG	2	-3.04466947067189	4.0802916715871	21.5566107377691	3.43536473336679e-06	0.000143854534969761	334.074096444771	38.2758814370058	309.764471144508	429.439584753328	263.018233436479	41.9958622530536	34.555900620958
sgAIMP2_7	AIMP2	nuclear	chr7	6054873	-	ATCTGGTGTTTGAATCATCT	1	1.63865925341517	3.83918224564312	8.93601151614127	0.00279602586354496	0.042029605872467	99.0813910069803	292.735060347373	91.8715189599066	127.365371525757	78.0072825352779	321.18558239398	264.284538300767
sgCASP7_10	CASP7	nuclear	chr10	115481452	+	CTTCAAGTGCTTCCGAAGCC	1	-5.19486688916844	1.62156693823272	13.1852990052522	0.000282153792377748	0.00640025726286963	61.8319528530293	1.48332777142917	57.3326168630892	79.4826310697871	48.6806106262116	1.62749037844082	1.33916516441752
sgSETD1A_10	SETD1A	nuclear	chr16	30970157	-	TAGCGGTACACCTTCTGAGA	1	-2.34146178830925	3.4491544883608	10.5762084338816	0.00114552362774507	0.0206927920777701	204.740983753789	38.2000223304777	189.842562560319	263.186771979343	161.193616721705	41.9126305032208	34.4874141577346
sgSNAPC3_5	SNAPC3	nuclear	chr9	15422936	-	AGCCGCCACTGCCGGAGACT	1	-6.55777506917431	2.43008652809189	26.8017916363171	2.25428242442705e-07	1.30703790414967e-05	111.563191997926	1.0027037915767	103.445054663626	143.410253459342	87.8342678708113	1.10015520820789	0.905252374945509
sgSNAPC5_8	SNAPC5	nuclear	chr15	66787720	+	TAGAACTGATCATTGATTGG	1	-5.88454219346709	1.77736560435483	18.1319701145793	2.06111697466378e-05	0.000679679086357564	69.9477226971375	1.0032334437679	64.8578251340822	89.9151454996617	55.0701974576686	1.1007363365746	0.905730550961206
sgHNRNPH1_5	HNRNPH1	nuclear	chr5	179050100	-	GGAAGGTGGAGAGGGATTCG	1	-1.81088652900571	4.3746171915031	13.0065082647301	0.000310410218125544	0.00696930379946381	372.692091905614	100.614907314825	345.572344511207	479.081553739246	293.422377466388	110.393533200569	90.8362814290811
sgFOXK2_6	FOXK2	nuclear	chr17	80477949	+	GGGCTCGGTGGACGTGAGCA	1	-6.62091410517379	3.02554911926458	32.7455164605116	1.05048325619605e-08	9.16816402076657e-07	170.511296574284	1.52148919307447	158.103672716898	219.18580690891	134.244410097045	1.66936065671081	1.37361772943813
sgLEPRE1_3	LEPRE1	nuclear	chr1	43232570	+	GACCTCGGCTTGGGAGGCAG	1	-5.43813307123904	2.2131393931783	20.2952705811427	6.6364423827621e-06	0.000252999980490819	95.1719070262184	1.96399662456537	88.2465170497424	122.339878094314	74.9293259345984	2.15487478313083	1.7731184659999
sgADK_1	ADK	nuclear	chr10	75960552	-	ACAGCAGAGATGTCAAGCAG	1	-2.21961581106326	3.30576757537289	8.667593611197	0.00323918647454683	0.0468749195748875	183.239076790853	37.2007149641504	169.905288435047	235.546885810873	144.26505612664	40.8162018142091	33.5852281140917
sgUROD_4	UROD	nuclear	chr1	45478594	-	AATGTGTCATTCTTCAGCTC	1	-1.42485433055421	4.73145738597846	8.80487756015065	0.00300426304398611	0.0443263217916094	455.690386961224	160.826401540065	422.531088835903	585.772715200811	358.767356846958	176.45690059017	145.195902489961
sgPDLIM1_2	PDLIM1	nuclear	chr10	97050642	+	GCCCTGGAGGTCTATCTGCT	1	1.55343364934345	5.24506717454384	16.6949347222555	4.3898050572319e-05	0.00128278522513496	275.190139418422	765.971067517219	255.165332805811	353.746490547178	216.658594902276	840.414752935705	691.527382098734
sgPDLIM2_7	PDLIM2	nuclear	chr8	22438195	-	CTTACCTTAGTCACCATGAT	1	3.15678309311094	1.4922246392291	8.6256334715777	0.00331465151669168	0.0476758165637596	8.11738701470598	69.6049151655392	7.52670776466916	10.434593241364	6.3908600380848	76.3697221248403	62.8401082062382
sgNDUFV3_2	NDUFV3	nuclear	chr21	44313458	+	TTGCTGCGGCAAGGACGAGC	1	-3.5563339051033	1.49790554328418	8.91416317274681	0.00282967446157381	0.0424628225089754	54.5958427742733	4.29061149143275	50.6230580091004	70.1808859164807	42.9835843972387	4.70761018194005	3.87361280092545
sgTAF1B_5	TAF1B	nuclear	chr2	9985425	+	TTCTTGCCACAATGTTACAG	1	-2.03201428545365	3.91365968744822	11.1165035573494	0.000855629332036638	0.0163212996445832	276.266029024079	63.9480747238242	256.162932973717	355.129505843517	217.505648255002	70.1631010606396	57.7330483870088
sgTRIOBP_9	TRIOBP	nuclear	chr22	38150911	-	TTTCTTCCACTGCGAAGTAG	1	-3.92726088441623	1.62814043450753	9.3167070436705	0.00227073722991046	0.0356998324566555	61.0917121982427	3.69195101877885	56.6462414230599	78.5310797738558	48.0978153978123	4.05076671284062	3.33313532471707
sgNUP155_2	NUP155	nuclear	chr5	37364440	-	GATATGGATTATCCTTTGCA	1	-2.06343954698701	4.24499365057896	14.9359784413043	0.000111221555826484	0.00285978154411157	349.38030146872	79.1503488125529	323.956887003535	449.11513098569	275.068886416935	86.8428634748416	71.4578341502643
sgSLU7_10	SLU7	nuclear	chr5	159841416	+	TTTGAAGGATCAATATACCA	1	-4.15488811825528	4.39829654367011	49.3715908422137	2.11790607925526e-12	4.61756035345726e-10	434.641637656371	23.0171631111015	403.013997370091	558.715346020596	342.195569578426	25.2541698630965	20.7801563591066
sgPKP3_3	PKP3	nuclear	chr11	394297	+	GGACGGTAACTTCCTGCTGT	1	1.88553743196462	3.56205101024187	8.79443552263708	0.00302150719983838	0.0445309393513611	72.4439935453161	254.085262033604	67.1724494265626	93.1240070303279	57.035524179058	278.779462791882	229.391061275326
sgRNMT_1	RNMT	nuclear	chr18	13731618	+	AACACAACAGCTTCTGGGAC	1	1.45222973081326	5.0899965046683	9.83232355492599	0.00171471602988554	0.0283966877491591	258.421661663781	670.57439790096	239.617049658922	332.191248160738	203.456687171685	735.746610852603	605.402184949318
sgASCL2_1	ASCL2	nuclear	chr11	2291554	-	GATGCAGGCGCGATGGACGG	1	-1.66871560030411	5.4167499639191	16.9294477546565	3.87950578707731e-05	0.0011512400693913	757.876033410721	225.902791537452	702.727542125913	974.220906517378	596.679651588872	247.857976349956	203.947606724948
sgPAF1_2	PAF1	nuclear	chr19	39881474	+	CTGGGCCTGGGTCTGGATGG	2	-3.06686808097102	2.29375349620803	9.49310369103892	0.00206245635815116	0.0330356169911268	94.6917934534048	10.6072156109521	87.8013399810783	121.722710299691	74.5513300794448	11.6381164577259	9.57631476417827
sgPAF1_7	PAF1	nuclear	chr19	39880763	+	GGCTATTGCAGTACTTGACT	2	-3.41334245183684	3.90696283833948	28.3023313325289	1.03770933064957e-07	6.51804996473004e-06	300.909658542161	26.6654980755733	279.013315406801	386.807957240031	236.907702979651	29.2570815366817	24.0739146144648
sgAATF_5	AATF	nuclear	chr17	35306482	-	GCTTCAGGGTCCGCCTCGCT	1	-1.90784001167965	4.71871880669355	16.0019005272828	6.32789287570012e-05	0.0017553747839521	478.789128847197	120.871634117965	443.949000731969	615.465272119771	376.953113689851	132.618983708417	109.124284527514
sgLSM1_10	LSM1	nuclear	chr8	38021246	-	AGCAGAGAAGTTGAAAGTGC	1	-2.12626190616737	4.32840721161342	15.7093774425351	7.3857098944132e-05	0.00200059660557107	372.526035319304	80.7984769101035	345.418371392112	478.868094293484	293.291640272315	88.6511708987747	72.9457829214324
sgLSM2_5	LSM2	nuclear	chr6	31766278	-	TCTGCCCTTGACAGCATCTG	1	-4.75449322279198	3.48778015084556	29.4703752449227	5.67779738870497e-08	3.97310272974605e-06	232.696890383071	8.05820190585126	215.76419708554	299.12303001923	183.203444044442	8.84136758032282	7.27503623137969
sgSLC25A22_1	SLC25A22	nuclear	chr11	794988	-	AAATGGCTGATAAGCAGATC	1	-2.27973044925833	6.14025944235003	19.3566598027445	1.08440391747234e-05	0.000386068282683371	1333.06196695717	260.159184392236	1236.0588252481	1713.60061624886	1049.52645937454	285.443701396777	234.874667387695
sgRPAP1_1	RPAP1	nuclear	chr15	41829302	-	TGCTGTCGAGACCGAAGCCA	2	-2.43212449978732	5.72108889812518	38.6677350836111	5.02446368443519e-10	6.46587202239437e-08	1008.53405117497	177.061267401004	935.145886251287	1296.43228479935	794.023982474287	194.269610965368	159.85292383664
sgRPAP1_2	RPAP1	nuclear	chr15	41829272	+	GAAGTGCAGCAGGTCCACCT	2	-1.31500572387071	6.11858718372581	14.2839775687608	0.000157197257009937	0.00386848958692085	1178.08054808467	448.813147396603	1092.35496504115	1514.37787831925	927.508800893619	492.432686271316	405.19360852189
sgBUD31_5	BUD31	nuclear	chr7	99013766	+	CAGAACCGCATGAGGGAAAG	2	-5.39268779937468	3.62830560581912	33.711839064852	6.39105413374958e-09	6.02151425365884e-07	259.397371461061	5.73756291144936	240.521759819216	333.445486111667	204.2248684523	6.29518884088971	5.17993698200901
sgBUD31_7	BUD31	nuclear	chr7	99013784	+	AGAGGAAAGTGGAATCTCTG	2	-4.13855821776978	4.06117166873121	37.5347625597669	8.97981961576172e-10	1.0768028240155e-07	343.053722000176	18.3502441968226	318.090674794678	440.982552947484	270.087938258367	20.1336794521104	16.5668089415348
sgBAIAP2L1_10	BAIAP2L1	nuclear	chr7	97984427	-	TGTCTAGCTATGATCCTGGC	1	-1.77407064982114	4.48309879359939	12.9742043408258	0.000315812040685556	0.00707252754272126	400.366551861258	110.889593864999	371.233012439669	514.656022751061	315.210620393045	121.666802550736	100.112385179263
sgHNRNPM_6	HNRNPM	nuclear	chr19	8527410	+	AGTTGGTGAGGTAACATACG	2	-3.03619436939814	3.06428099443161	11.8373710576667	0.000580537292852426	0.0117088335800763	163.707491920584	18.8138579645998	151.794961647249	210.439773988902	128.887740125601	20.6423512109106	16.985364718289
sgHNRNPM_8	HNRNPM	nuclear	chr19	8527432	+	GAGCTCTTAATGGACGCTGA	2	-1.6106957401074	4.7020031200578	11.8502727777294	0.000576529000496813	0.0116368871936545	457.609251370491	141.969572062791	424.310322919779	588.239342646287	360.278088545406	155.767401523761	128.171742601822
sgSRP54_7	SRP54	nuclear	chr14	35476487	+	GCTTGTAGACCCTGGAGTTA	1	-2.1709679155414	4.96537162023349	16.0064814475686	6.31260031795929e-05	0.00175297588408509	583.500127355565	122.743797180062	541.04047660855	750.067290645244	459.392614812901	134.673099750146	110.814494609979
sgDACH1_7	DACH1	nuclear	chr13	72440808	+	GGTGGAGGTGGTGGTGCCAG	1	-1.94622487115198	4.69212652300318	14.4383678051652	0.000144821541069133	0.00360768373460321	471.988044289612	116.022232582052	437.642811824749	606.722735780189	371.598585263898	127.298275438194	104.746189725911
sgHSPA5_9	HSPA5	nuclear	chr9	128003109	+	CGACATAGGACGGCGTGATG	1	-3.20369728284964	2.19205298504867	9.65679972572094	0.00188651980205559	0.0306643739359386	88.4186430239301	8.99024540480339	81.9846689315244	113.658813265477	69.6124468747887	9.86399511824818	8.11649569135861
sgNELFE_3	NELFE	nuclear	chr6	31924714	+	CACAGCGTTTGACACCACCT	1	-1.43222280311292	5.63458634859027	11.5930431838165	0.000661989942405635	0.0130620468740487	855.718464508431	300.535295507227	793.450256778186	1099.99364205422	673.711494692889	329.743911791404	271.326679223051
sgITPKC_5	ITPKC	nuclear	chr19	41223098	-	CAGTCCCATGCGGGCCGCCG	1	4.1462479929269	1.28288516524286	11.8688669785559	0.000570801276303963	0.0115656021398518	3.69251375447081	63.9601150469701	3.42381999239071	4.7465864318458	2.90713483917592	70.1763115664029	57.7439185275373
sgJRKL_10	JRKL	nuclear	chr11	96124022	+	TATGAAGCCATCCATGTATG	1	-4.1888953780897	1.56323858470271	11.9995631508364	0.000532130224950189	0.0109416426067116	57.9732643448544	2.90066516234482	53.754714182916	74.5224332924746	45.6426455591728	3.18257686111156	2.61875346357807
sgXPO5_4	XPO5	nuclear	chr6	43543549	-	GCAGCTGGTGAAAGCGGTGA	1	-4.50613718236146	1.33043771453743	12.5909573372623	0.000387617550055612	0.00840932449672459	49.730001982946	1.96018140869261	46.1112906633551	63.9260320647729	39.1526832207099	2.15068877162064	1.76967404576457
sgMYPN_8	MYPN	nuclear	chr10	69902815	-	ATAGATGTTAGAAGCAAAGC	1	3.89800586565822	1.67009407771649	13.4077993983252	0.000250580212697014	0.00577845855870623	5.83698064455665	84.2098918577771	5.41224010386788	7.50321731282752	4.59548451697454	92.3941366216227	76.0256470939315
sgFOXC1_9	FOXC1	nuclear	chr6	1610809	-	GGGTGCGAGTACACGCTCAT	1	-3.06677036992557	3.88716438801183	19.8042087218268	8.57935588501708e-06	0.000314787187208116	292.207510378861	32.9553324562149	270.944397905226	375.621675713031	230.056457518325	36.1582163591071	29.7524485533227
sgSNW1_1	SNW1	nuclear	chr14	78221427	+	TGGTCCTGAGATAGCTGAGT	1	-2.04180922658733	5.16446944875651	24.2115369716859	8.63136871167987e-07	4.2721226638429e-05	662.21641083242	152.373748805044	614.028799202727	851.254088572316	521.366344722219	167.182746041514	137.564751568575
sgNAP1L1_3	NAP1L1	nuclear	chr12	76461147	+	TACCTTTCAATGTATCCTGT	1	-1.62957746852108	4.31837364322752	9.49137439517986	0.0020644011876458	0.0330467037204392	350.822405932636	107.404175149149	325.294053612242	450.968901597496	276.204262588169	117.842640734215	96.9657095640822
sgEWSR1_7	EWSR1	nuclear	chr22	29674200	-	ACACCATGGCCTTACCTTGT	1	1.0799188713862	5.5727756075867	10.3112293098986	0.00132223176439115	0.0231618832512635	424.137114758952	850.119188181388	393.273858836237	545.212180108883	333.925305331737	932.741114905495	767.497261457282
sgRPN2_1	RPN2	nuclear	chr20	35812583	+	TTCAAGCACTGTCTTCCTGT	3	-1.69636948615561	5.44091897344605	18.6876686866784	1.53975046419332e-05	0.000524808229920983	773.343819250134	226.136279880181	717.06978102235	994.104158761777	608.857517966276	248.114157106893	204.158402653469
sgRPN2_6	RPN2	nuclear	chr20	35812644	-	TGCTTGGTGAGGTAGTGAGT	3	-1.56788204089308	4.71938435906954	10.1932378597783	0.00140956593194613	0.0243681250659705	460.444130937535	147.155735984581	426.938916334201	591.883472846901	362.510003631503	161.457601657745	132.853870311416
sgRPN2_9	RPN2	nuclear	chr20	35812687	-	TGTGAAAGGGCGATCCAGCG	3	-2.20450433188195	4.48591953960287	16.9227639208939	3.89318938249335e-05	0.00115400257415233	418.819370726524	86.0486765297477	388.343071967644	538.376421774391	329.738618437539	94.4116302729235	77.6857227865718
sgNOSTRIN_2	NOSTRIN	nuclear	chr2	169684724	-	GTGGGAGAACTCACTGATGC	1	-1.82814843926586	4.7900525871542	14.890821954482	0.000113915873228736	0.00291768412781291	498.798931383601	133.085410101189	462.502746641508	641.187114620212	392.706932889083	146.019799954158	120.151020248219
sgASB9_1	ASB9	nuclear	chrX	15287991	-	TTAGGAGAGAGCATCATGGA	1	-4.14646560990627	1.28143310588872	11.2404300467961	0.000800346098010213	0.0153779536865313	47.5235944688775	2.43127807569755	44.0654371715754	61.0897788601045	37.4155673749526	2.66757068243888	2.19498546895621
sgMED6_6	MED6	nuclear	chr14	71064428	-	TTTGAACAGTGGTAGTGTCC	2	-1.69256892079732	4.95090017151158	14.234048436729	0.000161423233175264	0.00395404486016401	549.45826162059	161.068998436766	509.475740975387	706.307762920613	432.591280965771	176.72307514904	145.414921724492
sgMED6_10	MED6	nuclear	chr14	71060064	-	GCTGATTACTATATCATTGC	2	-2.78713893468291	2.80605032012802	9.18013676250463	0.00244655741479504	0.0379439336623797	134.643463347483	18.3892960061091	124.845840071869	173.079067204039	106.005482766542	20.1765266535845	16.6020653586338
sgMED4_7	MED4	nuclear	chr13	48657542	-	AACAGCTGTTTACCAAGCGA	2	-2.75164034837246	4.93354258818169	34.7122471008148	3.82219448400724e-09	3.80503066726773e-07	595.805940202051	83.7645521739746	552.450830326367	765.885946491615	469.081043788171	91.9055149801442	75.6235893678051
sgMED4_8	MED4	nuclear	chr13	48657527	+	ACTTGAGTTTCTCCTTCGCT	2	-2.43712270337689	3.13301926386697	9.42436103590066	0.00214121693327855	0.0341107753120902	165.503418450453	28.8730682673135	153.46020369283	212.748369451531	130.301682206997	31.6792024704307	26.0669340641962
sgMED8_2	MED8	nuclear	chr1	43852653	-	ACAGCGGCAGACTGAAGGAC	2	-3.81737484843775	3.58472188023966	26.2535166049956	2.99409118700701e-07	1.67462422768601e-05	243.61251045502	16.2693041278855	225.8855184175	313.15464576229	191.79736718527	17.8504956504318	14.6881126053392
sgMED8_3	MED8	nuclear	chr1	43852614	+	GATGGTCAGGGACTACCTCA	2	-3.25236538655469	3.02546229383888	14.3765478040034	0.000149654639320248	0.00372105470302304	160.971297260351	15.9053706877831	149.257872118623	206.922499494413	126.733520168018	17.451192014669	14.3595493608971
sgTREX2_7	TREX2	nuclear	chrX	152710792	+	GAGGGACAGCTCGGCAATCT	1	-1.85104218271156	5.02606651830393	16.4031981366101	5.11987722649882e-05	0.00146494014221546	589.553575700783	154.837117029273	546.653432671927	757.848768980024	464.158525450398	169.885525670338	139.788708388207
sgGCK_8	GCK	nuclear	chr7	44192986	-	GAGACGGATGCAGAAGGAGA	1	-4.56853250274176	3.04170909560466	18.8676422495697	1.40109231665576e-05	0.000481906341664872	168.681689059295	6.62531879445993	156.407200556039	216.833915816903	132.803950804943	7.26922450976407	5.98141307915579
sgTRADD_9	TRADD	nuclear	chr16	67190427	-	GGCAGTGTACAGGGCTCTGC	1	1.48061509876785	4.41861947092773	8.81285316189873	0.00299115936953694	0.0442567444350835	159.826267865907	423.055351217734	148.196163268432	205.450607620984	125.832032708306	464.171524943123	381.939177492345
sgPITX2_9	PITX2	nuclear	chr4	111542394	-	AGCTGGAGGCCACTTTCCAG	1	-5.45984236627708	1.37377231088545	15.7072840634415	7.39388836826425e-05	0.00200059660557107	52.0802286013603	1.00328349492339	48.2904979508116	66.9471592752597	41.0030285780098	1.10079125213376	0.905775737713024
sgPOLR3F_3	POLR3F	nuclear	chr20	18448149	+	CATGGCGGAGGTGAAGGTGA	1	-3.11216196119358	4.37179627142257	23.9024715033479	1.0134157262491e-06	4.91450740334145e-05	410.92063357899	44.9456604543731	381.019103538921	528.222894647292	323.519902550756	49.3138680142705	40.5774528944757
sgPOLR3D_6	POLR3D	nuclear	chr8	22103093	-	CGAGGGTGAGGTCCCTGGAA	1	-2.46820663069547	3.04685243021076	10.2595926724363	0.00135975699114934	0.0236309283158832	155.797693230165	26.5923186947853	144.460736592772	200.272027667817	122.660315429906	29.1767899514862	24.0078474380845
sgPOLR3B_5	POLR3B	nuclear	chr12	106763121	-	GGTTCATAATTACCTCATGA	1	-3.29149648952703	3.05522789807002	16.0167263039466	6.27853413641567e-05	0.00174535309855408	164.503808745769	15.8185992525553	152.533332753666	211.463409075785	129.514684407857	17.3559873817641	14.2812111233466
sgPOLR3C_8	POLR3C	nuclear	chr1	145608625	+	TATGTTGGACGAGGACACAC	2	-1.79725054862719	4.76684485455182	13.1898001774004	0.000281476909179108	0.00639039788386752	489.442120438335	133.417305006283	453.82680431343	629.159288908155	385.340268093419	146.383951273307	120.45065873926
sgPOLR3C_9	POLR3C	nuclear	chr1	145608616	+	TCACCAGGTTATGTTGGACG	2	-2.73873748013028	3.27409519697096	12.9549657153607	0.000319074032667721	0.00712139767834785	186.251676210898	26.3495732713864	172.698669532389	239.419468144374	146.636890955932	28.9104524308102	23.7886941119626
sgPOLR3H_9	POLR3H	nuclear	chr22	41939996	-	GAACAAGAAGTTGGCCAACA	1	-2.43820335406993	3.28971890824803	9.8968192481182	0.00165564692080314	0.0277670829101765	184.564464066185	32.185615522216	171.13423103423	237.250620902019	145.308540262305	35.3136916840252	29.0575393604068
sgHOXD3_2	HOXD3	nuclear	chr2	177033844	+	GTTATTTGAGCAGGGTCAGC	1	-3.94355440831805	2.11799514743993	12.0806144286408	0.000509488041977727	0.0105418070865996	86.5777505145481	5.22315920603428	80.2777329533353	111.292415741043	68.1631028492661	5.73079093954742	4.71552747252113
sgFOXJ3_5	FOXJ3	nuclear	chr1	42744308	-	GGAGAGCAGCCTAACGTCTA	1	-2.69844089972842	3.75594732935324	11.283127580875	0.00078214678173135	0.0150831975503324	260.765134320362	37.9828085235648	241.789994451207	335.203693409359	205.301715100518	41.6743059820837	34.2913110650459
sgDEF6_3	DEF6	nuclear	chr6	35265640	-	CTTGAGCAGTTCCTTGCGCA	1	-2.66742819111199	3.71820710467739	15.9518716016361	6.49735058007486e-05	0.00179671494395131	253.606217252977	37.7420819275994	235.152011491901	326.001176945442	199.665463321587	41.4101834959315	34.0739803592673
sgVPRBP_1	VPRBP	nuclear	chr3	51517831	-	CAAAGCCATGACTACAGTAG	2	-1.09997092997718	5.54825214045521	8.57378270534295	0.0034103788563395	0.0488167143836638	766.509002702561	338.943368167176	710.732314706464	985.318261227993	603.476432173225	371.884812752421	306.001923581932
sgVPRBP_4	VPRBP	nuclear	chr3	51517783	-	CACTACCCTGCTGGAGCAGT	2	-4.85600938366736	2.98477263797071	21.2971755813883	3.93310572479167e-06	0.000161124582365906	163.703181468095	5.24394357995592	151.790964854173	210.434233065656	128.884346484457	5.75359531847899	4.73429184143285
sgEYA3_7	EYA3	nuclear	chr1	28369104	+	GAAGCAAGGCTTGATGTTTC	1	-2.21483572618175	3.83343726982113	10.3780048626509	0.00127525426171476	0.0226243999181553	265.577196220319	54.1398397047624	246.251896243109	341.389416535206	209.090275882641	59.401617030964	48.8780623785608
sgVEZT_4	VEZT	nuclear	chr12	95645726	+	TTACCAATACTTACAGGATC	1	1.01756661811495	5.84613883889541	9.3307374922569	0.00225341644755109	0.0355121740160366	525.822637977186	1009.31665884982	487.560014685965	675.925064858037	413.982834387557	1107.41077104991	911.222546649738
sgRBPJ_6	RBPJ	nuclear	chr4	26417191	+	CTCAACCGTGTGCATTTATT	1	-3.48138190640156	2.27373095459201	11.6545035022909	0.000640472958114204	0.0127300178951408	95.3493943347382	7.98335036158129	88.4110891097842	122.568031300088	75.0690625943427	8.75924131635256	7.20745940681001
sgSNRNP35_5	SNRNP35	nuclear	chr12	123950114	+	GAGTATGATCCACTCAAAGC	2	-4.29107594794782	1.94558248152671	10.8191675529661	0.0010045464542297	0.0185676444587298	77.2243765343983	3.62351121761668	71.6049774921621	99.2690081173328	60.7991439937	3.9756753405632	3.27134709467017
sgSNRNP35_9	SNRNP35	nuclear	chr12	123950173	-	GCATTGCCCTCCAGACCGCG	2	-5.31849464159193	3.1315221724435	24.4723344063349	7.53845434666392e-07	3.81712023261691e-05	181.843859926254	4.19976064849801	168.611597547924	233.753387430273	143.166594800566	4.6079296692459	3.79159162775012
sgTHAP11_5	THAP11	nuclear	chr16	67876492	+	CAACAACTCGCACCGGGACA	1	-1.72506075906662	3.85802652351165	8.64938862633559	0.00327171120667558	0.0472231193841856	257.1433993761	73.6545805999671	238.431802895579	330.548090454499	202.45030477822	80.812969030469	66.4961921694653
sgTPP2_7	TPP2	nuclear	chr13	103249458	-	GTAGCGGCAGAGGAAGGAGG	1	-5.46885998273731	2.24273172635268	20.0275646598007	7.63338465078985e-06	0.000286045909762056	97.1997326819557	1.96349183959464	90.1267835789571	124.946571090926	76.5258433759839	2.15432093879591	1.77266274039337
sgSUV420H1_2	SUV420H1	nuclear	chr11	67957512	-	GGGAGAATCCAAGATCATGG	1	-2.8666402450823	3.40511098052254	11.5182065751941	0.000689178469230891	0.0135217979457454	206.113704265946	26.6868362150313	191.115394090817	264.951352151815	162.274366555205	29.2804935008684	24.0931789291943
sgPRM3_2	PRM3	nuclear	chr16	11367423	-	CGCTGTGCCAAGCTCAACAC	1	-1.69761535464321	4.42594999498212	11.1079164833797	0.000859600056067553	0.0163851944213281	381.251062427842	111.3441974696	353.508503002914	490.083785837146	300.160898443465	122.165588460865	100.522806478335
sgPRPF19_1	PRPF19	nuclear	chr11	60673833	+	ACTGGAGCAGATTAGGGACA	5	-2.19448555904982	3.70097946905366	9.22027749790202	0.00239349266440706	0.0373183983331694	241.635804833316	49.9511954213239	224.052652062306	310.613665631242	190.2410968064	54.8058841111663	45.0965067314816
sgPRPF19_6	PRPF19	nuclear	chr11	60671249	-	GCTCATCGAGAAGTACATTG	5	-4.1750816467689	2.06211192456157	9.06598641309746	0.00260408018766485	0.0398658762693938	83.5997261452051	4.27451679442009	77.5164109782342	107.464278324326	65.8184891330546	4.68995126323269	3.85908232560748
sgPRPF19_7	PRPF19	nuclear	chr11	60671242	-	GAGAAGTACATTGCGGAGAA	5	-5.84877443207044	2.90357355599455	25.4026361214497	4.65281877231606e-07	2.48473708567753e-05	155.478449979986	2.44013849798312	144.164723769238	199.861652573636	122.408973597085	2.67729223710566	2.20298475886059
sgPRPF19_9	PRPF19	nuclear	chr11	60671207	-	CAACAACCAGCCTCTCTCCG	5	-6.91095772871361	2.76618728026701	31.4468734140297	2.04972403215374e-08	1.60456289887976e-06	142.520122250837	1.00253070142344	132.149336827675	183.204213585327	112.20681633951	1.09996529565825	0.905096107188639
sgPRPF19_10	PRPF19	nuclear	chr11	60671194	+	ATGAGCTGCTCCTCGGAGAG	5	-3.46400374542048	3.65660737633556	21.8783711839021	2.90489696012203e-06	0.000125219095923169	253.038551179733	21.6285640656219	234.625652870157	325.271463731018	199.218536938023	23.7306147665363	19.5265133647075
sgCOMMD5_8	COMMD5	nuclear	chr8	146076510	-	GAGAGGCTGTGCAGCGTCTT	1	3.40146284483825	1.85963039005709	10.5709801327222	0.00114876801484033	0.0207191864585978	9.19471491278884	93.2924854538813	8.52564156453661	11.8194574080844	7.23904576574547	102.359455126181	84.225515781582
sgPOLR1B_10	POLR1B	nuclear	chr2	113300168	+	CAGCGTTGCAGGAGCTGACG	1	-2.40089630780354	4.14445323025583	12.304800737997	0.000451794728068512	0.00955058600124339	335.383747052926	60.1052822143212	310.97882218919	431.123090955464	264.049328014123	65.9468327779156	54.2637316507268
sgGTF2B_4	GTF2B	nuclear	chr1	89352959	+	TTCAGGACAGATCATATCAC	1	-1.96949464557467	4.39837086118629	13.2419559312932	0.000273752109870738	0.00623648912823829	385.341166014836	93.1891541885247	357.300981342404	495.341458924311	303.381057777792	102.246081235798	84.1322271412518
sgHOXB3_2	HOXB3	nuclear	chr17	46629785	+	GCCTCCGAAGAGAGCAGCCG	1	-1.43344701416489	5.16332274398225	11.6752978968535	0.000633353988245245	0.0126101974067153	616.716760514414	216.390963697598	571.840029501609	792.766013181482	485.54423886015	237.421706909768	195.360220485427
sgASH2L_4	ASH2L	nuclear	chr8	37964591	+	TGAAGAGAATGGCCGACAGT	1	-1.49902612882076	4.80318034660764	11.0062932512214	0.000908030545241616	0.0171350170343484	483.929926080134	162.232691106224	448.715716718238	622.073572052353	381.00048946981	177.999865525034	146.465516687414
sgEIF2S1_8	EIF2S1	nuclear	chr14	67831654	-	GGATGAGTTTGTTGATAGAA	1	-5.8409833376702	4.80486518086935	93.4156788857988	4.23879580446775e-22	5.88545642724546e-19	591.826176566016	9.66816672473175	548.760662812285	760.770111227932	465.947755657831	10.6078026884795	8.72853076098406
sgVPS25_9	VPS25	nuclear	chr17	40925765	+	GGACACTCGGCAGAAGCAGC	1	-1.25405458879792	5.31340508060709	9.8461945509828	0.00170183443506927	0.028236537252555	666.811272017147	264.969936917047	618.289305359943	857.160608413774	524.983902277725	290.722004411117	239.217869422976
sgGNL3_8	GNL3	nuclear	chr3	52721376	+	AAGCTGAGCTAAGGAAACAG	1	-5.60798326839547	3.13035798209711	30.3456426744543	3.61518158369377e-08	2.63458854584048e-06	183.113278755499	3.44174614811325	169.78864436624	235.385177205986	144.166014694273	3.77624477137185	3.10724752485466
sgSNAI1_8	SNAI1	nuclear	chr20	48600393	-	TGGGATGGCTGCCAGCAGGT	1	-1.56848501990829	4.30245203705075	9.65018801125551	0.00189332205189541	0.0307182438043982	344.299832071622	109.970361631972	319.246108967447	442.584380198783	271.069007048635	120.658231388232	99.2824918757115
sgPTGES2_8	PTGES2	nuclear	chr9	130885397	-	GCAGGGAGGAGATGAAGTGG	1	-2.09215376018721	4.28599957562865	13.093167085907	0.000296374849615775	0.00668833610582871	360.666336589153	80.0979057480253	334.421669330582	463.622901229504	283.954439207375	87.8825121790658	72.3132993169848
sgSYF2_5	SYF2	nuclear	chr1	25558627	+	TCTCTGTTCGCGCTTCTGAG	1	-3.2554567170639	3.25844904384148	12.9999599244782	0.000311497643424659	0.00698777154012409	189.710287037356	18.7256827535406	175.905607050004	243.865381230553	149.35987283151	20.545606371112	16.9057591359693
sgTIGD6_8	TIGD6	nuclear	chr5	149375723	-	AAGGTGCGGGAGGCATCCGT	1	-4.19117127214323	1.66146302861604	10.3194486858503	0.00131635605741306	0.0231049828014729	62.8709726226113	3.14653621173156	58.2960301084093	80.8182515897502	49.4986361696743	3.45234378311056	2.84072864035257
sgSDR9C7_8	SDR9C7	nuclear	chr12	57327906	+	CAACCAGCTGTTTGGCCAGC	1	1.01000469799951	5.79970310976235	8.55270739247308	0.0034500872606548	0.0491716650585275	510.721733272535	975.208282643477	473.557960023779	656.513424402288	402.093815391537	1069.98744818811	880.429117098846
sgSUPT16H_9	SUPT16H	nuclear	chr14	21840040	+	GTATTAGCAGTGTGATGGCA	2	-2.55326381389822	3.12253940456332	10.8334897171437	0.000996805903860478	0.0185057963052381	165.461453309114	26.6239979869612	153.421292235905	212.694424853424	130.268642838012	29.211548110947	24.0364478629754
sgSUPT16H_10	SUPT16H	nuclear	chr14	21840035	+	TTCTCGTATTAGCAGTGTGA	2	-3.85707977205554	5.06807809223277	65.1192010419229	7.0501763711132e-16	3.38164914266068e-13	687.631719151607	44.8732507187644	637.594707557339	883.924503809894	541.375946087589	49.2344208750215	40.5120805625073
sgDHX8_7	DHX8	nuclear	chr17	41561475	-	CAAAGACAGGTACTCGAGTT	1	-2.75543295786309	3.79000242793815	12.4340375499136	0.000421579514820683	0.00904938094425096	267.641551851975	37.4717234742929	248.166034565413	344.043067430848	210.715553559662	41.1135492725578	33.8298976760279
sgSCML4_3	SCML4	nuclear	chr6	108093473	+	GCGTGGAGTGAAGTGAGGGT	1	-1.49346792752851	5.50744773910786	15.2854661970898	9.24249023369412e-05	0.00244559814297979	789.892487364469	265.875651246529	732.414249453564	1015.37684418956	621.886368450283	291.71574388343	240.035558609627
sgCWC22_8	CWC22	nuclear	chr2	180851431	-	ACGTTCTTATGATAGTAGCA	1	-3.255018133599	4.88079678283724	22.057701830454	2.6457595779435e-06	0.000115368237067318	590.371111941508	58.5167769476477	547.411479117145	758.899680821061	464.802175886316	64.2039428466343	52.829611048661
sgNUP214_9	NUP214	nuclear	chr9	134002993	+	TGTGTCCAACAAATATGGTC	1	-3.81180335727604	5.03973848292641	57.9545122173884	2.68249533328608e-14	8.84586367342752e-12	673.213635022955	45.3343975670898	624.225786552812	865.390603315844	530.024515200209	49.7403859578263	40.9284091763532
sgEVX1_1	EVX1	nuclear	chr7	27282648	+	GATGGAGAGCCGAAAGGACA	1	-1.35938748197452	5.38669974162197	10.6867818950025	0.00107903748503654	0.0197133572664467	712.534516652675	263.19888549327	660.685399053716	915.936105822332	560.982045081978	288.778826910204	237.618944076336
sgPALB2_7	PALB2	nuclear	chr16	23647560	-	CATCTATCACACTTGATGTT	1	4.24697026975489	1.04464013784006	14.8035404422264	0.000119311295803485	0.00304995280483694	2.89233721890749	54.3081974339772	2.68187003578283	3.71798983361037	2.27715178732928	59.586337218714	49.0300576492404
sgDPP3_7	DPP3	nuclear	chr11	66249721	-	GGAAGGCCTCACGGCAGTCC	1	2.7793125415762	1.80857202987805	8.55527603090544	0.00344522259532056	0.0491288742092712	12.8079600331712	84.076108520285	11.8759610767104	16.4641470162341	10.0837720065693	92.2473510636645	75.9048659769055
sgDHX16_1	DHX16	nuclear	chr6	30639041	-	CTACTGACAGGTACCACGAA	1	-1.07956324582929	6.04073079102656	8.74835375569794	0.00309881670435491	0.0453731194009082	1075.59670102287	482.422818549759	997.328577111661	1382.63877853718	846.822747419775	529.30883561464	435.536801484878
sgDHX15_9	DHX15	nuclear	chr4	24578215	-	AGGAGATAGAGAGCGAGAGA	1	-3.70174053133931	3.94679145429836	29.009009543904	7.20424587710119e-08	4.87321052522581e-06	312.990548771449	22.6932194938197	290.215113488889	402.337483589805	246.419049235653	24.8987426066004	20.487696381039
sgNAA20_8	NAA20	nuclear	chr20	20006368	+	TTCATTGTTGCAGAGGCACC	1	-2.45633913665366	5.10439923288555	30.0251191108602	4.26485709515388e-08	3.03264676623327e-06	657.989425246229	113.560060408965	610.109399379225	845.820458864984	518.038417494478	124.596808103092	102.523312714837
sgDUSP7_4	DUSP7	nuclear	chr3	52090202	+	CAGCCACTCGGCGCTCTTGC	1	1.73013554157527	3.57649771196022	8.61784997185717	0.00332884537276895	0.0478313016225586	78.9032703391935	248.442244005858	73.1617029524258	101.427162449108	62.1209456160466	272.58800752325	224.296480488467
sgHEY2_4	HEY2	nuclear	chr6	126070960	+	CATGGACGAGACCATCGACG	1	-1.34293133963056	4.77822405445052	8.89949419460785	0.00285249659984078	0.0426597011340135	465.325815866825	173.831316154501	431.465374884889	598.158693737239	366.353378978348	190.7257451538	156.936887155202
sgXRCC6BP1_6	XRCC6BP1	nuclear	chr12	58335614	-	CTGGTTGCTGGTGAAGAAGC	1	-2.39820874873565	3.71332745992988	11.3500371356249	0.000754464605322085	0.0146100074505864	247.688002493329	44.4455388511792	229.664448449297	318.39353625761	195.006022773081	48.7651402732236	40.1259374291348
sgPDE2A_5	PDE2A	nuclear	chr11	72319731	+	CCTCCTTGACAGCACGTTGC	2	1.0184424435518	6.11480704585751	8.74807543660565	0.00309928968425899	0.0453731194009082	633.438873266259	1216.59928223439	587.345321495568	814.261655114732	498.709643188477	1334.83891044981	1098.35965401896
sgPDE2A_10	PDE2A	nuclear	chr11	72316221	-	TGAGTCCCAGCTGGTGTGTG	2	-2.60353684333978	4.30189056362991	23.0169232053802	1.6058160090055e-06	7.35469307874552e-05	379.862161091982	59.1504506310355	352.2206680814	488.29840582929	299.067409365255	64.8992024127593	53.4016988493118
sgBYSL_7	BYSL	nuclear	chr6	41889428	+	AGAAGCGGAGGAAGAGTATG	1	-3.1951451208409	2.25952383429985	10.1717256911818	0.00142610732874509	0.0246057144798065	93.1392299607122	9.53295857879418	86.3617521340999	119.726948794383	73.3289889536536	10.4594538468824	8.60646331070594
sgBNIPL_7	BNIPL	nuclear	chr1	151011405	-	GAACTGCCATCAGGAGAGGA	1	-2.92822496611872	2.95497059177486	12.2142835390015	0.000474250198002046	0.00994530562280761	150.248210003745	18.6077102451312	139.315073534632	193.138377385706	118.291179090897	20.4161682751934	16.7992522150689
sgHOXC12_6	HOXC12	nuclear	chr12	54348833	-	CGGCGTGGGTAGGACAGCGA	1	-2.61485920765954	2.97867831736536	10.661807378696	0.00109370468975262	0.0199123695102581	149.947824580233	23.104939898393	139.036546307158	192.752243312722	118.05468412082	25.3504775568638	20.8594022399222
sgAKAP13_1	AKAP13	nuclear	chr15	86182637	-	AGAGATGCTGCATCAGGGCA	1	-2.2275114742871	3.2971814767483	9.28542994140514	0.00230983701085037	0.0361851604413561	182.384243035917	36.8247254661475	169.112658510032	234.44802942943	143.592041168288	40.4036704086891	33.2457805236058
sgAPPBP2_6	APPBP2	nuclear	chr17	58603220	+	GTTGTCCACGACAGCGGAGA	1	1.62172629839873	4.83495537166055	15.0463246829084	0.000104904334680077	0.00272927145285515	200.371507454946	584.826966196859	185.791040669536	257.56997586335	157.753505831951	641.665502979878	527.988429413839
sgDHX33_10	DHX33	nuclear	chr17	5364346	+	CGACCCTCTAGGTAGAGGAC	1	-3.3677434752829	2.79159317866783	9.36658928088399	0.00220976316271756	0.0349494975993116	137.091544208508	12.4796580879081	127.115781026	176.225982333314	107.93286926621	13.692539070264	11.2667771055522
sgTPT1_8	TPT1	nuclear	chr13	45914310	-	TCTTAATGCAGATGGTCAGT	1	-1.05882160221383	5.61834556451123	8.86750777288549	0.00290291183127988	0.0431689498427251	799.115954178609	363.5920142838	740.966550725067	1027.23326107672	629.14805073404	398.929027233585	328.255001334015
sgECSIT_1	ECSIT	nuclear	chr19	11629978	-	GACAAGCAGAGGCATGAGCT	1	-1.31719437842055	5.13217704076456	10.0477784972103	0.00152531768851491	0.0260617914123782	593.251503750275	225.632235521649	550.082272976434	762.60231528284	467.069922991552	247.561125363256	203.703345680042
sgUBN1_7	UBN1	nuclear	chr16	4903016	+	ACAGCATCAGGACTGTGAGC	1	-3.10643668101579	3.66319232809051	16.7879398926692	4.17981047428988e-05	0.00122929297795141	250.3521194871	27.4512700561612	232.134705198996	321.818157644645	197.103495617658	30.1192216264767	24.7833184858458
sgRAVER2_3	RAVER2	nuclear	chr1	65210986	-	GGTGCAGCGCGGCGGGCATC	1	-2.69195891172727	2.87327192422308	10.4545372930257	0.00122348556569025	0.0217645129524439	139.864618564504	20.4167241769178	129.687066619439	179.790664278435	110.116124795639	22.4009978085956	18.4324505452401
sgPHB_5	PHB	nuclear	chr17	47489141	+	CCACAATGTCCTGCACTCCA	3	-2.4269919901943	3.87611371291102	15.987234020839	6.37710537800891e-05	0.00176716824555938	278.397600471751	48.9792454290671	258.139396007582	357.8695601222	219.183845285471	53.7394716221723	44.2190192359619
sgPHB_7	PHB	nuclear	chr17	47489041	-	CCAGTCATCACTGGTAGCAA	3	-3.32444438610333	1.9682087313829	8.78768002973074	0.00303271687070558	0.0446070702422863	75.7215940661427	7.05871193494326	70.2115482455417	97.3372382315196	59.6159957213669	7.7447385396398	6.37268533024672
sgPHB_8	PHB	nuclear	chr17	47486781	+	GGCTGGCGACAGGCCGGAAG	3	-2.79443755783161	2.88071868784214	9.13050336417593	0.00251382545853092	0.0387593392294005	141.996901016997	19.2995999471061	131.664188920319	182.531632526857	111.794881603816	21.1753017955088	17.4238980987035
sgMED21_2	MED21	nuclear	chr12	27175517	+	GGATCGGCTCACGCAGCTTC	1	-2.52182783101902	6.44886890418807	45.4178783283483	1.59174751364699e-11	2.76435277536886e-09	1683.42554255495	277.784904958962	1560.92743630872	2163.97970884718	1325.36948250894	304.782441753397	250.787368164527
sgMED20_4	MED20	nuclear	chr6	41884648	+	TGCCCTCGGCCACAGGCATC	1	1.40308872909062	4.93304209201116	12.3681739459911	0.000436714521799696	0.00930611130823731	236.859759731668	594.053410579993	219.624146228365	304.474240734065	186.480892232574	651.788652933649	536.318168226337
sgMED22_1	MED22	nuclear	chr9	136213471	+	GCAGCAGCGTCTCCTTGCTC	1	-4.98156039214659	0.92462352923858	12.0995910803876	0.000504328820955387	0.0104462185853387	37.3582267329752	1.00356987836465	34.6397744392307	48.0225840496489	29.412321710046	1.10110546879185	0.906034287937451
sgYARS_4	YARS	nuclear	chr1	33282790	-	CCTTATCACCCGGAACCTGC	2	-4.70485273173982	3.07013402576197	24.0460523432292	9.40589027035746e-07	4.59512576337593e-05	173.335043333313	6.18655119671271	160.721943426196	222.815626306914	136.46756026683	6.78781368643864	5.58528870698678
sgYARS_9	YARS	nuclear	chr1	33276562	+	AGCCACATGTGGTTTGCCCG	2	-3.27018445452665	2.27903126560281	8.78632117491879	0.00303497677406586	0.0446070702422863	94.2292716298121	9.15046136769181	87.3724745598957	121.128156031711	74.1871842978299	10.0397822524851	8.26114048289856
sgRBM39_10	RBM39	nuclear	chr20	34312988	-	AAGAATTCGACCAAGGGATT	1	-3.40865914083911	5.58770375104569	60.1060690878001	8.98807693319237e-15	3.29325635520205e-12	971.997235781161	86.6614850872861	901.267751375781	1249.46559388285	765.258362084847	95.0839968600191	78.2389733145531
sgPARP4_8	PARP4	nuclear	chr13	25072336	-	GGGAGGCCAGGAAGCTGTGG	1	-2.26732131453859	4.40260365593009	19.7335490343291	8.90247176156877e-06	0.000322655713548211	397.215383630866	78.1228061270802	368.311145791633	510.605315465616	312.729689635351	85.7154553144504	70.53015693971
sgANG_3	ANG	nuclear	chr14	21161743	+	TTTGTTGTTGGTCTTCGTGC	1	-1.82531430576148	6.55152835365698	14.9292840180276	0.000111616900257307	0.00286436327401557	1698.13622856916	454.183914871357	1574.56766738877	2182.88973797129	1336.95128034742	498.325431326297	410.042398416417
sgPAWR_2	PAWR	nuclear	chr12	80084006	-	ATATGGCGACCGGTGGCTAC	1	-1.88147009693203	4.71498520911908	11.930051201084	0.000552356587527776	0.0112871565728662	476.353796697809	122.47731761811	441.690880801855	612.334744975944	375.035764315626	134.380721402298	110.573913833923
sgARID3B_4	ARID3B	nuclear	chr15	74836770	-	TGCTGTGGAGACAGAAGGTG	1	-1.74247492564926	4.50685383507913	12.9096544966059	0.000326891628016262	0.00728355408673735	405.623417918407	114.837015438402	376.107351250727	521.413524756485	319.349377748008	125.99786865366	103.676162223144
sgGLRX5_9	GLRX5	nuclear	chr14	96001557	+	GTTGGACGCGCTGGTGAAGA	1	-3.06055027595113	4.57815050916375	20.2180603610776	6.90974997019456e-06	0.00026228217836504	472.998964582161	53.6409858215674	438.580170312352	608.022235487801	372.39448794633	58.8542802178971	48.4276914252377
sgRAE1_5	RAE1	nuclear	chr20	55929782	+	TCATCTCCTGATGATAGCAT	2	-1.55167133981697	5.00669285193197	9.76724700977748	0.00177648261697931	0.0291814370601066	561.646701009692	181.547225087153	520.777262169701	721.975539637663	442.187301221711	199.191552772784	163.902897401521
sgRAE1_10	RAE1	nuclear	chr20	55931543	+	AAAGCCCAGCAGATGCACAC	2	-4.67427777210378	3.279565585441	20.3096727678252	6.58667562199297e-06	0.000251830564614198	199.758194717475	7.30149991065539	185.222356961967	256.781585592729	157.270641597727	8.0111227482304	6.59187707308038
sgHIRIP3_4	HIRIP3	nuclear	chr16	30006859	+	ACCTGAGGTCCGGGCGGCCT	2	-1.70025222425911	4.50564600634242	8.81954844423112	0.00298020405625948	0.0441441680001017	403.232261906488	117.553564422095	373.890192885746	518.339784362463	317.466808471255	128.978435335334	106.128693508856
sgHIRIP3_10	HIRIP3	nuclear	chr16	30006725	-	TCACTCGGGCCGCAGCCACC	2	-1.00362390413112	6.11607614483793	9.09321475081005	0.00256559515834347	0.0393734530961367	1118.655883108	528.862153171942	1037.25446453741	1437.98972454359	880.723460242987	580.261545955912	477.462760387971
sgCDV3_2	CDV3	nuclear	chr3	133302891	+	GATAACTGGGAAGAAGGTGG	1	-1.78686327974077	4.02311546165521	9.06270655729697	0.00260875537263355	0.0398965654988091	290.773216432728	79.8003738162672	269.614473465056	373.777945225703	228.927230607423	87.5560635238581	72.0446841086763
sgPHIP_4	PHIP	nuclear	chr6	79787742	+	TACCCGATCGCAGCTCCGAG	1	-5.85725775383358	2.90114201798864	24.2614393767182	8.41060768138445e-07	4.18641964608685e-05	156.295028669679	2.43849280983419	144.9218823417	200.911333519127	123.05187014821	2.67548660676563	2.20149901290275
sgGRHL1_8	GRHL1	nuclear	chr2	10095112	+	TGAGGCCTGGAAATCCTTCC	1	-5.14303223562761	3.31625423809045	33.6911539454481	6.45937582030662e-09	6.04272317430882e-07	207.347793648951	5.44591493917746	192.25968228658	266.537727263882	163.245971396392	5.97519599918152	4.9166338791734
sgETAA1_3	ETAA1	nuclear	chr2	67624637	+	ACAGTGGCGGCGGAGGAATG	1	-3.30488996469171	3.26697656938492	15.9813032752826	6.39711474355074e-05	0.00177085292811765	191.377210617574	18.2504962320825	177.451233325013	246.008148292479	150.672250235231	20.0242371184534	16.4767553457117
sgCBL_7	CBL	nuclear	chr11	119077273	+	GACGGTGGACAAGAAGATGG	1	-1.53026302028468	7.31767411348172	13.3519452073576	0.000258154712374409	0.00592206910186895	2789.79698042984	915.580767653144	2586.79135988102	3586.17824480126	2196.42133660723	1004.56481618035	826.596719125941
sgPRDM4_4	PRDM4	nuclear	chr12	108150664	-	AGCAATGCCTTGCCAGTCTC	1	-4.50448932114645	2.6547277475165	17.614781301039	2.70477872785926e-05	0.000852506184225269	128.120504885053	5.23738825613706	118.797538812013	164.694051414788	100.869924428359	5.74640289166122	4.72837362061289
sgSIT1_8	SIT1	nuclear	chr9	35650752	-	TGCACGGATCTACTCGCACT	1	-3.21599029949157	3.92949427836787	16.4465872008678	5.00401853953203e-05	0.00143646368978666	303.283333979168	30.8354527695339	281.21426520877	389.85922701777	238.776509710963	33.8323084512404	27.8385970878275
sgRBM19_3	RBM19	nuclear	chr12	114400212	-	CCCTCTGTCCTAGATGAAGG	1	-1.76375805881124	4.29173897741913	11.0686834733125	0.00087797998611788	0.0166752987860157	349.880581271617	97.5917156467102	324.420762862866	449.758221704494	275.46275924749	107.076521649374	88.1069096440466
sgWRNIP1_2	WRNIP1	nuclear	chr6	2765852	+	CGCCATGGAGGTGAGCGGGC	1	-2.83053529673701	3.9307379040319	18.0231634801338	2.18233345668987e-05	0.000713409404224726	297.179023988299	39.5016065961491	275.554148557564	382.012367965896	233.970555441437	43.340713971967	35.6624992203312
sgRRN3_3	RRN3	nuclear	chr16	15168683	-	ACTGAACATGAAACAAAGGC	2	2.90030225417152	1.96561897995432	8.90388461766267	0.0028456464032813	0.0425813940810913	13.4432476946866	95.93520181692	12.4650206553733	17.2807852185473	10.5839372101393	105.259013495299	86.6113901385407
sgRRN3_8	RRN3	nuclear	chr16	15168622	+	CATCAGGATGTCCAGGCGCT	2	-3.5738494709709	2.53207911246937	12.0058608564096	0.000530335089830676	0.0109277772514468	115.278332069188	9.06793772913469	106.889854519853	148.185925163558	90.759216524152	9.94923825382708	8.1866372044423
sgNAF1_4	NAF1	nuclear	chr4	164087829	-	CTGGAAACTCTGAAATTCAA	1	-2.80743068760512	2.88186132283872	8.90435077069493	0.00284492006565177	0.0425813940810913	141.401813434851	19.0461619364247	131.112404175168	181.766670002409	111.326366126975	20.897232489547	17.1950913833025
sgNFE2L3_2	NFE2L3	nuclear	chr7	26192127	+	CTGAAGCGGTGGTGGTCGGC	1	-3.90766570815252	4.02656845553131	36.3214378373251	1.67313303269203e-09	1.84681684248739e-07	332.860110499545	20.9123495157173	308.638823516327	427.879051848316	262.062456133994	22.9447922994318	18.8799067320028
sgMMS22L_1	MMS22L	nuclear	chr6	97730304	-	CCTGACTGACAGCTTAGAGC	1	-3.44588020830981	2.42915342641048	12.2944864939532	0.000454298346257219	0.00958787573808936	106.35816835471	9.14250104986617	98.6187858409489	136.719392911453	83.7363263117293	10.0310482822055	8.25395381752686
sgNHLH2_9	NHLH2	nuclear	chr1	116380898	-	GGCACGGACACCAAGGTGCT	1	-2.67239151356559	3.89199161822263	16.0634593184443	6.12546777734352e-05	0.0017118216677341	286.71068177051	42.5358159331215	265.847557937811	368.555710946078	225.728776427641	46.669813984259	38.4018178819841
sgSOX8_10	SOX8	nuclear	chr16	1032021	-	TCGGAGCCGGCGGGAGACGG	1	1.40967439580418	4.3865437985568	9.23620207451743	0.00237276582163572	0.0370828999647938	161.30486315764	406.474294772239	149.567165370824	207.35128580842	126.996138293677	445.978978191688	366.96961135279
sgSOX5_10	SOX5	nuclear	chr12	23696208	+	ATCTTTAGCCCACACCATGA	1	1.82932217665222	3.52792899217092	8.72079962622889	0.00314600029161426	0.0458625031401498	72.691627289461	245.206264752205	67.4020635648897	93.4423308195358	57.2304874839577	269.037527850722	221.375001653688
sgINTS2_5	INTS2	nuclear	chr17	60003875	-	TCTGCCCTGTTTGGTACGGA	1	-4.59653502615515	1.77914669006614	11.7415064439494	0.000611215307754025	0.0122340447904848	69.4663229868998	2.60418360458799	64.4114555165697	89.2963244241432	54.6911890199866	2.85728066432461	2.35108654485138
sgINTS8_5	INTS8	nuclear	chr8	95835715	-	CAAACCAGCAGGTCTGCGGC	1	-2.9032587293815	3.33306336394708	14.7919929850648	0.000120044128463687	0.00306571554017475	196.405412559524	24.7840229494188	182.113547260548	252.471711247482	154.630979170541	27.1927484040647	22.3752974947728
sgHDAC11_5	HDAC11	nuclear	chr3	13524976	+	GTCTGACAGCATGCTGGTGG	1	-2.72392914362976	4.32910094013461	16.566132276241	4.69825984048324e-05	0.00136203069067899	390.330724917083	55.9076913354515	361.927464182729	501.755347716906	307.309362851613	61.3412837552547	50.4740989156483
sgDYX1C1_3	DYX1C1	nuclear	chr15	55790481	-	CTGGCAGCAGACGAAGACTG	1	1.76585247581544	3.85067015075334	8.66596429369372	0.00324208395027541	0.0468911275724866	94.0234821620051	303.420890297888	87.1816598084956	120.863621473234	74.0251652042862	332.909953611921	273.931826983855
sgNHP2L1_5	NHP2L1	nuclear	chr22	42076277	+	AGTTACATGACTGCTGAACG	3	-4.20160201610443	3.37040371492117	19.7615069183236	8.77318897593377e-06	0.000319235170171185	211.468543202759	10.7829669364113	196.080576572723	271.834794579463	166.490258456092	11.8309488152753	9.73498505754736
sgNHP2L1_6	NHP2L1	nuclear	chr22	42076266	-	CATGTAACTATAAGCAGCTT	3	-3.99196247884567	2.59051469159746	16.4727882099254	4.93533620748399e-05	0.0014230964087182	121.373167394231	7.11769854711838	112.541185949816	156.02060489174	95.5577113411369	7.80945798036013	6.42593911387663
sgNHP2L1_10	NHP2L1	nuclear	chr22	42071122	+	CAGAATGATCTCCAGTGGCT	3	-5.24813606448582	3.87865657525247	48.615244367805	3.11438937943301e-12	6.57285649750577e-10	308.159888350225	7.56851217964716	285.735966537408	396.127852770021	242.615845743245	8.30408557619058	6.83293878310375
sgETV1_1	ETV1	nuclear	chr7	13978808	+	TGATTTCTGAACATGGACTG	1	-2.81585128603053	4.4819931005143	22.635160747388	1.95867127139427e-06	8.81769740796111e-05	436.897906358847	58.7189088061959	405.106083792894	561.615693892503	343.971941391143	64.4257196253747	53.0120979870172
sgLUZP4_3	LUZP4	nuclear	chrX	114524394	+	AACTTCCTAGATATGTCTCT	1	2.44254197174258	2.68540779045852	8.80936542971102	0.00299688245059941	0.0443052686581029	29.1374091075138	150.69959887779	27.0171624162494	37.4550346796706	22.9400302266212	165.345887761669	136.053309993911
sgETV3_10	ETV3	nuclear	chr1	157095719	+	TGGAACCGGGAAGAGGCTGT	1	-6.40957053402257	2.29065234228908	23.5641086521672	1.20820252025034e-06	5.74298931292327e-05	100.67989068463	1.00292429323463	93.353700345837	129.420182255184	79.2657894528707	1.10039714012181	0.905451446347451
sgNFIA_9	NFIA	nuclear	chr1	61553999	+	GAAGTGGGCATCTCGACTTC	1	-2.70197561453549	3.56608511046702	14.2984707048956	0.000155991557933675	0.00385134117257064	228.514478405513	33.1912883170428	211.886127375485	293.746697995815	179.91060984524	36.4171044488676	29.9654721852179
sgTCEAL5_4	TCEAL5	nuclear	chrX	102529412	-	TGAGGGAAAGCCAGAGGATG	1	-3.99842739164595	1.15680361689349	10.0208079358818	0.00154781556950942	0.0263949079115889	42.8455921457646	2.42941485365824	39.7278398210086	55.0763842374991	33.732552378786	2.66552637638577	2.1933033309307
sgTCEAL4_10	TCEAL4	nuclear	chrX	102841837	+	GAGGGAGAGTCAGAGATGGA	1	-2.75026665956008	5.42493739791316	35.9545408171408	2.01975132025235e-09	2.18373194998267e-07	838.940359485915	118.10160124953	777.893046912423	1078.42602417993	660.502007365387	129.579735116044	106.623467383016
sgEXOSC8_4	EXOSC8	nuclear	chr13	37576414	-	GTAATACTCCAGAGGTTCCA	1	-3.0507808253156	2.43685378741047	8.60599117799479	0.00335058973105427	0.0480913534792941	105.218033066898	11.9310530919615	97.5616149671188	135.253792226541	82.8386920070334	13.0906159015179	10.771490282405
sgUTP6_6	UTP6	nuclear	chr17	30228564	-	CATTGGACTGTTCAGTCATG	1	-2.46237258994421	5.84138465530749	42.4556117598943	7.23046603103615e-11	1.08378934298162e-08	1099.14110983192	188.970841896289	1019.15972601174	1412.90422338855	865.35938009547	207.336660794635	170.605022997944
sgCRYAB_10	CRYAB	nuclear	chr11	111782264	+	CAAACCAGCTGGGTGCCCGC	1	-1.56344093899739	4.54340597015064	9.11399807633422	0.00253660852294543	0.0390193990926084	407.024711332704	130.475134077628	377.406676514247	523.214834311334	320.452623172532	143.155834756954	117.794433398302
sgCAND2_7	CAND2	nuclear	chr3	12838265	+	CGTCCAGCGACAAGGACTTC	1	1.08092953157793	5.74294200749803	8.68771513394731	0.00320361979209408	0.0464621735762693	477.314386158855	957.358579280747	442.581570889937	613.569546307925	375.792041278704	1050.40295645242	864.31420210907
sgTTLL10_3	TTLL10	nuclear	chr1	1115472	-	GCGTCGTGGTCTGGCTGGCT	1	-2.04595340888608	5.46873916154695	19.2060576366396	1.17340446759396e-05	0.000413844695983907	818.680420571553	187.856244527043	759.107366340313	1052.3826408494	644.551254524939	206.113737224252	169.598751829834
sgBCL6B_10	BCL6B	nuclear	chr17	6927147	+	AGGCAGTTCTCATCGCCTGC	1	-4.13004595629908	1.95178561156332	10.987288778872	0.000917389170111773	0.0172622280290433	77.7469683180585	4.0945897471161	72.0895417526441	99.9407800414623	61.210583160069	4.49253735111645	3.69664214311575
sgRPL36AL_9	RPL36AL	ribo	chr14	50085734	-	GACACAGTATAAGAAGGGCA	3	-4.63959130602196	5.40296869157194	91.1979556154512	1.29994490292382e-21	1.63304030876349e-18	884.313664684812	33.5164316684629	819.964665270712	1136.75168771045	696.224641073269	36.7738480400299	30.259015296896
sgRPL36AL_12	RPL36AL	ribo	chr14	50085676	-	CGGAAGCAGAGTGGCTATGG	3	-3.86351123875623	2.40117885830893	14.2891058124839	0.000156769563959953	0.00386156663569329	105.573121962646	6.76445711616556	97.8908650501736	135.710245539035	83.1182552987302	7.42188549556233	6.10702873676878
sgRPL36AL_18	RPL36AL	ribo	chr14	50085523	-	GGAGGAGATAAGAAGAGAAA	3	-1.9276305788974	4.39633666337631	13.224157122039	0.000276363975864994	0.0062851362476676	383.112379294765	95.381022876303	355.234377116025	492.476438098822	301.626322669449	104.650974657788	86.1110710948185
sgRPL18_2	RPL18	ribo	chr19	49120661	+	TGGCCAGAAACCTGTATAAC	15	-1.12648109921439	5.95037229976759	10.3525720288782	0.00129294410181599	0.0228536666275065	1017.94015611494	441.946578660528	943.867535589764	1308.52347607264	801.429456682427	484.898765066499	398.994392254557
sgRPL18_5	RPL18	ribo	chr19	49120581	+	AAGGGACAGAGGCGGCCGGT	15	-1.58965841824173	5.24266459582288	12.2540921930372	0.000464238947426788	0.0097586355952718	664.970633773831	209.371122728149	616.582605145598	854.794537738726	523.534758437168	229.719617151849	189.022628304449
sgRPL18_7	RPL18	ribo	chr19	49120562	+	AGCCACTCACCATCCGGGAA	15	-2.36121936571065	3.04795894502502	8.56943404424743	0.00341853403478824	0.0488804045375331	154.764529305577	28.4583167948689	143.5027530792	198.943934614573	121.846900222958	31.2241418669356	25.6924917228022
sgRPL18_11	RPL18	ribo	chr19	49119440	+	TCACGCGCAGTGCACATACC	15	-1.80825097737661	3.92184176734466	8.7803240717213	0.00304497097559143	0.0447268258948092	271.386660387023	73.3762981781968	251.638622165241	348.857262459025	213.664096536801	80.5076407189226	66.2449556374711
sgRPL18_13	RPL18	ribo	chr19	49119323	+	CGTATCACTCACCGGAGAGC	15	-3.59945448415308	3.79312907883681	27.2554356123015	1.78273248125921e-07	1.06403315810179e-05	279.920796972892	21.7818019928305	259.551753815764	359.8275714733	220.383065629611	23.8987456793041	19.6648583063569
sgRPL18_16	RPL18	ribo	chr19	49119127	+	ACTCACTTGGTGTGGCTGTG	15	-2.29884445986038	5.40249470561002	31.0373012248117	2.53116931764781e-08	1.94112726072287e-06	799.533847871899	153.943377985109	741.354035478522	1027.77044757525	629.477060561929	168.904925345023	138.981830625196
sgRPL18_18	RPL18	ribo	chr19	49120626	+	CAACACAACCTGGTTGAATG	15	-1.91073092861936	4.43605734954768	14.1130550208076	0.000172144876704873	0.00418557971645278	393.158280789703	99.0391433010358	364.549266827217	505.390063586011	309.535511955881	108.664622827197	89.413663774875
sgRPL18_24	RPL18	ribo	chr19	49119408	-	GCAGCCGCATCCTCAGGGCA	15	-7.30744020215521	3.15153877147224	41.9851559646439	9.19689295867973e-11	1.35681514985089e-08	187.563915793108	1.00210709457597	173.915421158822	241.106302374499	147.670023846004	1.09950051903788	0.90471367011406
sgRPL18_28	RPL18	ribo	chr19	49119177	-	GCAAGGGCCGAGAGGTGTAC	15	-1.44852052111691	5.80672828476635	15.3673656548211	8.85037244270257e-05	0.00235840076172663	966.115374478143	335.504446456196	895.813896451785	1241.9046841852	760.627542797444	368.111666921382	302.89722599101
sgRPL18_35	RPL18	ribo	chr19	49121098	-	ATAACAAGGACCGAAAGGTT	15	-1.62035282053953	4.59076628640808	11.8853582700506	0.000565769416603275	0.0115166381013974	423.83729247758	130.607905397525	392.995853772644	544.826769933767	333.689253726328	143.301509940705	117.914300854346
sgRPL18_38	RPL18	ribo	chr19	49120577	+	GGGAAAGGGACAGAGGCGGC	15	-2.17441466030772	5.62766405473452	26.7593577752672	2.30433121062228e-07	1.33020922685835e-05	924.985887179041	194.167773668485	857.67728539084	1189.03428766296	728.246088483323	213.038675291749	175.29687204522
sgRPL18_39	RPL18	ribo	chr19	49120574	-	GCCTCTGTCCCTTTCCCGGA	15	-1.6897363916539	3.95617395125688	8.84539447618955	0.00293829384639123	0.0436459065099364	274.329759840561	80.5338614354779	254.367560611691	352.640505220633	215.981213689359	88.3608378063626	72.7068850645932
sgRPL18_44	RPL18	ribo	chr19	49119407	+	CTGCCCTGAGGATGCGGCTG	15	-1.099407306564	5.77830445039805	8.97273205231657	0.00274038522801048	0.0413581823227372	899.242045941637	397.803107243024	833.806750527473	1155.94155581515	707.977831482288	436.465049749658	359.14116473639
sgRPL18_51	RPL18	ribo	chr19	49118662	-	CGGAAGTTCGAGCGTGCCAG	15	-3.66170299375164	3.23061128844828	19.2391928034699	1.15321344235274e-05	0.000407813992261497	188.74235220967	14.0278869407568	175.008106096799	242.621137708253	148.597812823958	15.3912381778847	12.6645357036289
sgRPL18_52	RPL18	ribo	chr19	49118655	-	TCGAGCGTGCCAGAGGCCGA	15	-1.98627418622388	6.06074846288462	30.5617959468569	3.23399597681881e-08	2.42375135978571e-06	1228.4444577023	293.839682232269	1139.05403567697	1579.11877461417	967.160562815763	322.397560976267	265.281803488272
sgRPL19_6	RPL19	ribo	chr17	37359226	+	TCATCTTCTCCACAGGTAAG	10	-2.91697008644136	4.57641900594282	28.9342738450048	7.48762421959856e-08	5.01279729422812e-06	469.316137269847	58.8051022647223	435.165331907172	603.288100610092	369.494979292277	64.5202901088094	53.0899144206352
sgRPL19_7	RPL19	ribo	chr17	37359231	+	TTCTCCACAGGTAAGCGGAA	10	-2.01539276666901	3.83174450494707	10.9714907329098	0.000925243000313692	0.017372836719769	260.452870663914	60.9822654194323	241.500453336148	334.802290318292	205.055868337303	66.9090487869891	55.0554820518755
sgRPL19_13	RPL19	ribo	chr17	37359283	+	TCACATGGATGAGGAGAATG	10	-1.59802417899089	5.57664402719687	18.1136126673879	2.08108326423968e-05	0.00068455184032303	839.572160702452	262.837586142998	778.478873744829	1079.23818068942	660.999427673113	288.382413367877	237.292758918119
sgRPL19_17	RPL19	ribo	chr17	37357464	+	GTATGCTCAGGCTTCAGAAG	10	-3.33067191498663	2.82741834105833	14.3665003270661	0.000150455356964204	0.00373392546761305	140.173869646251	13.0992675306576	129.973814376322	180.188194818944	110.359599743487	14.372367511347	11.8261675499681
sgRPL19_27	RPL19	ribo	chr17	37358651	+	AAACACCTTGGCCCGCCGGA	10	-1.76296466690595	4.63917286197577	14.1239474317576	0.000171150967256486	0.00416909849232997	445.880958937291	124.460765902448	413.435465091349	573.163067394844	351.044344325682	136.556938325537	112.364593479359
sgRPL19_30	RPL19	ribo	chr17	37358670	+	AAGGGCAGGCACATGGGCAT	10	-1.74718922293439	5.42584901650772	16.9799611471224	3.77764260868638e-05	0.0011257386011408	769.616620940489	217.252493523077	713.613800371576	989.312986649299	605.923075800591	238.366967646279	196.138019399876
sgRPL19_31	RPL19	ribo	chr17	37359262	-	CTTCTCTGGCATTCGGGCAT	10	-5.36792772492685	1.79283610725928	17.6535357911612	2.65022135132635e-05	0.000837311251129827	69.8335432406882	1.48571422891507	64.7519541931173	89.7683721374443	54.9803033915029	1.63010877248135	1.3413196853488
sgRPL19_36	RPL19	ribo	chr17	37360329	+	GTATCACAGCCTGTACCTGA	10	-2.75645464143383	3.52375375111679	13.3082372907564	0.000264242663523952	0.00605120287016091	222.375975516712	31.0943384846302	206.194305946634	285.855885270053	175.07773533345	34.1163549165938	28.0723220526667
sgRPL19_39	RPL19	ribo	chr17	37360398	+	CCACAAGCTGAAGGCAGACA	10	-1.40542126765632	4.93609926401002	9.88386222914223	0.00166734596189827	0.0278927085777994	524.227618609052	187.537368837399	486.081060357289	673.874727934538	412.727067535328	205.763870440383	169.310867234415
sgRPL19_42	RPL19	ribo	chr17	37360789	+	GGCCCGCAGGTCTAAGACCA	10	-2.99593833081256	2.5797290103504	11.0015881102149	0.000910338532203618	0.0171662907920398	115.723067778602	13.6460311799712	107.302228071984	148.757616056113	91.1093592077098	14.9722703754872	12.3197919844551
sgRPS12_4	RPS12	ribo	chr6	133136214	-	CACGTACTTGTCTAAGGCTT	10	-2.33474780078005	5.37228274110916	21.255307659676	4.01995687506277e-06	0.000163911100959862	785.396226700413	147.499863069479	728.245168936543	1009.59707157904	618.346439585653	161.835173985602	133.164552153356
sgRPS12_7	RPS12	ribo	chr6	133136162	+	AAGACTGCCCTCATCCACGA	10	-4.42020162726286	3.26766021170855	26.2671076265587	2.97309411169341e-07	1.66879139916136e-05	197.98189048117	8.65265645015812	183.575309351254	254.498213844509	155.872148247748	9.49359635262424	7.811716547692
sgRPS12_12	RPS12	ribo	chr6	133136172	-	TGCTAGGCCATCGTGGATGA	10	-5.18806995965845	5.14576429564123	96.3149579325936	9.79869319705224e-23	1.61562078269647e-19	745.806038503975	19.2772830494338	691.535846544621	958.705385691642	587.176883275662	21.1508159489292	17.4037501499383
sgRPS12_13	RPS12	ribo	chr6	133136174	+	ATCCACGATGGCCTAGCACG	10	-3.8080106101307	2.3882371052718	12.169213773318	0.000485847812393252	0.0101642752884587	104.441680659531	6.95480471017466	96.8417555244114	134.255820641824	82.2274658123575	7.6307327131336	6.27887670721572
sgRPS12_15	RPS12	ribo	chr6	133137605	-	CAAGCACACAAAGATGGGCT	10	-6.11125668943447	1.99359275000493	19.9090337830393	8.12156505554488e-06	0.000301767616521591	81.8661368765812	1.00315164057737	75.9089700880488	105.235815047546	64.4536254941485	1.10064658304333	0.905656698111417
sgRPS12_16	RPS12	ribo	chr6	133137610	-	GGATGCAAGCACACAAAGAT	10	-3.84883992663042	4.28984717546359	36.4185921712541	1.59177559957601e-09	1.77831049795629e-07	399.658989893857	26.1841427461233	370.576937751549	513.74647866877	314.653553261253	28.7289439379794	23.6393415542672
sgRPS12_18	RPS12	ribo	chr6	133137638	+	TGAGCCTATGTATGTCAAGT	10	-2.20167596786307	5.2975232562046	29.7007178497569	5.04161479410011e-08	3.556225665325e-06	737.20013995856	151.831245832714	683.55617484899	947.642829399184	580.401415627505	166.587517943754	137.074973721675
sgRPS12_23	RPS12	ribo	chr6	133138098	+	GTTGATGACAACAAGAAACT	10	-3.96286538781934	6.86017971882659	81.4334900678752	1.81260144184623e-19	1.59394128791151e-16	2397.54149336829	145.64808586496	2223.07919304069	3081.94868832389	1887.59659874028	159.803425075199	131.49274665472
sgRPS12_25	RPS12	ribo	chr6	133138110	+	AAGAAACTAGGAGAATGGGT	10	-3.65306796575646	5.15436093897449	58.1837493872619	2.3874308043648e-14	7.97250785442375e-12	725.615955077253	54.5706438445479	672.814938274273	932.751798941944	571.281128015543	59.8742904386882	49.2669972504076
sgRPS12_28	RPS12	ribo	chr6	133138617	+	GGACTATGGCAAGGAGTCTC	10	-1.80751097265308	4.42849123162223	10.5415698947405	0.00116719235835591	0.0209752735734245	386.772046998434	104.664041865308	358.627741171651	497.180802177701	304.50759764595	114.836197626365	94.4918861042514
sgRPL18A_3	RPL18A	ribo	chr19	17972094	+	CTTTCAGCTACGAGAGTACA	14	-1.55864254583083	5.19410173280833	13.1734999894802	0.000283935918902439	0.00643514903484986	640.164678070127	205.940445104341	593.581708543421	822.9074221851	504.004903481861	225.955516639593	185.925373569089
sgRPL18A_4	RPL18A	ribo	chr19	17973026	-	GACAGGCAGCTTACAGCACT	14	-2.27851229660576	3.80575630490021	13.3262992788899	0.000261709508891902	0.00599840013386384	261.932467074114	51.0845282159624	242.872383708453	336.704255405561	206.220762108329	56.0493639774324	46.1196924544924
sgRPL18A_9	RPL18A	ribo	chr19	17972100	+	GCTACGAGAGTACAAGGTAG	14	-2.64476243510819	4.40032542628515	22.5050781818467	2.09588793110964e-06	9.37146093400059e-05	407.955428153607	61.7389939277205	378.269667709555	524.411235497014	321.185381254253	67.7393227089452	55.7386651464958
sgRPL18A_10	RPL18A	ribo	chr19	17972162	-	AAAGATTCGCATGCGGTAGA	14	-3.77825869036875	4.16824589729729	38.409737855752	5.73455366876804e-10	7.30837006452994e-08	366.223420630094	25.192386593318	339.574380113509	470.766322070501	288.329559706273	27.6408003546533	22.7439728319827
sgRPL18A_12	RPL18A	ribo	chr19	17972188	-	GACTTGGCGACGACATGATT	14	-2.75001364142837	3.06838305425621	12.2957822319597	0.000453983059210267	0.00958787573808936	161.399811170317	22.6417232779463	149.655204285681	207.473337878817	127.070891346453	24.8422415436025	20.4412050122901
sgRPL18A_17	RPL18A	ribo	chr19	17972259	+	GGAGATTGTCTACTGTGGGC	14	-6.4456321134517	3.21994713451709	39.7504739167247	2.88570578372133e-10	3.94444581763484e-08	195.517107641026	2.00664817472552	181.289881773694	251.329828954322	153.931612195063	2.20167157939411	1.81162477005692
sgRPL18A_20	RPL18A	ribo	chr19	17972942	+	TCTGGCTGCGCTATGACTCC	14	-2.34438937473385	3.74072276141031	12.9630742945151	0.000317695066359349	0.00709662450942082	251.71699766997	46.8921556394197	233.400265064286	323.572656800156	198.178071145467	51.4495404167986	42.3347708620409
sgRPL18A_26	RPL18A	ribo	chr19	17972992	+	TACCGGGACCTGACCACCGC	14	-4.69388243097464	1.5078107304223	10.7551605763868	0.00103988944283873	0.0191430867333995	56.5218714384626	1.95511044909404	52.4089350253701	72.6567227400317	44.4999565499861	2.14512497236124	1.76509592582685
sgRPL18A_29	RPL18A	ribo	chr19	17973751	-	GAATGGAGTGGGCTCGGGCG	14	-2.83914725325735	3.99301991227091	20.4940527435045	5.98168217980003e-06	0.000230705785943428	310.749822486427	41.0641719721398	288.137438505866	399.457114906253	244.654914047164	45.0551429498991	37.0732009943805
sgRPL18A_37	RPL18A	ribo	chr19	17973811	-	ACTGCTTGACAGCCGGCCGG	14	-4.23540406354323	3.08117139627309	23.1285790924575	1.51521785420612e-06	7.00051877614913e-05	172.980619552749	8.59126771508395	160.393310059778	222.360027974771	136.188520623696	9.42624132995006	7.75629410021786
sgRPL18A_40	RPL18A	ribo	chr19	17974017	-	GTGGCTTGTGCTGACGGCGC	14	-2.33800673518902	3.71572538817677	13.7278559253536	0.000211297234876808	0.00495487320292006	247.122166362868	46.2389653418431	229.139786610585	317.666175365251	194.560537112767	50.7328674433178	41.7450632403685
sgRPL18A_41	RPL18A	ribo	chr19	17974023	-	TGAAGCGTGGCTTGTGCTGA	14	-6.25762963864886	6.56859376978039	77.3718932668041	1.41616214582574e-18	1.03777148802858e-15	2023.6386678609	24.9546361417624	1876.38421658094	2601.31078244382	1593.22100455793	27.3799432603349	22.5293290231898
sgRPL18A_42	RPL18A	ribo	chr19	17974031	+	AGCCACGCTTCACCACCAAG	14	-2.76912517755434	3.45739341380676	12.0020906937291	0.000531409023497185	0.0109353365435875	212.637914799445	29.4680932349355	197.164856312079	273.337977430954	167.410910655302	32.3320571047129	26.6041293651581
sgRPL18A_45	RPL18A	ribo	chr19	17974058	-	CTGCACCTAGAAGAAGGTGT	14	-2.15336369602335	4.40222079078307	11.4577524133978	0.000711963581891673	0.0139128231510254	393.309535992355	83.7218788255331	364.689515617398	505.584496414267	309.6545959454	91.8586942670542	75.585063384012
sgRPL36A_15	RPL36A	ribo	chrX	100646506	+	AAAGTGACACAGTACAAGAA	3	-2.47393921372914	4.7778995661414	26.8938080709862	2.14946420715543e-07	1.24900914645303e-05	524.760602856707	89.4472011743159	486.575260851611	674.559858977109	413.1466887414	98.1404529016535	80.7539494469783
sgRPL36A_16	RPL36A	ribo	chrX	100646511	+	GACACAGTACAAGAAGGGCA	3	-1.74628166760005	4.32089557111876	9.82669583336502	0.00171997046468079	0.0284507573669746	356.377713781514	100.618438096584	330.44511745157	458.11003921094	280.577984682032	110.397407134201	90.8394690589666
sgRPL36A_20	RPL36A	ribo	chrX	100650329	+	CTACAAAGAAGATTGTGCTA	3	-2.98474781279889	4.6477267963822	25.881944070476	3.62948270109909e-07	1.9742140853133e-05	495.081964056666	59.1867208703652	459.056252493825	636.409094048106	389.780545628067	64.9389977072787	53.4344440334518
sgRPS27A_12	RPS27A	ribo	chr2	55461286	+	GCTGGCAAGCAGCTGGAAGA	4	-7.16891653864112	4.22152408291989	84.9092057630779	3.12385316533267e-20	3.05223593906078e-17	396.704212498856	2.49356449731851	367.837171134344	509.948224356175	312.32724200605	2.73591063659342	2.25121835804359
sgRPS27A_17	RPS27A	ribo	chr2	55462055	+	CAAGAGAAAGAAGGTTAAGC	4	-3.9021552396792	2.40841999134099	12.8424683606685	0.000338840336305374	0.00749911653697322	106.015929682723	6.61119571396615	98.3014509072871	136.279458074395	83.4668800664869	7.25372882630132	5.96866260163098
sgRPS27A_20	RPS27A	ribo	chr2	55462599	+	GAGTGCCCTTCTGATGAATG	4	-3.08294011197082	2.2845137427748	9.49437310262017	0.00206102991390449	0.0330356169911268	94.4612531094829	10.461859631918	87.5875754046791	121.426359428384	74.3698244953858	11.4786335289468	9.44508573488909
sgRPS27A_22	RPS27A	ribo	chr2	55462644	+	CACTTTGACAGACATTATTG	4	-4.44891570064959	3.65977151708859	33.599098872177	6.77240949280408e-09	6.29816764460054e-07	260.910353036355	11.2091670339169	241.924646012758	335.390366562884	205.416046533422	12.2985707201173	10.1197633477164
sgRPS3A_2	RPS3A	ribo	chr4	152021725	-	CTTACTGGTTCCTTGGGTCC	9	-2.5370464855778	6.27724829491685	53.735356306527	2.29397650083633e-13	6.11286808773367e-11	1496.11215896875	244.273270995753	1387.24431683807	1923.19545612589	1177.8967039423	268.013857701064	220.532684290442
sgRPS3A_13	RPS3A	ribo	chr4	152021712	+	ACGCTCGTCACCAGGACCCA	9	-2.54588951225233	4.78753220164521	26.7032882613534	2.37217481850801e-07	1.36638305430262e-05	531.086410580605	86.1170096131264	492.440757473493	682.691444966834	418.127029301488	94.4866045556614	77.7474146705914
sgRPS3A_16	RPS3A	ribo	chr4	152022242	+	AACTGCCTGACTAACTTCCA	9	-2.57145191498295	4.68886887211118	21.6408857064988	3.28768493127522e-06	0.000138771865875154	496.734530035597	79.1237506561	460.588565929505	638.533404957937	391.081619219349	86.8136802797681	71.4338210324319
sgRPS3A_19	RPS3A	ribo	chr4	152024040	+	GTTGATGTCAAGACTACCGA	9	-2.22744811998892	3.6989159890706	10.9280665536869	0.000947182923110271	0.0177091656233679	242.038140756501	48.9022313352792	224.425711140499	311.130853206161	190.557857922842	53.6549726334401	44.1494900371182
sgRPS3A_20	RPS3A	ribo	chr4	152024059	-	CAGACGAAGCAAGTAACCAT	9	-2.94028673117566	2.82705127441322	8.96911307846565	0.00274581855631517	0.0414164890418242	138.072779634936	16.9490774945196	128.025614731068	177.487323271013	108.705400902727	18.5963352652672	15.3018197237721
sgRPS3A_26	RPS3A	ribo	chr4	152024171	+	GATGGAAATCATGACCCGAG	9	-3.51084709097364	2.6650170861995	13.9181415153099	0.000190946557944586	0.00457525989567314	126.213224882803	10.3865634985505	117.029046170683	162.242315285315	99.368313192411	11.3960194668699	9.37710753023117
sgRPS3A_28	RPS3A	ribo	chr4	152024198	+	GACAAATGACTTGAAAGAAG	9	-1.95782761286661	6.04461297878631	23.1431432886725	1.50378469172431e-06	6.95988490392613e-05	1210.77947451094	295.382430451727	1122.67448325348	1556.41110847931	953.252831800031	324.090246795197	266.674614108257
sgRPS3A_29	RPS3A	ribo	chr4	152025370	-	CATGGAGAGGATAAATAGAT	9	-2.72465831837834	4.81011041886619	32.3532876774795	1.28539548346123e-08	1.06971666401233e-06	546.069096097268	78.2152927887283	506.333195422991	701.951119138636	429.922973730177	85.8169306288519	70.6136549486046
sgRPS3A_32	RPS3A	ribo	chr4	152025631	+	CTCATGGAGCTTCATGGTGA	9	-2.17358769275988	5.62771993086079	21.7397122753542	3.12259865526053e-06	0.000133512601498262	925.33068687171	194.351908582346	857.996994986966	1189.47751459501	728.51755103316	213.240706027246	175.463111137446
sgRPS13_10	RPS13	ribo	chr11	17096692	-	AGAGAGCCGGATTCACCGTT	3	-1.57944989916036	5.50407609596147	17.4741804277793	2.91236216676917e-05	0.000906147389505226	796.675189030677	252.637583251219	738.703393140318	1024.09575001925	627.226423932459	277.191086079206	228.084080423232
sgRPS13_15	RPS13	ribo	chr11	17098765	-	GTTGACATCTGACGACGTGA	3	-2.37545846265629	4.63223288446791	17.7508217993931	2.51808696034043e-05	0.000801322703265874	470.598730088224	85.8798267572361	436.354594080763	604.93682504935	370.50477113456	94.2263702208584	77.5332832936137
sgRPS13_27	RPS13	ribo	chr11	17095976	+	AATTTATGCGACCAGGGCAG	3	-2.77083192548633	4.08441449141619	15.0112790176816	0.000106870525696585	0.00276406993960942	329.999461233072	45.7353229615686	305.986335590477	424.201795676129	259.810252432611	50.1802767456582	41.2903691774789
sgRPS11_7	RPS11	ribo	chr19	50001206	-	ATAGTCTCGGCGGATGACAA	10	-2.55029868119599	3.95970663648979	17.1006815994195	3.54495802873188e-05	0.00106635732903051	297.998893024739	48.12976237789	276.314358047564	383.066278527379	234.616042499274	52.8074284695607	43.4520962862194
sgRPS11_8	RPS11	ribo	chr19	50001295	-	CACTGCGCTCACCTGAAGCA	10	-3.38585085949025	4.46085825022084	29.4890065194792	5.62347744488551e-08	3.94555740621076e-06	442.897106587268	40.059036264158	410.668739221206	569.327438329927	348.695142210671	43.9523194706411	36.165753057675
sgRPS11_11	RPS11	ribo	chr19	50000517	+	CTGGCAAGGAGAAGCTCCCG	10	-3.22895531121262	5.27193088999731	55.6555232638568	8.63499782395779e-14	2.53110975104256e-11	773.810051854195	78.1334063333481	717.502087201022	994.703483097358	609.224585264206	85.7270857403366	70.5397269263597
sgRPS11_15	RPS11	ribo	chr19	50001240	-	TCTCGAAGCGGTTGTACTTG	10	-4.0180658350526	6.45985934978	56.9041563482653	4.57577723125655e-14	1.40364626904394e-11	1818.20055815524	106.276120841776	1685.89525594876	2337.22788148448	1431.47853703248	116.604952364207	95.9472893193451
sgRPS11_21	RPS11	ribo	chr19	50000503	+	CCTGCTGGGAGAAACTGGCA	10	-4.58994362750899	3.05833932626921	22.3967467754722	2.21749305714387e-06	9.84843170715697e-05	171.690148209366	6.64453387576137	159.19674265912	220.701175990328	135.172525978649	7.29030707866179	5.99876067286095
sgRPS11_22	RPS11	ribo	chr19	50000537	-	CCGATGTTCTTGTAGTACCG	10	-3.31803566101483	2.43513859533266	10.7260939442488	0.00105635198935311	0.0193929170710678	106.320888727645	9.99778287364302	98.5842189467025	136.671471364296	83.7069758719371	10.9694537822326	9.02611196505342
sgRPS11_24	RPS11	ribo	chr19	50000831	-	AGAGAGGATCCGCCCTCGAA	10	-3.49176121322584	2.56768020718568	9.90595242193585	0.00164745047359337	0.0276647937262041	117.712187525405	9.81121559514479	109.146605211572	151.314554074301	92.6754032903411	10.764754283891	8.85767690639859
sgRPS11_27	RPS11	ribo	chr19	50001267	-	GGTGTACAGACATGTTCTTG	10	-2.38559891859262	4.97354496255602	29.0718429042264	6.97432967209242e-08	4.74200492472861e-06	597.33197034284	108.268914209415	553.865815578269	767.847600379048	470.282495071203	118.791422606673	97.7464058121573
sgRPS11_29	RPS11	ribo	chr19	50002788	+	TCGTCACAGTGGGCGAGTGC	10	-1.53485710898407	5.40050016729163	13.5145828986421	0.000236716739197641	0.00549909962503545	736.845764856018	240.997537651308	683.227586618433	947.187293640794	580.122414308827	264.419760291774	217.575315010842
sgRPS11_31	RPS11	ribo	chr19	50002834	+	CAACGTGCTCAAGGTCACCA	10	-3.07686363685433	3.77055012148455	12.8484861376786	0.00033775238042602	0.00748131448196376	269.406498905743	30.1631013219397	249.802551423579	346.311839951519	212.105105342129	33.0946120816537	27.2315905622257
sgRPS10_1	RPS10	ribo	chr6	34392850	-	TCATGTCATGAAGGCCATGC	11	-4.2249441994188	4.43327838438155	50.7770367562337	1.0347729611245e-12	2.48166777158414e-10	446.2490177719	22.5095924290631	413.776741327567	573.636193071996	351.334118916139	24.6972690773718	20.3219157807544
sgRPS10_2	RPS10	ribo	chr6	34392833	+	TCCTCACCCTCCTACCTGCA	11	-2.02709844543382	4.91373568420722	21.6358616898509	3.29630748294397e-06	0.000138913558638251	555.11301766369	129.024738087691	514.719016445659	713.576737417209	437.043299128203	141.564476755022	116.48499942036
sgRPS10_5	RPS10	ribo	chr6	34389577	-	TTGATTTACATAGGTCTGGA	11	-1.68583022701505	4.65402870287752	9.90685042005521	0.00164664679981262	0.0276647937262041	446.536350291755	131.496121951954	414.043165474194	574.005548132222	351.560337268849	144.276051053026	118.716192850883
sgRPS10_10	RPS10	ribo	chr6	34392977	-	TGTTGATGCCTAAGAAGAAC	11	-2.29351824800214	6.03712704741359	41.3981318013478	1.24176003522926e-10	1.78037345050995e-08	1242.7216478609	240.2141893927	1152.29231516639	1597.47156125163	978.401067164692	263.560279482198	216.868099303201
sgRPS10_12	RPS10	ribo	chr6	34392955	+	GGAGTTCATAAATGGCAATC	11	-4.74594234396293	4.03586157899839	46.1752001490219	1.08137138804419e-11	1.981087401944e-09	341.419747713333	11.9460890313361	316.575600186337	438.882140952938	268.801502000723	13.1071131633736	10.7850648992986
sgRPS10_13	RPS10	ribo	chr6	34392925	-	GGGAGTCATGGTGGCCAAGA	11	-2.9523797365674	5.90734732691869	63.3547225598016	1.72640987890843e-15	7.71939305347175e-13	1187.14857830541	145.295297892702	1100.76314039968	1526.03448735889	934.648107157677	159.41635012013	131.174245665274
sgRPS10_17	RPS10	ribo	chr6	34392879	+	ACATTCTTGTCTGCCAGCTC	11	-4.43688297896096	3.28412660174839	22.4601248122671	2.14551563246926e-06	9.54483101183333e-05	199.874777516512	8.63455454115514	185.330456361091	256.931448360722	157.362427827723	9.47373514372543	7.79537393858486
sgRPS10_18	RPS10	ribo	chr6	34392854	+	GGCCTTCATGACATGAAGGT	11	-5.45142311159132	4.4090667629669	71.8050613397478	2.37542172833336e-17	1.33331916202473e-14	447.448520963012	9.57564274528615	414.888960070609	575.178108945699	352.278493872728	10.5062864294144	8.64499906115789
sgRPS10_24	RPS10	ribo	chr6	34392535	+	ACTGGATACCCTCATTGGTA	11	-4.5612249744668	4.67097799522	58.5722968909578	1.95956302848e-14	6.62759387876037e-12	530.506536151451	21.1876500745715	491.903078863303	681.946038373761	417.67049121729	23.2468489448642	19.1284512042788
sgRPS10_25	RPS10	ribo	chr6	34392530	+	GAGATACTGGATACCCTCAT	11	-3.33933765089745	3.48158250484276	16.777119654433	4.20371272170743e-05	0.00123357225040449	222.825388371781	20.7628927356757	206.611016301783	286.433588456014	175.431560357544	22.7808100183773	18.7449754529741
sgRPS10_35	RPS10	ribo	chr6	34389507	+	TGGCACAGCACTCCGTCTGT	11	-4.71173492355383	4.82016319377025	65.4704458798467	5.89920282911519e-16	2.88197907101644e-13	590.387901323246	21.24381869843	547.427046783152	758.921262934726	464.815394251859	23.3084765208192	19.1791608760408
sgRPS17_2	RPS17	ribo	chr15	83208795	+	TCGTGTGGAAGTCGTTGCCC	4	-3.20834340913941	3.61579648969682	20.6694967018235	5.45785837217223e-06	0.000214580866939308	243.018585589326	24.8175753290688	225.33481178122	312.391177865758	191.329767120998	27.2295616938217	22.4055889643159
sgRPS17_16	RPS17	ribo	chr15	83207076	-	TGAAGTAGATCCTGACACTA	4	-1.17368280492189	5.41807175901308	9.85617456809132	0.00169262696888294	0.0281545977718165	708.302408017233	297.59340900246	656.761248970741	910.495890629426	557.650084451533	326.51610734171	268.670710663211
sgRPS17_21	RPS17	ribo	chr15	83205587	-	AGGTCACTCAGCCTACAGTT	4	-1.96085617397208	3.63492827433407	8.99436235327338	0.00270813751810467	0.0410213290600049	225.64735353641	54.8605331675952	209.227635058258	290.061117681966	177.653307869006	60.1923537104475	49.5287126247429
sgRPS17_22	RPS17	ribo	chr15	83205573	+	TTGAAATTCATCCCAACTGT	4	-3.42046905583378	5.64510288967932	63.6779254695527	1.46517219511367e-15	6.78117678584102e-13	1012.07109973028	89.5019898850387	938.4255538065	1300.97902661204	796.808718772301	98.2005664525936	80.8034133174839
sgRPS16_2	RPS16	ribo	chr19	39926489	-	TGTGCAGGTCTTCGGACGCA	6	-2.10763651699468	5.42247089668464	22.7696765125147	1.82624652140517e-06	8.26384382181645e-05	796.992146476797	175.217781696927	738.997286491277	1024.50318679898	627.475966140131	192.246959395049	158.188603998805
sgRPS16_6	RPS16	ribo	chr19	39924327	-	CGTGTCCGTGTAAAGGGTGG	6	-2.11918469138159	3.38997582919695	8.9629307415309	0.00275512569394299	0.0415331262468057	193.001084734156	42.0221370875882	178.95694272386	248.095576901095	151.950734577512	46.1062113909437	37.9380627842326
sgRPS16_13	RPS16	ribo	chr19	39924039	+	TTGGAAGCCTCATCCACATC	6	-2.42844371703005	5.40348838791794	35.198596119507	2.97738105781898e-09	3.08024665436559e-07	808.184687030859	142.230220002655	749.375377586603	1038.89077332252	636.287910183455	156.053381482108	128.407058523202
sgRPS16_14	RPS16	ribo	chr19	39923977	+	GACGAGGGTCAGCTACCAGC	6	-3.00135453953762	2.94774746500074	10.7622243964659	0.00103592803249343	0.0190843697103415	150.669256505849	17.7313236133278	139.705481675938	193.679616700426	118.622671141183	19.4546068195753	16.0080404070802
sgRPS16_30	RPS16	ribo	chr19	39924182	-	TCAGTCCATCTCCAAAGCCC	6	-3.25235052026183	1.65645464076667	8.66194122528213	0.00324924960868572	0.0469690158502674	60.3613947091304	5.89733414137278	55.9690670680592	77.5922843311679	47.5228327281643	6.47048801917011	5.32418026357546
sgRPS16_34	RPS16	ribo	chr19	39924037	-	TGTGGATGAGGCTTCCAAGA	6	-4.05061201225758	4.01783375339602	38.0658005488133	6.83985599581544e-10	8.63360004907211e-08	332.168157278549	18.8885168739757	307.997221770367	426.989572217731	261.517677847547	20.7242661180637	17.0527676298877
sgRPS15_4	RPS15	ribo	chr19	1438851	-	GTCGAGGTCCACGCCGCGGT	11	-4.75648980486255	5.476364972651	106.325550188479	6.25645985830401e-25	2.35788096459883e-21	932.872635751686	32.6023648136487	864.990137619295	1199.17240393158	734.455365704186	35.7709442718165	29.4337853554808
sgRPS15_9	RPS15	ribo	chr19	1440401	+	AAGCATGGCCGGCCCGGCAT	11	-6.99381294912584	4.03271746829802	73.2201728336912	1.15964452890635e-17	6.79835162601742e-15	347.467938546314	2.46566323330051	322.183681311745	446.656860955073	273.563273372124	2.70529768670449	2.22602877989654
sgRPS15_13	RPS15	ribo	chr19	1440031	+	AGCTGTACAGTGCGCGCCAG	11	-4.38760854686663	4.01983409175528	26.070882464432	3.2910994545935e-07	1.80880197315898e-05	334.682633473186	15.0420948488244	310.328726657835	430.221836031025	263.497337730698	16.5040155720059	13.5801741256428
sgRPS15_15	RPS15	ribo	chr19	1440046	+	GCCAGCGGCGGCGGCTGAAC	11	-2.14560007907218	3.57213500174869	10.6268930141771	0.00111454816113962	0.0202499277128266	219.702119627014	46.9782588173456	203.715018972865	282.418744901548	172.972595006629	51.5440118453842	42.4125057893071
sgRPS15_25	RPS15	ribo	chr19	1440173	+	CATGATCATCCTACCCGAGA	11	-2.94069843124117	3.76687244903007	18.8016534855388	1.45041326813995e-05	0.00049757285340442	266.798637461143	32.8382199731605	247.384456666155	342.959532940047	210.051922777228	36.0297218732372	29.6467180730838
sgRPS15_28	RPS15	ribo	chr19	1440201	+	AGCATGGTGGGCGTCTACAA	11	-5.74382530229028	7.34341424799002	86.3192934873035	1.53107497560142e-20	1.61565155725364e-17	3452.55789172765	60.9611142474183	3201.32503779328	4438.13226807742	2718.21636931226	66.8858419613579	55.0363865334787
sgRPS15_32	RPS15	ribo	chr19	1440350	-	AGGTAGTGGCCGATCATCTC	11	-1.78775224932032	5.99975516539588	26.1280874922265	3.1950238450854e-07	1.75966438532772e-05	1152.69610203758	316.40731528656	1068.81767319854	1481.74713536232	907.523497551866	347.158511568227	285.656119004893
sgRPS15_33	RPS15	ribo	chr19	1440364	-	TGGAGAACTCGCCCAGGTAG	11	-2.789955178353	4.11542166063681	19.6761278574461	9.1740287347173e-06	0.000331989097463069	337.640302316745	46.1785941753541	313.07117432108	434.023807191113	265.825925438041	50.6666288853345	41.6905594653738
sgRPS15_34	RPS15	ribo	chr19	1440370	-	AGGTGATGGAGAACTCGCCC	11	-2.20125132157251	3.54485673580813	9.93142022831278	0.00162481118512796	0.0273892293130101	216.748960699999	44.5872559369372	200.976753052317	278.622571068185	170.647557979495	48.9206306496423	40.2538812242322
sgRPS15_37	RPS15	ribo	chr19	1440390	+	ACAAGCCCGTAAAGCATGGC	11	-1.2899408072227	5.462539554903	10.5660974456145	0.00115180632831633	0.0207553297454325	743.760363424906	288.291157674857	689.639029444029	956.075747938088	585.566312892601	316.309782869725	260.272532479989
sgRPS15_39	RPS15	ribo	chr19	1440429	-	GATGAAGCGGGAGGAGTGGG	11	-3.6638325676162	4.67282224076373	35.7675012978775	2.22325758524802e-09	2.37456511564486e-07	518.790747487291	38.6936883548428	481.039814940072	666.885836243343	408.446591278457	42.4542752565198	34.9331014531658
sgRPS14_6	RPS14	ribo	chr5	149826377	+	TGGCCCGGAGTTTGATGTGT	7	-3.6339507276494	5.66554335643648	72.2658499207812	1.88074042337174e-17	1.0786046328037e-14	1034.72015254772	78.9045525828181	959.426499233222	1330.0935252831	814.640433126835	86.5731786441145	71.2359265215216
sgRPS14_7	RPS14	ribo	chr5	149826373	-	ATCAAACTCCGGGCCACAGG	7	-2.69166692158145	4.65823383531735	25.2510476375401	5.0332223249315e-07	2.67704512407294e-05	490.181913624664	71.8267510390915	454.512764846014	630.11026500035	385.922711027629	78.8074952025984	64.8460068755846
sgRPS14_13	RPS14	ribo	chr5	149827246	-	GAAGAACAGGTCATCAGCCT	7	-1.7566644183042	4.23666657330241	11.0889968374288	0.000868414491150885	0.0165055062615645	336.34741744107	94.2764616533106	311.872369014035	432.361852702417	264.808030606758	103.439062633052	85.1138606735691
sgRPS14_19	RPS14	ribo	chr5	149827148	+	TGCCAGAAAGATCAGTGACA	7	-3.01073078178125	5.93496805280757	58.9483821005391	1.61862882948526e-14	5.77041177711496e-12	1214.40488016291	142.737577128947	1126.03607840982	1561.07142998976	956.107132089159	156.610047956894	128.865106301
sgRPS14_20	RPS14	ribo	chr5	149826501	-	CCATCTGCCGTGTGACTGGT	7	-2.43946316307875	5.16598430436379	32.7801244696678	1.03194598787407e-08	9.04444089903853e-07	685.825344219155	119.762414602629	635.919777409823	881.602477321889	539.953777925754	131.401960658246	108.122868547013
sgRPS14_22	RPS14	ribo	chr5	149826488	-	GACTGGTGGGATGAAGGTAA	7	-5.63116585029498	2.71374885166322	27.0400007583915	1.99288448150919e-07	1.16655795466452e-05	136.282641956903	2.48851987859742	126.36574029898	175.186169157938	107.296016413792	2.73037573824552	2.24666401894932
sgRPS14_25	RPS14	ribo	chr5	149826426	-	CTGCCCAGGATGTGGCCCAG	7	-1.75997986643504	4.94647198450572	15.1288328487707	0.000100417847753339	0.00263332330177021	552.385097506377	154.52998658341	512.189599307823	710.0700994825	434.895593728809	169.548545634505	139.511427532314
sgRPS19_1	RPS19	ribo	chr19	42364829	+	GACTTTCTCCCTCAGATGCC	9	-3.13999970680185	5.12553812591459	45.2994755873176	1.69094402230354e-11	2.89129712742012e-09	696.075878921213	74.7511398598228	645.424409749542	894.779151038281	548.024075975816	82.0161013921626	67.486178327483
sgRPS19_2	RPS19	ribo	chr19	42365259	+	AACTGGTTCTACACGCGAGC	9	-2.4281826587337	4.08912949626156	11.9795390060071	0.000537878887286459	0.0110340458207652	323.222917126764	56.8337434144436	299.702901395437	415.490805156226	254.475044828629	62.3573375752695	51.3101492536176
sgRPS19_4	RPS19	ribo	chr19	42373211	+	GCTCCAAGAGTGTGGCCCGC	9	-2.34978413688169	3.36966303603872	10.4767580851118	0.00120885696627173	0.0215770335772764	194.081368274399	35.9979224081466	179.958617092183	249.484240433751	152.801247297262	39.4965114869186	32.4993333293745
sgRPS19_5	RPS19	ribo	chr19	42373229	-	CAGGGCTTGGAGGACCCGGC	9	-5.59479301736739	2.35878443902206	21.5059884863208	3.5272544347791e-06	0.000147468303080677	106.117337771858	1.96427763347174	98.3954798171459	136.409814328149	83.5467191702796	2.15518310291031	1.77337216403317
sgRPS19_13	RPS19	ribo	chr19	42373203	+	CAGCCGAGGCTCCAAGAGTG	9	-4.30511119774393	3.4077564046322	23.0290675863527	1.59570428201403e-06	7.32109124588039e-05	218.044591401563	10.3436789016356	202.178104379282	280.288055211955	171.667614613451	11.3489669743549	9.33839082891621
sgRPS19_15	RPS19	ribo	chr19	42364876	-	GAGCTCTGACGAACTCCTGC	9	-6.10687534209889	1.98972135529434	20.6066970922437	5.63984776753486e-06	0.000219770788708031	81.6107053104487	1.00306140146954	75.6721255531426	104.907467453823	64.2525229243801	1.10054757371943	0.905575229219636
sgRPS19_21	RPS19	ribo	chr19	42373189	+	ATGCCCAGCCACTTCAGCCG	9	-3.16238926585149	2.81772108172489	12.6303118821805	0.000379541849126654	0.00826996018404134	138.434330648022	14.5515535858468	128.360856701494	177.952083390337	108.990051852235	15.9657992714003	13.1373079002934
sgRPS19_23	RPS19	ribo	chr19	42373231	+	CGGGTCCTCCAAGCCCTGGA	9	-4.91379258536437	2.2318898858905	16.470333487627	4.94173047930812e-05	0.0014230964087182	95.9794734312478	2.9031767249079	88.9953191359567	123.377974089566	75.5651270682208	3.18533251902143	2.62102093079436
sgRPS19_24	RPS19	ribo	chr19	42373796	+	AGAGATCTGGACAGAATCGC	9	-2.15279658287282	5.08364268175858	26.2515826343441	2.99709107818972e-07	1.67462422768601e-05	632.427442279541	134.731360104561	586.407489475564	812.961498929127	497.913338433931	147.825717597904	121.637002611217
sgRPS18_4	RPS18	ribo	chr6	33243740	-	TGGTGATCACACGTTCCACC	12	-2.85189040620293	2.88704795503262	10.5400504264151	0.0011681523266517	0.0209782345332869	143.114425322725	18.6894682763447	132.700394149155	183.96816765158	112.674714167438	20.5058722581722	16.8730642945171
sgRPS18_7	RPS18	ribo	chr6	33240443	+	GTACTCAACACCAACATCGA	12	-2.48726714657932	3.32734924028457	10.8224550993084	0.00100276431031564	0.0185676444587298	190.323809551491	32.0797932727145	176.474485269384	244.654041161122	149.842902223967	35.197584714139	28.96200183129
sgRPS18_8	RPS18	ribo	chr6	33240450	+	ACACCAACATCGATGGGCGG	12	-2.1079467482907	5.63421008387433	29.0009206582445	7.23439084047627e-08	4.88108605530958e-06	923.799970800936	203.067602163035	856.577664786923	1187.50983712224	727.312410493643	222.803466003311	183.331738322758
sgRPS18_9	RPS18	ribo	chr6	33240483	-	CTTAATGGCAGTGATGGCAA	12	-3.36075423384752	3.62754903517467	21.0040168448335	4.58321456380661e-06	0.000183753470224593	246.804888343402	22.6677685501889	228.845596013494	317.258326500641	194.31074251607	24.8708181204018	20.464718979976
sgRPS18_10	RPS18	ribo	chr6	33243578	+	GGGCCGAAGATATGCTCATG	12	-2.61617381082153	4.47273372563991	20.5553842549078	5.79306209705359e-06	0.000225076246218514	428.413707056136	66.1407573825763	397.239255630946	550.709577362385	337.292288175075	72.5688875623343	59.7126272028184
sgRPS18_12	RPS18	ribo	chr6	33243613	+	CAGACATTGACCTCACCAAG	12	-1.83134323170212	4.56303070995527	11.6492990716777	0.000642267306714393	0.0127300178951408	426.142259016485	113.435774824918	395.133094428319	547.789717028054	335.503965593081	124.460443372309	102.411106277528
sgRPS18_14	RPS18	ribo	chr6	33243626	-	GTTCTCCCGCCCTCTTGGTG	12	-2.81781082576333	5.06482004921899	31.8468391248828	1.66820926835821e-08	1.34584185653082e-06	655.920660254132	88.0872764583311	608.191172553144	843.161139903673	516.409668305579	96.6483589536405	79.5261939630217
sgRPS18_19	RPS18	ribo	chr6	33243779	-	ACCAGTCTGGGATCTTGTAC	12	-4.42396897151444	1.7686278375374	12.8771989735242	0.00033260967933737	0.00738600669242352	68.2347723935064	2.89977421046069	63.2695213698937	87.7132128298654	53.7215829807601	3.18159931882658	2.61794910209481
sgRPS18_22	RPS18	ribo	chr6	33243803	+	GAACAGACAGAAGGATGTAA	12	-2.44998122408228	4.68800303875051	21.34172322629	3.84276218867548e-06	0.000157906400777956	492.069131630722	85.2753872783257	456.262655345762	632.536212194356	387.408527352046	93.5631860917508	76.9875884649006
sgRPS18_25	RPS18	ribo	chr6	33243962	-	GAGCTTGTTGTCCAGACCAT	12	-3.12225652187401	3.35803199578691	16.2343805684571	5.59691176755822e-05	0.00158255229731997	202.075766447739	21.8941739744938	187.371285564948	259.760736182591	159.09527759568	24.0220389409054	19.7663090080822
sgRPS18_26	RPS18	ribo	chr6	33243972	+	CAACAAGCTCCGTGAAGACC	12	-2.00906650912573	3.76122279448779	10.8653119834083	0.000979822435940277	0.0182033068186905	247.705599190409	58.2486590860769	229.680764684596	318.416156144538	195.019876742094	63.9097669750573	52.5875511970964
sgRPS18_33	RPS18	ribo	chr6	33244185	-	GGCCAGTGGTCTTGGTGTGC	12	-2.62544506541172	4.1653611148608	18.2618662083112	1.92522867233758e-05	0.000641281030365376	345.729185894362	53.0133064503873	320.571452763004	444.421760344792	272.194344575291	58.165597543024	47.8610153577506
sgRPL26L1_15	RPL26L1	ribo	chr5	172387025	-	CCTGGACCTCGTCGTCCTTG	1	1.88871161087323	3.63192293319534	10.4888856060811	0.00120094784987844	0.0214649086908151	75.990006753571	267.093401548336	70.4604293023328	97.6822725644967	59.8273183938836	293.051845679479	241.134957417194
sgRPL38_4	RPL38	ribo	chr17	72205374	+	CAGCAGATACCTTTACACCC	2	-2.45619418550222	3.08490566327026	10.3479403190657	0.00129619232906712	0.0228862386272161	160.022154636874	27.5457783112947	148.377795914179	205.702412638127	125.986255358316	30.2229150102827	24.8686416123067
sgRPL38_5	RPL38	ribo	chr17	72205386	-	CAGTGATGACCAGGGTGTAA	2	-2.40921550937432	5.3628808081017	34.2280015801916	4.90185280501112e-09	4.82521562869397e-07	784.488748723072	139.91101703539	727.403725560005	1008.43054304567	617.631977563537	153.508778335334	126.313255735445
sgRPL39_3	RPL39	ribo	chrX	118920656	-	CATTGGAGAAGAACCAAGCT	1	-2.69657769160787	4.64335074385516	30.5895624375881	3.18804207896514e-08	2.39611789416465e-06	485.165110978987	70.848287699706	449.861020712265	623.661355408507	381.972956816189	77.7339363431343	63.9626390562777
sgRPL36_1	RPL36	ribo	chr19	5690519	-	CATAGGGTAGCGTAGGGCCA	4	-2.76929157219628	4.11144805496526	17.982020358076	2.23001334239413e-05	0.000726296073897526	336.381151425686	46.6716702220673	311.903648272186	432.405216460637	264.834589544236	51.2076263218566	42.135714122278
sgRPL36_4	RPL36	ribo	chr19	5690587	+	CCCAGGCACAGCCGACGCCG	4	-1.48504435495692	4.53351700774261	9.15195739976584	0.00248452149321842	0.0384423234677978	400.225133945136	135.465584507424	371.101885104553	514.474235381664	315.09928134919	148.631300271061	122.299868743786
sgRPL36_12	RPL36	ribo	chr19	5691546	+	GGACGCACATCCGCGCCAAG	4	-2.81837266404764	4.25901176956302	18.1871450553898	2.00225743009831e-05	0.000662284629190719	373.951914496958	50.1561290158019	346.740493382661	480.701007914974	294.414242193241	55.0307349227376	45.2815231088661
sgRPL36_18	RPL36	ribo	chr19	5691408	-	GGAGACCTTCAGTAACTCCA	4	-5.34116258603102	1.25700191793278	12.7137151882835	0.000362983586581482	0.00795338039668278	47.9780029162209	1.00375656186174	44.4867796039067	61.6739036905306	37.7733254542254	1.10131029580391	0.906202827919571
sgRPL37_6	RPL37	ribo	chr5	40834638	-	GTGCCGCCGCTGTGGCTCTA	5	-2.32729292828968	5.10949591193654	23.6229430314091	1.17181999427549e-06	5.60032305597497e-05	653.750640057577	123.396876444786	606.179058576896	840.371661216063	514.70120037977	135.389650899642	111.40410198993
sgRPL37_14	RPL37	ribo	chr5	40834605	+	TGCCACAGGTCGACTTCTGA	5	-2.88433021431745	5.61808537241181	30.432125955271	3.45754441281436e-08	2.53370775429043e-06	967.365173656682	124.099727127154	896.972751285779	1243.5112536438	761.611516040471	136.160810683115	112.038643571193
sgRPL37_16	RPL37	ribo	chr5	40834591	+	AGGGTAGCCACATTTGCCAC	5	-6.16919002439232	5.04110495788786	84.2278866154251	4.40907516025858e-20	4.15413613581363e-17	699.655501805086	9.1000566115335	648.743553620079	899.380620536166	550.842331259014	9.98447872668627	8.21563449638073
sgRPL37_17	RPL37	ribo	chr5	40834572	+	ACTTTCTCTTGCGCTTGGCA	5	-3.8433329331506	5.1309014744268	44.3153052007643	2.79522273441722e-11	4.58017210910936e-09	718.363450580606	47.3344966033797	666.090177977724	923.428979386023	565.57119437807	51.934871896935	42.7341213098245
sgRPL37_20	RPL37	ribo	chr5	40832637	-	AACAACACCTAAACCCAAGA	5	-1.97798270134658	4.19999973531654	11.9104022818015	0.000558213438914424	0.0113803931468326	335.85832435663	80.7340411718581	311.41886584736	431.733142086051	264.422965136479	88.5804727388385	72.8876096048776
sgRPL34_1	RPL34	ribo	chr4	109543123	-	TACGTCGGTATGTCAAACGC	4	-4.06902936962746	2.875338978316	18.9832012035544	1.31874393419648e-05	0.000455363661361744	149.126188492142	8.3100283443283	138.274698348848	191.696061273339	117.407805854241	9.11766868757137	7.50238800108522
sgRPL34_4	RPL34	ribo	chr4	109543152	-	TTTGTTAGAGGCTGTATTGT	4	-1.31615946919187	5.39237976754948	12.1033471959656	0.000503313906577073	0.0104389728766948	711.183206075126	270.693881375711	659.432419517556	914.199047309052	559.918151398769	297.002251240333	244.38551151109
sgRPL34_14	RPL34	ribo	chr4	109543737	-	AGCACACATGGAACCACCAT	4	-3.21641618543012	4.57368030886869	37.8862947087085	7.49902008922152e-10	9.33168155536571e-08	475.455560742074	48.3859529914471	440.858006931202	611.180096710945	374.328578584076	53.0885179001249	43.6833880827694
sgRPL34_17	RPL34	ribo	chr4	109546286	+	CAAGCGTGCTTTCCTTATCG	4	-4.58635969646378	2.77830201498836	22.0726984873267	2.62516967187773e-06	0.000114659935618885	140.776667471022	5.43990740764082	130.532748311591	180.963068567956	110.83418553352	5.96860460383224	4.9112102114494
sgRPL35_21	RPL35	ribo	chr9	127622496	+	GGTTAATAACTGTGAGAACA	2	-1.39875232819429	5.40377252635345	13.3808360573449	0.000254208387203321	0.00585700564437626	725.165587168213	260.652795057546	672.397342361722	932.172868070312	570.926551072605	285.98528541075	235.320304704343
sgRPL35_24	RPL35	ribo	chr9	127620267	+	TCTCCTCGTGCTTGTTGAGC	2	-2.02241371085539	4.72406953690832	13.1566180297304	0.000286505526382749	0.0064878131257539	486.347865032188	113.398834275347	450.957709104699	625.18174090046	382.904145091406	124.419912621008	102.377755929686
sgRPL32_3	RPL32	ribo	chr3	12881673	-	AGAGAACCAAGAAGTTCATC	4	-4.13274808232089	1.87493665308863	12.3150838754641	0.000449312519582466	0.0095130927601164	73.0018523722366	3.83285939982969	67.6897144475065	93.8411134014389	57.4747292677645	4.20536978764247	3.46034901201692
sgRPL32_11	RPL32	ribo	chr3	12880946	-	TTGATGCCCAACATTGGTTA	4	-2.96717220765622	6.33287257534649	66.521664021834	3.46069217316672e-16	1.75570231192906e-13	1597.56085043125	193.566292364623	1481.3108745078	2053.60390263239	1257.76777415357	212.378736838696	174.753847890549
sgRPL32_12	RPL32	ribo	chr3	12880910	-	ACAAAGCACATGCTGCCCAG	4	-4.30462808312557	3.5563078764357	27.2351708027389	1.8015155414932e-07	1.07040048423721e-05	242.222704279853	11.5065428655087	224.596844499272	311.368102617811	190.703165722475	12.6248481039961	10.3882376270214
sgRPL32_19	RPL32	ribo	chr3	12877666	-	CAAGAACCGCAAAGCCATCG	4	-2.7217711508327	4.71723602929946	26.9086983759124	2.13296756449455e-07	1.2421593227137e-05	511.540619785771	73.4097205783708	474.317258486005	657.566071967444	402.738528903864	80.5443113966752	66.2751297600665
sgRPL30_5	RPL30	ribo	chr8	99054974	-	AATAGAGTACTATGCTATGT	4	-1.6356269495412	5.40610271693812	18.5145101031004	1.68615719878565e-05	0.000569558425879184	749.440269575564	228.573005604489	694.905624919802	963.377051944397	590.038131862492	250.787704887495	206.358306321482
sgRPL30_7	RPL30	ribo	chr8	99057218	-	ACTCTGAAGATGATCAGACA	4	-2.57345988558479	3.84941381479905	16.1092549902032	5.97911251229523e-05	0.0016816094582821	276.262102299146	43.8993131349145	256.15929198543	355.124458187496	217.502556724512	48.1658276231131	39.6327986467159
sgRPL30_9	RPL30	ribo	chr8	99054946	-	ACTGGTGTCCATCACTACAG	4	-4.84930116080143	2.24883732284644	17.8025268600923	2.45057578860922e-05	0.000786479803884426	96.9813857103173	3.07145195239025	89.9243250976939	124.665894337384	76.3539376958737	3.36996218680794	2.77294171797256
sgRPL30_12	RPL30	ribo	chr8	99054916	-	ATTGAACTGGGCACAGCATG	4	-2.37118378809159	5.54317813672249	33.3978580389215	7.51066395155423e-09	6.85601473030976e-07	887.154914746855	162.464407984776	822.599165617265	1140.40400694086	698.461571682444	178.254102651601	146.674713317951
sgRPL31_5	RPL31	ribo	chr2	101622425	+	TGCCATACCGAATCCGTGTG	3	-2.69704837604136	4.1437177155412	22.1373986412158	2.53816549493256e-06	0.00011159890653636	342.255606397022	49.932905405694	317.350635802268	439.956605599721	269.459577789077	54.7858165138135	45.0799942975745
sgRPL31_6	RPL31	ribo	chr2	101622435	-	TGGACAGCCGCACACGGATT	3	-2.76717119225897	4.35959582620789	24.5781943260098	7.13546239896446e-07	3.64101805700351e-05	399.825412363418	55.5753580232863	370.731250129607	513.960408443579	314.784578517068	60.9766514208496	50.1740646257231
sgRPL31_23	RPL31	ribo	chr2	101622509	-	GAAAGTGGTAACAGGTACAT	3	-5.02063989200405	3.60076517551959	36.0883681941674	1.88569087643764e-09	2.05563681864882e-07	252.924924116186	7.27073941874847	234.520294126029	325.125400448933	199.129077773596	7.97737268598598	6.56410615151097
sgRPL14_12	RPL14	ribo	chr3	40499409	-	CAAAGGAGACATAGGCCACC	3	-1.36169090514879	5.28742733256978	12.6707905903311	0.000371412450672291	0.00811498556259749	665.355993018777	245.374843371977	616.93992289032	855.289902437432	523.83815372858	269.222490397082	221.527196346872
sgRPL14_18	RPL14	ribo	chr3	40500175	-	CTGCATGCACTTGAAAGGCA	3	-3.1235731421414	4.47153987893632	34.7467122828023	3.75512321780944e-09	3.75242066700874e-07	440.812996049475	47.8419876300955	408.736283501302	566.648393251441	347.05431139568	52.4916852857446	43.1922899744463
sgRPL14_19	RPL14	ribo	chr3	40500180	-	GTGAGCTGCATGCACTTGAA	3	-4.91588019090987	4.09171906188651	50.1014122762698	1.46001875273999e-12	3.26413175559607e-10	356.119503532391	11.066416313396	330.20569643056	457.778119725585	280.374694441028	12.1419462513802	9.9908863754119
sgRPL15_7	RPL15	ribo	chr3	23959352	+	GGGTGCATACAAGTACATCC	12	-2.4322487884777	4.86146356159755	26.1537405719616	3.15285758799746e-07	1.74372192932832e-05	554.522200803898	97.3010037079669	514.171191654498	712.817264744425	436.578146012769	106.757555813019	87.8444516029151
sgRPL15_8	RPL15	ribo	chr3	23959360	+	ACAAGTACATCCAGGAGCTA	12	-3.64087953560878	1.57818896671495	9.65043090271538	0.00189307172148099	0.0307182438043982	57.9346045732376	4.29336521463716	53.7188675733257	74.472737621824	45.612208524563	4.71063153575435	3.87609889351997
sgRPL15_9	RPL15	ribo	chr3	23959373	-	GCTTCTTTCTCCATAGCTCC	12	-4.36610198717376	3.58022461272121	31.6750841606532	1.82245373642747e-08	1.44378834896976e-06	246.391103467502	11.2111522140816	228.461921090431	316.726421731086	193.984967580988	12.3007488372401	10.1215555909231
sgRPL15_17	RPL15	ribo	chr3	23959499	-	GCTTGGCCTTGTAGCCCAGT	12	-3.61897489067223	3.10534771277443	16.1059998649278	5.9893982438489e-05	0.00168270836071329	172.966130140227	13.2363647203546	160.379875000746	222.341402384332	136.177113035603	14.5227889902951	11.949940450414
sgRPL15_19	RPL15	ribo	chr3	23959979	-	AAGTTGCACCCTTAGGAACT	12	-1.3439489753006	5.24948950655259	8.80820400546497	0.00299879071991085	0.0443052686581029	646.433548180194	241.345949179893	599.394410740281	830.965817031001	508.9404167693	264.802033462567	217.889864897219
sgRPL15_23	RPL15	ribo	chr3	23960015	-	TTAGCTGGTTAACACCATGA	12	-6.77959570009382	4.06351572193074	62.7579852952857	2.33732025311789e-15	9.78743580912748e-13	354.604192561193	2.9414494384383	328.800650344654	455.830244924251	279.181682414676	3.22732490548336	2.65557397139325
sgRPL15_26	RPL15	ribo	chr3	23960051	-	TTACCTCTGCAACGGACTGA	12	-2.83446764674627	5.12540215227468	40.2074027900186	2.28381184387691e-10	3.17101264491141e-08	684.822183051223	90.915816052766	634.989613437326	880.312951674788	539.163984041554	99.7518004610738	82.0798316444583
sgRPL15_27	RPL15	ribo	chr3	23960686	+	GAGCGAGCTGGACGCCACTG	12	-2.76016527129227	3.33226645893629	13.2509264435063	0.000272445186967686	0.00621207992860374	194.67634672662	27.1386862112006	180.510300648484	250.249062675817	153.269676855559	29.7762581831109	24.5011142392903
sgRPL15_29	RPL15	ribo	chr3	23960719	+	GTCCTGAATTCTTACTGGGT	12	-3.06819193914142	2.00292719867961	8.64230430749287	0.00328445747298942	0.047296546176274	77.0574089594441	8.60303281672442	71.4501596744852	99.0543776302084	60.6676895736388	9.4391498658044	7.76691576764444
sgRPL15_36	RPL15	ribo	chr3	23960831	+	CCAAACCAGTCCACAAGCAC	12	-1.10180393486899	5.59358228548305	9.29850979319117	0.00229340334924213	0.0360132581883075	791.235073849156	349.434502569824	733.659139724377	1017.10268821223	622.943393610857	383.395566227216	315.473438912432
sgRPL15_39	RPL15	ribo	chr3	23960857	+	ATGCGTGGGCTGACATCTGC	12	-2.28078437056405	4.6511248110727	19.7877696112356	8.65346245376549e-06	0.000316186970904138	473.110360414767	92.2025073257502	438.683460185892	608.165430607107	372.482190451301	101.163543507446	83.2414711440547
sgRPL15_47	RPL15	ribo	chr3	23960973	-	ATTAGCGGTAACGGTGGAGC	12	-2.17793871995796	4.27449686031303	16.2690442191333	5.49544438426668e-05	0.00155552916632338	360.516181877076	75.4354294184121	334.282440951394	463.429883040158	283.836221639676	82.7668961215019	68.1039627153224
sgRPL17_5	RPL17	ribo	chr18	47017225	+	GACATCTTTCAGATACTTCG	9	-2.12195223192127	5.48689433255961	27.7423400762238	1.38595885545106e-07	8.54275246861085e-06	834.689648893639	181.697005269678	773.951648484298	1072.9618968768	657.155401319818	199.35588988737	164.038120651986
sgRPL17_7	RPL17	ribo	chr18	47017176	+	CAACTCCACCATTGTAACGT	9	-2.42668032666634	4.18134724244156	16.8348701770315	4.0777112880636e-05	0.00120463719474139	344.814204306007	60.7011653687863	319.723051791962	443.245586203959	271.473974922099	66.6006290050519	54.8017017325207
sgRPL17_8	RPL17	ribo	chr18	47017174	-	GTTACAATGGTGGAGTTGGC	9	-3.68151872635783	5.19668601977372	65.8534860711539	4.85720471428955e-16	2.41769655788061e-13	748.004462639119	55.1566983394481	693.574297585338	961.531376565389	588.907713766632	60.5173027722152	49.796093906681
sgRPL17_14	RPL17	ribo	chr18	47015854	-	AAGCACCTAAGATGCGCCGC	9	-2.6382288899078	4.77419041864164	28.5493274667415	9.13415487506533e-08	5.89164155890216e-06	529.597303587808	80.5436077449419	491.060008576736	680.777254386225	416.954647800463	88.3715313463767	72.715684143507
sgRPL17_16	RPL17	ribo	chr18	47015832	+	GACCATGAGCTCTGTAGGTC	9	-5.32282627045804	2.16355867338615	18.5743354547229	1.6340573451828e-05	0.000554801374816826	91.8791413966729	2.0565341460024	85.1933566440311	118.107152720841	72.3369148251468	2.25640590031502	1.85666239168978
sgRPL17_17	RPL17	ribo	chr18	47015827	+	AATCCGACCATGAGCTCTGT	9	-5.1061392580337	4.91798653685023	69.5651756733003	7.39307416927549e-17	4.06326436790952e-14	635.807588399642	17.3839852404781	589.541671941152	817.30654861023	500.574544647545	19.0735111030625	15.6944593778937
sgRPL17_19	RPL17	ribo	chr18	47015786	+	AGGATCATCTCAATGTGGCA	9	-3.41948740732545	3.34644543793971	19.6654073874013	9.22564194822983e-06	0.000333399534570207	203.271248740049	17.9008735037769	188.4797759986	261.297483343335	160.036486878214	19.6406350330872	16.1611119744665
sgRPL17_20	RPL17	ribo	chr18	47015781	+	CCGTAAGGATCATCTCAATG	9	-2.55843402792754	2.67915757177825	8.98047680074833	0.00272879433772398	0.0413013903749262	120.948395150017	19.3645129485256	112.147323178095	155.474576276797	95.2232859951585	21.2465236031772	17.4825022938741
sgRPL17_25	RPL17	ribo	chr18	47017919	-	GGTTCGCTATTCACTTGACC	9	-3.96821085990426	3.15539763681173	14.5097262416137	0.000139437757736118	0.00348673695434743	180.157374753927	10.7973894577347	167.047833122431	231.585474683357	141.838816455992	11.8467730418142	9.7480058736551
sgRPL10_1	RPL10	ribo	chrX	153626875	-	TTCAAGACTCACCAACGGGC	16	-2.98279626036323	2.80198449846072	10.9639196794046	0.000929030929790608	0.0174315540247554	135.468128035412	16.141124612502	125.610496247389	174.139142393686	106.654745465161	17.7098585424251	14.5723906825789
sgRPL10_7	RPL10	ribo	chrX	153627929	-	GAATCCTGCCTTACCTTCAG	16	-3.38725424720591	4.2697990556441	21.7929535819542	3.03713507569166e-06	0.000130492932299384	387.294253295408	34.9802755960363	359.111947996221	497.852078573311	304.918733316692	38.3799609663518	31.5805902257208
sgRPL10_16	RPL10	ribo	chrX	153628158	-	GTACTTATTGGCACAAATTC	16	-3.39565470999682	1.74205333948739	8.89161452432461	0.00286483295519426	0.0427714534187774	64.7369641208681	5.72072254802766	60.0262386931782	83.2169129127694	50.9677407566566	6.27671178547002	5.16473331058531
sgRPL10_19	RPL10	ribo	chrX	153628210	-	GGTGGAGCCGCACCCGGATA	16	-1.98475878109221	4.45588562728825	13.3670355672826	0.000256085812649304	0.00587972134334316	401.609667875558	96.1034143404945	372.385670424345	516.254001255417	316.18933194691	105.44357436507	86.7632543159185
sgRPL10_22	RPL10	ribo	chrX	153628246	-	AGGACAACATCTTGTTGATG	16	-1.76551575687785	6.69730481910832	15.8319337782236	6.92242942821177e-05	0.00188852751546696	1866.56475234798	520.373662324246	1730.74012478438	2399.39821941876	1469.55591284081	570.948070237193	469.799254411299
sgRPL10_24	RPL10	ribo	chrX	153629040	+	AGATCCACATCTCAAAGAAG	16	-3.20724975250313	2.84042049114115	8.93216140293528	0.00280192578661929	0.0420943076177696	141.200545257706	14.3868135065988	130.925781712921	181.507947391657	111.167906668541	15.785048328093	12.9885786851046
sgRPL10_29	RPL10	ribo	chrX	153629157	+	GTGGCCCTCTGGACAAGTGG	16	-2.77077964993284	4.63711888828756	28.5882455517383	8.95239842983516e-08	5.80278189133861e-06	485.387474738648	67.3215200952141	450.067203691269	623.947195590758	382.148024933918	73.8644069957689	60.7786331946594
sgRPL10_31	RPL10	ribo	chrX	153629174	+	TGGCGGGCCCTGCACTCATG	16	-1.8798821051591	5.15483701673966	20.4048191073305	6.26717763719826e-06	0.000240661445774275	646.984860340775	166.563638015927	599.905605477243	831.674507910746	509.374467634336	182.751731269641	150.375544762212
sgRPL10_42	RPL10	ribo	chrX	153627897	-	CATATTCATCTGACACCATG	16	-2.94679922581231	4.9686729551173	30.8112100507339	2.84390264109681e-08	2.14971334025143e-06	617.958181493464	75.8754414920027	572.991115793949	794.361812782292	486.521615904152	83.2496723695839	68.5012106144215
sgRPL10_43	RPL10	ribo	chrX	153628802	+	AGGCTCCAAACAGGCATGCG	16	-3.61582315932176	5.07551662095858	27.5503228370558	1.53059819803133e-07	9.30371558728235e-06	686.04292957317	52.9410696655051	636.121529694219	881.882175044852	540.12508398044	58.0863401633472	47.795799167663
sgRPL10_46	RPL10	ribo	chrX	153628847	+	ACTGTGGCCAGGGTTCACAT	16	-3.49007543706847	4.03097228752184	28.5374264523516	9.19047018820981e-08	5.90696819140753e-06	329.324828403729	27.6754808539185	305.360793880352	423.334580752322	259.279110578511	30.365223166474	24.9857385413629
sgRPL10_47	RPL10	ribo	chrX	153628857	-	AACTTGGCCAATGTGAACCC	16	-3.45251215162052	2.24772660751951	11.3990606323761	0.000734812531391306	0.0142957886361608	93.4574142169056	7.98331581708813	86.6567830236395	120.135962591947	73.5794970351299	8.75920341452713	7.20742821964912
sgRPL10_48	RPL10	ribo	chrX	153628873	-	TGCGGATGGACATGATAACT	16	-3.26683017733296	5.59944623861121	43.3519919538025	4.57270503424179e-11	7.09603126519604e-09	973.973000490453	95.8207558893265	903.099745286093	1252.00536450667	766.813891678594	105.133444723786	86.5080670548672
sgRPL10_49	RPL10	ribo	chrX	153628887	-	GTTCTGCAGCTTGGTGCGGA	16	-3.12612446784646	4.28672493992183	25.8897206984341	3.61489007231567e-07	1.9742140853133e-05	387.323034116229	41.9485587851485	359.13863451827	497.889075227269	304.94139260315	46.0254821134441	37.8716354568529
sgRPL10_51	RPL10	ribo	chrX	153628903	+	GAACAAGGAGCATGTGATTG	16	-2.32560048795424	3.84080260264225	12.011089914087	0.000528849214368307	0.0109164339852055	269.520552317413	50.8758200480311	249.908305491687	346.458451287952	212.1949001726	55.8203717467517	45.9312683493105
sgRPL10_52	RPL10	ribo	chrX	153628914	+	ATGTGATTGAGGCCCTGCGC	16	-5.15446460873228	3.99853933079055	39.6291828541893	3.0706039311367e-10	4.17554651068645e-08	334.96964317651	8.79939453776016	310.594851478375	430.590776122841	263.723301928314	9.65459571522164	7.94419336029867
sgRPL11_1	RPL11	ribo	chr1	24019086	+	TCCCTGTTGCAGCAGGATCA	8	-2.0013322554304	5.82802382628831	31.8674212189262	1.65062556210619e-08	1.33574088815716e-06	1046.24327589285	247.644717374866	970.111117546714	1344.9060634507	823.712646681135	271.712970364578	223.576464385154
sgRPL11_5	RPL11	ribo	chr1	24019190	+	GACGCGAGCAGCCAAGGTGT	8	-2.41197010734004	4.0949612045795	16.9358554832127	3.86643284569734e-05	0.00114865275790925	324.058488200855	57.6264759650399	300.477670330305	416.564900091775	255.132894180484	63.2271147233973	52.0258372066825
sgRPL11_8	RPL11	ribo	chr1	24020343	+	GCTGTCCACTGCACAGTTCG	8	-3.2908015186806	4.92467013696472	43.7014991596318	3.82478678756658e-11	5.97051480726591e-09	609.525589352965	58.9362059854964	565.172139487263	783.522035302541	479.882593269091	64.6641356217483	53.2082763492446
sgRPL11_13	RPL11	ribo	chr1	24021268	-	TTCATACCACATAGAAGTCC	8	-2.03732663528234	5.41868502583042	25.8844106222715	3.62484790115071e-07	1.9742140853133e-05	789.950248608302	182.348627569734	732.467807575367	1015.45109407852	621.931844171016	200.070842471785	164.626412667683
sgRPL11_23	RPL11	ribo	chr1	24019204	-	TGTGAGCTGCTCCAACACCT	8	-3.33643147878018	2.08558279988563	9.85318737886229	0.00169537761539076	0.0281668513210274	82.8812450141304	7.66908083084045	76.8502116830384	106.540698071127	65.2528252882256	8.41442835770012	6.92373330398078
sgRPL11_24	RPL11	ribo	chr1	24020305	+	CTGTCAGATCCTTTGGCATC	8	3.28879555256532	1.50388627923092	10.3135067283512	0.00132060107417715	0.0231486889952607	7.60069587282447	71.4685034319483	7.04761477298479	9.77040636852154	5.98406647696708	78.4144299981607	64.522576865736
sgRPL11_30	RPL11	ribo	chr1	24021242	+	GACCCAAGCATTGGTATCTA	8	-1.92690132144749	4.91382855974533	17.6560124059671	2.64677267850578e-05	0.000837224340907207	549.6123108901	136.941681458475	509.618580516099	706.505787415879	432.712564738322	150.250857075534	123.632505841415
sgRPL11_34	RPL11	ribo	chr1	24022363	+	GCAAAGAGGAGGCCATGCGC	8	-2.95687943448403	5.9877949285619	57.7104951528059	3.03678178829432e-14	9.65220968156534e-12	1256.28302643961	153.283808851338	1164.86687065611	1614.90419924273	989.07800942	168.18125358494	138.386364117735
sgRPL12_7	RPL12	ribo	chr9	130210218	+	AACATTACAGCCCACTGACT	8	-3.64986672791433	4.73860808639467	45.8731281952763	1.26164762341373e-11	2.27969355844368e-09	542.977998722845	40.8979800917305	503.467028444964	697.977630660987	427.489337062584	44.8727991068519	36.9231610766092
sgRPL12_12	RPL12	ribo	chr9	130213064	-	GTATACCTGAGGTGCACCGG	8	-5.40421688322792	4.49703386093489	74.6305278488872	5.67587056419606e-18	3.65554452424835e-15	475.581091892029	10.5282679052805	440.974403535104	611.341462244771	374.427409896212	11.5514959320031	9.50503987855794
sgRPL12_13	RPL12	ribo	chr9	130213055	-	AGGTGCACCGGAGGTGAAGT	8	-4.67574372135315	3.23990965766258	24.9912130718677	5.75921861460938e-07	2.99588148513233e-05	194.927171855353	7.11594922773049	180.742873943387	250.571488868914	153.467152753759	7.80753864700209	6.42435980845889
[truncated: 356 more rows]

## Sheet: dox+oxal vs dox
gRNA_ID	GeneSymbol	Pool	Chromosome	Position	Strand	Sequence	Count	logFC	logCPM	LR	PValue	FDR	Mean_Doxy	Mean_Doxy.Oxal	Doxy.1	Doxy.2	DoxyOxal.1	DoxyOxal.2
[truncated: 22 more rows]

## Sheet: veh vs oxal
gRNA_ID	GeneSymbol	Pool	Chromosome	Position	Strand	Sequence	Count	logFC	logCPM	LR	PValue	FDR	Mean_Veh	Mean_Oxal	Veh.1	Veh.2	Veh.3	Oxal.1	Oxal.2	Oxal.3
[truncated: 1 more rows]
