# Supplementary material for: Identification of New Regulators of Pancreatic Cancer Cell Sensitivity to Oxaliplatin and Cisplatin
Source: Molecules. 2022 Feb 14;27(4):1289. doi: 10.3390/molecules27041289 (PMC8875979; doi:10.3390/molecules27041289)
Supplement: Supplementary file 1 [file molecules-27-01289-s001.zip › supplementary/Table S4. Analysis of sgRNA representation (Genome-wide sgRNA library; oxaliplatin).xlsx]

## Sheet: dox vs veh
gRNA_ID	Gene_Symbol	Chromosome	Position	Strand	Sequence	Count	logFC	logCPM	LR	PValue	FDR	Mean_Veh	Mean_Doxy	Veh.1	Veh.2	Veh.3	Doxy.1	Doxy.2	Doxy.3
sgA2M_2	A2M	chr12	9251312	+	GAGGCTGGGAGACTTTGTGA	1	-1.70076003386086	1.75678996474852	11.3638359628274	0.000748879964609095	0.00265357987275313	54.6635512954777	16.073932933503	53.0558587200512	68.2627712935928	42.6720238727891	16.6202938138743	16.6808599689769	14.9206450176577
sgA2ML1_5	A2ML1	chr12	9007372	+	GCAGCCTGAGGGAGTCCTGG	1	-1.57867921131059	2.80507835692442	13.7256251868289	0.000211548337475824	0.000894689171905756	114.433655172578	36.7336649852559	111.068082804156	142.902505347869	89.3303773657078	37.9822603118408	38.1206717921044	34.0980628518227
sgA4GALT_1	A4GALT	chr22	43089759	+	GGGGTGTCAAGGTGGGGCAG	2	-1.47077293861335	3.15250180390584	15.5627912459366	7.98098455224864e-05	0.000383086504971338	144.089293999601	49.877396373825	139.851528931805	179.935885778495	112.480467288501	51.5727535901434	51.7606903034164	46.2987452279153
sgA4GALT_3	A4GALT	chr22	43089476	+	GCCGCGTACCAGTCGGCCAG	2	2.10911850651751	2.56946333649535	30.2351846519089	3.82703427857362e-08	4.61940815235299e-07	24.2758204173043	101.050283000913	23.5618518711276	30.3151686606184	18.9504407201668	104.485031783961	104.865786583593	93.800030635184
sgA4GNT_2	A4GNT	chr3	137849890	+	GAACAGGAGACCAAATGGGG	2	-2.09755414362202	1.9456473176334	17.9555730965783	2.26121374445866e-05	0.000127486243019755	66.5880908934983	14.8573751878025	64.6296894211417	83.1539025880284	51.9806806713248	15.3623846724878	15.4183668701096	13.7913740208101
sgA4GNT_5	A4GNT	chr3	137850092	-	CAGAGAAGAGGACATGCGGA	2	-1.99084472674503	3.36502239358217	37.5480296802803	8.91894702559325e-10	1.6205598218272e-08	182.030769842017	43.9172958237947	176.677119919195	227.316457047499	142.098732559356	45.4100662931677	45.5755455048551	40.7662756733612
sgAACS_3	AACS	chr12	125618573	+	GCAGAATCAACCCCAAGACC	1	1.0445935227553	4.7196295536017	25.1222521862349	5.38083468129076e-07	4.7811476183239e-06	192.068426056843	380.852615416375	186.41956177292	239.851285361391	149.934431036219	393.797982994517	395.233025598712	353.526837655894
sgAADAC_4	AADAC	chr3	151535310	+	AAGTCTGAAGCACTAAGAAG	1	1.35150263894649	3.90454420540084	20.0502002193718	7.54356340273072e-06	4.89164566220578e-05	93.6571702783611	229.847466044998	90.9026485957489	116.957238291354	73.1116239479803	237.660094380514	238.526153566901	213.356150187581
sgAADACL3_5	AADACL3	chr1	12785321	+	CGGAGGGGCAATAGCCGCAG	1	1.26113451319703	2.02873044042723	6.53518953478207	0.0105760955283934	0.0256023931567204	25.7825776792545	59.5516370383566	25.0242943674689	32.196777592528	20.1266610777666	61.5758264495251	61.8002154463189	55.2788692192257
sgAADACL4_2	AADACL4	chr1	12711292	+	GCATCCTCCAGACCCCGGCG	2	-2.02602643463338	4.2833775749355	72.2285683082635	1.91660936451788e-17	2.06459630326559e-15	348.03627360237	82.0236207130612	337.800287835087	434.620875953926	271.687657018097	84.8116438937866	85.1207067320314	76.1385115133656
sgAADACL4_5	AADACL4	chr1	12711249	-	CGGGTATCGTCCCAAAACGC	2	-3.02971359801111	2.53196198453501	48.3526930068539	3.560549026885e-12	1.13880009366554e-10	112.239405965341	13.0992373291014	108.938367972669	140.162369951523	87.6174799718314	13.5444868438859	13.5938444244533	12.159380718965
sgAADAT_1	AADAT	chr4	171009700	-	GTAGCTGACATATTGAGCAG	2	-3.20960841122128	2.19927431986431	38.2421469574763	6.24880493079092e-10	1.18058052970258e-08	89.6074313098084	9.19951474016548	86.9720152307997	111.900003654059	69.9502750445668	9.51221076752972	9.54687429629563	8.53945915667107
sgAADAT_4	AADAT	chr4	171008325	+	GGTGGGTAATGGATGGTAGG	2	-1.90429495384226	2.57958683989347	13.9004227268253	0.000192755110535037	0.000825466248139269	103.09958068624	26.3779109018265	100.067351230402	128.748735310074	80.4826555182433	27.274509057505	27.3739003296705	24.4853233183042
sgAAED1_2	AAED1	chr9	99408251	-	GAAGCCTTCAGAGCCTGTGG	2	-1.22429552232469	2.9991186347003	10.4912399055703	0.00119941854322933	0.0039688039242556	122.849398741093	50.4564569469724	119.236313576098	153.411920943241	95.8999617039409	52.1714967167668	52.361615314998	46.8362588091525
sgAAED1_4	AAED1	chr9	99417417	+	GAACGGTACCCGCTGCCCGC	2	-1.08531100068356	2.40313695750777	6.63957310205858	0.00997378315609522	0.0243589985991602	78.0098716939938	35.2649725928603	75.715547806135	97.4171985516457	60.8968687242007	36.4636463431997	36.5965238292876	32.7347476060937
sgAAK1_3	AAK1	chr2	69870031	-	CGGGCGACAGCAGGTCACAG	2	-2.32697515992043	3.04769514126129	40.8087528779788	1.67879475278156e-10	3.63107820080675e-09	151.611736987376	28.9383703701887	147.152731706424	189.329765119922	118.352714135782	29.9219998016027	30.0310388174745	26.8620724914891
sgAAK1_4	AAK1	chr2	69734555	-	GACTTTGCCAAGCTTGGGGA	2	-2.25318495081509	3.87645211517638	44.7088396058264	2.28622826653224e-11	6.04887081746797e-10	269.583024315619	54.242359354511	261.65440247562	336.649996155933	210.444674315305	56.08608380782	56.2904675864129	50.3505266693002
sgAAMP_4	AAMP	chr2	219134129	-	GGAGGGCCCCGACGATAGCG	2	-3.8132589365107	2.53859259533626	72.317059486658	1.83256340225282e-17	1.9823902806958e-15	118.181083923431	7.96523062554854	114.705297102473	147.582220911459	92.2557337563599	8.23597272923522	8.26598550802999	7.3937336393804
sgAAMP_5	AAMP	chr2	219131633	+	GAGGCCACTCATGTCCCCTG	2	-1.42086512215891	3.59139741080353	27.1268142218982	1.90536695471123e-07	1.91065826059589e-06	194.325624770009	69.6670399368998	188.610374722145	242.670030866748	151.696468721133	72.0350568640734	72.2975604320436	64.6685025145823
sgAANAT_2	AANAT	chr17	74464880	-	GGGGACTCGGGGATCCCAGG	3	-1.53895319594276	4.41920967773653	16.487554009676	4.89704812543599e-05	0.000250830222743512	354.475702332429	117.143221352107	344.050328544903	442.662308320539	276.714470131846	121.124977019015	121.566369585662	108.738317451644
sgAANAT_4	AANAT	chr17	74465331	+	GTCCCTGGGCTGGTTCGAGG	3	-1.21805173791107	2.46831623043914	8.17002652522009	0.00425882840433591	0.0117865233011654	84.0823945780441	34.6624199993039	81.6094736227898	105.000446090181	65.6372640211614	35.8406126908478	35.9712197746645	32.1754275323994
sgAANAT_5	AANAT	chr17	74464899	-	GTGGCGCCGCTGACAGCTCG	3	2.09338051674572	3.59422829260646	55.5086378059949	9.30492445139934e-14	4.32951998990005e-12	50.7406283159903	208.475778820544	49.2483115988574	63.3639019774809	39.6096713716326	215.561973003617	216.34750423654	193.517859221475
sgAAR2_2	AAR2	chr20	34828135	-	GGAACTGGTCCAGCTCCTGG	1	-1.2906381162707	2.7582681871334	11.569336511585	0.000670483383645501	0.00241551775194746	105.059881854407	41.1960103286868	101.969998595277	131.196720981291	82.0129259866537	42.596282966633	42.7515084463895	38.2402395730378
sgAARD_1	AARD	chr8	117950508	+	GCAGAGAGAGAATTTCCCAG	3	-2.13615517875999	3.07684700600093	24.9802743569794	5.79198628034215e-07	5.11163557980443e-06	151.241127529441	32.967400968232	146.793022127106	188.866955293873	118.063405167343	34.0879791298476	34.2121994266868	30.6020243481616
sgAARD_2	AARD	chr8	117950602	+	CAGGAGCACGGACATCCAGG	3	-1.06085489983415	3.00811626140941	8.96537996832026	0.00275143470443204	0.00810746676200986	119.46673721844	54.9660973048811	115.953138451351	149.187719543732	93.2593536602377	56.8344219668234	57.0415327709138	51.022337176906
sgAARD_3	AARD	chr8	117950640	-	GAGGTCCTCCAGCAGCGGGC	3	1.72258916311964	2.53199097212861	19.5160973698099	9.97554921133905e-06	6.22312771913148e-05	29.2598991205872	93.0736619875182	28.3993453976939	36.5391884428754	22.8411635211925	96.2372815019989	96.5879806041555	86.3957238564003
sgAARS_1	AARS	chr16	70302217	-	GAAAAGCTCAATGCCAGCAG	2	1.49435832240355	4.38669435623232	35.7830456837752	2.20558942303743e-09	3.66152599382858e-08	122.101289385123	330.793884563206	118.510206629936	152.47769664462	95.3159648808136	342.037731276956	343.284153904345	307.059768508317
sgAARS_2	AARS	chr16	70316556	+	GGGGTCATCCAATGGGATGG	2	-2.80551966818558	1.95409708213469	26.4324878680713	2.72911490566635e-07	2.62046871022869e-06	72.5274395101272	9.86309640761388	70.394357717017	90.57084471201	56.6171161013546	10.1983479019895	10.2355117889665	9.1554295318856
sgAARS2_1	AARS2	chr6	44273398	-	GGAGCGGTTGGCCCAAGAGG	2	-4.69300305832034	1.25279854304802	47.2560060580387	6.2294811047765e-12	1.87841356694999e-10	47.9271348415743	1.66297213674493	46.51756489926	59.8504664792651	37.413373146198	1.71949737698475	1.7257634121102	1.54365562113985
sgAARS2_2	AARS2	chr6	44271938	+	GCAGCTGCTCAGGATTGAGA	2	-1.58107520330403	1.81741710528146	8.83001094252943	0.00296316609626573	0.00864688674591516	56.2074472116156	17.9717085383397	54.5543475972613	70.1907582488267	43.8772357887589	18.5825757442317	18.6502926677311	16.6822572030564
sgAARSD1_2	AARSD1	chr17	41116133	-	ACAGTGCTTTTCCCTGAGGG	2	-1.07148259330366	3.71618278405186	13.0362277507679	0.00030552286636741	0.00122644468793928	197.511376313974	90.24748213307	191.702431125875	246.648334944879	154.183362871167	93.3150384052967	93.6550885363446	83.7723194575686
sgAARSD1_5	AARSD1	chr17	41103871	-	GTGGGCGATGAGAAAGGTGG	2	-1.25855805610317	2.52396292252136	11.5427879554068	0.000680125732032264	0.00244544483323816	88.2897233080323	35.3891564994738	85.6930619260901	110.254475732341	68.9216322656662	36.5920513218325	36.7253967296033	32.8500214469857
sgAASDH_1	AASDH	chr4	57237635	+	ATGATGGGAAAAGAGAACGC	2	-1.39659191376857	2.72141321958045	15.0338078411104	0.000105602361121401	0.000488637392671651	104.517634726074	38.0723020407705	101.443699327293	130.519573397046	81.5896314538838	39.366398298781	39.5098537281432	35.3406540953872
sgAASDH_5	AASDH	chr4	57215584	+	AAAGTGGGTATTACAACCAG	2	1.26456114909305	4.25064103968018	16.0172518730925	6.27679150916939e-05	0.000311683688646617	124.576728124897	287.783049798686	120.912841016744	155.568976017068	97.2483673408781	297.564937099972	298.649296037023	267.134916259062
sgAASDHPPT_1	AASDHPPT	chr11	105965343	+	GTTGCTCTTAGGAAACCCGA	3	-2.0333748578182	2.81383491134921	28.4116676389112	9.80724636492121e-08	1.06585380763768e-06	123.792650264513	28.9664730845263	120.15182342458	154.589834955221	96.6362924137374	29.9510577410124	30.0602026471702	26.8881588653963
sgAASDHPPT_2	AASDHPPT	chr11	105948545	+	AGTGCGATCGATTCAGCCCG	3	-1.02291995202813	3.84101740295517	14.6249488307769	0.00013116653714404	0.000590595337711718	213.181137501638	100.751263225834	206.9113338782	266.216425543252	166.415653083461	104.175848179766	104.555476280777	93.5224652169585
sgAASDHPPT_5	AASDHPPT	chr11	105948472	+	CATCCATGGAGGGCGTGCGC	3	-1.80984606793895	2.58023605696796	12.0915634036205	0.000506504855389692	0.00189894262454728	101.618242853289	27.7646848789326	98.6295805601998	126.898869662804	79.3262783368623	28.7084201636598	28.8130367635741	25.7725977095639
sgAASS_5	AASS	chr7	121773694	-	AAGCTGTGTTGGCCGTCCGG	1	-1.53173128252382	3.26404636597307	24.5190794326192	7.35776354096009e-07	6.32864758695888e-06	157.445874711978	52.2477885769384	152.815283434845	196.615321944379	122.907018756711	54.0237165892328	54.2205848777725	48.4990642638098
sgAATF_4	AATF	chr17	35307543	+	GATGAAGGGGAAGATGGGGA	1	-2.26256971307163	1.569657561578	18.1853243447826	2.00417251891765e-05	0.000114760959609524	51.8240508605216	10.2816362146304	50.2998699424794	64.7168588128664	40.455423826219	10.631114082749	10.6698550166735	9.54393954446849
sgABAT_1	ABAT	chr16	8862079	-	GGAACGCGCCCATGAAGGAG	3	1.12282670259087	3.48073219305456	14.3220364877039	0.000154050944264966	0.000680167639279642	77.643103767205	162.626975078335	75.3595667758948	96.9591859543873	60.6105585713329	168.154745888596	168.767520038968	150.958659307439
sgABAT_2	ABAT	chr16	8868765	+	GTGGACGAGGTCCAGACCGG	3	1.20507133999346	2.73926771801371	11.7280115188209	0.00061566340122007	0.00224632443918592	44.1439420735668	97.9581651681943	42.8456384280881	55.1260895121316	34.4600982804807	101.287811346405	101.656915127644	90.9297690305334
sgABAT_4	ABAT	chr16	8860079	+	GCAGAGGGGCTTCTCCCAGG	3	-1.02378703810105	2.16517732380411	5.73666693554923	0.016614291590188	0.0374463006322674	64.9710075516713	30.6439230619082	63.0601656106823	81.1345206102799	50.7183364340516	31.6855250675529	31.8009905609576	28.4452535572141
sgABCA10_1	ABCA10	chr17	67197676	+	CGGTTCAAAAGAATCATCAG	3	-1.10730067857299	3.07766326530442	8.76054970108058	0.0030781625758624	0.0089282618017613	126.765686169823	56.4763135419087	123.037420302637	158.302503913643	98.9571342931881	58.3959711959835	58.6087724550005	52.4241969747422
sgABCA10_3	ABCA10	chr17	67161120	+	GACATACCCCAGCAAAGTGA	3	-1.47659152055213	2.97993856602956	17.6512576930288	2.6533975775831e-05	0.000146947557520628	127.376910613369	43.9053487602852	123.630668215634	159.065789016971	99.4342746075017	45.3977131430978	45.5631473385652	40.7551857991925
sgABCA10_5	ABCA10	chr17	67197686	+	GAATCATCAGAGGAATGCTC	3	2.40463567801848	4.00224622844232	71.7420473798119	2.45250387184212e-17	2.55942239206232e-15	56.5107128700304	288.065200681564	54.8486940044408	70.5694704581682	44.1139741474821	297.856678430029	298.942100504161	267.3968231105
sgABCA12_2	ABCA12	chr2	215852443	-	GGAGCGATTTGGGTGTGCAG	2	1.26135166239872	3.82726201697312	18.7183929981744	1.51513945349401e-05	8.96550882153631e-05	92.7398351482174	213.804001197765	90.0122929216222	115.811688163261	72.3955243597693	221.071304278136	221.876912112365	198.463787202794
sgABCA12_3	ABCA12	chr2	215876738	+	GATCTCATTTTGTCTAGCAG	2	-1.52091993854315	3.24198736061861	25.5691616813065	4.26806381184174e-07	3.88852868941227e-06	154.683613191405	51.716652937327	150.134261922152	193.165863905828	120.750713746236	53.4745273881903	53.6693943716566	48.006037052134
sgABCA2_5	ABCA2	chr9	139917283	-	TGAGCGCCTGGACCGCGTGG	1	-2.09497713957953	2.02263412730854	19.6349822061193	9.37371597013056e-06	5.89935861558507e-05	70.9090570783367	15.8562072255921	68.8235730237219	88.549840456181	55.3537577551071	16.3951675021445	16.4549132725255	14.7185409021065
sgABCA4_1	ABCA4	chr1	94520856	-	GCAGAGCTTACTGTCTCCGG	1	-1.08203383119832	3.23905349771966	9.03107825322827	0.00265427872385706	0.00786033187617503	141.445783005948	64.1398849831731	137.285765411503	176.634721070107	110.416862536234	66.3200311970023	66.5617085909684	59.5379151615485
sgABCA5_1	ABCA5	chr17	67303001	-	GAAATAGATACCTTTCCCCG	2	1.09410561749382	5.24917192878976	30.1798755354053	3.93774308371326e-08	4.7396499811837e-07	271.605044895291	557.317999912478	263.61695404173	339.175055818357	212.023124825786	576.261512638246	578.361472154304	517.331014944883
sgABCA5_2	ABCA5	chr17	67287347	+	GAAAACTCACCATCAGAAGG	2	1.54119410487013	1.57365508859384	7.01453680967337	0.00808505464713636	0.0203930675261601	15.9590167125135	44.864042696769	15.4896510735866	19.9293072275577	12.4580918363962	46.3889935576584	46.5580400865785	41.6450944460702
sgABCA7_1	ABCA7	chr19	1051286	-	GGATGGGCTCACCAGAGAGG	2	-2.91102948329633	2.06344205740137	39.183697624609	3.857477018935e-10	7.64054605921222e-09	79.3499594361967	10.0312680381907	77.0162226477395	99.0906738545009	61.9429818063495	10.3722357689421	10.410033322185	9.31153502344502
sgABCA7_4	ABCA7	chr19	1056051	+	GCATGGCCCCACAGATACGG	2	1.06371291718389	4.51771710288838	23.0521523991526	1.57665900997078e-06	1.23721888871038e-05	165.180303107161	331.926956198136	160.32223698049	206.273924507047	128.944747833945	343.209316573635	344.460008585043	308.111543435729
sgABCA8_4	ABCA8	chr17	66873676	-	GCTGAGGAAAGGGGATGCTG	1	-1.23412493958489	2.82390652138102	11.1724154422392	0.000830224689782971	0.00289849716847816	108.629449094953	44.3045215760014	105.434582412424	135.65432657741	84.7994382950243	45.8104540390043	45.9773923071071	41.1257183818927
sgABCA9_4	ABCA9	chr17	66987043	-	AGAAGAGCCTGAAGGAGAGG	2	1.48351451787499	1.98918315158323	10.1883203993267	0.00141332991630478	0.00457025200137691	22.4000708739903	60.4086237390775	21.7412694097664	27.9727694010611	17.4861738111435	62.4619425493924	62.6895606494587	56.0743680183813
sgABCA9_5	ABCA9	chr17	66982446	-	GTGATTTTGAAAGGGAGCGG	2	-1.17510901533251	2.38762852674352	5.96719001670169	0.0145744875456688	0.0335147415493175	78.4457023010871	33.3148049023737	76.1385603358338	97.9614552702395	61.2370912971881	34.4471914944517	34.5727208001467	30.9245024125227
sgABCB1_1	ABCB1	chr7	87178687	-	GGACACAGAAAGCGAAGCAG	2	-1.50992405533498	2.53132954248114	16.6014237227108	4.61163897368932e-05	0.000237826866288968	93.171309348391	31.3580307260425	90.4310771693198	116.350504686291	72.7323461895618	32.4239056021583	32.5420618343962	29.1081247415731
sgABCB1_5	ABCB1	chr7	87179495	-	GAGGCTCTATGACCCCACAG	2	-1.3729770304869	2.13962541761355	7.23429090403119	0.00715240540922763	0.0183468835792397	68.479882758204	25.3321865494183	66.4658423882079	85.5163351840638	53.4574707023404	26.1932400204094	26.2886910308116	23.5146285970339
sgABCB11_4	ABCB11	chr2	169847384	-	GGCCTATGCCAAAGCAGGGG	1	-1.27853755424585	2.69226598618376	12.1273231655277	0.000496883920939888	0.00186861104103509	99.8483361472317	39.4793322481775	96.9117280255805	124.688644863586	77.9446355525282	40.8212541544602	40.9700112365124	36.64673135356
sgABCB4_4	ABCB4	chr7	87069006	-	GGACACAGAAAGTGAAGCTG	1	-1.35608672839595	3.1151744373456	15.2961137198167	9.19053953231174e-05	0.000432999673536718	137.179875225101	51.4205116282505	133.145320907449	171.307539057554	107.086765710299	53.1683200904719	53.3620712213007	47.7311435729791
sgABCB6_1	ABCB6	chr2	220075503	-	CGGGGACTGAAGCTGAGCGG	3	-1.95299272409157	2.29468153934637	20.9118770751546	4.80903580737414e-06	3.2965897598268e-05	84.7304705719085	20.9388789818607	82.2384892567077	105.809750687149	66.1431717718686	21.6506017694228	21.7294989128497	19.4365362633097
sgABCB6_2	ABCB6	chr2	220083173	+	GCACGTAGGGAGAGATGCGA	3	1.10758994869386	2.20228734562229	5.21278347755372	0.0224214109649531	0.0480522174974208	31.5436694338357	65.4581177935271	30.615948458	39.391116041536	24.623943801971	67.6830713884608	67.9297158488682	60.7615661432523
sgABCB6_4	ABCB6	chr2	220083045	+	GGCCAGACTCTCCAGCACGG	3	1.34614073377432	2.74539370355607	10.5107638471424	0.00118681186372061	0.00393585676596088	41.3367634358535	101.17929071565	40.1210208415101	51.6205398582009	32.2687296078494	104.618424534326	104.999665431623	93.9197821810001
sgABCB9_1	ABCB9	chr12	123444764	-	GATGCGGCTGTGGAAGGCGG	2	-1.44945047855296	2.84264297724847	12.5681986058877	0.000392366604967682	0.00152114989101665	115.354041166366	40.5109385103681	111.961399613932	144.051865334676	90.0488585504885	41.887925220513	42.040569367737	37.6043209428543
sgABCB9_3	ABCB9	chr12	123444699	+	GCTGAAGACATAGATGGCCG	2	-1.90110612500779	2.08958213776528	14.4937943123296	0.000140622031655041	0.000627394995109008	72.177359773871	18.480534316416	70.0545740661678	90.1336719999518	56.3438332554935	19.1086967605807	19.178330926184	17.1545752624832
sgABCC10_1	ABCC10	chr6	43400664	+	GGGCAGGAGCCACTAAGCCA	1	-1.93183384678083	2.48448846011476	21.6774617133933	3.22558912772952e-06	2.31794577764235e-05	96.4164920584877	24.1927376777284	93.5808168277801	120.403025239664	75.2656341080193	25.0150607215583	25.1062183186821	22.4569339929448
sgABCC12_3	ABCC12	chr16	48177916	+	GAGCCAGGAAAATGTGGCGA	1	-2.25287723350625	2.32535517672939	11.4899931905893	0.00069971893234025	0.00250383745431682	89.7761700757197	18.0034970428445	87.13579127375	112.110721317159	70.0819976362497	18.6154447556279	18.6832814573734	16.7117649155322
sgABCC2_2	ABCC2	chr10	101567200	+	GAAAGAGCTCAAGAACCTGC	2	-4.10629508831185	2.80467628390759	46.8232374909709	7.76867690928111e-12	2.28815357559728e-10	144.779287457985	7.96032929577101	140.521229208831	180.797536083452	113.019097081672	8.23090480084967	8.26089911156318	7.38918397490018
sgABCC2_4	ABCC2	chr10	101567938	-	GCATGCTCAGGGGAAAGCGC	2	-1.79651834809955	2.09727936274374	17.3335757856001	3.13596803211142e-05	0.000169916667315101	71.4877687180832	19.6880684402724	69.3852643568018	89.2725242074694	55.8055175899785	20.3572755627818	20.4314596850969	18.2754700729385
sgABCC4_4	ABCC4	chr13	95953529	-	GGTGAAGCCCAACCCGCTGC	1	1.71600844044117	6.26676753727297	91.1752981139705	1.31491533883234e-21	3.40518799513844e-19	402.862455182822	1272.1002246239	391.01399377177	503.086736759369	314.486635017326	1315.33953646633	1320.13277654201	1180.82836086336
sgABCC6_1	ABCC6	chr16	16315517	+	TGAAGAGTGGGGACATCCGG	2	-1.02493499313772	2.93542346688949	8.82261276477922	0.00297520359459432	0.00867861283345251	112.483271771072	53.0566021387164	109.175061517616	140.466904789243	87.807849006358	54.8600221214886	55.0599379981845	49.2498462964761
sgABCC6_4	ABCC6	chr16	16276700	+	AAGGAGGGCGGACAGCAGGG	2	-2.31902037887876	1.57867907279495	15.9881718451153	6.37394708132098e-05	0.000315814850135696	52.6814978945723	10.0471086175685	51.1320988705382	65.7876218605393	41.1247729526394	10.3886147773982	10.4264720175261	9.32623905778105
sgABCC8_2	ABCC8	chr11	17482143	+	GAGGACCAGGCGCCTCCCGA	2	-2.46693693483845	3.83343063993347	48.5275341855161	3.25683953419149e-12	1.05426472682353e-10	267.918573640007	46.4671249387932	260.038904437184	334.57146278029	209.145353702546	48.0465653529664	48.2216522534691	43.1331572099442
sgABCC8_3	ABCC8	chr11	17452438	+	GAGGGAGGCAAAGGCCACGG	2	-2.45138702951825	1.94946110430292	21.040973917543	4.49565664381626e-06	3.10666492241105e-05	70.3333922619381	12.2574060253419	68.2648389048233	87.8309615181631	54.904376362828	12.6740412803713	12.720226862802	11.3779499328525
sgABCC9_2	ABCC9	chr12	21960395	-	GATGCGGTTGTCACTGAAGG	2	-1.13753564703116	2.83360328397514	5.58340501785417	0.0181314372726331	0.0402500428594115	107.135750276587	46.7284595317384	103.984814301875	133.789024773866	83.6334117540201	48.3167828371656	48.4928544395179	43.3757413185317
sgABCC9_5	ABCC9	chr12	22063756	+	ATACCAGCAGAGCTCCACGG	2	-1.07253360316944	4.4305471418681	24.163532248133	8.84921650822005e-07	7.43440512612484e-06	325.679352294082	148.74312591482	316.10089893267	406.701990884658	254.235167064919	153.798977868427	154.359438041546	138.070961834487
sgABCD1_2	ABCD1	chrX	152991020	-	GAAGGTGCGGCTCACCAAGG	2	1.28689201062633	3.82814209085498	25.1720335198648	5.24371122989847e-07	4.67171970143845e-06	91.5312344237717	214.792797637129	88.839237974304	114.302411270654	71.4520540263575	222.093710394444	222.903043987563	199.38163852938
sgABCD1_4	ABCD1	chrX	152991102	-	GCTGCCAGCCAAAAGCCCGC	2	-2.66875328169639	2.84098315184585	35.8382917396582	2.14392540326418e-09	3.57149089324795e-08	135.269617823391	20.3393865774463	131.291245487501	168.922047060886	105.595560921786	21.0307323235458	21.1073705954135	18.8800568133795
sgABCD2_3	ABCD2	chr12	40001446	+	GGCCAGTAAATTTCGAGCAG	1	-1.55272746240587	2.43778388170628	9.19723696540137	0.00242380705545496	0.0072747316029114	87.8711539921211	28.7022130313514	85.2868030211483	109.731774575804	68.5948843794114	29.6778153587524	29.7859645400037	26.642859195298
sgABCD3_3	ABCD3	chr1	94884090	-	CAGGCAGAGCAGCAGGAACG	2	-2.83660019194432	1.95764198637975	20.7442061733253	5.24901490096069e-06	3.55886356732713e-05	72.4182265280134	9.63520491692154	70.2883567636924	90.4344616808375	56.5318611395101	9.96271026752525	9.99901546537932	8.94388901786007
sgABCD3_5	ABCD3	chr1	94930345	+	GGAGCGAGCTGTGGTGGACA	2	-1.63453514340389	2.5875459505346	13.5606061992777	0.000230982485209688	0.000965676788874963	98.9968925468135	30.5564204151235	96.0853259660492	123.625378786149	77.2799728882423	31.5950481627985	31.7101839485393	28.3640291340328
sgABCD4_1	ABCD4	chr14	74762570	-	GGTGCATCAGGAGAAGCTGG	1	-2.29486095644589	3.18913712135511	49.1278591524267	2.39809968009357e-12	8.00542711349985e-11	166.833573131008	32.5729630768506	161.926883197806	208.338495703939	130.23534049128	33.6801341006812	33.8028681659548	30.2358869639158
sgABCE1_2	ABCE1	chr4	146044414	-	CAGCAGGTTTGCCCAAGCAA	1	-2.12409764706787	1.41578022053249	16.965827322013	3.80587032161345e-05	0.000201265748106611	45.7546682376659	9.99173430465112	44.4089920297814	57.1375327709526	35.7174799122637	10.3313582643696	10.3690068555478	9.27483779403594
sgABCF1_5	ABCF1	chr6	30546276	+	GGATCAGAGTGAGGAAGAGG	1	-1.59776173174692	2.77823044727791	17.5415506038055	2.8109711369189e-05	0.000154494942871119	112.975426591205	35.7857800344603	109.652741726577	141.081498080962	88.1920399660764	37.0021562857043	37.136996160488	33.2181876571886
sgABCF2_1	ABCF2	chr7	150915878	-	GAAGACGCTACAGAAAATGA	2	-1.50902645600842	2.62445091045503	13.3747370565097	0.000255036381571432	0.00105179492191386	99.5430404825966	33.5290146930572	96.6154113160574	124.307397622271	77.7063125094615	34.6686823811996	34.795018823733	31.1233428742391
sgABCF2_3	ABCF2	chr7	150921020	-	GAGCGGCTGGCTCATGAGGA	2	1.33150614081234	1.46368723576132	6.92459399469133	0.00850182916079467	0.0212913905393397	16.4283230422253	39.9144049527679	15.9451547819173	20.5153677723362	12.8244465724225	41.2711151941077	41.4215116186292	37.0505880455669
sgABCF3_1	ABCF3	chr3	183904582	+	AGGGCTGAGCCACAAAGCCA	4	1.91634914687294	4.13356872729217	49.1732716894346	2.34321873016438e-12	7.84605930314033e-11	81.7890922692779	297.007326461134	79.3836189094987	102.136615122373	63.8470427759623	307.102751459692	308.22186722778	275.69736069593
sgABCF3_2	ABCF3	chr3	183905463	+	AAAGAAGTTAGAGAAGGCCG	4	1.21673007226411	2.95505127394357	13.8647250250565	0.000196451344018252	0.000839192569979218	51.2171285769499	114.550295813323	49.7107976599785	63.9589461625796	39.9816419082915	118.443916666806	118.87553915845	106.331431614715
sgABCF3_3	ABCF3	chr3	183904323	+	CGAGTCTGTGGATGACCTGG	4	-1.14341815037333	3.06767454366337	9.07996771460896	0.00258424611337001	0.00768581266321438	126.934492132781	55.1502139991606	123.201261566324	158.513305491099	99.0889093409216	57.0247968780305	57.2326014289661	51.1932436904851
sgABCF3_5	ABCF3	chr3	183904419	-	GCAGAGTGTTGTACATGCGC	4	1.39938905084681	4.36585455691055	36.7045406130839	1.37458899538789e-09	2.40063041331218e-08	126.090869737477	319.827162916185	122.382450684894	157.459806381289	98.4303521462478	330.698245371266	331.903345680901	296.879897696389
sgABCG1_1	ABCG1	chr21	43645843	+	GGTGGTGTCCAGCAACATGG	2	1.30865014836797	3.77257796511919	24.3477576342955	8.04203032688019e-07	6.83314934303287e-06	87.1049889572082	207.522382394176	84.5431714259587	108.775002699262	67.9967927464039	214.576170164144	215.358109024494	192.63286799389
sgABCG1_2	ABCG1	chr21	43645930	-	GAGGCAAGGAGGAGAAGCGC	2	1.72838521585935	3.43675733035816	28.0611715776012	1.17540619999495e-07	1.24832942640447e-06	55.359096182255	176.559094811439	53.7309471541493	69.1313541135025	43.214987279113	182.560425218739	183.225695228597	163.89116398698
sgABCG2_1	ABCG2	chr4	89034518	+	GAGTTGATGACAGAAGGAGG	2	1.47456638442883	3.80384539862208	23.4979595433173	1.25046315450932e-06	1.01047355119537e-05	81.8888942449333	218.901591706325	79.4804856405264	102.261245873163	63.9249512211107	226.342164393429	227.166979814169	203.195630911379
sgABCG2_2	ABCG2	chr4	89053743	-	GCCATCCTGGGACCCACAGG	2	-3.61381874317727	2.23397644595144	44.7001434235467	2.29640495518518e-11	6.07370681974409e-10	94.4891995442337	7.30451238647805	91.7102073096434	117.996260128388	73.7611311946694	7.55279635249119	7.58031956239748	6.78042124454547
sgABCG4_5	ABCG4	chr11	119027640	+	GCAGAATGGGCTGTGCGCTA	1	-2.06055525315273	2.07040269952887	22.3822655719335	2.23427622790627e-06	1.68014164564875e-05	72.8007015318383	16.677284057329	70.6595829150488	90.9120889679944	56.8304327124718	17.2441531389321	17.3069927051468	15.480706327908
sgABCG5_3	ABCG5	chr2	44065763	-	ATGGGTCTCCAAGTAAACAG	3	-1.16003830311789	3.52529330993896	16.0752720927931	6.08737480188264e-05	0.000303532096037082	176.054976085434	75.6404060641955	170.877078359955	219.854002947173	137.433846949173	78.2114606418054	78.4964716957062	70.2132858550747
sgABCG5_4	ABCG5	chr2	44065705	+	CAGGCTGTGAGGCTCCGGGG	3	-1.91204369113887	1.52801935758872	8.58554111547987	0.00338842683745239	0.00968465527123655	47.9155486372532	12.143452992315	46.506319453163	59.8359978544321	37.4043286041646	12.5562149277465	12.6019711381561	11.2721729110425
sgABCG5_5	ABCG5	chr2	44051154	+	GGACCCGCAGAACGAAGAAA	3	-3.5418566377689	1.46467968060319	35.7821550800496	2.2065978993017e-09	3.66240967261527e-08	53.3381498610364	4.28957262683283	51.7694382518134	66.607635963976	41.6373753673198	4.43537730864335	4.45154030509951	3.98180026675562
sgABCG8_5	ABCG8	chr2	44099392	-	GCATCTTCGTAGGACTCGGG	1	-2.39224716778107	1.70627109743091	13.3612317800574	0.000256879531263335	0.00105818517423046	58.020342370982	10.5216975045187	56.3139242652624	72.4546661858385	45.292436661845	10.8793351738651	10.9189806523947	9.7667766872961
sgABHD10_3	ABHD10	chr3	111705811	+	TGCACGACCAGAGAAGGTCG	1	1.36069673849345	3.42514896011674	22.8149088512468	1.78376581272563e-06	1.37995151834808e-05	66.5034767889856	164.308903356617	64.5475638755385	83.0482381529949	51.9146283384234	169.893843735686	170.512955347425	152.519910986741
sgABHD11_2	ABHD11	chr7	73151931	+	GCTGTGGCCAACGACGACGC	1	-1.90120389081837	2.30374418461527	20.9739765814532	4.65564477220315e-06	3.20199952038327e-05	84.3830102949246	21.6191356533895	81.901248025035	105.375849104481	65.8719337552575	22.353980699547	22.4354410321604	20.0679852284611
sgABHD12B_1	ABHD12B	chr14	51352583	-	AGAGTGGCCCCAGAGACACA	2	-1.66484642229548	4.07130539998399	32.9668112343042	9.37456025904936e-09	1.31886876386366e-07	284.277312338247	86.0697509192736	275.91652139845	354.999934987913	221.915480628379	88.9953040542864	89.3196126043709	79.8943360991635
sgABHD12B_2	ABHD12B	chr14	51338895	+	GGACGCGCAGGACTGCCAGG	2	-1.47859170895732	2.38247710080679	13.738663564829	0.000210084920519479	0.00088942577439915	83.1783147909163	28.6034018251807	80.7319834429398	103.871448974603	64.9315119552063	29.5756455111206	29.6834223743546	26.5511375900668
sgABHD13_1	ABHD13	chr13	108881568	+	TGGAAAAGTCCTGGATGCTG	1	1.57279191411309	3.30986539277439	23.5354959073428	1.22630363840246e-06	9.92723836863998e-06	54.9929247807739	157.447317977506	53.375545104998	68.6740864453548	42.9291427919689	162.799029697231	163.392287036338	146.15063719895
sgABHD14A_2	ABHD14A	chr3	52012044	-	AAAGATGGGCGAGTTGCCAG	1	1.31797928201835	3.66436112990012	25.4715712274833	4.48949737364635e-07	4.06523088649944e-06	80.3472378929705	192.679292988157	77.9841704603714	100.336055641769	62.7214875767712	199.228556854184	199.95456734536	178.854754764927
sgABHD14B_1	ABHD14B	chr3	52004062	+	GAGTACATGCCACTCAGTGA	1	1.08397125171573	4.24029123173655	13.8706396379743	0.000195834030655866	0.000836880920093044	134.786336160013	274.707613970609	130.822177469663	168.318534393383	105.218296616994	284.045060781828	285.08015182174	254.997629308259
sgABHD15_4	ABHD15	chr17	27893494	+	GGGATCACCAGAAGCACCGC	2	-2.36154203961861	1.34359069585885	18.5056599503334	1.69400491208732e-05	9.89226329081863e-05	44.5825283258953	8.2382567718368	43.2713255576036	55.6737874264764	34.8024719936058	8.51827916842178	8.5493207025306	7.64717044455802
sgABHD15_5	ABHD15	chr17	27893336	-	GGACCCGTCCGACCTCAAGG	2	-1.43193305646966	3.13489661562143	19.5563248725373	9.76768163469539e-06	6.11079955725822e-05	141.235356228235	50.2253790525946	137.0815274298	176.371944235074	110.25259701983	51.9325643711897	52.121812274013	46.6217605125811
sgABHD16A_2	ABHD16A	chr6	31657400	+	GGGGCTGGAAGCCTAGGCGG	1	-1.73139245531414	0.894930210270212	8.90766892733494	0.00283975530784891	0.0083367342262141	28.8057660323622	8.25112381564985	27.9585686753998	35.972075944626	22.4866534770606	8.53158356937789	8.56267358616824	7.65911429140343
sgABHD16B_4	ABHD16B	chr20	62494111	+	AGAGGAGCTGGAGGGCGAGG	2	-3.69600084621788	3.72417240707559	136.862337459583	1.29241464611262e-31	1.807336139572e-28	272.046096577957	20.0580807684786	264.045034091585	339.725832513778	212.367423128509	20.7398647918761	20.8154431108793	18.6189344026804
sgABHD16B_5	ABHD16B	chr20	62494264	-	GAAACTCCTCAGGCTCCAGA	2	1.28632723076783	4.9538505877317	41.4986079556381	1.17954889880279e-10	2.64497505695683e-09	201.253261892313	471.875740498702	195.334265280188	251.321128303295	157.104392093455	487.915028834127	489.693044171534	438.019148490446
sgABHD17A_3	ABHD17A	chr19	1880900	+	GAGAAGGTGGATGTACCCGC	3	1.29559845070667	4.20704174015272	25.4362234924151	4.57251246542813e-07	4.13116000532684e-06	119.007066344628	280.905341103101	115.506986813546	148.613691567398	92.9005206529397	290.453451705592	291.511895617781	260.750675985932
sgABHD17A_4	ABHD17A	chr19	1880943	-	TGCCTGCTGGGCAAGAGCTG	3	-1.59237527843056	1.61657504757449	10.3739935215451	0.00127802799812409	0.00419202047218362	48.7300036501519	15.4468075207629	47.29682078493	60.8530733088587	38.040116856667	15.9718521001377	16.0300552632349	14.338515198916
sgABHD17A_5	ABHD17A	chr19	1881027	-	CAAGGACACCAGGCTCAGGG	3	-1.23641420229515	2.36364445832698	6.79226638375791	0.0091553603949868	0.0226682408595036	78.4586204580428	31.9292435627266	76.1510985609238	97.9775872114123	61.2471756017922	33.014534243899	33.1348427910312	29.6383536532496
sgABHD17C_5	ABHD17C	chr15	80988243	-	GAAGATGTTGCAGTTGATGC	1	1.00911450757785	3.80660237437493	11.9361049671613	0.000550564642530622	0.00203937480018097	102.930440316491	199.200365506646	99.9031853950589	128.537516131974	80.3506194224409	205.971283832531	206.721865552865	184.907947134541
sgABHD3_1	ABHD3	chr18	19244097	+	GCTGCCAGGAAAGGAGCAGA	2	-1.73319770603668	2.33638456843021	16.4193801970324	5.07635533974941e-05	0.000258820586811604	84.0876663392373	24.2189820357635	81.6145903378667	105.007029362217	65.6413793176278	25.0421971382215	25.1334536233937	22.4812953456752
sgABHD3_3	ABHD3	chr18	19284553	-	CTGGAACACCAAGTCCGGGT	2	-1.39277628066958	2.40773970794201	8.54580500196713	0.00346319410993405	0.00986206999805093	83.3733727737793	30.4354730402049	80.9213046366006	104.1150335599	65.0837801248376	31.4699897271636	31.5846697863874	28.2517596070636
sgABHD4_5	ABHD4	chr14	23072515	+	AGCATTCCCAAGGGACCCGG	1	-1.34537285870017	3.66199401406162	13.0749991029926	0.00029926336267341	0.00120534368523775	201.500306453528	76.129901705221	195.574044091238	251.62963270855	157.297242560796	78.7175944802451	79.0044499408035	70.6676606946145
sgABHD5_3	ABHD5	chr3	43743933	+	TGACAGTGATGCAGAAGAAG	2	-2.14291627499034	2.13268880507482	18.7176509515175	1.51572917162047e-05	8.96763675206504e-05	76.9068675117481	16.6378066048893	74.6449837342085	96.0397885509394	60.0358302500965	17.2033338284818	17.2660246446976	15.4440613414887
sgABHD5_4	ABHD5	chr3	43744035	-	CAGCAGCCAAGAATCCACCT	2	1.01352700642579	5.38534633435043	27.2186883547758	1.81693897735314e-07	1.83105644084332e-06	309.847440062287	601.227573775318	300.734614109754	386.931409241004	241.876296836103	621.663594497212	623.929004128812	558.090122699931
sgABHD6_5	ABHD6	chr3	58242307	+	GAGCAGGATGGATCTTGATG	1	1.76045673161562	4.0931722635222	39.7913008388161	2.82601001692923e-10	5.79155098406815e-09	86.3741068720919	281.506000996068	83.8337850847871	107.862291478778	67.4262440527106	291.07452832353	292.135235506345	261.308239158328
sgABHD8_1	ABHD8	chr19	17412387	+	CAGGCAACAGAAGATACCGT	3	-2.04692889894813	4.0031499230847	54.1938758406894	1.81652115405038e-13	7.89345149838853e-12	286.817092542235	66.6054584486037	278.381604922832	358.171562719592	223.89810998428	68.8694107162945	69.1203783260119	61.8265863035046
sgABHD8_3	ABHD8	chr19	17412220	-	GCATCCTCGGATGCAGCCCA	3	-1.29762513165018	4.72603863790196	32.7534905448887	1.04618270115529e-08	1.45672117388399e-07	420.119392643161	164.155304972471	407.76339285284	524.636861973799	327.957923102843	169.735024466973	170.353557324053	152.377333126387
sgABHD8_4	ABHD8	chr19	17412053	-	GGTGGAGCTGGCAGATCCGG	3	-2.19770714421662	2.77534624201147	15.916692713229	6.61923463297074e-05	0.000326349482901076	122.782034108539	25.6240144149198	119.170930183639	153.327797310649	95.8473748313276	26.4949872584858	26.591537868584	23.7855181176896
sgABI1_3	ABI1	chr10	27054212	-	AGTGGAAGTCGAGAAAACAG	1	-1.55066901481361	3.21897783239666	23.5584979001023	1.21173077264278e-06	9.82270751647072e-06	152.934482511445	50.0846612684329	148.436574376437	190.981583800729	119.385289357168	51.7870635203849	51.975781202311	46.4911390826029
sgABI2_3	ABI2	chr2	204281696	-	TAATCTTCTGGAGGAGGAGG	1	1.31515143197976	3.50173992930642	20.8395442947799	4.99411078755981e-06	3.40645657151107e-05	71.8046692837483	171.874630612696	69.6928446592477	89.6682634217014	56.0528997702957	177.716733779577	178.364352851957	159.542805206554
sgABI3_4	ABI3	chr17	47295144	+	GCACCTTAGCCACTGTCCAG	1	-1.45373129093778	2.72904138477182	10.8885943020793	0.000967582327464548	0.00330254990468984	106.109019895601	37.1474856028887	102.988280766344	132.506864000985	82.8319149194747	38.41014689565	38.5501176410801	34.4821922719359
sgABI3BP_4	ABI3BP	chr3	100473477	-	AGGCCCGGTCAGCAACACAG	2	2.10477094144673	5.14898663432387	76.8259055222598	1.86712311815885e-18	2.5238319927408e-16	149.790587942595	619.53197491921	145.385143905445	187.055549892605	116.931070029735	640.590171232169	642.924551364226	575.081202161235
sgABI3BP_5	ABI3BP	chr3	100621470	+	GACTTCTTTTGACTTGGAGG	2	1.35519271895569	4.9016399142625	36.9457664510089	1.21461138375526e-09	2.15401434019948e-08	187.528496814908	461.211628064463	182.013154967091	234.181910719847	146.390424757786	476.888437977086	478.626271220266	428.120174996035
sgABL1_1	ABL1	chr9	133738383	+	GAAGAAATACAGCCTGACGG	1	-1.22006837098168	1.97957075882063	6.82668059392913	0.00898060121290089	0.0223015943784013	59.0983344384849	24.308404447235	57.3602118459141	73.8008415479641	46.1339499215766	25.1346590614079	25.2262524878667	22.5643017924303
sgABL2_1	ABL2	chr1	179095587	-	GAGAAAGTGAGAGTAGCCCT	2	-1.75569009208754	2.32058916921341	15.3358329713686	8.99932291685411e-05	0.000424953906866405	83.7676180454005	23.7516639781701	81.3039548840959	104.607359326749	65.3915399253566	24.5589947101746	24.6484903532384	22.0475068710973
sgABL2_3	ABL2	chr1	179095739	-	AGTTCGCTCTAAGAATGGGC	2	-1.09059937224988	2.85765779215486	7.80130760377064	0.00522084397541321	0.0140186696229911	107.995329579575	48.6650967819164	104.819112787378	134.862450557188	84.3044253941581	50.3192473392889	50.5026161396921	45.173426866768
sgABLIM1_1	ABLIM1	chr10	116247750	+	ACAGTCGGGATGCCAAACGG	1	-1.34418492408752	3.89649920165521	24.8563341376628	6.17657582265561e-07	5.41933580022713e-06	237.318152271485	89.7494915146729	230.338462471266	296.35825643232	185.25773791087	92.8001208410296	93.1382945565693	83.3100591464197
sgABLIM2_4	ABLIM2	chr4	8037883	-	GCAGGGGACAGGCAGAGCTA	1	-1.48144840724722	3.41150045066175	16.5004008098897	4.86397909232952e-05	0.000249319042937915	173.126289336989	59.5017858209433	168.034526299609	216.196716346473	135.147625364885	61.5242807647312	61.7484819234534	55.2325947746452
sgABLIM3_4	ABLIM3	chr5	148596572	+	CCAGATGTTCACCGAAGGAG	1	1.29293721305111	3.72354338119852	19.0205049116178	1.2932127394921e-05	7.79810830517883e-05	84.9485234154469	200.192930651745	82.4501290164032	106.082050803692	66.3133904262459	206.997586754734	207.751908434342	185.829296766158
sgABR_1	ABR	chr17	916389	-	GCAGCTGGACCCACAAACCG	3	-1.02925576280587	2.72144582361984	5.77816092297592	0.0162265109175206	0.0366927243759523	96.7171296814701	45.4749725774545	93.8726124918537	120.778455609874	75.500320942682	47.0206892452461	47.1920377418342	42.2121907452833
sgABR_2	ABR	chr17	916347	-	GGACGTGATTGAGATGAACG	3	1.6568758189718	3.94587639105835	41.7947805100035	1.01373674730705e-10	2.30815673314468e-09	82.3532845544254	249.809623270138	79.9312179121674	102.841167388259	64.2874683628497	258.300775140669	259.242051208679	231.886043461066
sgABR_3	ABR	chr17	915155	-	GGAGAAGAGGGGTATCGAGG	3	-1.14934597286455	1.88546288356775	5.1720131850083	0.0229536003083859	0.049013861032202	54.0745404994106	23.3591119851293	52.4841711359094	67.5272261577847	42.2122242045376	24.1530996819603	24.2411161994737	21.683120073954
sgABRA_3	ABRA	chr8	107781906	+	GGTTAGCTCAGACACCAGGT	1	-1.96560724788641	2.21542232213405	17.8813363228933	2.35115601008672e-05	0.000131969953617194	79.7192615617019	19.5219681385443	77.3746633441719	99.5518511094387	62.2312702314949	20.1855294301635	20.2590876909251	18.1212872945442
sgABT1_2	ABT1	chr6	26597267	+	AGAACAGACACTAGATGCGG	2	-2.0888966422741	1.66209022678824	16.6765277149026	4.43260684069137e-05	0.000229780339649589	54.2359379847487	12.1564965147181	52.6408218103887	67.728776173616	42.3382159702414	12.5697018058867	12.6155071639444	11.2842805743232
sgABT1_5	ABT1	chr6	26598200	+	CTACACCAAGGACTACACCG	2	-1.42100653472241	4.51792143613588	30.9686066112181	2.62235950340465e-08	3.31025006540886e-07	372.05556163313	133.44176157106	361.113152113293	464.615691999008	290.43784078709	137.97751263036	138.480317666434	123.867454416384
sgABTB1_1	ABTB1	chr3	127396078	-	GCAGCGCCATGTCCTCCCGG	2	1.04358546944882	5.21918836079115	30.2111314913917	3.87479157191684e-08	4.67045673359724e-07	272.058615859139	539.035009004254	264.057185172112	339.741466346704	212.377196058603	557.357073883391	559.388143572194	500.359809557178
sgABTB1_4	ABTB1	chr3	127396536	-	GGGCTCGGAAGTAGTCACTG	2	1.30201556452038	4.27670702788375	26.5001010027428	2.63524333499839e-07	2.53767961217893e-06	124.534221414605	295.254636891877	120.871584457987	155.51589447051	97.2151853153171	305.290487110571	306.402998790615	274.070424774447
sgACAA1_1	ACAA1	chr3	38178437	+	GGCACCGCTCAGGCAAGGCG	3	1.89897456951369	5.2122892211391	78.7113203341912	7.18824744094374e-19	1.06321091427943e-16	175.222498522703	628.302412390336	170.069084533921	218.814421285811	136.783989748378	649.658720183403	652.0261470924	583.222369895205
sgACAA1_3	ACAA1	chr3	38168171	-	GCAGCAAGAGCCCAGAGCAA	3	-1.70866230523996	2.39957370339372	17.7439473366597	2.52720258206203e-05	0.000140820642030093	87.8547145931649	25.7438130238151	85.2708471162026	109.711245376647	68.5820512866451	26.6188578809757	26.7158598890706	23.8967213013989
sgACAA1_4	ACAA1	chr3	38178505	-	GCAGAGGCTGCAGGTAGTGC	3	1.22575636312895	4.61004041740391	28.2711359966984	1.05456813962979e-07	1.13615351342409e-06	162.982585678377	366.459023368342	158.189155930233	203.52945806362	127.229143041278	378.915145678658	380.295953607863	340.165970818504
sgACAA2_1	ACAA2	chr18	47329178	-	ACGCCCTTTGGAGCTTACGG	1	1.28739128996082	5.31193505856227	38.8795132678171	4.50786734657083e-10	8.79760469999497e-09	258.285240418503	605.994054332426	250.688894159941	322.541545094556	201.625282001011	626.592090071069	628.875459675621	562.514613250588
sgACACA_2	ACACA	chr17	35640170	-	GAAGACCTTAAAGCCAATGC	2	-1.02040512484437	2.41697281987785	5.48529207484647	0.0191771156974024	0.04221193691358	77.7298434275318	36.7606642647106	75.4437553632562	97.0675047418545	60.6782701774848	38.0101773100736	38.1486905229097	34.1231249611485
sgACACA_4	ACACA	chr17	35603818	+	GAAGGTGAGCGCATCACCGA	2	-1.61707339409208	1.90179192976452	6.14557511701107	0.0131741314541209	0.030772981824363	60.3601170505407	18.8267149833829	58.5848845650132	75.3765309392993	47.1189356473095	19.4666442785576	19.5375828437783	17.475917827813
sgACACB_2	ACACB	chr12	109683524	+	GAGATGAACCGACTTCCTGG	1	-1.13603240870238	2.96910785716157	10.9394375566853	0.000941387423994991	0.00322631365037549	118.290252019731	51.6546749062911	114.811254490106	147.718547890107	92.3409536789786	53.4104426934188	53.6050761452997	47.9485058801548
sgACAD10_1	ACAD10	chr12	112167670	+	GCACCATCCCAGCCATGGAG	1	-1.20931943520839	2.62784716926109	9.95979089817769	0.00159996225376241	0.00508945352676406	94.2479411690391	39.0980781891052	91.4760445089106	117.694981398809	73.5727975993974	40.4270410825426	40.5743616093615	36.2928318754116
sgACAD11_2	ACAD11	chr3	132378520	-	GTTCGACAGCAAGTCCCTGG	2	-1.33455390701744	2.22841395753959	8.65125734757984	0.00326835734862859	0.00939243643532621	72.6249827175199	27.5987889056084	70.4890321117074	90.6926547572721	56.6932612835801	28.5368853046683	28.6408768129331	25.6186045992237
sgACAD11_4	ACAD11	chr3	132337601	-	ACAGGAAATGGCCAAAGTCG	2	-1.24429798301079	4.62412252175047	29.4918031572299	5.61536884432638e-08	6.50640048092309e-07	386.951343398292	156.887446036617	375.570838709343	483.217252266801	302.06593921873	162.220127433907	162.811275190315	145.630935485628
sgACAD9_3	ACAD9	chr3	128598596	+	TGGTCTCTACCGCGAACCGG	1	1.05412078175616	2.78462011975246	5.28730463714448	0.0214814430234413	0.0464088713031078	48.9882438680898	97.8788449745357	47.5474659807514	61.175558630762	38.2417069927559	101.20579502038	101.574599925223	90.8561399780042
sgACADL_3	ACADL	chr2	211070441	-	GAAGCTCCCTCCCCTGCCCA	1	-1.06652875437545	3.98917802066875	17.527870908204	2.8312677739923e-05	0.000155454953098993	238.913629505061	109.55442012858	231.887015623953	298.350657125626	186.503215765604	113.278228712182	113.691026876087	101.694004797471
sgACADS_1	ACADS	chr12	121174879	+	GCCATGGAGGAGATCAGCCG	2	1.04006336330171	4.4179527508241	19.824329805665	8.48951778995632e-06	5.42230760487386e-05	155.850218361037	308.091207804916	151.266556432758	194.622697572818	121.661401077536	318.563379377818	319.724258918305	285.985985118626
sgACADS_4	ACADS	chr12	121176232	+	GATGGGCTTCAAGATAGCCA	2	-1.04912763098447	3.24903859856872	8.69235210735846	0.00319547992634512	0.0092181362078982	141.436907740916	65.6183478190766	137.277151174109	176.623637813116	110.409934235523	67.848747711328	68.0959959142432	60.9102998316585
sgACADVL_2	ACADVL	chr17	7125340	-	ACAGGGGCTGGGCACAGCAG	2	-1.067521816725	2.18491329521246	6.19654912005851	0.0127999638140531	0.0300358061088649	66.3203682882665	30.3442435997229	64.3698407215472	82.8195758467547	51.7716882964974	31.3756593531624	31.4899956622621	28.167075783744
sgACADVL_4	ACADVL	chr17	7126013	+	CAAGGCTTCAAACACAGCAG	2	-2.12476607706946	3.8473748877512	59.8846085620857	1.00584983065139e-14	5.96475929258984e-13	259.946187285039	57.1805375861617	252.300991438732	324.61570298211	202.921867434277	59.1241321616103	59.3395869182415	53.0778936786333
sgACAP2_3	ACAP2	chr3	195006545	-	GAAGAGATGCGGGAATCAGA	1	-1.44967459977823	1.82617603344003	8.53242580084544	0.00348874402671184	0.00992380521936788	55.3395211431444	19.3915901072344	53.7119478303791	69.1069091883888	43.1997064106652	20.0507197854916	20.123786785272	18.0002637509396
sgACAP3_1	ACAP3	chr1	1235258	-	GCTGGTGATCGACTCTGCGG	2	-3.0449609075251	2.68670253600757	52.3382058650678	4.671960432057e-13	1.85581733749387e-11	125.361082297671	14.4878446117371	121.674126794762	156.548462132411	97.8606579658398	14.9802935705263	15.0348833866894	13.4483568779956
sgACAP3_2	ACAP3	chr1	1233425	-	CGTGTGAGGACATCGAGCGG	2	-1.12305830130537	2.85835252235398	8.60541892630934	0.00335164265938458	0.00959842468858197	109.01179940161	48.0287588419844	105.805687534042	136.131798145189	85.0979125255998	49.6612799600335	49.8422510558719	44.5827455100477
sgACAT1_5	ACAT1	chr11	108009682	+	AGAGGATCAACACCATATGG	1	1.50334411991298	4.48247556513026	46.4803735217282	9.25407217864172e-12	2.68385540526346e-10	130.010640257679	354.408371997733	126.186938062794	162.354738968043	101.4902437422	366.454886745349	367.790288138206	328.979941109642
sgACBD3_2	ACBD3	chr1	226349372	-	GGAAGGAGGAAGAGGAGCGA	2	-2.60190807449983	1.75083475733796	28.7959255228049	8.04201190090694e-08	8.95001101627052e-07	61.593567180871	9.64731643194563	59.7820580801274	76.9168392828547	48.0818041796308	9.97523345889753	10.0115842926206	8.95513154431878
sgACBD3_5	ACBD3	chr1	226349318	-	AAAAGGAGGAAGAGAAACGT	2	-1.53849293313305	2.25086298891457	9.5034080671483	0.00205090613500376	0.0063020912329822	76.6455174942932	25.2744926458079	74.391320200209	95.7134197723603	59.8318125103103	26.1335850726601	26.2288186939561	23.4610741708076
sgACBD4_3	ACBD4	chr17	43214793	-	GGGGTGCCGGTTCCTTGGGG	2	-1.06200693086608	2.21166285635476	5.18833828173713	0.0227389485155015	0.0486243535134778	67.6025849151028	31.0505461997932	65.6143464770224	84.420782835182	52.7726254331041	32.1059695257404	32.2229671643978	28.8227019092414
sgACBD4_5	ACBD4	chr17	43213927	-	GACCAGGCAGGGCCCCATGG	2	-1.6238238059324	2.27718861595482	15.5725305336803	7.93997816952437e-05	0.000381417488571999	79.3769549226447	24.6672722901902	77.0424241783961	99.1243852887874	61.9640553007506	25.5057249987203	25.5986706297409	22.8974212421094
sgACBD5_3	ACBD5	chr10	27504466	-	GGAACAATTTGGACAAGAAG	2	-2.94869484725755	2.6697585409621	48.8091878185885	2.82115136861828e-12	9.25856711526157e-11	123.026295204104	15.2064777386649	119.408007392675	153.632825778566	96.0380524410723	15.7233533906297	15.7806509974503	14.1154288279145
sgACBD5_5	ACBD5	chr10	27499811	-	GAAGATGGCAGGAATAACAG	2	-1.43552304229089	3.60929589105783	23.2221852782595	1.4432275276731e-06	1.14554137085574e-05	197.402831901978	70.0551259891413	191.597079079563	246.512786810964	154.098629815408	72.4363341519658	72.7003000179393	65.0287437975188
sgACBD6_1	ACBD6	chr1	180471358	-	GGGGCCATCACCGGCGACAG	2	1.36852814589993	2.96360107096874	15.0213675353592	0.000106300751234715	0.000491488408759582	47.7661403575632	118.714180290526	46.3613053735619	59.6494197235909	37.2876959755367	122.74933362384	123.19664552231	110.196561725429
sgACBD6_2	ACBD6	chr1	180471323	-	CTCAGGGGACGACTCCGGGG	2	1.19533974512125	4.0307330514642	25.288921298996	4.93535347201606e-07	4.4241589929274e-06	110.438016332056	243.182504688901	107.189958445327	137.91282988994	86.2112606609012	251.448397541782	252.364702801868	225.734413723054
sgACBD7_3	ACBD7	chr10	15121010	-	ACAGGGCTGCAGAAGATGTG	3	1.0290564242322	3.88746385655549	13.5025965682441	0.000238233576748698	0.000991733009767947	108.114851011545	212.138755700521	104.935119011971	135.011706578466	84.3977274441986	219.349456268012	220.148789501153	196.918021332399
sgACBD7_4	ACBD7	chr10	15120963	-	GGAGAACTGAAAGAACTCTA	3	-1.01178372950401	3.06714105555893	10.1787673911914	0.00142067121322347	0.00459013169597382	123.217175397604	58.6592281993494	119.593273668626	153.871193222403	96.1870593017837	60.653084195482	60.8741106193212	54.450489783245
sgACBD7_5	ACBD7	chr10	15130707	+	CCCGGGTACCTGCAGGGCCA	3	-1.14115350083439	2.52558943642487	7.96871140167612	0.00475928070090645	0.0129543588138341	86.2952879073542	37.5313840179993	83.7572842399191	107.763863900694	67.3647155814494	38.8070942065672	38.9485114710945	34.8385463763361
sgACCS_1	ACCS	chr11	44089215	-	GGTGGGGCCCAGACAGGTGG	3	-1.52155680750994	3.28475562232409	21.9321245766337	2.82465674811977e-06	2.06220051702075e-05	159.383138550231	53.2664465017155	154.695571013495	199.034539049598	124.419305587601	55.0769991975196	55.2777057622375	49.4446345453893
sgACCS_2	ACCS	chr11	44098847	-	GATAGCGCCATAGTAAGGGG	3	-1.26643656001853	2.44232146667976	9.03340056847272	0.00265090889626792	0.00785216652309383	83.3841473379068	33.2366203572765	80.9317623133993	104.128488624369	65.0921910759517	34.3663494182408	34.4915841266331	30.8519275269556
sgACCS_3	ACCS	chr11	44100279	-	GGGGAGTATACATCACCCAG	3	1.98220244502868	2.8692503338712	22.6292926880306	1.96466249465417e-06	1.50005758757781e-05	32.2655602365234	122.861147466875	31.3166079565327	40.2925991247784	25.1874736282593	127.037258252651	127.500195814002	114.045988333973
sgACD_2	ACD	chr16	67694148	+	CAACGGGCCCGGGTTTCCCG	2	-2.08801568968898	3.30498367033524	42.1774709747155	8.33547677441674e-11	1.93702785905589e-09	176.613364163999	39.824323322538	171.419043861742	220.551307033659	137.869741596595	41.1779716449932	41.3280286443093	36.9669696783114
sgACD_4	ACD	chr16	67694109	-	TGGGGATGGCAGGTTCGGGG	2	-1.5982887838531	2.84680600116955	16.0245631185691	6.25260003747042e-05	0.000310723154798709	118.27372381982	37.4545504102591	114.795212395903	147.697907798059	92.3280512654972	38.727648986738	38.8687767442589	34.7672254997802
sgACE_1	ACE	chr17	61562661	+	GGTGTGGAACGAGTATGCCG	1	1.61304942703515	3.55974729486514	20.7051514718856	5.35716832460968e-06	3.62516177503699e-05	64.31759528648	189.313575506628	62.4259706488411	80.3185521822852	50.2082630283137	195.748436981286	196.461765537813	175.730524000784
sgACE2_2	ACE2	chrX	15591572	-	AAGGCGAGAGATAGTTGGGG	1	1.18642309582337	3.0623758101507	12.8894663575696	0.000330436635071829	0.00131200624197406	56.0434081009004	122.722782928352	54.3951329894209	69.985909423008	43.7491818902723	126.89419063546	127.356606842882	113.917551306714
sgACER2_1	ACER2	chr9	19409109	+	GCTGCAGGCTGGTAGCTCGG	2	-3.00978082420578	2.40155527768843	45.6029855785681	1.44820672835225e-11	4.00380748014941e-10	101.773618272203	12.0347719934118	98.7803862813637	127.092899440135	79.4475690951103	12.4438398082765	12.4891865115502	11.1712896604088
sgACER2_5	ACER2	chr9	19424794	-	ATACCTTCTGGGGAACCACA	2	1.11719211994144	4.47340706455693	28.0712901527619	1.16927658378964e-07	1.24302100745007e-06	156.305923560048	325.966557791699	151.708859028979	195.191773292198	122.017138358965	337.046321295967	338.274554683474	302.578797395655
sgACER3_1	ACER3	chr11	76637648	+	GCAGTTCAGAGTGTTAGAGA	2	1.051321749753	3.64559678669768	14.3794390624148	0.0001494250211384	0.00066229047719805	90.1255361313922	179.61686216872	87.4748822338515	112.547002798895	70.3547233614302	185.722127591316	186.398919187881	166.729539726963
sgACER3_4	ACER3	chr11	76726070	-	TAACCCAGTCCTCTAAGCCA	2	-3.06507514611986	3.86721780995937	101.491149461184	7.17834566410475e-24	2.89061832493868e-21	289.34682510979	33.1153612678141	280.836936318669	361.330643159857	225.872895850844	34.2409686727315	34.3657464800748	30.7393686506359
sgACHE_2	ACHE	chr7	100488815	+	GAAGCGGTTCCAGAAGGCGC	2	-1.36862871488675	3.46275555759805	23.8946017263801	1.01756704281426e-06	8.40555621995198e-06	175.729695751783	65.3200803154043	170.561364744254	219.447799242949	137.179923268147	67.5403419486145	67.7864662874471	60.6334327101514
sgACHE_3	ACHE	chr7	100491822	+	GGCGTGTGCAGCAGACACTG	2	-2.57487369741678	2.42123826612712	32.3633640777904	1.27874731892779e-08	1.74259908824757e-07	99.8846703318475	16.0076269172978	96.9469935968798	124.734018281079	77.9729991175835	16.5517340235905	16.6120503393739	14.8590963889292
sgACIN1_2	ACIN1	chr14	23538717	-	CAGCAATGATGACCGCCCGG	3	-1.69347048420488	3.1762243835675	25.157651862008	5.28296187180439e-07	4.70285424264598e-06	152.182294170807	45.1298215735867	147.706508411347	190.042265746014	118.798108355059	46.6638063891232	46.8338543658372	41.8918039657997
sgACIN1_3	ACIN1	chr14	23538699	-	GGAGGGCAGTGTTGAAGATG	3	-1.57076881331475	1.83397999086234	9.65783017337314	0.001885461892568	0.00586755130661876	56.645052340438	18.2424237081805	54.9790824587866	70.7372309553699	44.2188436071574	18.8624926557456	18.9312296268608	16.9335488419353
sgACIN1_4	ACIN1	chr14	23532754	-	AGGGCCAGGAGAATGGGCAG	3	-3.99599886798908	1.76672559143022	39.9696921017032	2.5793407526421e-10	5.33435964796885e-09	68.1754877378544	3.99126394068289	66.1703998344035	85.1362126496767	53.219850729483	4.12692896363945	4.14196794083855	3.70489491757068
sgACKR2_3	ACKR2	chr3	42906899	-	GGAAAAGCAGCAGTGAAGGA	1	1.30567522970092	2.74136431079188	14.2941779183814	0.000156347705414917	0.00068884522349645	42.0917690833235	100.166815393346	40.8538212545035	52.5633761104603	32.8581098850067	103.57153467821	103.948960595211	92.9799509066177
sgACKR3_1	ACKR3	chr2	237489174	+	CAGCAGCGACTGCATCGTGG	2	-1.18232542308788	3.33143695774599	13.3245469491401	0.000261954193442354	0.00107592026488475	154.30192065249	65.2678109226049	149.763795222875	192.689213745511	120.452752989083	67.4862958934646	67.7322232826046	60.5849135917455
sgACKR3_5	ACKR3	chr2	237489398	-	ACTGACCACCCAGACTGGGA	2	-1.05342520224971	3.72949774045531	13.5751437733256	0.000229200432347167	0.00095926935044445	198.51478307006	91.8500824444519	192.676327000329	247.901369632195	154.966652577655	94.9721118889031	95.3182005756316	85.2599348688211
sgACLY_3	ACLY	chr17	40063700	+	GATATGCCTCCCGCCCGAAG	1	-1.12445408258109	3.35354678820567	14.2983537492986	0.000156001250223765	0.000687436928982493	154.790192915675	68.1596100500851	150.237707063554	193.298958576224	120.833913107247	70.4763886945394	70.7332123064772	63.2692291492387
sgACN9_3	ACN9	chr7	96747042	-	ACTCGAGAAACGTGCCGCCC	2	-3.28825699297682	1.74067358249725	35.3294771961572	2.78386601952042e-09	4.49161919780521e-08	64.6456417106889	6.24971418170828	62.7443690024784	80.7282101261757	50.4643460034127	6.46214503833269	6.48569379643951	5.80130371035265
sgACN9_5	ACN9	chr7	96747125	-	CTTTCACGTACTGGTCGCCC	2	1.38834376088515	4.43217466103462	36.7255124128629	1.35988080512277e-09	2.37995497072923e-08	132.951543889053	334.64412791268	129.041347699154	166.02728177266	103.786002195346	346.018846290182	347.279776532905	310.633760914952
sgACO1_3	ACO1	chr9	32429408	+	GGTGTCTAGGTTTGACGTGG	2	1.01655511227721	4.62416767390797	17.9609092017189	2.25488350453074e-05	0.000127157309908331	181.891572551426	353.736389524822	176.542016516493	227.14263019968	141.990070938105	365.760063257921	367.092932638553	328.356172677992
sgACO1_4	ACO1	chr9	32418410	+	AGAGTGGTATTTGATCAGGA	2	1.00279076197863	2.53313795757224	5.72986113899138	0.016678801419314	0.0375685776829995	41.9119478448487	80.8288615057886	40.679288682117	52.338818872871	32.7177359795582	83.5762742338626	83.8808352509441	75.029475032559
sgACO2_1	ACO2	chr22	41919830	+	GCAGGAAGGACATCAAGAAG	2	-1.97058258190506	1.91290854983662	16.7547331304952	4.25360241750048e-05	0.000221727533417615	64.1911738546669	15.6475296047238	62.3032673581383	80.1606795764639	50.1095746293987	16.1793968263827	16.2383563049952	14.5248356827935
sgACO2_4	ACO2	chr22	41920918	+	GGATGGCAAGAAGTTCAGGC	2	-2.17742710282841	1.93011531218314	17.599467529916	2.72664681042613e-05	0.000150505659631337	66.7125302448177	14.0774219762491	64.7504689256992	83.3093000105838	52.0778217981702	14.555920467945	14.6089638224485	13.0673816383537
sgACOT1_5	ACOT1	chr14	74009887	-	GGTCTCGCCCTTGTAGCGTA	1	1.59951701055482	3.87975702842346	36.1178029417995	1.85742145327349e-09	3.14530727070946e-08	81.0732873764863	236.338859662333	78.6888663300736	101.242732004107	63.2882637952782	244.37213365727	245.262652243499	219.381793086231
sgACOT11_4	ACOT11	chr1	55059691	+	GGCCCGCCGAGAGATCACCA	1	-1.13252880304756	3.2249774521886	14.7379570923335	0.000123534065775223	0.000560090521160675	141.56454582437	61.981502749853	137.401035333893	176.783029749657	110.509572389561	64.0882844907774	64.321829157448	57.5343946013336
sgACOT12_4	ACOT12	chr5	80640811	-	TGACTGTCAGGAATGGGCCG	2	-2.82765932618133	2.13110356942725	37.2161164942644	1.05736301527809e-09	1.89524496840092e-08	82.4468407617655	11.0543776630688	80.0220225672142	102.957998546012	64.3605011720699	11.4301213928042	11.4717739961138	10.2612376002883
sgACOT12_5	ACOT12	chr5	80639985	-	GCACGCAAGCGAATTCGCCT	2	-1.53197594236041	2.83297989143105	15.3616399554251	8.87723331613791e-05	0.000419988095001609	115.971941008518	38.4575078666795	112.561126597479	144.823486544926	90.5312098831487	39.7646974600323	39.9096043347809	35.6982218052252
sgACOT13_2	ACOT13	chr6	24698197	-	ACGTGGCTGTCAAACCGCCG	2	1.20006441072259	5.09550748888713	37.5593453165433	8.86735486282371e-10	1.61194721003158e-08	231.696821004616	511.693226559359	224.882458416544	289.338448140656	180.869556456649	529.085930815347	531.013977389447	474.979771473282
sgACOT13_5	ACOT13	chr6	24701814	+	GGAAGACACACAAAACACCT	2	-1.36288905502942	4.55147281704141	31.3405708617023	2.16507645998572e-08	2.79259644083316e-07	376.668634835543	140.65563718677	365.590551665502	470.376407384562	294.038945456566	145.4365914237	145.96657815272	130.563741983891
sgACOT2_2	ACOT2	chr14	74036479	-	GTCTGGCACAGCAGCCGCCC	3	1.31195201704803	3.2145206439411	16.1074995233882	5.98465732820668e-05	0.000299225085538816	58.6683228484898	140.154905018375	56.9428471920253	73.2638515038529	45.7982698495911	144.918839122803	145.446939106226	130.098936826096
sgACOT2_3	ACOT2	chr14	74035975	-	GACCTGAGAACAACTGAATG	3	1.19044788106797	4.67555160717097	29.2559185458927	6.34222088880995e-08	7.26107822597558e-07	173.572325748185	380.820549178627	168.467444473705	216.753717873167	135.495814897684	393.764826809589	395.199748589046	353.497072137246
sgACOT2_4	ACOT2	chr14	74036384	+	AGCCCGAGAAACCTTTGGTG	3	1.35060523272923	3.80770627870236	23.0371991351043	1.58896946513165e-06	1.2446522911872e-05	87.451939482742	214.499749236694	84.8799178983214	109.208267714312	68.2676328355929	221.790701134852	222.598930529331	199.109616045899
sgACOT7_1	ACOT7	chr1	6399614	+	GCGCTCGACACGAGCCAGGG	1	-1.84208687086031	2.03870473578869	15.2450345770804	9.44246753259629e-05	0.000443618902531659	68.8517444514189	18.3655226229432	66.8267673737063	85.9807087769824	53.747757203568	18.9897757631213	19.0589765676987	17.0478155380097
sgACOT9_1	ACOT9	chrX	23751291	-	TAGGAGCATCCACAAACTGG	4	-1.11114030348721	3.18709480992456	9.33812007340536	0.00224435642510305	0.00680396148544091	137.299855320036	61.0122949327197	133.261772305415	171.457367848151	107.180425806542	63.0861328235968	63.3160255407899	56.6347264337725
sgACOT9_2	ACOT9	chrX	23754095	-	GGGCAGCTTACTCCTGGAAG	4	-1.92923532040986	2.29222951144789	20.6301912347167	5.57106079232647e-06	3.75207529527326e-05	84.1272883866707	21.135945776452	81.6530470736807	105.056508598345	65.6723094879862	21.8543669612159	21.9340066471243	19.6194637210157
sgACOT9_3	ACOT9	chrX	23726002	-	GAAGAGGAGCTCTTTAGACA	4	-1.38257256727161	3.25382747725538	16.7466519321243	4.27175770441502e-05	0.00022255212376866	151.980612707757	55.9376244721757	147.5107585386	189.790409888499	118.640669696172	57.8389718200172	58.0497433128354	51.9241582836745
sgACOT9_5	ACOT9	chrX	23748646	-	GAGGATCTTGACAGCTTGGG	4	1.45400508739508	2.85733545154292	16.5492743472407	4.74021217204407e-05	0.000243787321155751	42.402350620153	111.845784892288	41.1552683750906	52.9512242453538	33.1005592400147	115.64747809036	116.068910056226	103.820966530277
sgACOX2_4	ACOX2	chr3	58519212	+	GTGTATCACAAACTCCTGGG	1	-1.65285869573681	2.102820042591	12.8389783373068	0.000339472917202594	0.00134289361110956	70.3968316893523	21.4295002184637	68.3264125351199	87.910183431521	54.9538991014159	22.1578994629867	22.2386452542857	19.8919559381186
sgACOX3_1	ACOX3	chr4	8418125	-	GGCGCTGTTCACGGAAGGGG	1	-2.3989848899714	2.93121730013666	40.4245331643333	2.04358854769305e-10	4.33649012094211e-09	140.548477001814	25.5079348016672	136.414849793037	175.514182921945	109.716398290458	26.3749620421284	26.4710752673071	23.6777670955662
sgACOXL_2	ACOXL	chr2	111666372	+	GCAGTTTGGGCCCAAAACCA	1	-1.46514225784374	4.1438269546122	33.3133372507346	7.84428049940444e-09	1.1298261161998e-07	288.775206677204	100.431226553425	280.282129576657	360.616817266623	225.426673188331	103.844933303571	104.223355514846	93.2253908418571
sgACP2_3	ACP2	chr11	47269610	-	AGGAAGAAGAATGGCCCCAG	2	1.43143034734015	3.93196168442034	31.1734364217989	2.35973124282274e-08	3.00486769998718e-07	91.5488284024946	237.486505264385	88.8563145020327	114.32438228639	71.4657884190614	245.558788297377	246.453631181948	220.447096313831
sgACP2_5	ACP2	chr11	47267278	-	GCTTCAACCCGAACATCTCG	2	1.04998734051959	4.16274027137347	21.3141426710864	3.89844750339117e-06	2.73777659631414e-05	129.724398596077	258.237510273189	125.909114964992	161.997285992201	101.266794831037	267.015130165063	267.988162288889	239.709238365616
sgACP5_1	ACP5	chr19	11687213	-	GCTCAAGAAACAGCTGGCGG	1	1.44039592326128	2.85915180930568	15.9948398130521	6.35153677733895e-05	0.000314887036325558	42.7484428175067	111.698868723158	41.4911817632942	53.3834173969979	33.370729292228	115.495568168435	115.916446558053	103.684591442984
sgACP6_2	ACP6	chr1	147131856	+	GGTGGGACCTCTAATAGCTG	2	1.43762113319259	2.45726256046829	13.6131528575975	0.00022460636588422	0.00094240081933626	32.1705430252045	83.9470178235038	31.2243852666372	40.1739434938963	25.1133003150801	86.8004182173178	87.1167283651164	77.9239068880774
sgACP6_3	ACP6	chr1	147131817	-	ACAGTCACCAATCTAGCTGG	2	2.34880537543997	3.15182395346586	49.3407494501211	2.15146605387227e-12	7.27365752094408e-11	32.0369057993521	157.325425429861	31.094678403352	40.0070599459292	25.0089790487751	162.672993961984	163.265792013188	146.037490314411
sgACPL2_3	ACPL2	chr3	140997188	-	GAGTCGACACCGGGATCAGG	1	-2.21930442033562	1.72652029872807	19.0119763447525	1.29900569206794e-05	7.82813012567747e-05	58.1782781595042	11.9098124186683	56.467215053806	72.6518933025454	45.4157261221612	12.3146327961727	12.3595086550665	11.0552958047657
sgACPP_3	ACPP	chr3	132051154	-	AGGAACTGTGTGCACCGGGA	3	1.04361280348945	3.16042196865426	11.7740180711562	0.00060063187633295	0.00219909551598973	64.2727798345011	127.447002488049	62.3824732500751	80.2625875243669	50.1732787290614	131.778988739835	132.259205681885	118.302813042428
sgACPP_4	ACPP	chr3	132063796	-	GGTGTCCTCAGTGGCCCAGG	3	-3.3202910566123	3.49212823917199	97.0783827807608	6.66364600151218e-23	2.16253588571437e-20	226.201745212439	21.6512341238279	219.548996576317	282.476305210812	176.579933850186	22.3871702127712	22.4687514915741	20.0977806671383
sgACPP_5	ACPP	chr3	132063851	-	GAATTCCATAGAGGGACAGG	3	1.10158416229263	3.91114473630641	18.7101372049188	1.52171348523372e-05	8.9988889197125e-05	106.194449890238	219.123285741781	103.071198206183	132.613547303612	82.8986041609201	226.571393918107	227.397044676122	203.401418631114
sgACPT_1	ACPT	chr19	51295398	+	CGAGTACCAGGAGGCCCTGG	1	-3.73012638236665	2.67258004316707	54.1708419206546	1.83794027870858e-13	7.97751132371972e-12	129.001871076324	9.22883015430575	125.207837475681	161.09500778917	100.702767964122	9.54252262700446	9.57729661547721	8.56667122043556
sgACRC_2	ACRC	chrX	70800695	+	GCCCCGCTTGCAAGAGCCGG	2	1.53185744590822	3.38725011114052	25.8157330623147	3.75614204339894e-07	3.4789999155099e-06	59.3789409195214	165.223868892469	57.6325654976797	74.1512574207814	46.3529998401032	170.839909399785	171.462468577517	153.369228700104
sgACRC_3	ACRC	chrX	70830601	+	AGATGTGGTACCCAAAGTGG	2	-2.16267685094775	3.42374556422589	48.409969975519	3.45805607300956e-12	1.11098357035666e-10	193.859486026964	41.5106443250277	188.157945439583	242.087925942106	151.332586699204	42.9216115271448	43.0780225394963	38.5322989084419
sgACSBG1_3	ACSBG1	chr15	78486293	-	GGAGTGGTTCTTCTCGGCAG	2	1.53359894822524	4.19351394940017	31.184839690668	2.34591009215586e-08	2.99073401156942e-07	104.53853010313	291.058418212531	101.463980156963	130.545667134304	81.6059430181241	300.95163689597	302.048337334768	270.175280406854
sgACSBG1_4	ACSBG1	chr15	78485850	-	GCAGCTGGAAAAGATCCTGA	2	-1.51651474198478	2.78487116373348	16.4026541026646	5.12134691484773e-05	0.000260600830474154	111.82364065036	37.4794016234667	108.534830601064	139.643170376381	87.2929209736343	38.7533449048964	38.8945663011328	34.7902936643709
sgACSBG2_1	ACSBG2	chr19	6165981	+	AGGGACCACAGGCATACCCA	3	-1.15819636695191	2.01022271200517	5.45551439368761	0.0195066602840985	0.0428111217700347	59.8085097700662	25.684722818689	58.0495004333893	74.6876945805459	46.6883342962634	26.5577591707359	26.6545385284974	23.8418707568338
sgACSBG2_2	ACSBG2	chr19	6177281	+	GACAGACAAGCATGAGACGG	3	-1.88583789520084	3.32914608924732	30.3965833026699	3.52147865415204e-08	4.29031344411208e-07	174.922895943419	45.3942129945836	169.778293472199	218.44028345788	136.550110900176	46.937184604462	47.108228801073	42.1372255782158
sgACSBG2_5	ACSBG2	chr19	6187807	+	AAAGTGGGTCATCTTGGAGA	3	-2.44372034388699	3.28055909709648	30.4569426506396	3.41359473455585e-08	4.17341935811308e-07	181.058094063664	31.880214236935	175.73305120332	226.10179860276	141.339432384913	32.963838387227	33.0839621931535	29.5928421304245
sgACSF2_2	ACSF2	chr17	48551314	+	GGACGGGGAGGAGACCACGG	2	-2.849372121978	2.17765241077224	36.4145129579276	1.5951105027857e-09	2.74831393594884e-08	85.7144863010994	11.3234938335684	83.1935644076809	107.0385702402	66.9113242554177	11.7083849542034	11.7510515801414	10.5110449663603
sgACSF2_3	ACSF2	chr17	48538057	+	ATGGTCTCCACGCCCATCGG	2	1.22324553007073	4.62839250040105	33.3169325205611	7.82979173977219e-09	1.12816180607175e-07	165.50719118272	371.484379441663	160.639511053306	206.68213592785	129.199926567002	384.111316074757	385.511059413026	344.830762837206
sgACSF3_5	ACSF3	chr16	89199596	-	CCAGTATTCTCGAAACACGG	1	1.05779513418857	3.0913659523435	11.5317918438775	0.000684160395199382	0.00245777530669236	60.8127487302177	121.785337871633	59.0242040362154	75.9417685079859	47.4722736464518	125.924881360531	126.383765299719	113.04736695465
sgACSL1_3	ACSL1	chr4	185687878	-	CAAACACCACGCTGAAGCGA	2	-1.32343657482882	1.69324938029933	6.35098380062757	0.0117316221721476	0.0279345610391749	49.2117458436231	18.8230310219192	47.7643946097285	61.4546635165209	38.4161794046199	19.4628350974331	19.5337597815842	17.4724981867403
sgACSL1_4	ACSL1	chr4	185687831	-	AAAGAAGCAGAGCTTCGCAG	2	2.24543579005444	2.65424188899947	24.5114322712395	7.38702339962844e-07	6.34955443379104e-06	23.9053297430541	109.387176081743	23.2022575819849	29.8525071693069	18.6612244778705	113.105299957997	113.517467950747	101.538760336486
sgACSL3_2	ACSL3	chr2	223791886	+	GGGGCTGGAACAATTTCCGA	2	-1.12606891041367	2.9029092121532	10.4429251455541	0.00123120132048624	0.00406139076868064	112.452441206105	49.4428279933199	109.145137700733	140.42840418408	87.7837817335023	51.1234140168047	51.3097132878882	45.8953566752667
sgACSL3_4	ACSL3	chr2	223783874	+	GCATACCATGGCTGCAGTGG	2	1.88636544158114	2.82958689831008	23.4040625070311	1.31300955587291e-06	1.05492012922651e-05	33.067781839763	117.811897309368	32.095235671618	41.294397737033	25.8137121106379	121.816381600701	122.260293720709	109.359016606693
sgACSL6_1	ACSL6	chr5	131323770	-	GAGAGGGCAGAAGTGCGGGG	3	1.44130577936251	3.495338929221	26.6967333491443	2.38023579689572e-07	2.32323700312996e-06	67.119831166969	175.365817628494	65.1457908480784	83.8179294178866	52.3957732349421	181.326587957879	181.987361730802	162.783503196802
sgACSL6_4	ACSL6	chr5	131321107	+	GCCGCTTGTGAAACACACAA	3	1.78745231234556	4.23092065772904	49.0697881021188	2.47015665319954e-12	8.21743765863045e-11	93.8850239154532	311.737813459882	91.1238009009305	117.241777446762	73.2894933986667	322.333934951217	323.508554805578	289.37095062285
sgACSL6_5	ACSL6	chr5	131312387	-	AAAGGTGCGATGCTCACCCA	3	-1.12422627960829	4.18331704329515	20.6322308432931	5.56512902645859e-06	3.74930138191222e-05	277.11615613938	122.095313100335	268.965979720218	346.057223506205	216.325265191715	126.245392799603	126.705444717271	113.335101784133
sgACSM1_1	ACSM1	chr16	20702372	-	GAATGACTATGAAGTACCGG	3	-2.50141067445403	1.78273296855423	21.184486402889	4.1712729074761e-06	2.90576137245457e-05	62.3878685286263	10.4876023660013	60.5529984798803	77.9087472353206	48.7018598706779	10.8440811248326	10.88359813378	9.7351278393912
sgACSM1_2	ACSM1	chr16	20651824	-	GGAGGAGTGGAAAAGACGGA	3	-2.58357092668994	2.12548167692705	26.1048995070872	3.23362441959896e-07	3.04788915422322e-06	80.585683196957	12.817446775857	78.2156029242518	100.633821463168	62.9076252034517	13.2531180912433	13.3014138924425	11.8978083438853
sgACSM1_4	ACSM1	chr16	20693646	+	AGAGGGGCACTGAGAAGCTA	3	1.17124656039152	4.05063208788399	21.5426829082073	3.46040437128462e-06	2.46389632853744e-05	113.272471049459	245.287340043199	109.941049903363	141.452441377497	88.4239218675169	253.62477728425	254.549013508404	227.688229336943
sgACSM2A_4	ACSM2A	chr16	20486725	-	GCAACATCCGGTAAACAATG	1	-1.72313787922288	3.23213149674772	27.255577029553	1.78260209634878e-07	1.79975420105637e-06	158.980190491911	46.1876686123462	154.304473934233	198.531345413319	124.104752128182	47.7576101686371	47.9316440850767	42.8737515833247
sgACSM2B_2	ACSM2B	chr16	20559458	+	GAAGGGACTCCCCTCCAGCG	1	-2.48402176707222	2.94020852215222	41.5442192740658	1.15234719541423e-10	2.58850700469903e-09	142.655080532185	24.4028908615565	138.459496667193	178.144868115132	111.36087681423	25.23235711539	25.3243065641645	22.6520089051148
sgACSM3_1	ACSM3	chr16	20787204	+	GAAATGGAGAAGAGATGCGA	3	1.9181363482853	2.22068937875046	19.7907317481469	8.64006200393328e-06	5.50201265862328e-05	21.005041960891	76.630303958008	20.3872692548239	26.2306846409967	16.3971719868524	79.2350056515402	79.5237466145816	71.1321596079021
sgACSM3_2	ACSM3	chr16	20787278	+	GAAGCCTGTTCCCTACAAAG	3	-1.40305101272098	2.84331708213807	9.26176179352485	0.00233987823804672	0.00705421782140175	114.501130716098	41.5295752026409	111.133573845613	142.986767483901	89.3830508187801	42.9411858745922	43.097668217991	38.5498715153396
sgACSM3_3	ACSM3	chr16	20788857	+	CAGAGAACTCCAGAGAGGGG	3	-1.80076818643854	2.12525027504482	14.0598104167909	0.000177087642070695	0.000767909817515753	73.0090179538584	20.0499169954626	70.8617726080679	91.1722304322069	56.9930508213006	20.731423528203	20.806971086325	18.61135637186
sgACSM4_1	ACSM4	chr12	7456990	-	GGTGATCTTTGTGTAAGCGC	2	-1.19543077595643	2.55497248680439	5.95922907531796	0.0146404414277823	0.0336432707360328	89.5638963835629	37.5127033357574	86.929760696626	111.845638091574	69.9162903624885	38.7877785587548	38.9291254349644	34.8212060135529
sgACSM4_5	ACSM4	chr12	7459158	+	GTGGTGGGTGAATGGCAAAG	2	-1.59689580717624	2.75969894143429	19.3923843374985	1.06430634738869e-05	6.58242152594937e-05	111.415164914537	35.3120506933928	108.13836841709	139.133073884794	86.9740524417256	36.5123246515071	36.6453795266353	32.778447902036
sgACSM5_2	ACSM5	chr16	20429475	+	GGAAGGCAGCCAATGTGCTG	2	-1.05375813654984	2.79410883048508	7.93038279939944	0.00486115116117485	0.0131817583896548	102.582338511962	47.4221588092854	99.5653215036066	128.102813422283	80.0788806099965	49.0340612940933	49.2127467370168	44.0196683967461
sgACSM5_4	ACSM5	chr16	20442381	-	GCTACCTGCACATCGTAGGG	2	-1.06530124015279	2.47762691252304	7.69553147433766	0.00553577065715307	0.0147356195838866	81.8807345558067	37.5361999689422	79.4725659334594	102.251056213335	63.9185815206255	38.8120738540497	38.953509264953	34.843016787824
sgACSS2_1	ACSS2	chr20	33509208	-	GCTGGGCACCTACCACCCGG	3	1.09732623428648	2.30277366628439	5.49822912925084	0.0190357415114378	0.0419499724039202	33.9705223850694	69.9811425784317	32.9714259976681	42.4217224336779	26.5184187238622	72.359836008765	72.6235231071994	64.9600686193306
sgACSS2_4	ACSS2	chr20	33501274	-	GGAGTGCAAAGCCCCAATGC	3	-1.01291877311682	4.31731123876722	19.7152555703794	8.98809787433719e-06	5.69347366009633e-05	297.093552089194	141.410926955416	288.35582673873	371.004603953413	231.92022557544	146.217553862789	146.750386503725	131.264840499734
sgACSS2_5	ACSS2	chr20	33513909	+	ACACCTGCTGAGTACAGCAG	3	2.78904177767794	2.84056161260593	38.2137243927657	6.34048944762133e-10	1.19495812967738e-08	19.7379711932126	131.830527354645	19.1574639083898	24.6483915045831	15.4080581666649	136.311511771046	136.808245719113	122.371824573777
sgACSS3_2	ACSS3	chr12	81471923	+	TCGTAAAGTCACCAGCGCCG	4	-2.07974850368869	4.65818081376273	88.530572600347	5.00552496609035e-21	1.16663618702093e-18	455.690373826452	103.49253532777	442.288207056604	569.05720598106	355.725708441691	107.010297467718	107.400254609667	96.0670539059251
sgACSS3_3	ACSS3	chr12	81471960	-	GCCGGAGAGGACCCAGGCAA	4	1.67925745666433	4.72611463284885	42.2611570730835	7.98630954160831e-11	1.86668186243407e-09	140.530386995859	432.759903245492	136.397291826578	175.491592477125	109.702276683873	447.469625048163	449.100252943066	401.709831745249
sgACSS3_4	ACSS3	chr12	81472066	-	GTACTCGCTGCCACTGCCGG	4	-1.79606577158714	3.57274922808748	29.0999361289908	6.87392506198773e-08	7.7932517437008e-07	204.511151179851	56.5038275178214	198.496337806922	255.38951658149	159.647599151139	58.42442038546	58.6373253164121	52.4497368515922
sgACSS3_5	ACSS3	chr12	81472147	+	AGATCAGCTGGTACAAGCCC	4	-1.12819687969227	2.79980618459038	7.6760012622901	0.00559600341325206	0.0148718223462719	104.466012750569	45.859203145447	101.393595589531	130.455108885975	81.5493337762001	47.417979999085	47.5907762663134	42.5688531709426
sgACTA2_4	ACTA2	chr10	90699361	+	GGAGGATGAGGATGCGGCAG	2	-1.3233013806505	3.6436778251182	14.1437506534016	0.000169358746849714	0.000738554702979648	198.080618747313	75.9920250972822	192.25493174841	247.35919373683	154.6277307567	78.5750313786393	78.8613673237776	70.5396765894297
sgACTA2_5	ACTA2	chr10	90699279	+	GGAACAGGGTCTCTGGGCAG	2	-4.2255332114829	1.0661291585255	41.9356975871118	9.43247961679249e-11	2.16884993951079e-09	41.0577196196496	1.9933994575287	39.8501838955315	51.272075410594	32.0508995528235	2.06115608479924	2.06866716134943	1.85037512643742
sgACTB_3	ACTB	chr7	5568794	-	CAACCGCGAGAAGATGACCC	1	-1.58315614355059	4.02735426826723	38.1010479928458	6.71740421070084e-10	1.2590181274417e-08	271.902028995669	87.1219800668077	263.905203635808	339.545923741159	212.25495961004	90.0832989876912	90.4115723094353	80.8710689032967
sgACTBL2_5	ACTBL2	chr5	56778201	+	TCAGGGGTGCCTCGGTGAGG	1	-1.88780903589921	3.44894234783663	37.9851133777866	7.12864811031395e-10	1.33046763433287e-08	190.142465204535	49.2838400704512	184.550244751637	237.446183203449	148.43096765852	50.9590220162989	51.1447222250847	45.74777596997
sgACTC1_1	ACTC1	chr15	35086968	+	GTTGTCGCACACCAGGGCGG	2	-2.11670800585977	2.16248088492906	24.225952023364	8.56700843057825e-07	7.22211549157361e-06	78.5340800694178	17.3064449075628	76.224338853318	98.0718196948702	61.3060816600653	17.8946994756831	17.959909703378	16.0647255436271
sgACTC1_4	ACTC1	chr15	35086870	+	GGGAAGTTTACCTGGTGCCG	2	1.99914126114676	1.98600176483816	18.7715025640736	1.47352528338804e-05	8.74957539729983e-05	16.9315768597961	65.4161539049377	16.4336075591808	21.1438212744837	13.2173017457239	67.639681126674	67.8861674682566	60.7226131198825
sgACTG1_2	ACTG1	chr17	79479359	-	GGAAGAAGAGATCGCCGCGC	3	-1.58255881136554	1.91513178547962	10.9188347588943	0.000951914648986576	0.00325687773120572	60.9225370950416	19.4653549846802	59.1307634498494	76.0788700658075	47.5579777694678	20.1269919673756	20.2003369112674	18.0687360753977
sgACTG1_3	ACTG1	chr17	79479279	+	GATGGAAGGAAACACGGCTC	3	-1.21333729746808	1.8344573222863	6.43571705741836	0.0111847997320701	0.0268327043603466	53.0515909800491	21.9163488435821	51.4913072642664	66.2497868507846	41.4136788250964	22.6612963121476	22.7438765362182	20.3438736823806
sgACTG1_5	ACTG1	chr17	79477997	+	GCATCCTGTCGGCAATGCCC	3	-1.47515637630249	2.02823852879955	9.60710226606991	0.00193826253866146	0.00600768614021334	64.2940928231677	22.1443051024844	62.4031594091116	80.2892027668173	50.1899162935743	22.8970009163251	22.9804400735635	20.5554743175646
sgACTG2_1	ACTG2	chr2	74128458	-	ATTGTCACACACGAGCGCGG	1	1.5202601977143	2.60470090975731	15.3448161521133	8.95663409264688e-05	0.000423249937311225	34.2431769365872	94.618459634329	33.236061591622	42.7622080927931	26.7312611253466	97.8345875800566	98.1911074389792	87.8296838839512
sgACTL10_5	ACTL10	chr20	32255947	-	GGAGTGCAGGGAGGCCACCA	1	-1.48897685562513	2.74881945811925	14.8448899747776	0.000116723879759788	0.000532825910378336	108.267229713355	36.9867618859597	105.083016151537	135.201994114221	84.5166788743055	38.2439601005906	38.3833252432969	34.3330003139915
sgACTL6A_1	ACTL6A	chr3	179304359	+	ATAATACAACAGTGGAACGG	3	-1.39295728887701	3.36764395220085	13.7360373668655	0.000210378860270249	0.00089052665272238	164.939729296532	60.2775606444904	160.088738610809	205.973500648278	128.756948630508	62.3264245558059	62.5535488135905	55.9527085640748
sgACTL6A_3	ACTL6A	chr3	179294060	+	ACTGCAATTCCAGTCCACGA	3	-1.07225132431224	4.58841017384328	26.9976166517292	2.03706481594608e-07	2.02686631550919e-06	363.606962667499	166.105222084365	352.913032244024	454.065247227779	283.842608530695	171.751220219838	172.377100313138	154.187345720117
sgACTL6A_4	ACTL6A	chr3	179298961	+	CATGTTGTCACCACAAGTGT	3	-1.20130875661115	2.37013239200863	5.60657554510512	0.0178931981171631	0.0397981361129371	78.0893197024949	32.5644977709759	75.7926591941574	97.5164116672505	60.958888246077	33.6713810548993	33.7940832231238	30.2280290349046
sgACTL6B_1	ACTL6B	chr7	100253177	+	GGCCAGCAGCCCCACTGTGG	1	-2.02222327001103	2.76150912605175	16.1566656386389	5.83129950460748e-05	0.000292469995955575	119.427706635319	28.1604458563884	115.915255784478	149.138978916643	93.2288852048365	29.1176332512466	29.2237410680798	26.1399632498388
sgACTL7A_1	ACTL7A	chr9	111624632	+	GGATGGGCCCACCAAGAAGG	1	-3.38090978405295	2.26348220665718	44.9885918724521	1.98185669165723e-11	5.32043782636763e-10	94.7072462306148	8.62582007438891	91.9218410932678	118.268552555993	73.9313450425832	8.91901593810592	8.95151780051097	8.00692648454983
sgACTL7B_3	ACTL7B	chr9	111618140	-	GGAGAGGCAGGAACACGGCC	2	1.3033537831311	3.97497972060611	25.5752514517811	4.25461471970664e-07	3.87903250280698e-06	100.746991370354	239.11435879206	97.7839531815764	125.810867889971	78.6461530395129	247.241973366509	248.142949960214	221.958153049458
sgACTL7B_5	ACTL7B	chr9	111618060	-	GAAGGTGCACAAGATCAAGG	2	1.33791096537259	3.13803648247683	17.0077944200449	3.72266847700465e-05	0.000197354287683939	54.8884399116677	133.518471099313	53.2741332076312	68.5436077890216	42.8475787383503	138.05682955318	138.559923628732	123.938660116027
sgACTL8_2	ACTL8	chr1	18149513	+	AGAACCGTTATCATTGACCA	2	1.24474387924657	5.69291207053496	39.433165511342	3.39481828213505e-10	6.80671685437574e-09	343.662207993789	782.761141250702	333.554866499274	429.158628566306	268.273128915786	809.367577150581	812.31700047376	726.598846127766
sgACTL8_5	ACTL8	chr1	18149680	-	GGTAGCTAAAGGTGTCAGGA	2	1.49675333517343	4.31250626422753	39.8355309303738	2.76273255034532e-10	5.67093804763036e-09	115.733899486259	314.076996462498	112.330086039828	144.526224958234	90.3453874607153	324.752627933745	325.936061767929	291.542299685818
sgACTL9_5	ACTL9	chr19	8808579	+	TTGGTGGCCGGGCTGAAGGG	1	-2.49078469504097	2.40371537778215	34.7091666219429	3.82824736855643e-09	5.97487804094523e-08	97.6056624312556	16.586337537853	94.7350128834041	121.888037889987	76.1939365203757	17.150115302561	17.2126121846905	15.3962851263074
sgACTN1_2	ACTN1	chr14	69351494	-	GAAGCGAAGGGAAGCTCTGG	1	-1.29174831501082	1.9123121009137	6.88468250841125	0.00869375087003404	0.0216992523338286	57.0761779219149	22.3300670292842	55.3975283409029	71.2756121302061	44.5553932946359	23.0890769823145	23.1732160855908	20.7279080199474
sgACTN2_1	ACTN2	chr1	236881162	-	GGAGTTACACCAGGCAGTGA	1	1.28291067380414	4.23103474981645	31.7230415201104	1.77800195475342e-08	2.34927786198162e-07	121.692839499167	284.725767705086	118.113769535566	151.96763243384	94.9971165280938	294.403736485428	295.476575664233	264.296990965598
sgACTN4_1	ACTN4	chr19	39212194	+	GAAGCACCGGGACTACGAGA	2	-1.63867289144652	2.45348159724923	16.2322755462733	5.60313391909366e-05	0.000282518578156058	90.2112511846914	27.7568248488618	87.5580763485815	112.654042077191	70.4216351283015	28.7002929673039	28.8048799508322	25.7653016284492
sgACTN4_5	ACTN4	chr19	39191691	+	CAACAATGTGAACAAAGCGC	2	-1.32186068902144	1.79851598861698	7.55118467025203	0.00599706354262249	0.0157865749967049	52.6185373079096	20.1528903605677	51.0709899979577	65.7089979141251	41.0756240116459	20.837897008597	20.9138325676412	18.7069415054649
sgACTR10_1	ACTR10	chr14	58666959	+	GAGCGGCGGGGAGAAGACGG	2	-1.38112672211166	3.14305239548123	14.7296465694848	0.00012407979466417	0.000562233371450769	140.768711237918	51.8577045595501	136.628606789046	175.789207118762	109.888319805946	53.6203734243764	53.8157718866328	48.1369683676411
sgACTR10_2	ACTR10	chr14	58666945	+	TACGAGGGCCTGGGGAGCGG	2	-4.79354162907213	2.50196967020608	90.6245752840066	1.73689620720015e-21	4.39440453896005e-19	118.930606528599	4.00275088250777	115.432775733203	148.518210047975	92.8408338046177	4.13880635226252	4.15388861195528	3.71555768330552
sgACTR1A_1	ACTR1A	chr10	104244108	-	TACAGGCAGGACCACAGGGG	1	1.37186737045217	3.93164067862487	28.1139905743408	1.14376041478496e-07	1.22011157811866e-06	94.3261623188506	234.78340041313	91.5519651209998	117.792662437333	73.6338593982196	242.763803583715	243.648461240541	217.937936415135
sgACTR1B_3	ACTR1B	chr2	98275820	-	TCAGCTGCAGACCTTCTCGG	3	-1.91589189812136	3.06896603601542	34.5994380064859	4.05023204603330e-09	6.29070067359772e-08	145.824620848152	37.0453189907088	141.535818626271	182.102927929525	113.83511598866	38.3045075901096	38.4440933744413	34.3873560075756
sgACTR1B_4	ACTR1B	chr2	98275406	-	GAACCGGGAGAAGGCGGCAG	3	-4.26995117346482	3.96954919130833	106.910116584017	4.65824636212833e-25	2.33906391434267e-22	331.76885493211	16.4100554381606	322.011305117079	414.306442407107	258.988817272143	16.9678412876615	17.0296739434914	15.2326510833287
sgACTR1B_5	ACTR1B	chr2	98275062	-	GTGGTTCTAGACTCAGGGGA	3	-1.37919785974555	2.3483337079758	10.9336901701784	0.000944312219693082	0.00323446385006698	79.5662280668331	29.3177254981705	77.2261306694596	99.3607458809471	62.1118076500926	30.3142493968288	30.4247178128116	27.2142092848713
sgACTR3_3	ACTR3	chr2	114697637	+	AATCCCTCCAGAACAATCCT	2	-1.8134152908471	3.26506828150483	16.7856819481471	4.1847870381779e-05	0.00021867282116134	165.23029296205	45.0872701657256	160.370756599424	206.336350857887	128.983771428839	46.6198086379959	46.789696282128	41.8523055770529
sgACTR3_4	ACTR3	chr2	114647865	+	ACGGCTGCCGGCCTGTGTGG	2	-4.27807841084592	1.32891866703304	41.2455965401001	1.34253951193834e-10	2.96805810525191e-09	49.2009008839668	2.32115822509857	47.7538686077818	61.4411205434948	38.4077135006238	2.40005553396457	2.40880159690141	2.15461754442972
sgACTR3C_1	ACTR3C	chr7	149990449	-	TGGGTGAACGTACATTAACG	1	1.10268772052466	3.42160979852417	14.9737401562033	0.000109017758896959	0.000502329432664858	75.1876183763	155.303466070458	72.976298896265	93.8928239328628	58.6937322997721	160.582307210209	161.167486571906	144.160604429258
sgACTR5_2	ACTR5	chr20	37377375	+	GCAGCCTGGAGCCACTGCGC	1	-2.26786788715812	2.24732707223842	23.8230501017131	1.05610174753149e-06	8.69492118474519e-06	84.7580000591945	16.8148809249443	82.2652090828709	105.844128971214	66.1646621234984	17.3864269917033	17.4497850192841	15.6084307638456
sgACTR6_2	ACTR6	chr12	100594626	+	TGAGATGACGACCTTAGTGC	3	-1.50408189876351	3.56716306902116	21.1794395742781	4.18227159403828e-06	2.91210442795823e-05	194.109062748638	65.6823451484771	188.400181938514	242.399592459705	151.527413847696	67.914920341408	68.1624096845715	60.9697054194517
sgACTR6_3	ACTR6	chr12	100613806	+	AAGAACATTGTCTTGACAGG	3	-1.15606024500225	2.58576807676293	8.28901616476076	0.00398855922354527	0.0111412282299784	90.4810544526744	38.9492978175756	87.819944517207	112.990967109322	70.6322517314946	40.2732035930627	40.419963519368	36.1547263402963
sgACTR6_5	ACTR6	chr12	100599470	+	GGGATGTTCAGAGACAAGTT	3	-1.20775207486879	4.05713184872298	17.4330673047713	2.97603439644097e-05	0.000162212604014408	258.348124575421	107.412358674239	250.749928850628	322.620073597003	201.674371278631	111.063357536235	111.468084469109	99.7056340173733
sgACTR8_1	ACTR8	chr3	53904128	-	GTACAGCTCCATCCTAGTGG	2	-1.72555112816537	3.36107873787364	31.3486430611136	2.15609336632863e-08	2.7814761671324e-07	174.296649235577	50.560839577175	169.170465110014	217.658238845379	136.061243751336	52.2794273638716	52.4699392730987	46.9331520945547
sgACTR8_5	ACTR8	chr3	53905361	-	GGCCGGCAACGATTCCGAGG	2	-2.05622574910325	3.26470373147701	29.3835619490459	5.93791816200882e-08	6.84307609235635e-07	171.092583902195	39.4387582718662	166.060633537989	213.657064866029	133.560053302568	40.7793010487529	40.9279052491332	36.6090685177126
sgACTRT1_2	ACTRT1	chrX	127185234	-	GGAAAGGCTCATGAAGGAAG	1	-1.81150326960432	2.12146618602921	16.0978211740168	6.01532033642978e-05	0.000300445699744025	72.5933007343374	19.7856988121364	70.4582819174031	90.6530909177326	56.6685293678765	20.4582244389685	20.5327764299484	18.3660955674924
sgACTRT3_3	ACTRT3	chr3	169487129	-	GCGACCAAGCTCAGGACTGG	1	1.40829942563062	4.38550775265255	35.6705599187464	2.33668694354656e-09	3.85834269834686e-08	127.263444849589	324.800369117826	123.520539557872	158.92409519542	99.345699795474	335.840493295915	337.064332515275	301.496281542289
sgACVR1_2	ACVR1	chr2	158637036	+	ACAGTGGTCCTCATTACCGC	1	1.00483721161998	4.35698361287754	18.152343843694	2.03918292097516e-05	0.00011654876718508	151.968071636013	293.169498803732	147.498586308386	189.774748843946	118.630879755705	303.134474154013	304.239129088768	272.134893168416
sgACVR1B_2	ACVR1B	chr12	52369238	-	GTAGTCAGTGTAGCAGCAGT	2	-1.34556633414572	4.03709774780836	26.1285635512994	3.19423621675938e-07	3.01779007664432e-06	261.817164333486	98.9268356340089	254.116941767576	326.952142443631	204.38240878925	102.289407397432	102.662161103423	91.8289384011723
sgACVR1B_3	ACVR1B	chr12	52370282	-	GGAGAGACACATCTCACATG	2	1.27460400467177	3.98036411548557	24.4399941546339	7.66606173912725e-07	6.56153802071549e-06	102.46387124939	238.38685656058	99.4503384445663	127.954873827086	79.986401476519	246.48974297663	247.387978361126	221.282848343983
sgACVR1C_4	ACVR1C	chr2	158443831	-	GCTAACCAATGGAAAAGAGC	1	-2.32495672661447	2.00290259809449	25.5387124720871	4.33595208842779e-07	3.94337333542919e-06	71.4631990940169	13.6077378075634	69.3614173422487	89.2418421425713	55.7863377972307	14.0702715035269	14.1215451004778	12.6313968186855
sgACVR2B_4	ACVR2B	chr3	38518784	+	GGCGTGGGGAGGCTGAGACA	2	-3.70027390040035	3.00757353363175	96.213911572802	1.03117773034138e-22	3.21097055764157e-20	164.017489779192	12.0122248272966	159.193622790881	204.821826017595	128.037020529101	12.4205262529036	12.4657879990504	11.1503602299358
sgACVR2B_5	ACVR2B	chr3	38518863	+	GGAGCGCTGCGAAGGCGAGC	2	1.48471938359318	2.64448702317064	14.8563200389395	0.000116018668178937	0.000530141624622541	35.902850766428	96.7761835294238	34.8469232746002	44.834776237076	28.0268527876078	100.065653570816	100.430303676433	89.8325933410215
sgACVRL1_3	ACVRL1	chr12	52307103	-	GGGACACGTTGTGGTTGCAG	1	-2.11449265750032	1.75357242941	17.4006365332269	3.02724578224105e-05	0.000164710352892973	58.4472585217371	12.8761938413207	56.7282845189045	72.9877907061063	45.6257003402004	13.3138619983348	13.3623791569264	11.9523403687008
sgACY1_3	ACY1	chr3	52019438	-	GTGGGAGTTGAGCAAGATGG	2	-1.3514038840575	4.49478027835683	35.7017260853603	2.29960172814434e-09	3.80200489502936e-08	361.141229935802	135.932888553704	350.51981840493	450.986088527951	281.917782874525	140.553314243475	141.065505780279	126.179845637358
sgACY1_5	ACY1	chr3	52019892	+	GAGGCCTTCAAGGATTCTGA	2	-1.42357124957047	1.99988719869321	10.3970118194852	0.0012621940511403	0.00414726294665729	62.5612562296131	22.3344719971672	60.7212867295337	78.125270397411	48.8372115618946	23.0936316772208	23.1777873782998	20.7319969359811
sgACY3_4	ACY3	chr11	67414465	+	GTCACAGCCACGCGACGCAG	1	-1.18515987073044	3.4324215775896	14.7117236714026	0.000125265016929394	0.000566980427559118	165.757640017247	69.9808494449002	160.882594015653	206.994891522885	129.395434513204	72.3595329114808	72.6232189053957	64.9597965178241
sgACYP1_2	ACYP1	chr14	75530249	-	ACAGGTTTGAGCATGGCAGA	4	-1.46746614279702	3.89413543858291	26.6417303621558	2.44896728418086e-07	2.38298793639547e-06	242.531065827916	84.2000492361147	235.398060660832	302.868040693361	189.327096129556	87.0620502920023	87.3793138554861	78.1587835608557
sgACYP1_3	ACYP1	chr14	75528389	-	AGCTTTGCTACCAGTTATGC	4	-2.43368512881147	4.38327675003107	106.635738181471	5.34996553491799e-25	2.59716498813258e-22	392.473635617109	69.7070621603236	380.930716522416	490.113382536711	306.376807792199	72.0764394625414	72.3390938331933	64.7056531852362
sgACYP1_4	ACYP1	chr14	75520313	-	TGGGTCCAGAACACTGACCG	4	-2.55936967606258	2.41162966202115	31.7814618644852	1.72531664673531e-08	2.28791860776471e-07	98.7458935863228	15.9962420285183	95.8417090573216	123.311936204596	77.0840354970507	16.5399621568459	16.6002355746688	14.8485283540401
sgACYP1_5	ACYP1	chr14	75520261	+	CATATGACGCACCTTGGAGA	4	1.39387205933099	3.7100860121863	20.3291194511223	6.52007147085403e-06	4.30305695072761e-05	79.8943937574955	201.949620810383	77.5446447818421	99.7705527624467	62.3679837281978	208.813987675237	209.574928517003	187.45994623891
sgACYP2_1	ACYP2	chr2	54365815	+	TGGGTGAAGAATACCAGCAA	1	-1.49125401933396	2.72157888402434	15.0771230096933	0.00010320650942789	0.000479198446098842	106.226370502419	36.2301877216029	103.102180011243	132.653409138367	82.9235223576478	37.4616696085489	37.5981839997698	33.63070955649
sgADA_1	ADA	chr20	43252920	-	GAAGTACCAGCAGCAGACCG	2	1.04172889056003	2.61872417053423	5.27225342885416	0.0216679459416951	0.0467408982250342	43.8353288816665	86.8518980044609	42.5461017620545	54.7406994078005	34.2191854751447	89.8040367033062	90.1312923629669	80.6203649471097
sgADA_5	ADA	chr20	43255181	-	GTAGAGATGAAGGCCAAAGA	2	1.77120590819321	4.5368843289825	63.215610997308	1.85274187146273e-15	1.27118586583241e-13	117.278727547894	384.979595147345	113.829479647496	146.455375958491	91.551327037694	398.065240794857	399.515833749767	357.35771089741
sgADAD2_2	ADAD2	chr16	84225103	+	ACAGATGGGGAAGGCCCCGA	4	1.93522536489424	4.29594638321193	60.6209005631709	6.91954181904191e-15	4.25762175942376e-13	90.5937285571794	333.280619987133	87.9293047989368	113.131672322288	70.7202085503133	344.608992060115	345.864784640956	309.368083260329
sgADAD2_3	ADAD2	chr16	84225170	-	GACACGGCCTGGCTGGCAGG	4	-2.27301210779059	1.68843181889313	19.7248246153934	8.94320546353427e-06	5.66877173081269e-05	56.8609902516875	11.2083935718088	55.188669487804	71.0068899859287	44.3874112813298	11.5893723779775	11.6316053091667	10.4042030282821
sgADAD2_4	ADAD2	chr16	84225217	-	GGAAGAGCAGGAAGATGCCC	4	-2.49002317189957	2.90783019448111	28.9203045610809	7.54181810015788e-08	8.4631435006922e-07	139.897294070601	23.8296440572571	135.782818598932	174.700998442521	109.208065170349	24.6396253704752	24.7294148404191	22.1198919608771
sgADAD2_5	ADAD2	chr16	84228927	+	GAAGGAGATCTACAAGCTGG	4	1.25068506294149	3.61416605328198	17.882327892512	2.34993129019771e-05	0.000131927200965677	80.1071384030739	183.345145156713	77.7511324613241	100.036224105433	62.5340586424648	189.577136750434	190.267976418909	170.190322300795
sgADAM10_1	ADAM10	chr15	58971412	-	GGATTCATCCAGACTCGTGG	1	1.72208313726238	3.50139538408024	36.0359107020831	1.93714390340511e-09	3.26521036692082e-08	58.2444378646144	184.931800067436	56.5314289565638	72.7345122453648	45.4673723919145	191.217722841377	191.914540983684	171.663136377249
sgADAM11_5	ADAM11	chr17	42847374	+	GGAGCGCCACTTCAGCCGGG	1	-1.21608610460048	2.48846607513969	10.3377785901993	0.00130334773923217	0.004264992540315	85.3406804314775	35.2304635396165	82.8307524253385	106.571768797895	66.6195200711986	36.4279643102758	36.5607117671617	32.7027145414121
sgADAM12_1	ADAM12	chr10	128019011	+	GAGGTCCCCACTCCCAACAG	3	1.03896684468084	3.7015719004265	14.27259647082	0.000158150637405903	0.000695553520974393	94.3843532420836	186.491775098644	91.6084446092267	117.865330121555	73.6792849954691	192.830722190586	193.533418277643	173.111184827702
sgADAM12_2	ADAM12	chr10	128076637	+	GCAGGGCGCGAGCAGAGCAC	3	-1.80034118253344	2.60052902538123	16.9690671027372	3.7993812415137e-05	0.000200977860679878	102.925043290543	28.3091356667638	99.8979470993489	128.530776431767	80.3464063405121	29.2713771013542	29.378045177469	26.2779847214682
sgADAM12_5	ADAM12	chr10	127760156	-	GACCAGCCTGGAGAAAGGAA	3	-1.03133898167769	3.6376090553871	13.8845677101782	0.000194388053259747	0.000831718309989259	185.192260247749	87.0054875199538	179.745628721426	231.264464291794	144.566687730029	89.9628468019163	90.2906811828181	80.7629345751269
sgADAM17_1	ADAM17	chr2	9667917	-	GTAGACAGAGAACCACCTGA	1	1.12492103897248	4.6325617675698	28.0371355247103	1.19009613391198e-07	1.26183986693648e-06	174.034487814273	364.872208392923	168.91601403611	217.33085680158	135.856592605129	377.274394082343	378.649222934596	338.69300816183
sgADAM18_1	ADAM18	chr8	39442175	+	GGAAGACTGCAAGCCCACGA	1	-2.21886949998426	2.51222202002864	25.8672923723455	3.65713684038803e-07	3.39711794450199e-06	102.725819544342	21.1090313133003	99.7045826603105	128.281989722875	80.1908862498407	21.8265376622338	21.9060759351554	19.5944803425116
sgADAM19_5	ADAM19	chr5	156920072	-	GGGAGGCAGATCCAGTGCCG	1	1.2903611295436	4.14472260372137	27.2103041321465	1.82483521639609e-07	1.8385322373418e-06	114.151753471926	268.476072572957	110.794472026073	142.550472030187	89.1103163595182	277.601706229413	278.613316985789	249.213194503669
sgADAM2_3	ADAM2	chr8	39606902	+	GATTGAACTGAGCAATCTGG	2	2.01441747620607	3.57582437685842	43.9821528141909	3.31383728718568e-11	8.45083445853156e-10	52.3614144423058	203.656978603965	50.8214292923712	65.3879079199133	40.874906114633	210.579379399349	211.346753520224	189.044802892322
sgADAM2_5	ADAM2	chr8	39679164	-	AGAATTTCTGCCACTACCAA	2	1.10609016895126	4.6679259537598	19.9026258724096	8.1488322558362e-06	5.2360161678624e-05	179.927940359999	372.330367197291	174.63613609604	224.690484811914	140.457200172043	384.986059369982	386.388990367789	345.616051854103
sgADAM20_2	ADAM20	chr14	70991317	-	AAGGTGATCAGCAGGGGCAG	2	-1.5689511524237	3.4036852244221	16.2112336322137	5.66571447478975e-05	0.00028524389435066	174.982355023634	56.593640291056	169.836003820041	218.514534791683	136.596526459178	58.5172859389977	58.7305292821092	52.5331056520612
sgADAM20_3	ADAM20	chr14	70990391	+	GTAGCTCGCACACACACCAC	2	-1.12710585628698	2.91630619179039	9.21930718399617	0.00239476151149667	0.00719710425655454	113.621207739866	49.9216058245866	110.279530008264	141.887936920226	88.6961562911081	51.6184657418643	51.806569035181	46.3397826967145
sgADAM21_3	ADAM21	chr14	70925143	-	ATATTCCTGCAACATAGGCT	3	-1.27126259511143	3.62097630589751	16.1857938151713	5.74231420244101e-05	0.00028853375073649	192.613292023279	76.6107355950188	186.948402857179	240.531703299321	150.359769913335	79.2147721502757	79.5034393802417	71.1139952545391
sgADAM21_4	ADAM21	chr14	70926165	+	ACTGCCACTGTGGCTATGGG	3	1.17681457939422	2.73831204111097	10.0027984472917	0.00156302530490549	0.00498424530636067	44.6977743534716	97.2597929329888	43.3831821203813	55.8177044065572	34.8924365334762	100.565701095691	100.932173428778	90.2815042744966
sgADAM21_5	ADAM21	chr14	70926236	+	GGCCCAGCATCTGCAAAGAG	3	-1.62995305873848	3.64465725868174	15.2273997178351	9.53104894083595e-05	0.00044712507910126	209.221733321435	64.8764649233483	203.068378493452	261.271999218825	163.32482225203	67.0816478513559	67.3261006590982	60.2216462595908
sgADAM22_1	ADAM22	chr7	87564412	-	GAGCGGTAGATGAGGCGCAG	1	2.39710714612518	5.7985876586941	97.0615476903466	6.72054560772136e-23	2.17183749717089e-20	198.976472123352	1007.68898908579	193.124437461569	248.477917871502	155.327061036985	1041.94083308035	1045.73777859833	935.388355578688
sgADAM23_2	ADAM23	chr2	207436490	+	AACGGGGCTCACTGCAGCGA	1	-1.16853481443343	2.17117801208095	7.67703008288195	0.00559281383360584	0.0148649623927261	67.1684689886582	28.6463547023258	65.1929981980371	83.8786673761696	52.4337413917679	29.6200583776702	29.7279970862118	26.5910086430954
sgADAM28_4	ADAM28	chr8	24171004	+	AAGAATTATGACAGCACCTG	1	-1.00257462839954	2.8324010804361	8.41705470947798	0.00371717465975145	0.0104828605069286	104.137985935942	49.8850512367682	101.075216268744	130.045475430147	81.2932661089351	51.5806686456402	51.7686342022347	46.3058508624297
sgADAM29_4	ADAM29	chr4	175897014	-	ACAGGTACTGAGGGAAACCA	1	-1.43656555858101	2.99473209220118	15.971419090881	6.43060278287365e-05	0.000318273456781957	127.880189244096	45.3226383505858	124.119145076282	159.694273505301	99.8271491507046	46.8631771031375	47.0339516083788	42.0707863402413
sgADAM32_1	ADAM32	chr8	39114824	+	AAAGTGGTTCGCCAAGGAAG	2	-1.10761860185463	4.23035503544804	16.1163637239559	5.95671164445003e-05	0.000298040959347896	285.505127815485	127.251502489649	277.108225979487	356.533206887142	222.873950579826	131.576843600405	132.056323903621	118.121339964921
sgADAM32_2	ADAM32	chr8	38994216	+	ACACTGTGCACCTTAAACAA	2	1.06257373365703	5.00983098064801	29.4147260196444	5.84319447198675e-08	6.74801225861737e-07	232.995549487023	467.775425395467	226.142990402581	290.960274810639	181.88338324785	483.675342005324	485.437907463628	434.213026717447
sgADAM7_2	ADAM7	chr8	24350710	+	GTGGCGTCAGGAACAAAATG	1	1.39581498399073	2.78816118648696	12.886990787263	0.000330874001529397	0.00131347747612402	41.6333054743539	105.471500265863	40.4088413750535	51.990855742796	32.5002193052124	109.056528396672	109.453942226282	97.9040301746349
sgADAM8_1	ADAM8	chr10	135085440	-	GGACCACAGCAAGAACCCCG	2	-2.3757136517782	2.39908002509914	20.7753594643528	5.164315980039e-06	3.50700189804644e-05	95.7940504230712	17.6386026843884	92.9766816282277	119.625732327018	74.7797373139683	18.2381474585908	18.3046092480232	16.3730513465511
sgADAM8_2	ADAM8	chr10	135080899	+	GGGCTGGACACAGTGACCGG	2	-1.34966106969012	1.82621676703811	8.43068577354222	0.00368941175615242	0.0104156411100041	54.361793934576	20.4236821967859	52.7629762503193	67.8859426166186	42.4364629367902	21.1178931924161	21.194849087953	18.9583043099887
sgADAM9_2	ADAM9	chr8	38854618	-	ACAGCAACCACCGGACACGA	2	-1.38068528946643	3.00002447784447	17.4553845511737	2.94129983452308e-05	0.000160579354182761	126.921817103224	46.7633696892101	123.188959318088	158.497477162655	99.0790148289285	48.3528796080473	48.5290827509517	43.4081467086314
sgADAM9_5	ADAM9	chr8	38880711	+	GGACTGGAGATTTGGACCAA	2	1.10317151341973	5.06322883953925	31.8740791639498	1.6449773776665e-08	2.19044572452326e-07	237.353610063401	490.125427358803	230.372877425176	296.402535427788	185.285417337238	506.785031519896	508.631811195783	454.959439360729
sgADAMDEC1_3	ADAMDEC1	chr8	24256440	+	TGATGGGGATAAGATAAAGG	2	-1.13441811413516	2.98688711950538	11.992569479927	0.000534130931479634	0.00198749938717431	119.582283823835	52.2776512086212	116.065286751747	149.3320118795	93.3495528402575	54.0545942664433	54.2515750765911	48.5267842828291
sgADAMDEC1_4	ADAMDEC1	chr8	24261558	+	AAGCCTGGAACTGATTGCGG	2	1.80748272153723	2.11173230057898	14.5610491236475	0.000135690598183381	0.000607613587452163	20.6403785770398	69.7366138888792	20.0333308714685	25.7753001557037	16.1125047039473	72.1069956688746	72.3697613896598	64.7330846081032
sgADAMTS10_2	ADAMTS10	chr19	8670566	+	CCAGCGGAGGATCTGGCAGG	1	-1.15251804761474	2.76666255676206	9.44154960505832	0.00212124190760691	0.00648892649404489	102.659117034461	44.3089607339085	99.6398419170431	128.198692936098	80.1388162502422	45.8150440860704	45.981999080803	41.1298390348519
sgADAMTS12_3	ADAMTS12	chr5	33891907	+	GGAGCTGAGCCACCACGGAA	2	-1.19772689139798	3.69629082989685	12.0090672190954	0.000529423479091162	0.00197255961087722	200.099664787448	83.7600485279317	194.214596258234	249.88053885259	156.203859251521	86.6070937434981	86.9226993959251	77.7503524443719
sgADAMTS12_4	ADAMTS12	chr5	33881553	-	GGGCCTGCCAGAATACCACG	2	-1.1116595099322	3.84669058871182	14.3966691891	0.000148063975155374	0.00065704381414719	218.327386540589	97.0219230973953	211.906228199517	272.642960461682	170.432970960568	100.319745947479	100.685321993303	90.0607013514048
sgADAMTS13_2	ADAMTS13	chr9	136321303	-	GAGAACTCTCAAGGACGCGG	3	2.35977409564248	2.0608398080714	20.0244797551573	7.64570885941343e-06	4.94745419404396e-05	14.6012492469726	72.5252883981068	14.1718164814463	18.2337538327719	11.3981774266998	74.990458595239	75.2637319679819	67.3216746310994
sgADAMTS13_3	ADAMTS13	chr9	136287597	-	ATTCCGGCCACACAGAGGGG	3	-1.20662808108465	2.18601656337295	7.57358168804064	0.00592299679621678	0.0156183301079066	68.5209763212199	28.4600847028818	66.5057273613208	85.5676520200049	53.489549582334	29.4274569693978	29.5346938174971	26.4181033217505
sgADAMTS13_5	ADAMTS13	chr9	136289538	-	GGTGAGCCTGGAAGACATCG	3	-2.28492352435291	2.36001643194552	23.8510753881708	1.04083715489141e-06	8.58118856192119e-06	92.2113459046321	18.0855980416029	89.4993469095498	115.151721155794	71.9829696485527	18.7003364076848	18.768482463827	16.7879752532969
sgADAMTS14_1	ADAMTS14	chr10	72468398	+	GCGACACAGAGCGGAAGCGG	3	2.31772856011468	5.05626795513742	69.4331668942971	7.90481600624608e-17	7.43255639961375e-15	124.205817642905	595.529326459841	120.552839266694	155.105790278078	96.958823383943	615.771660954926	618.015599741018	552.800718683578
sgADAMTS14_4	ADAMTS14	chr10	72462115	+	GGAGCGGGGCCAGCAGGAGA	3	-2.67137591206312	2.67876883165142	32.6744225919169	1.08961658898964e-08	1.51028438833952e-07	120.495268766545	18.07278452295	116.95142018044	150.472129578803	94.0622565403931	18.6870873512354	18.7551851263774	16.7760810912373
sgADAMTS14_5	ADAMTS14	chr10	72462187	+	GGAGTGGGCAGAACCTGACG	3	-1.19006447741203	2.65253610139683	10.8687578173491	0.000978001048664253	0.00333502806030313	95.4502205057334	40.1317662162762	92.6429639848314	119.19636426631	74.5113332660588	41.4958646737905	41.6470801098168	37.2523538652211
sgADAMTS15_1	ADAMTS15	chr11	130318982	-	GACCCCGCCAGTAGTAGCGG	2	-1.01120810898578	2.3895199647141	6.4400094880587	0.0111578050419994	0.0267796373711322	76.1340916577751	36.2358139028801	73.8949357486863	95.0747612131466	59.4325780114923	37.4674870264928	37.6040226170164	33.6359320651311
sgADAMTS15_4	ADAMTS15	chr11	130319431	+	TGGACCCTTACAAGCCGCGG	2	1.46451144983385	3.62928955186189	23.9500765355205	9.8866361969006e-07	8.19319954543924e-06	72.8708691805111	193.46296762237	70.7276868849971	90.9997129521674	56.8852077043686	200.038868974372	200.767832330888	179.58220156185
sgADAMTS17_4	ADAMTS17	chr15	100516391	-	GAAGGGCCTGCAGTCCCGGG	1	-1.29334453576765	3.14064094182426	12.3161864415932	0.000449047193395057	0.00171191130649916	137.995154591756	54.0315155109742	133.936622348163	172.325643948792	107.723197478313	55.8680732784165	56.0716626029711	50.1548106515349
sgADAMTS18_2	ADAMTS18	chr16	77401480	-	CAGCAGAGGAGAAGATCCAG	1	-2.2078833784817	3.01000069094206	37.3816951328351	9.71294803829845e-10	1.75323157115618e-08	145.227462710416	30.1108469157241	140.956223319373	181.357208553153	113.368956258723	31.1343294011656	31.2477862777193	27.9504250682875
sgADAMTS19_2	ADAMTS19	chr5	128797073	+	GAGTCGCAGGAGCTGCCGCG	2	-1.41618137376264	2.09047302339917	10.0893069354936	0.00149132185701124	0.00478323761419123	66.5955949396637	23.9024835954225	64.6369727681571	83.1632734937786	51.9865385570552	24.7149407603418	24.8050046877432	22.1875053381826
sgADAMTS19_4	ADAMTS19	chr5	128862071	+	AGTGGTTGCAGACCCAGCAA	2	-1.2490482280844	2.49917194195838	9.22924357127969	0.00238180025642208	0.00716346940609985	86.5121697287142	34.9057047910383	83.9677874180025	108.034701667695	67.5340201004445	36.092166852222	36.2236906267137	32.4012568941791
sgADAMTS2_1	ADAMTS2	chr5	178770777	+	GCAGTTGCTGAGCGCCACAG	2	-1.68841819147992	1.97546022963208	11.4066052086519	0.000731834391184573	0.00260159673613666	64.6222545906929	19.1829799065182	62.721669713739	80.69900474918	50.4460893091597	19.8350188215261	19.9072997835754	17.8066211144533
sgADAMTS2_3	ADAMTS2	chr5	178634691	+	GCTGTCCAGGCTGTCCAGGG	2	-2.31829297377447	1.84418070359208	20.2738974488076	6.71099381998968e-06	4.41579833755553e-05	63.7468227872696	12.1849464075811	61.8719849607232	79.6057826740683	49.7627007270175	12.5991187245905	12.6450312810937	11.3106892170589
sgADAMTS20_1	ADAMTS20	chr12	43944719	-	GCCGTCGTCAGCTTATGCGG	4	-4.02539925570718	1.78098497196498	44.7222580117711	2.27061389495026e-11	6.01787620422198e-10	69.5931709727561	3.99196325049508	67.5463880319898	86.9065876827174	54.3265372035611	4.12765204333585	4.14269365551587	3.70554405263353
sgADAMTS20_2	ADAMTS20	chr12	43825267	-	GTGGTAAAGGAACAAAGCAG	4	1.30633406380603	3.52092575662948	16.9836048702924	3.77039964117012e-05	0.000199609545430422	73.1781377343067	174.08878955232	71.025918459656	91.3834238987923	57.1250708444718	180.006153069766	180.662115034599	161.598100552595
sgADAMTS20_3	ADAMTS20	chr12	43944925	+	ATAGTGGGTTCGGAACGGCA	4	1.21206966718488	4.62155303170891	36.0216304541933	1.95139256069088e-09	3.28778655028297e-08	165.624642573625	368.878081279195	160.753508118163	206.828806922425	129.291612680287	381.416428556812	382.806351432385	342.411463848387
sgADAMTS20_5	ADAMTS20	chr12	43944841	+	GTGCACCTCGGTGTAGCCGG	4	1.55990035764173	4.11871701373296	30.1155630422976	4.07051435987405e-08	4.88264926639103e-07	97.7902668110791	277.297984610242	94.9141879216682	122.118568220729	76.33804429084	286.723479392609	287.768330880731	257.402143557386
sgADAMTS3_2	ADAMTS3	chr4	73205321	-	AATGAGACGCCGCAGACACG	1	-1.46131728076733	3.35450702481759	21.0973288596955	4.36536208272975e-06	3.02725718031731e-05	165.748014434	57.7646088193084	160.873251527418	206.982871283214	129.387920491367	59.728056263029	59.9457117846531	53.6200584102432
sgADAMTS4_3	ADAMTS4	chr1	161168166	+	GCGGCACAACAGCCTGGCAG	1	1.37558529666192	2.78689964407508	16.2016295350576	5.69451109243699e-05	0.000286424995690436	41.9860245797366	104.883058359254	40.7511867693709	52.43132444728	32.7755625225588	108.448085060452	108.843281656487	97.3578083608234
sgADAMTS5_2	ADAMTS5	chr21	28338460	-	GACCAACTCTACTCCGGCGG	3	1.00534552081576	3.67070993695285	12.3511821223224	0.000440707326228221	0.00168486542311319	93.8047324361829	181.075254631833	91.0458708491934	117.141511021396	73.2268154379597	187.230091531015	187.912378311895	168.083294052588
sgADAMTS5_3	ADAMTS5	chr21	28338314	+	GATAGAAGCAGTGGCTCCGG	3	1.90282266966461	3.56642066071306	36.5244468448725	1.50763474395636e-09	2.60752667105725e-08	55.3016353643161	199.055833601977	53.6751762983184	69.0595981704592	43.1701316241706	205.821839217388	206.57187634532	184.773785243222
sgADAMTS5_4	ADAMTS5	chr21	28338079	+	GTTTCGCAGCTGGCGCGCGG	3	1.2816502174018	4.76479250202123	34.2585230902097	4.82557414602635e-09	7.35094839162853e-08	177.035056554453	413.767333324394	171.828333989461	221.077908224465	138.198927449435	427.831488341043	429.390552733697	384.079958898442
sgADAMTS6_2	ADAMTS6	chr5	64756088	+	AAAATGCTTGGAATCCTCTG	1	1.70815158944686	3.79199142613738	36.8380627347496	1.28359613884684e-09	2.26278317275102e-08	71.8851522039101	225.985972063399	69.7709605214683	89.7687689147007	56.1157271755613	233.667346320646	234.518855499615	209.771714369935
sgADAMTS9_1	ADAMTS9	chr3	64673258	-	GATGGGGAGCCCAGACGCCG	2	1.31476282381617	2.10484605517701	8.55677338054986	0.00344239002872498	0.00981263598989417	26.5528355514457	63.6571292744622	25.7718984267823	33.1586605240313	20.7279477035234	65.8208663844893	66.0607247676849	59.0897966712125
sgADAMTS9_4	ADAMTS9	chr3	64672374	+	AGGAGGGTGACAGTGAACAG	2	1.42697577425223	5.13405291614663	44.7254209925703	2.26694885446878e-11	6.01026670954008e-10	212.800731526843	550.044716902045	206.54211590431	265.741382018989	166.118696657231	568.741007163641	570.813561141257	510.579582401238
sgADAMTSL1_3	ADAMTSL1	chr9	18504924	-	GCAGCGCCTCAGAGAGTAGG	1	-1.70762317365765	2.72083750790949	13.7707218625872	0.000206529942628675	0.000876791824109912	110.458749976036	32.4129633479376	107.210082298603	137.938721658103	86.2274459714039	33.5146959023464	33.6368270928638	30.0873670486027
sgADAMTSL3_1	ADAMTSL3	chr15	84324515	-	GGGGCTCGTCCAGGAAGCCA	2	-1.05411354911795	2.2384008695768	6.2973962998223	0.0120915444805021	0.0286364380043372	68.867918196816	31.8077167818644	66.8424654381464	86.000906233182	53.7603829191196	32.8888767080277	33.0087273454567	29.5255462921087
sgADAMTSL3_4	ADAMTSL3	chr15	84506858	+	GCAACTGGGAAGCAATGCCA	2	1.47995789992691	1.90650209041658	11.1465558815476	0.000841878320115057	0.00293311230453929	21.1240123724096	56.8388124477815	20.502740664855	26.379252558736	16.4900438936379	58.7707916178267	58.9849587631546	52.7606869623633
sgADAMTSL4_2	ADAMTSL4	chr1	150525532	-	GAGGGAGGGGCAGACTCGGG	1	-2.66363306585246	2.12629271119454	26.1486169414577	3.16123454039317e-07	2.98954914798057e-06	81.0536763938972	12.189777943318	78.6698321199472	101.218242193482	63.2729548682623	12.6041144866017	12.6500452482041	11.3151740951481
sgADAMTSL5_1	ADAMTSL5	chr19	1510891	+	GCAGGAGGTTCTGGAAGAGG	1	-2.06227365368939	3.26354320711832	31.1612261488974	2.37462095665984e-08	3.02182696293148e-07	170.963736503628	39.2437452588555	165.93557562988	213.496162760482	133.459471120523	40.5776594475856	40.7255288440792	36.4280474849016
sgADAP1_2	ADAP1	chr7	939120	-	TCTGACCCACAGCAAACGGA	2	-1.88402595191202	4.28939605108233	45.1238115714107	1.84962688671313e-11	4.98984050290308e-10	342.825889607285	89.1642242128859	332.743144810731	428.114250559507	267.620273451617	92.1949600160096	92.5309284598014	82.7667841628465
sgADAP1_3	ADAP1	chr7	938734	-	GCGAGACGGAGTCCGACCAG	2	1.15730673822467	3.64071288072843	14.9519204470206	0.00011028575319985	0.000507563914304694	85.4582518749852	183.314151653121	82.9448660119684	106.718589711806	66.7112999011807	189.545089762423	190.235812648194	170.161552548746
sgADAR_1	ADAR	chr1	154570937	-	GCTAGAGGAAGCCAAAGCCA	3	-1.30863388619816	3.13697623223425	14.6053721005494	0.000132536184149106	0.0005958472955027	137.779703652973	53.3766826279571	133.727507969417	172.056593039903	107.555009949598	55.1909823038707	55.3921042354031	49.5469613445975
sgADAR_2	ADAR	chr1	154570412	+	AAGGATGTGGCTGAAGGGGT	3	-1.59881843626333	3.00614243394093	17.5860203892392	2.74599580177265e-05	0.000151454123414657	132.325388322213	41.8985365329042	128.433607797451	165.245350975255	103.297206193932	43.322688381807	43.4805609617613	38.8923602551443
sgADAR_4	ADAR	chr1	154569318	+	TGAATTCAGCAGCAAAGCCA	3	-2.17043773810041	2.81600635540196	36.1707737555456	1.80761245524849e-09	3.07178296002048e-08	126.362632441559	26.8792868173587	122.646220661257	157.79917831881	98.6424983446103	27.7929269868206	27.8942074302045	24.9507260350509
sgADARB1_1	ADARB1	chr21	46595766	+	CAGAAAGCGGCCCCTGGAGG	2	1.57041066819921	1.78320265765609	8.63484531629503	0.00329793241004133	0.00946646297643251	18.3542729515414	52.6213029557357	17.8144611820491	22.9204562648842	14.327901407691	54.4099269053391	54.608202586201	48.8457793756671
sgADARB1_5	ADARB1	chr21	46596450	+	GAGAAACAAGAAGCTTGCCA	2	1.90787017417599	2.99986348594077	28.3642434705687	1.00504597292294e-07	1.08874790021721e-06	36.90777779475	133.429639943245	35.8222947090395	46.0897094105592	28.8113292646513	137.964978982459	138.467738344559	123.856202502717
sgADARB2_5	ADARB2	chr10	1406098	-	TCCAGGTACCAGCAGCGCGG	1	-1.92462762945336	2.39632331253298	17.2299638709778	3.31171655864369e-05	0.000178109262062067	90.455648980797	22.8053113125978	87.7952862377008	112.959241254062	70.6124194506281	23.5804750523893	23.6664048635834	21.1690540218206
sgADAT3_2	ADAT3	chr19	1912088	+	GCTGAGGATGGAGCCCGCCC	2	-1.5393577435769	4.35249318818797	36.9683779366746	1.2006069173038e-09	2.13310879719536e-08	338.531367303763	111.838791456547	328.574927356762	422.751335291966	264.267839262562	115.640246944302	116.061652559086	103.814474866254
sgADAT3_5	ADAT3	chr19	1912573	-	GGAGAAGAGCCGCCCAGCCA	2	1.14846490930465	3.782943342852	19.6983439642717	9.06799131162201e-06	5.73510743977291e-05	94.9596395957373	202.431634677091	92.1668113962296	118.583736442716	74.1283709482662	209.312385430173	210.075142487468	187.907376113632
sgADCK1_2	ADCK1	chr14	78353537	+	AGGTCCAGCACCCAAAGGTG	1	1.17660302061094	4.81074002097734	34.6922233324156	3.86171152754651e-09	6.02466163728569e-08	192.315567076322	417.893840793984	186.659434205329	240.159910221834	150.127356801802	432.098257827606	433.672870791507	387.910393762839
sgADCK3_1	ADCK3	chr1	227149167	+	GCAGCACTTGGGCATCGGAG	3	-1.29813071417392	1.58937031296922	6.05584099906386	0.0138603728698536	0.0321339360604261	45.5141430027439	17.7124698777188	44.1755408071624	56.8371695725745	35.529718628495	18.3145254341265	18.381265553194	16.4416186458358
sgADCK3_2	ADCK3	chr1	227152856	-	CAGGAGCTGGGCCCTCGCTG	3	1.09606215604193	3.54209727824918	9.53499863284954	0.00201590323431279	0.00621389730124638	82.1679936121827	168.928918206084	79.7513765037562	102.609779691827	64.1428246409654	174.670895160515	175.307414866284	156.808444591451
sgADCK3_4	ADCK3	chr1	227153090	+	GAACAAGCAGCACAAACAGA	3	-1.72398903892339	3.64943701933536	38.4884623737311	5.50783330426594e-10	1.05431553740918e-08	213.488797686839	62.0162359107805	207.209945566116	266.600625551499	166.655821942902	64.1241982489153	64.3578737892197	57.5666356942064
sgADCK4_1	ADCK4	chr19	41220170	+	GGGGTAATGATACCTGGGGC	3	-1.16166233356607	1.68831076340934	6.1086386015757	0.0134522709036535	0.0313256384393322	47.3352050961352	20.2648557940536	45.9430442140514	59.1112762167011	36.9512948576532	20.9536682021955	21.0300256440383	18.8108735359271
sgADCK4_2	ADCK4	chr19	41209703	-	CAAGGTGGCCTCCTTGGAGG	3	-1.87314683417924	1.99016279152549	13.8149397741934	0.000201725791084415	0.000859004305706764	66.6635423637095	17.3983317922702	64.7029218118092	83.2481249049604	52.0395803743588	17.989709640762	18.0552660958136	16.1500196402349
sgADCK4_5	ADCK4	chr19	41208515	+	GGGCACAAGCCGCCTCACGA	3	1.27307548425512	3.76435985582926	22.5049962315341	2.09597734687032e-06	1.58731691295625e-05	88.1459395205428	204.882296739516	85.5535069185121	110.074921357103	68.8093902860131	211.846346700542	212.618337787816	190.182205730189
sgADCK5_5	ADCK5	chr8	145618012	-	GATACGTGGCGCCCGCCAGG	1	-1.46677686405981	4.13149236821194	31.82686282488	1.68545484177954e-08	2.24007928539467e-07	286.419175407243	99.4984425218513	277.995390803989	357.674651601744	223.587483815995	102.880443484323	103.255350989983	92.3595330912477
sgADCY10_3	ADCY10	chr1	167787487	-	GGTATGCCAGACTTCAGGAA	1	1.30085270880241	3.15400190396589	14.7563135581138	0.000122337194879406	0.000555318736411693	56.5776015809117	134.127839739192	54.9136154724095	70.652999769104	44.1661895012215	138.686910932619	139.192301093125	124.504307191833
sgADCY5_1	ADCY5	chr3	123023001	+	GGAGAGGGTCTGCAGTGGGG	1	-1.26780633927017	3.53469135355048	20.2050928850974	6.95674783898349e-06	4.55490207320794e-05	181.252128552771	72.2612069891356	175.921379004879	226.344105069117	141.490901584316	74.7174009293871	74.9896792503501	67.0765407876697
sgADCY6_1	ADCY6	chr12	49177058	+	TGGGTGGCTCTGCATCCCGG	1	2.00982946786277	3.88059774046813	51.4706064357285	7.26771226496938e-13	2.75496083506944e-11	65.1042148541537	252.323263139569	63.189455194939	81.3008672783704	50.8223220891517	260.899854864657	261.85060226136	234.21933229269
sgADCY9_2	ADCY9	chr16	4165398	-	GCTGCATCACCACAGCACCG	3	-1.01279543013767	3.31082258762109	9.88069865548053	0.00167021508745081	0.00528386200317146	146.506433018164	69.7093056842897	142.197578232232	182.95436160194	114.36735922032	72.0787592449897	72.3414220691807	64.7077357386986
sgADCY9_3	ADCY9	chr16	4165379	-	GAGGTGAGCTGCGACTCCAG	3	-1.10436520754442	3.18810612655809	9.90495736998952	0.00164834147094149	0.00522347952603427	137.067600227865	61.19609908531	133.03634799497	171.167332241922	106.999120446703	63.2761845696691	63.5067698560585	56.8053428302025
sgADCY9_5	ADCY9	chr16	4165140	-	CGACTCGGTGAACCTGGAGG	3	1.27883097027124	2.55817153622104	8.02218863004747	0.00462076966744492	0.0126310099599854	37.4156553375306	87.41822852819	36.3152352245797	46.7239369301103	29.2077938579018	90.389617079875	90.7190066580037	81.1460618466914
sgADCYAP1_5	ADCYAP1	chr18	908306	+	GTGCTGGACCAGCTGTCCGC	1	-1.50310695718999	4.74366809232682	41.4933041604153	1.1827534092445e-10	2.65061517963933e-09	442.031707170676	149.776057387184	429.031251165173	552.000530810822	345.063339536033	154.867019189198	155.431371420846	139.029781551507
sgADCYAP1R1_4	ADCYAP1R1	chr7	31123807	-	GGCATCAAAGTAATGAGGGA	1	-2.25520637496103	2.2230361264919	14.6878159269085	0.000126863771959017	0.000573429319034079	83.4302099929911	16.6964615074024	80.9764702341711	104.186010765077	65.1281489797252	17.2639824399588	17.3268942662994	15.4985078159491
sgADD1_2	ADD1	chr4	2906633	+	ACAGTTTTCAGAAGCAGCAG	2	-1.20284260808373	3.75554892982373	21.1758168906285	4.19018454258066e-06	2.91708602211719e-05	208.899278420326	87.1364167858918	202.755407212381	260.869323859371	163.073104189227	90.0982264179522	90.4265541368729	80.8844698028503
sgADD1_3	ADD1	chr4	2909504	-	AAACAGGTTAGGGACAGCAG	2	-1.73178563673308	1.62581136073492	12.3548108159352	0.000439851559933984	0.00168268107581211	49.8834866152118	14.3464700770426	48.4163790240096	62.2935202240129	38.9405605976129	14.8341136459153	14.8881707665625	13.31712581865
sgADD2_4	ADD2	chr2	70904975	-	GAGGTGGAGAAATCCAGCAG	1	-1.17210663619138	1.5165037195848	5.21300510185482	0.02241855322719	0.0480475261500369	41.8874325781958	17.7943290504501	40.6554944262884	52.3082046884452	32.6985986198538	18.3991670403709	18.4662156026409	16.5176045083386
sgADD3_1	ADD3	chr10	111872667	-	AAAACTGACATACTGAGAGG	3	1.96701345484075	3.26018903197042	36.6748236949361	1.39570359399052e-09	2.43363750905901e-08	43.0177845231164	161.966501046177	41.7526019444128	53.7197660390845	33.580985585852	167.471822019479	168.082107521127	150.345573597926
sgADD3_2	ADD3	chr10	111879049	+	AGGGTCACTTGAAGAACAGG	3	1.60496166513873	3.19474058029792	19.0957621938535	1.24320631344814e-05	7.53615441253441e-05	49.8943414939051	146.095339916623	48.4269146532676	62.3070755837379	38.9490342447098	151.061192322827	151.611675708179	135.613151718864
sgADD3_5	ADD3	chr10	111860432	-	GAGGAGTGGTAATCACGCCT	3	-1.13505919179665	2.07719843365604	5.35437327740691	0.0206703621400387	0.0449348521726038	62.5360865684517	27.2944578765024	60.6968573253885	78.093839017951	48.8175633620156	28.2222099143115	28.3250547112899	25.3361090039059
sgADH1B_3	ADH1B	chr4	100232694	-	TGACTGGACGCACCTGGAAG	1	-1.343432994839	3.5783763787652	20.5252344189295	5.88502751965711e-06	3.93801219435695e-05	189.671176422525	71.752557109548	184.092816896291	236.857647011101	148.063065360182	74.1914617904028	74.4618235320428	66.6043860061985
sgADH5_2	ADH5	chr4	100003225	+	TCAGGGTATAGGCATCGGTG	2	-2.0140030803072	3.11445056224666	37.0143519960053	1.17262934688482e-09	2.0896765745355e-08	152.715739819329	36.2413844909366	148.224265057085	190.708422214807	119.214532186097	37.4732469615751	37.6098035419275	33.6411029693071
sgADH5_5	ADH5	chr4	99998060	-	TTTAGAGTCACTCAAGGGAA	2	-1.5308150451967	2.91804093168226	20.1098070542449	7.31207745136758e-06	4.76161047343184e-05	123.210277278245	40.8952660137511	119.586578427694	153.86257898617	96.1816744208715	42.2853162046239	42.4394084877383	37.9610733488911
sgADH7_4	ADH7	chr4	100349061	+	TACTGGTGTTCATGAAGTGG	2	-1.03144136459305	3.61206580471661	13.3411307990558	0.000259647731008881	0.00106753011894404	181.788611007643	85.3988676573106	176.442083142406	227.014053842149	141.909696038374	88.3016171405258	88.6233978201839	79.2715880112221
sgADH7_5	ADH7	chr4	100341818	-	AGACAAATTTGAGAAGGCCA	2	-1.44944312139954	2.64639685944591	14.121745371701	0.000171351433384477	0.000746229137415791	100.05691086391	35.1288118835866	97.1141684166347	124.949108881105	78.1074552939909	36.3228574644979	36.4552219006265	32.6083562856352
sgADHFE1_1	ADHFE1	chr8	67356882	-	GCACAGGAGGGAGCTTGGAG	2	-1.37225780967422	2.83802950301943	14.3471372467835	0.000152010655529118	0.00067254921472107	113.070666916772	41.8969946270948	109.745180968777	141.200432332544	88.2663874489956	43.3210940658613	43.4789608359552	38.8909289794679
sgADHFE1_4	ADHFE1	chr8	67361184	-	AAGCACATCAAAGCCACTGT	2	-1.20424395961826	2.29397362123611	6.23050760042817	0.0125567736911259	0.0295544138229257	73.8504844016379	30.7291144997045	71.6784909498698	92.2230372370101	57.6499250180337	31.7736122041895	31.8893986966836	28.5243325982405
sgADI1_1	ADI1	chr2	3504600	+	GAAGCGGTGATAGATCCCCG	2	1.3983586067824	3.96995609958278	29.9722598317539	4.38271562913546e-08	5.20598930013429e-07	95.7158726018554	242.655257990022	92.9008030704106	119.528105396395	74.7187093387603	250.903229468479	251.817548076917	225.24499642467
sgADI1_3	ADI1	chr2	3504666	-	TGAGGGACAAGGAGGACCAG	2	-1.25991332849889	3.19803176074911	15.8315620243442	6.92378955929801e-05	0.000339298774370365	142.727402697661	57.1997850676313	138.529691788127	178.235182617655	111.417333687203	59.1440338744348	59.3595611550682	53.095760173391
sgADIG_4	ADIG	chr20	37209944	-	GGAGGCAGAACCAGAAAACC	2	1.52081242184352	2.43412020949478	13.3879768233732	0.000253242406057698	0.00104589127300197	30.2983621207279	83.7764572055382	29.4072664879949	37.8360006805634	23.6518191936255	86.6240601601209	86.9397276400121	77.7655838164815
sgADIG_5	ADIG	chr20	37209996	+	CTACGCTTCTTACTTAGCCA	2	1.25838763019247	4.24426383580956	23.8601437764733	1.03594539065327e-06	8.54635501783918e-06	124.491971603598	286.357811240521	120.83057724293	155.463133734743	97.1822038331194	296.091253982743	297.17024265852	265.8119370803
sgADIPOQ_1	ADIPOQ	chr3	186570949	+	GGCCTGCACAGGTTGGATGG	2	1.09973734875221	3.98185177320567	21.031088418355	4.51891136443117e-06	3.12051562015168e-05	111.736340617297	230.255618395452	108.450098121914	139.534151806426	87.2247719235516	238.082120029956	238.949717123629	213.73501803277
sgADIPOQ_2	ADIPOQ	chr3	186570995	+	AATGGGGCCCCAGGCCGTGA	2	1.45836681527161	5.51819815535099	60.8416207587957	6.18562286452524e-15	3.84603727873266e-13	273.833899196999	723.313530749701	265.7802562081	341.958405378319	213.763036004577	747.899313151542	750.624739447175	671.416539650385
sgADIPOR1_5	ADIPOR1	chr1	202920090	-	GGGACCCCTGCTAGAAGAGA	1	-1.33531117873996	4.26955143003996	28.6538776101124	8.65405286489049e-08	9.53731434299072e-07	307.593729005667	117.066920588091	298.5471862427	384.117019052773	240.116981721528	121.04608275453	121.487187821912	108.667491187832
sgADIPOR2_2	ADIPOR2	chr12	1863585	+	CAACTGGATGGTACACGAAG	1	1.13373907562886	3.33137651249491	11.9000235821039	0.000561332334721399	0.0020747635090791	69.4706300391559	146.631424970783	67.427451111383	86.7535609669953	54.2308780390894	151.615499171451	152.16800251114	136.110773229758
sgADK_3	ADK	chr10	76074450	+	AAAGTCGAATATCATGCTGG	3	-2.39850822765792	3.22737847588185	37.4482045623267	9.38730732394003e-10	1.7000375987902e-08	174.01041370447	31.615203250585	168.892647962406	217.300793525181	135.837799625824	32.6898195472043	32.8089447987278	29.3468454058229
sgADK_4	ADK	chr10	76153996	-	GTAGTAATGAGCATCCACAT	3	-1.31165345181593	3.99913937649231	21.4223292620153	3.68455087757554e-06	2.60492565168644e-05	253.232332685568	97.959266762268	245.784595912743	316.231572969319	197.680829174642	101.288950384203	101.65805831622	90.9307915863817
sgADK_5	ADK	chr10	76154034	-	CATGCAGCACAAGTTCCTGT	3	1.69643142791703	3.81326482039084	35.5477661704476	2.48872283833217e-09	4.08047622393184e-08	73.4719364090914	229.097070885303	71.311076313694	91.750313924557	57.3544189890232	236.884192920539	237.747424637767	212.659595097604
sgADM_1	ADM	chr11	10327516	+	GTCGTGGGAAGAGGGAACTG	2	-1.21803894092645	2.40603202317178	9.76844152670185	0.00177532878496478	0.00556693830878981	80.533107686824	33.1968452692605	78.1645736959699	100.568166196746	62.866583167756	34.3252223554346	34.450307192345	30.815006260002
sgADM_4	ADM	chr11	10327264	-	ACCCAGGTACATCAGGGCGA	2	-1.51789728174433	2.89928763088547	6.93872338871664	0.00843492922867622	0.0211424380565479	121.041626626193	40.5368612822097	117.481709280307	151.154410563732	94.4887600345395	41.9147291201099	42.0674709436541	37.6283837828651
sgADM2_2	ADM2	chr22	50920318	-	CAGGGAGCTGCAGGCAGAGG	1	-3.02737628693402	1.64370457094312	25.7085066907667	3.97072929155125e-07	3.65311844498901e-06	59.376609951277	6.89159495806039	57.6303030848118	74.1483465533315	46.3511802156877	7.12584365774237	7.15181100567527	6.39713021076354
sgADO_3	ADO	chr10	64565161	-	GCATGCCGTGCATGCCCGGG	1	-2.05840688653182	2.75919110947531	29.519091343576	5.53686141045544e-08	6.42317679732066e-07	119.39170731374	27.4514259448773	115.880315227664	149.094023669547	93.2007830440108	28.3845134044766	28.4879496529942	25.4818147771612
sgADORA1_3	ADORA1	chr1	203097980	-	GGCCTGGAAAGCTGAGATGG	2	-1.50227609753364	2.65557673787977	14.8707181354149	0.000115136435300692	0.000526517816005943	101.715170748243	34.4237786037552	98.7236577392132	127.019911317955	79.4019431875609	35.5938597569777	35.7235676463137	31.953908407974
sgADORA1_4	ADORA1	chr1	203098070	+	TGAAGGTGAACCAGGCGCTG	2	-1.36693402734123	2.33357704750188	9.27045013978106	0.00232880461751294	0.00702606007714951	78.9663734372612	29.3461380274526	76.6439181764018	98.6116591784288	61.6435429569531	30.3436276819452	30.4542031555886	27.240583244824
sgADORA2B_1	ADORA2B	chr17	15848618	-	GTTGCCCGCCACCGAAAGCG	2	1.28242358477724	3.7841213200656	21.6344203962017	3.29878531289754e-06	2.36347903838741e-05	88.9421379446729	208.076347973261	86.3262886003212	111.069198341358	69.4309268923398	215.148965305523	215.932991493555	193.147087120704
sgADORA2B_4	ADORA2B	chr17	15848720	-	GAAGAGCCCCACGGCCACGT	2	2.45028962422041	3.19808220214248	49.4823255286948	2.00166972239289e-12	6.80912973721381e-11	31.1965126490399	164.386505076892	30.2790017926018	38.9575934539632	24.3529427005546	169.974083176573	170.593487189545	152.591944864558
sgADORA3_1	ADORA3	chr1	112045821	+	GACAATGAAATAGAAGGTGG	3	-3.1697775737278	1.50071581726249	32.0759554949288	1.4826096529885e-08	1.99252064022897e-07	53.4517574209228	5.59963424509922	51.8797045353609	66.7495068577244	41.7260608696831	5.78996856517922	5.8110678392405	5.19786633087794
sgADORA3_2	ADORA3	chr1	112045668	+	GGCCAGCAAGGACATGATGG	3	1.84346582319564	4.43705755534105	61.5568487120194	4.30142873278666e-15	2.75008967684805e-13	105.051325402714	362.595102045296	101.961693794703	131.186035852148	82.0062465612915	374.919887770815	376.286136546443	336.579281818628
sgADORA3_4	ADORA3	chr1	112031641	-	GTGTGTTTTCACAGATGCCA	3	-1.53757820144431	4.07531450214086	39.0053568106717	4.22644240329166e-10	8.30315107444116e-09	278.912858556706	92.242896241332	270.70983988584	348.300910264382	217.727825519895	95.3782776197979	95.7258464185468	85.6245646856514
sgADPGK_2	ADPGK	chr15	73047948	+	TAGGTGAACTGGAATACCAG	1	-1.19024178029997	2.62181098483592	10.6327769495347	0.00111100757186432	0.00372124397399298	93.2969799176868	39.21963985168	90.5530516808876	116.50743962972	72.8304484424526	40.552734685773	40.7005132537284	36.4056716155385
sgADPRH_2	ADPRH	chr3	119305400	+	GCAGTGGGGAAAAGGACTGA	1	-1.4191253266381	2.65140689142094	12.4311275588421	0.000422236900277528	0.00162410015558339	99.5071896043241	35.679253852367	96.58061483673	124.262627748265	77.6783262279769	36.8920092263266	37.0264477132674	33.1193046175071
sgADPRHL2_4	ADPRHL2	chr1	36554593	+	GCGCTGCTCGGGGACTGCGT	2	-1.00831850017872	3.61606311935516	8.70274406199692	0.00317731385817547	0.0091764012156453	181.50347077708	86.6444376960637	176.1653290818	226.657976311798	141.687106937642	89.5895247170647	89.9159986717582	80.4277896993683
sgADPRHL2_5	ADPRHL2	chr1	36557231	+	GTACAAGAAAGACCCTGACA	2	-1.27761745958758	3.08523755922514	13.0628600103395	0.000301209148647258	0.00121216815517361	132.356056192736	52.3897451812649	128.463373704846	165.283648410785	103.321146462577	54.1704983683088	54.3679015455873	48.6308356298986
sgADRA1A_2	ADRA1A	chr8	26722238	+	GGAGAAGGGCAGCACCGTGG	1	-1.86514392111756	2.03823500334103	17.7935507599484	2.46216401756658e-05	0.000137515373671555	69.3786165126685	18.2118516273482	67.3381437658858	86.63865627885	54.1590494932698	18.8308814148603	18.8995031911817	16.9051702760026
sgADRA1D_2	ADRA1D	chr20	4228810	+	CAGGTAGAAGGAGCACACGG	1	-1.028327359287	3.44480809163273	12.1941437625041	0.000479397749046011	0.00181233320581842	161.559051710515	76.0531753871145	156.80748907376	201.75177674995	126.117889307836	78.6382601968769	78.9248265546935	70.596439409773
sgADRA2A_4	ADRA2A	chr10	112838296	-	GATGGAGATGAGCGGCGGGA	1	2.61436754944476	3.48630105564969	37.4143524613824	9.55166310349741e-10	1.7253336408626e-08	34.75048886386	205.115805453171	33.7284531267949	43.3957292827857	27.1272841819994	212.087792490138	212.860663432083	190.398960437291
sgADRA2B_3	ADRA2B	chr2	96781448	+	GGGCGGCAGCGAGATGACGG	2	-2.06736513085203	2.11383325103158	16.6534954781383	4.48675513705258e-05	0.000232211693598092	75.4922471023454	17.2156306178176	73.2719682823203	94.2732383143415	58.9315347103744	17.8007983635964	17.8656664054441	15.9804270844121
sgADRA2B_5	ADRA2B	chr2	96781275	-	GCCAAACGCAGCAACCGCAG	2	-2.74881338099697	1.6941596421114	15.0169966116889	0.00010654723385243	0.000492450417480435	60.1381502388562	8.49402819601297	58.3694459496621	75.0993431360613	46.9456616308452	8.78274438901136	8.81474966309667	7.88459053593087
sgADRB1_5	ADRB1	chr10	115804454	-	GATGGGCAGGAAGGACACCA	1	-1.07601419448794	4.20997993075794	18.0403707709722	2.16269730222795e-05	0.000122750747255744	279.452981071905	127.314065585698	271.234077027021	348.975404673394	218.149461515299	131.641533246837	132.121249286148	118.179414224108
sgADRB3_2	ADRB3	chr8	37823784	+	GAGTCTCGGAGTCCAGGCGA	2	-1.09103958117939	4.30555033670358	13.7450099071925	0.000209376306974557	0.000887015141742446	299.608947518548	135.085303203527	290.797242661443	374.145780456541	233.883819437658	139.676919050678	140.18591690825	125.393073651654
sgADRB3_4	ADRB3	chr8	37823652	-	GCGCCACTGGCTGCGAGCTG	2	-1.65577621588117	3.53639262784757	15.7732092690553	7.14065143008491e-05	0.000348394394469755	194.989048452452	59.3829368684946	189.254286658583	243.498501356354	152.214357342418	61.4013920779773	61.6251454169831	55.1222731105233
sgADRBK1_5	ADRBK1	chr11	67034221	+	GGAGAAGAGCAAGGCCACGC	1	-3.7809797809801	1.85843240574874	47.283771338506	6.14186225057028e-12	1.85468806940759e-10	72.6256471822868	4.96390487699504	70.4896770341094	90.6934845278476	56.6937799849035	5.13263044340708	5.15133430598623	4.6077498815918
sgADRBK2_2	ADRBK2	chr22	26091139	-	GCAGCCCAGGGAGAACCAGT	2	-1.42035294801213	4.47650554590899	45.4880659121219	1.53571694573713e-11	4.2169438574609e-10	361.337931600005	129.654230560027	350.710734938134	451.231725710284	282.071334151597	134.06124157878	134.549775297958	120.351674803344
sgADRBK2_4	ADRBK2	chr22	26100151	+	AAGCGGCTGGGCTGTCACGG	2	1.07199105260874	3.33526133955043	13.722650431452	0.000211883658030332	0.000895861018640368	71.7539647733055	145.095056030536	69.6436314032706	89.6049446230159	56.0133182936299	150.026908295836	150.573622637903	134.68463715787
sgADRM1_3	ADRM1	chr20	60882486	-	GAGGAGGAGCTGCTCCCTGG	1	-1.39141820376807	3.45589556885639	16.3419077653587	5.28814799390997e-05	0.000268378308581721	175.603622428407	64.2482925064403	170.43899932388	219.29036134812	137.081506613222	66.4321235452652	66.6742094159181	59.6385445581377
sgADSL_2	ADSL	chr22	40745889	+	GGAGAACATCGACTTCAAGA	3	-1.36112393169951	2.94083867665812	11.4981004938562	0.000696673494076947	0.00249502926289533	121.30125768103	45.3014017917159	117.73370440756	151.478632735491	94.6914359000395	46.8412187031942	47.0119131896422	42.0510734823112
sgADSL_3	ADSL	chr22	40757300	+	GGCAAACCTCAAGGAGATGG	3	-1.55864015740696	2.84449151837432	21.1207155456173	4.31241019033144e-06	2.99242516211622e-05	117.558129458578	38.2681978094358	114.10066415615	146.804287587466	91.7694366321179	39.5689526609014	39.7131462203503	35.5224945470557
sgADSL_4	ADSL	chr22	40742660	+	GGTATAAATTCCGGACATGG	3	-1.91243891652591	2.23737710484229	15.9928915020535	6.35807662822221e-05	0.000315150317526877	80.3873750962708	20.4307610649408	78.0231272009645	100.386178194445	62.7528198934031	21.1252126747787	21.2021952433039	18.9648752767398
sgADSS_5	ADSS	chr1	244615029	-	GCCCGGAGGAAACCGGGTGA	1	1.79673986057143	2.83245263552689	24.8104265194101	6.32543898272338e-07	5.53039091142666e-06	34.7957908112492	116.476913387781	33.7724227128072	43.4523014666358	27.1626482543047	120.436020919506	120.874902855328	108.119816388509
sgADSSL1_4	ADSSL1	chr14	105208201	+	GACTTCATCCAACTGCACCG	1	1.98190359150241	4.69696035971631	85.1158243333915	2.81389532002554e-20	5.61014009646468e-18	116.904581282882	444.115577243356	113.466337281026	145.988149437097	91.2592571305236	459.211283986261	460.884699761112	412.250747982693
sgADTRP_1	ADTRP	chr6	11768558	-	GATGTGCTGAAAAGAACCAA	2	1.35112313370837	2.4897210773817	12.4324282168746	0.000421942945642376	0.0016230506515725	34.3570871776953	84.4162576850991	33.3466216543287	42.9044569689177	26.8201829098396	87.2856077724291	87.6036860036429	78.3594792792253
sgADTRP_5	ADTRP	chr6	11778902	-	CTCACAGGAAGGAAAAGACG	2	-2.19940252847349	1.92896423208835	18.434917451519	1.75806782460983e-05	0.000102182627215458	67.0590301939093	13.9347895950241	65.0867780733821	83.742002354605	52.3483101537407	14.4084399419817	14.4609458614369	12.9349829816538
sgAEBP2_2	AEBP2	chr12	19646867	+	AAGCTGGAATGAACAAAAGG	3	-1.8465612748486	1.91590134562359	15.3605765437059	8.88223110568732e-05	0.000420136572595651	63.3394956913496	16.8360326207493	61.4766376343637	79.0971205814762	49.4447288582089	17.4082976440442	17.4717353706566	15.628064847547
sgAEBP2_3	AEBP2	chr12	19615628	+	CATGTAGATGGTCAGCGAGG	3	-2.89244963299689	2.83258456402286	45.5645024397244	1.47694087582996e-11	4.07446031501828e-10	137.561127017535	17.6963942864034	133.515359822902	171.783638822305	107.384382407399	18.2979034255615	18.3645829722252	16.4266964614234
sgAEBP2_4	AEBP2	chr12	19626251	+	AGGCATATGCTGACACACAG	3	1.43857544495885	3.52924388483417	22.5223298730302	2.07714959494816e-06	1.57600677514302e-05	68.8531945008481	179.548430839024	66.8281747761862	85.9825195702844	53.7488891560737	185.651370247091	186.327903996213	166.666018273769
sgAEN_2	AEN	chr15	89169535	+	GAAGGAGCCGACAGCACCAG	2	-1.85585899236827	1.91398775884809	11.9283433626088	0.000552863180298471	0.00204670609290991	63.471362244286	16.7608579078192	61.604625901439	79.2617929478161	49.5476678836028	17.3305677056751	17.393722175953	15.5582838418296
sgAEN_3	AEN	chr15	89169625	-	GAAAGGGGTGGGCAGTGGGG	2	-2.32074229503652	2.59275429503279	36.5430526249107	1.49331255094352e-09	2.58682766285403e-08	109.640608609163	20.9911113243135	106.416003031062	136.917042757095	85.5887800393307	21.7046095148665	21.7837034683814	19.4850209896926
sgAES_4	AES	chr19	3054124	+	GATAGAGTTCAGCTCGGGAG	2	1.03901666744142	4.1825330546699	9.91665475096969	0.00163789809810061	0.00519487242965824	132.254747112249	261.277059941042	128.365044193974	165.157135617025	103.242061525747	270.157995619994	271.142480686754	242.530703516379
sgAES_5	AES	chr19	3054162	-	GGTCTTGGGAGCCATTGAGA	2	-3.59466507807896	2.9136719816795	67.6360886060246	1.96635255039885e-16	1.70697600122829e-14	152.55362879404	12.0219483900957	148.066921828354	190.505981144272	119.087983409494	12.4305803243811	12.475878708656	11.15938613725
sgAFAP1_1	AFAP1	chr4	7774693	-	GGAGAAGCTGAAGCAGCTGG	2	-2.31148011506718	2.01352268963905	21.8343455171962	2.9723169710825e-06	2.15710337041771e-05	71.9921099402912	13.8393161594628	69.8747725573855	89.9023356392115	56.1992216242765	14.3097213174227	14.3618674954922	12.8463596654735
sgAFAP1_5	AFAP1	chr4	7857222	-	GAAGCTGTGCCGCTGAGCCC	2	1.23937656275091	3.99582840635912	20.3427664025563	6.4737352524259e-06	4.27835022744315e-05	105.334178835125	239.146425022524	102.23622831346	131.539257673795	82.2270505181198	247.275129543906	248.176226962321	221.987918561345
sgAFAP1L1_3	AFAP1L1	chr5	148712268	+	AAAGGCTCTGGAAGAAGCCG	2	-1.01396418080503	2.35223521693135	6.21418065130202	0.012673099189035	0.0297780856605336	74.1122989463228	35.2042942976118	71.9326053490345	92.549986108088	57.8543053818459	36.4009055628737	36.5335544147464	32.6784229152153
sgAFAP1L1_5	AFAP1L1	chr5	148679194	-	GCTGGCGGCTAACCTGGAAG	2	1.90744551022227	2.78037956904495	25.7342894156898	3.91803491994622e-07	3.61025302261679e-06	31.6105409632945	114.287825589994	30.6808532498636	39.4746238966482	24.6761457433716	118.172524951587	118.603158462356	106.087793356038
sgAFAP1L2_4	AFAP1L2	chr10	116073639	-	GCAAGGACCAGGCTGAGCAG	1	-2.6864167102986	1.77509374163613	30.583881406548	3.19739072338562e-08	3.94104026775254e-07	63.2545361881651	9.33928234231709	61.3941768485008	78.9910248193522	49.3784068966424	9.65672913917098	9.69191930857333	8.66919857920698
sgAFF1_3	AFF1	chr4	87967891	+	GGGAAACTACGAAGAAGTGA	1	-1.31385903247804	2.5433008662057	9.72464005938888	0.00181813923222465	0.00568229295073733	90.4385884199119	34.8846475523776	87.7787274396251	112.937936360065	70.5991014600454	36.0703938676701	36.2018382990422	32.3817104904204
sgAFF3_1	AFF3	chr2	100170775	-	AACCTGGCCAAGGAAAACCG	1	-1.7260992769836	2.80386662361106	12.5420471379231	0.00039789614502497	0.00154033552457749	117.315085890811	33.9896063990484	113.864768666585	146.500779544398	91.5797094614516	35.1449298256475	35.273001765574	31.5508876059237
sgAFF4_3	AFF4	chr5	132234018	+	GTGGCTACTAGAATCATCCC	1	-1.34997158536027	3.72293640709313	27.4095594740627	1.64615483950298e-07	1.67896442342783e-06	210.29908337847	79.203891353769	204.114042945604	262.617372850862	164.165834338943	81.8960705477411	82.1945087201727	73.5210947933932
sgAFG3L2_1	AFG3L2	chr18	12377013	+	GAGGAGCTGCTGTAGGCCGC	2	-2.62659147071743	2.32888124871342	22.2831630744238	2.35260361853091e-06	1.7569259356449e-05	93.3346134842434	14.4201612637963	90.5895784184127	116.554435689909	72.8598263444086	14.9103096323242	14.9646444194184	13.3855297396462
sgAFG3L2_3	AFG3L2	chr18	12358806	-	TGTCGGAGAAACCACTGCCA	2	-1.35173098357962	2.74088191879803	11.5742764621026	0.000668704504827304	0.00241057676423548	104.96032840852	39.4447432676733	101.873373084586	131.072400589603	81.9352115513699	40.7854894775089	40.9341162291954	36.6146240963155
sgAFM_2	AFM	chr4	74351720	-	GGATCCAGGGTAGGGAAAGG	2	-1.12979469965699	1.95671086946798	6.26350504955843	0.0123250122649261	0.0290926119669856	57.2478498444258	25.073018227221	55.5641512743033	71.4899926617699	44.6894055972042	25.9252624395655	26.0197369105691	23.2740553315285
sgAFM_5	AFM	chr4	74365862	-	AAATCTTGAGAGAAAGGTGG	2	-1.54047921807355	2.11133549603517	6.18927322672183	0.0128526959939434	0.0301432149498069	69.2032989960482	22.780498129814	67.1679824578018	86.4197232008265	54.0221913295164	23.5548184573277	23.6406547731038	21.1460211590105
sgAFMID_5	AFMID	chr17	76200943	-	TCTGGACAAACGCAACGCTG	1	1.25477598412814	4.12503293976969	26.4760856019477	2.66820893575856e-07	2.5662117528573e-06	114.583737032889	262.92229761689	111.21375065391	143.089924632986	89.447535811771	271.859155733039	272.849840011945	244.057897105686
sgAFP_5	AFP	chr4	74316373	-	GATGGCCATCAGCTCCGACG	1	1.45203288019415	2.75883503854582	17.0515747098048	3.63781958860232e-05	0.000193416022409906	39.5814281204189	104.276305967935	38.4173111429104	49.4285115259512	30.8984616923953	107.820708857147	108.213619226184	96.7945898204732
sgAFTPH_1	AFTPH	chr2	64779213	+	ATGTAGCTGATTCAAAGGGA	3	1.24684028325821	4.63424877616868	33.2194356560793	8.2323581026956e-09	1.17800066744675e-07	164.234813991833	374.710490002293	159.404555349214	205.093216234155	128.206670392129	387.4470837189	388.858982956625	347.825403331353
sgAFTPH_3	AFTPH	chr2	64794825	+	AGAGAGGCCTTACCTGAAAG	3	-1.491618254861	2.26838288457001	11.2578451143949	0.000792872012263867	0.00278788356401439	76.5252358886914	26.0717670936904	74.2745761592129	95.5632144611532	59.737917045708	26.9579592708678	27.0561970012434	24.2011450089601
sgAFTPH_4	AFTPH	chr2	64796270	+	CACATGGCTTGAGATACCAG	3	-1.13903243643628	4.2344523735536	24.9512994158424	5.87968886220704e-07	5.18368305202808e-06	288.226560529612	125.695150679348	279.749619488964	359.931678712566	224.998383387304	129.967590627161	130.441206637828	116.676654773054
sgAGA_3	AGA	chr4	178361539	-	AGGCTCTGCCCTGGATGCAG	1	-1.93814793202164	2.2335556353141	19.3058007361705	1.11367497363767e-05	6.84591458179303e-05	80.6732737345832	20.1394895378061	78.300617364027	100.743202809527	62.9760010301962	20.8240406852836	20.8999257503812	18.6945021777536
sgAGAP1_3	AGAP1	chr2	236626254	+	GACGGGCACATATGTCCAGG	1	-2.66394633614903	3.18591992354452	51.8444164879918	6.00772735836658e-13	2.32430751667026e-11	173.242333940913	26.164991336219	168.147157952056	216.341630573042	135.23821329764	27.0543522512175	27.1529412480787	24.2876805093608
sgAGAP2_1	AGAP2	chr12	58129154	+	GGCGCAGTTCAGGAATGGAG	1	-1.34505631684322	2.95838318110955	12.6155956320443	0.000382541621517338	0.00148846176636632	122.332286389886	46.199777825522	118.734409854187	152.766161175956	95.4962881395145	47.7701309799202	47.9442105235554	42.8849919730904
sgAGAP3_3	AGAP3	chr7	150784028	-	GATCTCGGCCCGGATGGCCG	3	-1.22307798449595	3.02440691506454	11.735350235142	0.000613240430299051	0.00223897091121195	125.003745427105	51.3862281861683	121.327299446906	156.102226853287	97.5817099811217	53.1328713373438	53.3264932890676	47.6993199320937
sgAGAP3_4	AGAP3	chr7	150784050	-	GATGCACGGACTCGAAGCGC	3	1.57955027103437	2.93837502167835	18.4244096498755	1.76778887500979e-05	0.000102693312495187	42.1600108157705	121.329248465932	40.9200559507447	52.6485950482042	32.9113814483627	125.453289251773	125.910454658116	112.624001487908
sgAGAP3_5	AGAP3	chr7	150815691	-	GTGCACGGCCGGGATGGAGG	3	-1.88966902173649	3.06191168869932	22.2898668108053	2.34440480695469e-06	1.75148331148428e-05	144.728702174965	37.4431513837323	140.472131673717	180.734366173635	112.979608677543	38.7158625016972	38.856947307987	34.7566443415125
sgAGAP4_4	AGAP4	chr10	46322022	+	GCAGGGCCATGGCCTTGCTC	2	2.02541973338356	2.50345444764918	22.689227959969	1.90432439884837e-06	1.45869238610322e-05	24.3149054276805	95.4943371274338	23.599787364513	30.3639772553967	18.9809516631319	98.7402365796253	99.1000567218276	88.6427180808486
sgAGAP4_5	AGAP4	chr10	46322342	-	ATCTCCACCTCTAAAAGCAA	2	1.65612239017276	2.54492416511947	15.256224550935	9.38668942612562e-05	0.000441213985107621	30.5795870075579	92.8760108579719	29.6802203578151	38.187188806413	23.8713518584457	96.0329121134184	96.3828664713349	86.2122539891625
sgAGAP5_5	AGAP5	chr10	75456892	-	TAGCCTTTCTGCCAATCCAG	1	-2.42300786299027	3.24424516151049	45.4151617214294	1.59395683026467e-11	4.35664540462498e-10	176.12861689626	31.4593349131326	170.948553343973	219.94596414816	137.491333196647	32.5286531683562	32.6471911120976	29.2021604589439
sgAGAP6_2	AGAP6	chr10	51769419	-	GATCGCACACGGGAAAGGTG	2	1.93890342014704	2.8378859247586	23.2014546282089	1.45886936813108e-06	1.15580984457216e-05	32.3709724400209	119.617285916279	31.4189199147495	40.4242358181209	25.2697615871921	123.683136253667	124.133851030302	111.034870464867
sgAGAP6_4	AGAP6	chr10	51749098	+	AGTCAAGCACAATATTCCAG	2	-2.81878684806494	2.40225156887391	34.2117851268591	4.94287061334701e-09	7.50288153709017e-08	100.61721424923	13.5974487747563	97.6579928946894	125.64880476512	78.5448450878797	14.0596327414378	14.1108675695847	12.6218460132463
sgAGAP7_1	AGAP7	chr10	51465349	+	GGGCGGGTTGAGCTTGGGGA	2	-2.33468519562651	2.89723616118107	18.7788192156601	1.46788297926287e-05	8.71943802780699e-05	136.689605539582	25.9414229322326	132.669470389999	170.695299884987	106.70404634376	26.823184647301	26.9209312443159	24.080152905081
sgAGAP7_3	AGAP7	chr10	51465460	+	GATGGGTGTGCAGGCCAATG	2	-1.46217006156209	3.88027739530802	32.3406963318247	1.29375162828317e-08	1.76086213035115e-07	239.888984423862	83.5884088452769	232.833684684915	299.568661228438	187.264607358231	86.4296199436731	86.7445788623054	77.5910277298524
sgAGAP9_1	AGAP9	chr10	48218805	+	TAACTCTTCTGCCAATCCAG	2	-1.94554672239635	4.22512263067703	58.1364611499672	2.4455145587157e-14	1.30801016171419e-12	330.553288431447	82.3750148736469	320.831489261805	412.78846678971	258.039909242826	85.1749821145926	85.4853689967612	76.4646935095869
sgAGAP9_4	AGAP9	chr10	48236370	-	TGGTGGTGCTGGAGATACCG	2	-1.7814215998149	3.87417540078529	48.453021426794	3.38296695619139e-12	1.0895901905425e-10	252.203899266582	70.4131004653584	244.786409426729	314.947285475968	196.87800289705	72.8064763565656	73.0717910609185	65.361033978591
sgAGBL1_2	AGBL1	chr15	86838506	+	AAAGAGTGTCAACCTCAAAG	2	1.74617822655225	1.83309896377802	11.2546433656927	0.000794240806694644	0.00279180307871236	17.4543128016955	56.5560992017356	16.94096947812	21.7966036715866	13.6253652553799	58.4784688096007	58.6915706988784	52.4982580967278
sgAGBL1_3	AGBL1	chr15	86687036	-	GCAGCCGGAAGAGAGGCAGG	2	-3.71560297090012	1.39053597633819	40.3412333231813	2.13260225761304e-10	4.49999554018634e-09	51.2740652796184	3.63799134139746	49.766059815129	64.0300476007475	40.0260884229787	3.7616484550791	3.77535631044695	3.37696925866634
sgAGBL2_2	AGBL2	chr11	47727418	-	CAGATAGAAGCCATCAACAG	1	1.19513130584938	4.17302048653187	16.9475985214304	3.84258972325803e-05	0.000202886732604479	122.049850207664	268.695675132907	118.460280314004	152.413460408166	95.275809900822	277.828773188306	278.841211401332	249.417040809084
sgAGBL3_5	AGBL3	chr7	134728810	+	AGAGCAAAGAAGGAACAGGA	1	-2.43196194570541	3.3308306069196	50.837732809926	1.00326349706772e-12	3.67622702953642e-11	187.455127834819	33.2819108718855	181.941943819082	234.090288975756	146.333150709619	34.4131793797005	34.5385847415567	30.8939684943992
sgAGBL4_3	AGBL4	chr1	49128884	-	GGAAGGGGCAGAGCAGAAGG	3	-1.86836433932691	2.90089222165875	27.4682714842824	1.59692985964e-07	1.63439343039909e-06	128.52103597297	33.7360573444107	124.741144062856	160.494550337864	100.327413518189	34.8827625140292	35.009879087809	31.3155304313939
sgAGBL4_4	AGBL4	chr1	49052686	+	AGTGTAGGGCACAGCAGCCG	3	-1.32707863433863	2.8296741623937	11.305134454707	0.000772930510451779	0.00272724123086419	111.096607523356	42.4774019890874	107.829180017504	138.735265659337	86.7253768932263	43.9212297593447	44.0812834890616	39.4296927188559
sgAGBL4_5	AGBL4	chr1	49005339	-	GAACCCCGTGGTTGAAAAGG	3	-1.58788961845395	1.02576620475285	7.45875677551857	0.0063128590474417	0.016486862618677	31.2911288797839	9.92130218186406	30.3708352950364	39.0757483481637	24.4268029961515	10.2585321191133	10.2959153239115	9.20945910256739
sgAGBL5_1	AGBL5	chr2	27276825	-	GCAGAAGGCGAAGAAGGTGG	3	-1.37262474841653	2.58405514408854	9.77579509340918	0.00176824238734254	0.00554901573861343	94.0246372641938	34.8181132329311	91.2593081252266	117.416123859843	73.3984798075119	36.0015980140056	36.1327917458178	32.3199499389699
sgAGBL5_2	AGBL5	chr2	27276895	-	GGTGGTTCTCCGGAAAGCGC	3	-2.09730069491013	1.82871919711431	15.8175480702947	6.97525877433505e-05	0.000341549864359708	61.3872234752026	13.691664147535	59.5817830845177	76.6591613081513	47.9207260329388	14.157050541042	14.2086403702271	12.709301531336
sgAGBL5_3	AGBL5	chr2	27275917	+	GATGGGGAAGGGGTAGGAGG	3	-1.31835617007903	2.57147234648447	12.5767084311165	0.000390584031329094	0.00151507916086416	92.4052049794282	35.5329776332337	89.6875044558531	115.393808568199	72.1343019142326	36.7407610066135	36.8746483286209	32.9835235644666
sgAGER_1	AGER	chr6	32150713	-	ATGGTGACCCCAGCCCGGGG	3	1.59478213525818	3.99842699281205	37.6771862968351	8.3475136706476e-10	1.52937665305031e-08	88.1680238871762	256.160264522492	85.5749417687598	110.102499881237	68.8266300115315	264.867277810382	265.832482927038	237.781032830057
sgAGER_2	AGER	chr6	32150443	-	GGAGGAGGTCCAATTGGTGG	3	1.3239950443051	4.14509348392002	24.9005459224096	6.03653278416351e-07	5.30918062925521e-06	112.361434644871	270.503686499179	109.056807704949	140.314756974404	87.7127392552598	279.698239749512	280.717490501654	251.095329246371
sgAGER_4	AGER	chr6	32151431	+	GGAAGAGGGAGCCGTTGGGA	3	-2.43064010666695	2.3416373461372	27.682177258425	1.42973922090931e-07	1.48241483820164e-06	92.8119635193238	16.4435549108292	90.0822999478112	115.901760659173	72.4518299509871	17.0024794238703	17.0644383048292	15.2637470037879
sgAGFG1_3	AGFG1	chr2	228388541	-	GCTGCTTGTGCTACTGGCAG	1	1.76598009120479	4.70378222963018	62.1364761172282	3.2046024841995e-15	2.09766460312541e-13	132.117267038452	432.082950336643	128.231607503541	164.985453195876	103.134740415939	446.769662177235	448.397739331442	401.081449501251
sgAGFG2_1	AGFG2	chr7	100153316	-	AACGAGGCTTGACCAGCTGG	2	1.29407821521158	4.12354301882279	31.0753369687	2.48205139727351e-08	3.14760130450944e-07	112.274382506999	264.745284369317	108.972315830222	140.206047971103	87.6447837196713	273.744106701136	274.741659946016	245.750086460798
sgAGFG2_2	AGFG2	chr7	100161514	-	GGAGCTGGCAAAGGCCCCAG	2	-1.19013604375851	2.20046088796088	7.64478130365255	0.00569367986319504	0.0150985381091546	68.9371895219417	28.9633910921209	66.9096994460386	86.08741090608	53.8144582137064	29.9478709901705	30.0570042834622	26.8852980027302
sgAGGF1_1	AGGF1	chr5	76342387	+	GGAGACTGATAGTGAACCAG	2	-3.61501385455574	2.5926247130063	57.0797399592741	4.18494760576709e-14	2.11066803411386e-12	121.939844732989	9.45023719577429	118.353510175869	152.276087727819	95.1899362952804	9.7714554026289	9.80706364699098	8.772192537703
sgAGGF1_4	AGGF1	chr5	76326795	-	GAGGACCGCGCACCTGCGTG	2	-2.55785854731707	2.36456215332215	30.703059956618	3.00690487002478e-08	3.73136615469855e-07	95.4211246452367	15.4711059820683	92.614723853569	119.160029926085	74.488620156056	15.996976478085	16.0552711971432	14.3610702709766
sgAGK_1	AGK	chr7	141311046	+	GATGTGATCATTGTTGCAGG	3	1.12971232893165	5.14749523980366	26.8462492227151	2.20301498473875e-07	2.16925478839088e-06	248.69815751634	523.081245228895	241.383773948393	310.569383900975	194.141314699652	540.861033836405	542.831990164323	485.550711685956
sgAGK_2	AGK	chr7	141315307	-	AAACTACTGGTCTCTCCCAG	3	1.08818779320192	3.94357330613083	18.7185119837916	1.51504491487602e-05	8.96550882153631e-05	109.373579247021	223.591534454434	106.156827185803	136.583581724204	85.3803288310579	231.191520600543	232.03400760179	207.54907516097
sgAGK_5	AGK	chr7	141351337	+	GAGAAACCCCAAGCTGCACG	3	1.33510443053983	4.03974699285917	18.6485454165727	1.57167134439425e-05	9.26724609869634e-05	103.783415910523	251.799323532513	100.73107439122	129.602695333004	81.0164780073447	260.358106292853	261.306879498943	233.732984805742
sgAGL_2	AGL	chr1	100357209	-	AACATGGGATAAGGTAACGT	1	1.13955342037544	2.89537911770242	8.37319394084228	0.00380795792516545	0.010710995754032	50.9657945555875	108.045208866103	49.4668555447496	63.6450851635783	39.7854429584346	111.717718617152	112.124830112848	100.29307786831
sgAGMAT_5	AGMAT	chr1	15909861	+	GATTCTTCCCGGATGCGGCG	1	-2.46340663249308	2.59937655012464	27.1898403791104	1.84425264515086e-07	1.85590741458182e-06	111.76383578156	19.3729779340413	108.476784634518	139.568487228573	87.2462354815898	20.0314749753843	20.1044718449872	17.9829869817525
sgAGMO_1	AGMO	chr7	15599808	+	GCATCATCCAGGCGACCTGG	1	-1.25843676775744	2.12645361547294	7.77436699867293	0.00529927824975743	0.0141980488390843	66.2712731840522	26.5477151788708	64.3221895380564	82.7582668430184	51.7333631710817	27.4500850653808	27.550116155581	24.6429443156505
sgAGO1_4	AGO1	chr1	36359311	+	TGAGGGCTACTACCACCCGC	1	2.8506455833912	4.62838336906556	72.1197994056278	2.02521541305756e-17	2.16641714971482e-15	67.1848168623076	466.447904301833	65.2088652694981	83.8990822803173	52.4465030371075	482.302697817272	484.060261211129	432.980753877098
sgAGO2_4	AGO2	chr8	141568604	-	GCGTCTGCAATGTGACCCGG	2	1.32231333251832	2.91736291021093	11.4605734286756	0.000710883607424097	0.00253741372274966	47.2733931480887	113.780963326088	45.8830501978368	59.0340866676741	36.9030425787552	117.64843419022	118.077157857355	105.617297930689
sgAGO2_5	AGO2	chr8	141567304	-	GCAGGAGAGCGGGCAGACGG	2	1.73643251707644	2.68990874042036	20.9268265759423	4.77165193998824e-06	3.27271326609876e-05	32.5081037856986	104.376290990169	31.5520181333969	40.595482754431	25.3768104692678	107.924092419427	108.31737952939	96.8874010216904
sgAGO3_1	AGO3	chr1	36474594	-	GCCCGACTTGCAGACAGGGA	1	1.6417157364146	2.35768106731853	12.2886952736167	0.000455710204970061	0.0017345493638275	26.9882217716502	81.1814524944776	26.1944796393157	33.7023623009896	21.0678233746452	83.9408499635474	84.2467395341694	75.356767985716
sgAGO4_2	AGO4	chr1	36290923	+	GAGGTGACTCTTCCAGGCGA	1	1.20829866677228	1.97766235031636	6.99984429220967	0.00815168061601016	0.0205382189936512	25.4799324490373	56.7347082605545	24.7305501412677	31.8188401617573	19.8904070440868	58.663148878111	58.8769237616088	52.6640521419437
sgAGPAT1_3	AGPAT1	chr6	32138717	+	GCAGATCGAGAGAGCTCTGG	1	-2.44920387776718	1.82533744133669	23.2345151239873	1.43400421102535e-06	1.13939634176233e-05	63.9388906072846	11.1499728200075	62.0584039342783	79.8456332026164	49.912634684959	11.5289658761101	11.5709786794483	10.3499739044643
sgAGPAT2_5	AGPAT2	chr9	139569209	+	GGTGTTGTAGAAGGAGGAGA	1	-2.30226056078419	2.58386554438834	26.8154317167871	2.23842711635187e-07	2.20074325450558e-06	108.868775928026	21.1133455081155	105.666870479015	135.953193235051	84.9862640700105	21.8309984986511	21.9105530273449	19.5984849983504
sgAGPAT4_4	AGPAT4	chr6	161653218	+	GAGACTTCAGCAGTCCCGCG	2	-1.54805019802999	3.15326403794041	24.99051673353	5.76129899316575e-07	5.08805591297918e-06	146.009695619957	47.9006450183176	141.715450221965	182.334045676553	113.979590961352	49.5288114845354	49.7092998508672	44.4638237195504
sgAGPAT4_5	AGPAT4	chr6	161653113	+	GCTGCTTGTTAATGGGCCAG	2	-1.34595292327185	3.22242645473224	14.7440627811171	0.000123134662458082	0.000558608959162346	147.959159067645	55.8591474708632	143.607578611161	184.768497414886	115.501401176887	57.7578273468605	57.9683031404088	51.8513119253204
sgAGPAT5_3	AGPAT5	chr8	6566401	-	GAGGCGGCTCACCTGGACCC	1	-2.20568761642064	3.84927968751448	59.0129829459295	1.56635065347139e-14	8.82584086523404e-13	263.008340859197	54.6928623900523	255.273084973808	328.439660338423	205.312277265359	56.551899662951	56.757980925093	50.7687065821128
sgAGPAT9_3	AGPAT9	chr4	84508416	-	ACTGATCCCAATGAAAGCCA	1	1.11949897865927	3.77567252088903	15.1336603153469	0.000100161408997998	0.00046711826644816	95.7441708620291	200.043857792955	92.9282690593231	119.563443708972	74.740799817792	206.843446836208	207.597206813218	185.690919729439
sgAGR3_2	AGR3	chr7	16900140	-	GATTGTACACATATGAGCCT	2	1.33863523202372	4.2071759182229	27.6008602639593	1.49112433879737e-07	1.53715113617373e-06	116.40562123397	283.093996639221	112.982051989736	145.36505790908	90.8697538030928	292.716500719057	293.783191427548	262.782297771059
sgAGR3_3	AGR3	chr7	16918133	+	CCTCTTGAGAGTGTCTGAGG	2	-1.59664066525259	2.10390368183569	11.8925798140729	0.00056358008530279	0.00208187095244674	69.6626778133121	22.0520958187461	67.6138506286419	86.9933864626681	54.3807963486265	22.8016573937139	22.8847491088045	20.46988095372
sgAGRN_1	AGRN	chr1	981813	-	TGGGGTGGTCACAGTCACGG	2	1.20096357211223	3.87367266628577	18.9823025959827	1.31936515838436e-05	7.93713980655583e-05	98.7378480893141	218.283870970605	95.8339001839039	123.301889145647	77.0777549383916	225.703447026306	226.525934891615	202.622230993894
sgAGRN_3	AGRN	chr1	957623	+	CGGGAGAGCCTGCTGGACGG	2	-1.20435896662033	1.79778565491065	6.05867840666291	0.013838120487409	0.0320920054590107	51.9918729301388	21.6118935823242	50.462756249803	64.9264317236048	40.5864308170084	22.3464924669269	22.4279255116076	20.0612627684381
sgAGRP_3	AGRP	chr16	67517175	+	GGAGCTCTGGGAGCAGGGCC	1	-1.94620662115089	2.88840655646923	26.9603619318331	2.07670833622194e-07	2.06199173263065e-06	129.00681393778	32.0791300301351	125.212634964187	161.101180337661	100.706626511491	33.1695154260005	33.2903887413863	29.7774859230186
sgAGT_1	AGT	chr1	230845883	+	AGAGCGTGGGAGGACCACAG	2	-1.64199153291408	2.26331854416882	11.149764515214	0.000840423409110894	0.00292857401526578	78.1594838133518	23.9823257141498	75.8607597303395	97.6040312334684	61.0136604762476	24.7974967519251	24.8878615223228	22.2616188682014
sgAGT_3	AGT	chr1	230839947	-	GAGCAATGACCGCATCAGGG	2	-1.0154017342635	3.13151199919273	9.80538560886233	0.00174001547538331	0.00547294034507652	129.129887789839	61.3228918909746	125.332089129755	161.254872551508	100.802701688254	63.4072871251138	63.638350163449	56.9230383843609
sgAGTPBP1_1	AGTPBP1	chr9	88201836	-	GAGAGGATTTGAATAGGCAG	3	-1.39078655796644	2.7558401822743	8.31620747672737	0.00392928745194971	0.0109971720749539	106.888172807153	39.0948858428704	103.744518255803	133.479854883273	83.4401452823825	40.4237402268903	40.5710487250328	36.2898685766881
sgAGTPBP1_3	AGTPBP1	chr9	88247733	-	GCATCGGTTGAAGTACCTGA	3	-1.96335964524487	3.82720399388237	42.7214782675784	6.31154642975169e-11	1.51652599360041e-09	250.750313462813	61.6980407757576	243.375574579476	313.13207601872	195.743289790243	63.7951875048675	64.0276640943003	57.2712707281049
sgAGTPBP1_4	AGTPBP1	chr9	88193948	-	GAGCAGCTGTAGCTTCGTAG	3	-2.39113514799548	3.24684247299793	55.4657073684868	9.51037215595337e-14	4.41709694221523e-12	175.768904727713	32.0993408008385	170.599420557281	219.49676264348	137.210530982378	33.1904131707331	33.3113626397696	29.7962465920126
sgAGTR1_2	AGTR1	chr3	148459394	-	CAGGCCCAGCCCTATCGGGA	2	-1.26086776124982	3.15567981778853	12.1358632643855	0.000494613677443964	0.00186143865407093	138.672661670502	55.5360983805721	134.594203478548	173.171701507625	108.252080025331	57.4237976592193	57.6330562123206	51.5514412701763
sgAGTR1_3	AGTR1	chr3	148459069	-	GCTGTGTAGACAGCCCATAG	2	1.92338311046534	4.71593596771383	64.640471660492	8.98899323693009e-16	6.66702446318229e-14	122.255551097626	445.962472625046	118.659931399559	152.670335647216	95.436386246103	461.120956249681	462.80133107759	413.965130547866
sgAGTR2_4	AGTR2	chrX	115304347	-	AGGAAGGTCAGAACATGGAA	1	-2.1663165302807	2.53502371843094	21.956662358897	2.78877099404411e-06	2.03817118857739e-05	103.059563995171	21.9671027920568	100.028511457693	128.698763250711	80.45141727711	22.7137754122753	22.7965468758843	20.3909860880107
sgAGTRAP_1	AGTRAP	chr1	11808535	-	GTGTCCGTGAGGCTGACCCG	2	-1.07901052510361	3.43464840423014	9.14632149649222	0.00249218580679747	0.00745320347453978	162.315238005845	73.7676749574313	157.541435410949	202.696087372113	126.708191234474	76.2750744843188	76.5530291368308	68.4749212511443
sgAGTRAP_5	AGTRAP	chr1	11808549	+	GGACACGGGCCGCTTTGGCG	2	-1.56263632104802	3.29105743546676	21.6074392554106	3.34551700977212e-06	2.39183630575017e-05	161.410784991791	52.4279464528191	156.663582981033	201.566624178065	126.002147816275	54.2099981198581	54.4075452385197	48.6662960000794
sgAGXT_1	AGXT	chr2	241810821	-	AAGGGGCTGCAGCACGCCGG	3	-1.8400147911693	1.89946084753484	12.8651193809046	0.000334763539951478	0.0013271309802736	62.0489045296567	16.5663816151224	60.2240036448521	77.4854556380852	48.4372543060328	17.129481068209	17.1919027569482	15.37776102021
sgAGXT_2	AGXT	chr2	241808336	-	GGAGCTGGTTGGGGATGGAG	3	-4.27744066954553	1.91321597214415	53.5358586492498	2.53915592293843e-13	1.06601582697033e-11	76.7166826335973	3.68486586540217	74.4603923239044	95.8022894032801	59.8873661736075	3.81011626719245	3.82400074452974	3.42048058448431
sgAGXT_4	AGXT	chr2	241813442	-	GAGATGAGCGAGGTCCCTGG	3	-1.09294413882793	2.70279940338455	8.75530233730844	0.00308703191555708	0.00895061204513294	96.8733841643532	43.5761430800343	94.0242714231114	120.973583145058	75.6222979248905	45.0573175999783	45.2215113571302	40.4496002829943
sgAHCTF1_3	AHCTF1	chr1	247068867	+	CACAAGTAACAGCAATTCCG	3	-1.55739929594884	4.44272990369125	53.0414217107297	3.26588156910491e-13	1.33398167352398e-11	361.928389662334	118.086557570659	351.283827223444	451.96907816383	282.532263599729	122.100377699263	122.545324731887	109.613970280827
sgAHCTF1_4	AHCTF1	chr1	247065947	-	CTGTGAAGAAAGATACACCC	3	-1.52686102097824	3.18931057264156	23.9609693176745	9.8308571702401e-07	8.15224493298843e-06	149.250717819699	49.6921297175721	144.861151733537	186.381370666153	116.509631059408	51.3811896291902	51.5684282625915	46.1267712609344
sgAHCTF1_5	AHCTF1	chr1	247065829	-	AGGGAGGAAGGCGTGAATGA	3	-1.84618146657115	2.61752741692144	19.6160225445873	9.4671937450126e-06	5.94979775510158e-05	104.863874820908	27.9385552593174	101.77975626321	130.951951240164	81.8599169593495	28.8882004837272	28.9934722226463	25.9339930715789
sgAHCY_3	AHCY	chr20	32883248	-	TGGCTGCCTGCACATGACCG	1	-1.42189127642329	3.15327343814595	21.0281920976673	4.52574752841626e-06	3.1243947549868e-05	142.691362403552	51.0991364100153	138.494711463812	178.190176204865	111.389199541979	52.8360211706205	53.0285613681081	47.4328266913175
sgAHDC1_5	AHDC1	chr1	27878443	+	GTGGGTTCTCGGAGAAGGCG	1	1.22623432532035	2.41449446626273	9.03767397915833	0.0026447192501323	0.00783564297709652	34.6241574888001	78.0077281534298	33.6058372442143	43.2379691380724	27.0286660841137	80.6592491723362	80.9531802333957	72.4107550545576
sgAHI1_3	AHI1	chr6	135787178	-	GAAAAGTGAGAAGGCAAATG	2	-1.26531787886804	3.0123452052092	13.2848681724568	0.000267556842874421	0.00109571372429585	125.116890414268	49.9452026543337	121.437116762312	156.243520095287	97.670034385206	51.6428646394518	51.8310568450003	46.3616864785491
sgAHI1_5	AHI1	chr6	135732504	-	AGATGCAGCTAGTAAAACAG	2	3.85664928401858	3.27627080978515	102.328943303282	4.70270803667156e-24	1.93422130066588e-21	13.7085790405007	192.469059300476	13.3054003186513	17.1190047778557	10.7013320249952	199.011177220133	199.736395556322	178.659605124971
sgAHNAK_1	AHNAK	chr11	62302622	+	CAGGTTGTCAAAGTAGATGG	2	-1.22086321854866	2.50382797782421	6.80099709651718	0.00911069784298351	0.0225758272881662	86.005491764128	35.3877841938709	83.4760112002383	107.401972157878	67.1384919342672	36.5906323708876	36.7239726078471	32.8487476028779
sgAHNAK_5	AHNAK	chr11	62302573	-	CACCATGGGGCACCACACGG	2	-1.34311817946724	2.74805556142003	12.4553829931935	0.000416788905209594	0.00160563411301706	105.367474955895	39.8363095183903	102.268545172457	131.580837216712	82.253042478516	41.1903652575335	41.3404674205193	36.9780958771182
sgAHNAK2_1	AHNAK2	chr14	105421931	-	GGTGACGCTGAAGACAGAGG	2	-1.08293831927055	1.87456485821719	5.42238914991049	0.0198801386644538	0.0435177910148889	53.1271696407983	24.0356876728189	51.5646631047108	66.3441680007671	41.4726778169169	24.8526725097956	24.9432383466454	22.3111521620159
sgAHNAK2_5	AHNAK2	chr14	105422991	-	GGCAAGGTTCTGCTGGGAGA	2	-1.9203305557514	3.95986956180023	53.9011019200869	2.10839423989342e-13	9.01907264588000e-12	273.413144530448	69.3227786801196	265.371876225181	341.432975198742	213.43458216742	71.6790939979789	71.9403003986187	64.3489416437613
sgAHRR_2	AHRR	chr5	424041	-	GCACACGGCAGATGAAGCAG	2	-2.46615415960123	2.05529513328473	27.4912711031076	1.57805124134144e-07	1.61679306147987e-06	75.8277983667649	13.0862189186031	73.5976507536647	94.6922681555703	59.1934761910597	13.5310259312165	13.5803344587567	12.1472963658361
sgAHRR_4	AHRR	chr5	376797	+	GGTCTGCCGTGCTGGAGGGA	2	1.51314345915692	4.0690113105163	36.430708610303	1.58191108454538e-09	2.72618255087696e-08	96.7331111286418	265.55128691991	93.8881239136913	120.79841292782	75.5127965444143	274.577505674555	275.578095915776	246.498259169399
sgAHSA2_3	AHSA2	chr2	61411872	+	AACGAAAGCTATGGCAACCC	1	-1.55673997818761	2.60533014438445	16.8491563352287	4.04713161412011e-05	0.000212287413105654	99.2475185512058	32.3377844342566	96.3285808875733	123.938355627437	77.4756191386069	33.4369616204406	33.5588095387953	30.0175821435339
sgAHSG_2	AHSG	chr3	186333481	-	AATCTCAAACAGCTCTCCGG	2	-1.02486057959682	3.31384118667816	7.26732392058391	0.00702203504730016	0.0180636737547409	147.149075779953	69.4310094338808	142.821320429161	183.756881285199	114.869025625499	71.7910035682534	72.0526177795171	64.4494069538721
sgAHSG_4	AHSG	chr3	186334965	+	TCTCCGAGCAGACTCAGCCG	2	-1.41193835905102	3.19955252988523	12.7697534819519	0.000352269258552321	0.00138744804808658	147.093601087314	53.0434733947483	142.767477285321	183.687605576496	114.825720400124	54.8464471250606	55.0463135329957	49.2376595261887
sgAHSP_1	AHSP	chr16	31539479	+	AATAAGGATCTCATTTCCGC	3	1.03802606141751	3.3405172978598	10.5202194739433	0.00118075460549802	0.00391901691505929	73.1818260146175	144.533917861678	71.0294982651105	91.3880297509434	57.1279500277985	149.446696764832	149.991296753087	134.163760067115
sgAHSP_4	AHSP	chr16	31539877	+	GGAGCCCCAAGAGCGAGACA	3	-1.20423304636	2.75132725215429	10.7329158698168	0.0010524647161098	0.00354942641016194	102.614712062674	42.7262305082976	99.5967429259643	128.143240877797	80.1041523842607	44.1785160822162	44.339507391227	39.6606680514497
sgAHSP_5	AHSP	chr16	31539856	+	TTACAGGCAGCAGGTGACAG	3	-1.64688320398851	2.47968100929082	16.7033840928271	4.37029713157157e-05	0.000227029906702373	91.8044225395524	28.087359715026	89.1043914400295	114.643563234361	71.6653129442669	29.0420628760192	29.1478953062004	26.0721209628584
sgAICDA_2	AICDA	chr12	8758051	+	GGAGGAAGAGCAATTCCACG	2	-1.37831182766867	2.58828894987395	7.43473791560642	0.00639766805033404	0.0166733478840927	94.7038250090256	34.9318927990939	91.9185204921546	118.264280201539	73.9286743333836	36.1192450035422	36.2508674537572	32.4255659399823
sgAICDA_3	AICDA	chr12	8757868	-	GGACCGCAAGGCTGAGCCCG	2	1.32925762866907	3.18112788152261	14.1046449960067	0.000172916249027321	0.000752119066047243	56.8315732667177	137.413042551534	55.1601176765598	70.9701546317567	44.3644474918366	142.083779403152	142.601548121158	127.55380013029
sgAIDA_5	AIDA	chr1	222876537	-	AGCAAGACATCTACAAAAGG	1	-1.35697063721909	4.41177919311992	38.2262107148569	6.3000467903996e-10	1.18880151813053e-08	341.346109150459	127.982840351569	331.306885713153	426.266329733013	266.465112005211	132.333039995687	132.815275960667	118.800205098353
sgAIF1_1	AIF1	chr6	31584236	-	GCATCATCCTGAGAAAGTCA	2	-1.06052805009316	4.21642773046091	21.5965857825933	3.36450219550258e-06	2.40339887956432e-05	279.731414860937	128.817314539476	271.504321887146	349.323107331027	218.366815364637	133.195878371365	133.681258613063	119.574806633998
sgAIF1_3	AIF1	chr6	31584217	-	AGGGTAGCTGAACGTCTCCC	2	1.08659385388907	4.06069486932162	18.4045651479785	1.78629507750254e-05	0.000103635297047562	118.732929394535	242.445673614466	115.240912419377	148.271354718002	92.6865210462267	250.686521216991	251.600050117033	225.050449509372
sgAIF1L_2	AIF1L	chr9	133987029	+	GAAAAGCTCACAGCCTTCAA	1	1.08528479572837	3.89798587923249	14.1252171239104	0.00017103548729454	0.00074502194224868	106.008038444857	216.280348404583	102.8902692494	132.380760344825	82.7530857403465	223.63182374358	224.446762388734	200.762459081435
sgAIFM1_4	AIFM1	chrX	129281840	-	GCTTTCAGCTTCAGAAGGAG	2	-2.17823248830032	2.63569382365199	21.5176450335567	3.50587922097883e-06	2.49258355077782e-05	111.589772537634	23.597615087623	108.307840710107	139.351120461702	87.1103564410925	24.3997096221265	24.488624813036	21.9045108277067
sgAIFM1_5	AIFM1	chrX	129270096	-	GTTGAGTTGGCCAAGACTGG	2	-1.54547008940352	2.96523494763313	20.08677604888	7.40066190059289e-06	4.80952352142206e-05	127.679478166252	41.9519086967902	123.924337049045	159.44362944581	99.6704680039022	43.3778746917747	43.535948376634	38.941903021962
sgAIFM2_3	AIFM2	chr10	71876510	-	TGAGCGGGTGAGCAATCTGG	1	1.48021697736067	3.60587717011176	25.8769410818829	3.63890187227278e-07	3.38140461159981e-06	71.1029346127193	190.842495251958	69.0117484867026	88.7919509205559	55.5051044308995	197.329325460188	198.048414945967	177.149745349717
sgAIFM3_3	AIFM3	chr22	21331176	+	GAAGTTCTACATGCAGACGG	2	-2.79939753950959	1.89901444179559	17.4248829332239	2.98887560675249e-05	0.000162841531162538	69.7391627259827	9.52225670432247	67.6880860675165	87.0888993222849	54.4405027881468	9.84592288966853	9.88180250163822	8.83904472166065
sgAIFM3_5	AIFM3	chr22	21327645	+	GGAGCTGTCGGCCAGTGGGA	2	-1.12990381159614	2.21445001363818	7.35264163723422	0.00669642911509053	0.0173468247734086	68.9074163263371	30.1910184706395	66.880801900559	86.0502307230501	53.7912163554023	31.217226026635	31.3309849874919	28.0248443977916
sgAIG1_5	AIG1	chr6	143605298	+	CAGTATCCCAGCAGGAGCAG	1	1.19496166752677	5.7184278330661	35.6062624150136	2.41509887479902e-09	3.97246577753244e-08	358.510165389763	788.872131157895	347.966135273671	447.700466699355	279.863894196262	815.686282608127	818.658731980008	732.271378885549
sgAIM2_5	AIM2	chr1	159043037	-	AAAACGTCTTCAGGAGGAGA	1	1.2350472677044	4.56202287104051	32.2476659204887	1.35720025515581e-08	1.84232868381219e-07	157.175885382841	355.690752550237	152.553234677251	196.278164562727	122.696256908545	367.780856043093	369.121089412029	330.170312195587
sgAIMP2_5	AIMP2	chr7	6057495	-	GCACAAGCAGGGAGAGGGGA	1	-2.05833025859852	3.36297540748987	46.6257087339291	8.59255331055408e-12	2.5128481094093e-10	183.210447269334	42.1767886062667	177.822102223412	228.789615093633	143.019624490957	43.6103983798974	43.7693194063211	39.1506480325815
sgAIP_3	AIP	chr11	67254494	+	GACGCTGCACAGTGACGACG	1	1.20446351095416	1.98766319413768	5.9708634967035	0.0145441571288866	0.0334579995589535	25.7663985406992	57.2222235304091	25.0085910684871	32.1765734014582	20.1140311521523	59.1672350315903	59.3828468597594	53.1165886998776
sgAIRE_1	AIRE	chr21	45705928	+	GCACCGCACGGAGATCGCGG	1	1.18335771601862	3.30317439430595	11.9543972161113	0.000545185624382484	0.00202217698341676	66.5594901010728	145.411003764675	64.6019297976586	83.1181864791059	51.9583540264538	150.353595248738	150.90150007353	134.977915971756
sgAJAP1_3	AJAP1	chr1	4832379	+	GCGGAAGACCAACCAGCAGG	1	-1.6841336134099	3.24739515320288	22.2280783104824	2.42107200882146e-06	1.80228330830899e-05	159.833653251151	47.7119134696879	155.132835767739	199.597132976712	124.770991009003	49.3336648578106	49.5134420886478	44.2886334626054
sgAK1_3	AK1	chr9	130634105	-	AAGGAGAAGAGTTTGAGCGA	2	-2.56409807716681	1.76795789059156	25.5455370992189	4.3206426667257e-07	3.93130946913373e-06	61.7454661219667	9.93158829962227	59.9294895690722	77.1065277028351	48.2003810939929	10.2691678670695	10.306589829688	9.21900720210935
sgAK1_5	AK1	chr9	130635308	-	AACCAAGATCATCTTTGTGG	2	-1.40239670393331	2.89184310489551	15.5031422940842	8.2368214419362e-05	0.000393709929503225	118.22039907367	42.9003976272672	114.74345596715	147.631316900386	92.2864243534729	44.3586032271586	44.5202507932774	39.8223388613655
sgAK3_1	AK3	chr9	4719162	+	GTTATAGACTCGGCCACTGG	1	1.27158157357861	4.2741557040168	30.4328578502462	3.45624017008495e-08	4.22153089092812e-07	126.064176532749	292.639595422753	122.356542545644	157.426472430489	98.4095146221132	302.586559096679	303.689217369478	271.643009802101
sgAK4_4	AK4	chr1	65690455	+	TGAACCGTTAGTCCAGCAGG	1	-2.01973124314738	3.22523918404381	39.853452036627	2.73749943504572e-10	5.62514811775773e-09	165.386719992202	39.0998412549607	160.522583003217	206.531693866717	129.105883106673	40.428864075873	40.5761912458776	36.2944684431316
sgAK5_4	AK5	chr1	78001680	-	GTAGTAGGCGATCACGGGGA	2	-1.24029790160433	3.83960309382102	19.357325241089	1.08402610052889e-05	6.68985793709208e-05	223.170929137184	90.7047694158377	216.607318882784	278.691481508823	174.213987019945	93.7878691075517	94.1296422850132	84.1967968549481
sgAK5_5	AK5	chr1	77763551	+	GATGCAAATACCTGATGAAG	2	-1.28474903706315	2.31047521695494	5.22023276955989	0.0223255625028599	0.0478854956575048	75.697738495781	29.7841102788604	73.4714160327852	94.5298519382364	59.0919475163214	30.7964868254315	30.9087125669601	27.6471314441897
sgAK6_2	AK6	chr5	68651587	-	GATAACCAAATGAGAGAAGG	1	-2.29445480855707	3.41309088364827	49.7002561762269	1.79122528722514e-12	6.18906156856906e-11	195.533311687338	38.2044521736782	189.782542738042	244.178166614942	152.639225709031	39.5030402796549	39.6469936472305	35.4633225941491
sgAK8_3	AK8	chr9	135702376	-	GAACCGTCTCATGGTGCCAG	3	-2.66436504054735	1.88551140663369	30.3151665554787	3.67243104936848e-08	4.4551686009476e-07	68.512493312752	10.2823600987042	66.4974938439563	85.5570586053217	53.4829274889778	10.6318625719983	10.6706062334989	9.54461149061536
sgAK8_4	AK8	chr9	135702355	-	GGACATCTCAGAGCTGGAGA	3	-2.01298091558367	1.89828977497489	10.7501597555776	0.00104270317690011	0.00352129274041155	63.6266471216146	15.0568545577363	61.7553437439073	79.45570965859	49.6688879623465	15.5686444442451	15.6253782748685	13.9765409540953
sgAK8_5	AK8	chr9	135702340	-	GGAGACGGCTCAGAAACTGC	3	-1.10618973844047	2.91107213889158	11.2989721118113	0.00077550012374135	0.00273517865902318	112.736082681417	50.2574543430906	109.420437085508	140.782610098254	88.0052008604887	51.9657299165739	52.1550986782453	46.6515344344525
sgAKAP1_2	AKAP1	chr17	55183216	+	CTGGAGCTAGCCCTGACAGG	2	-1.27875078342815	3.23129538455415	13.6597863910551	0.000219096422974385	0.000922856691140682	146.61812469653	57.9970928611336	142.30598498165	183.093839980402	114.454549127537	59.9684425516963	60.1869740670547	53.8358619646498
sgAKAP1_3	AKAP1	chr17	55183405	+	GAGAGGGCAAGAGAGACAGG	2	-1.72306025597787	2.26423358173232	10.7096341893415	0.00106579099363152	0.00358807592984246	79.1228713689946	22.9452502864612	76.7958133965119	98.807090727764	61.765709982708	23.7251706207511	23.8116277183057	21.2989525203268
sgAKAP10_4	AKAP10	chr17	19839633	+	GTTGTGAAACAGTTGGGGAG	1	1.3271266502994	4.91647796855824	39.8294079078993	2.77140709420927e-10	5.68419290231781e-09	192.099904460069	463.345699076995	186.450114374694	239.890594974271	149.959004031242	479.09504711218	480.840921478617	430.101128640186
sgAKAP11_1	AKAP11	chr13	42875642	-	GCAGCACTGCCTGATCACAG	1	2.60303497761495	4.16850705087334	104.292493891465	1.74549027750516e-24	7.62789168828151e-22	56.4690250914837	330.308368654809	54.8082322920838	70.5174115775205	44.0814314048466	341.535712444212	342.780305660471	306.609087859742
sgAKAP12_1	AKAP12	chr6	151674302	+	GGAAACGGAGAAAGAAGGAG	2	-2.39995136313056	2.38426629604828	18.6734817115267	1.55124973769756e-05	9.1580650196141e-05	95.1896104950839	17.232767834078	92.3900186935291	118.870919593723	74.3078931979993	17.8185180822601	17.8834506966864	15.9963347232875
sgAKAP12_2	AKAP12	chr6	151670126	+	TGTGAAGAAAGATGAAGGGG	2	-3.37229108789386	1.83228074125578	43.0426308217227	5.35599772784061e-11	1.30033413270645e-09	69.469560453329	6.33594414410216	67.4264129828096	86.7522252891816	54.2300430879957	6.55130599952834	6.57517966985786	5.88134676292028
sgAKAP14_2	AKAP14	chrX	119037204	+	TTCAACAAGCCAGAAAGCAA	3	-1.52764906425304	2.33632922582023	12.0001970424289	0.000531949259464986	0.00198091475710422	81.3560539893594	27.0352913698628	78.9633165827154	101.595845407217	63.5089999781457	27.9542342107369	28.0561024751576	25.0955374236937
sgAKAP14_3	AKAP14	chrX	119037264	+	TACACAAGACAAGAACTACG	3	-1.46253554849799	2.50629210813973	13.4877803508096	0.000240122073092116	0.000998297784201835	90.7111254288678	31.5515528346337	88.0432489480246	113.278275234333	70.8118521042456	32.6240056223321	32.7428910407681	29.2877618408009
sgAKAP14_4	AKAP14	chrX	119037294	+	GACTCAAGTAGCTCTAGCTC	3	1.33843863677328	2.13034128494813	8.49473296666792	0.00356176047336712	0.0101083237994201	26.7577471808862	65.2089936714478	25.9707834645093	33.4145501500143	20.8879079281352	67.4254794150334	67.6711851823232	60.5303164169869
sgAKAP2_3	AKAP2	chr9	112898592	-	GTGAATAGAAAGCGGAGGGA	2	-1.06225653146381	2.50300551591608	5.77352133417962	0.016269402701693	0.0367702556491233	83.358163113758	38.2961030205177	80.9065423031235	104.096040034619	65.071907003532	39.5978063838228	39.7421050893706	35.5483975883598
sgAKAP2_4	AKAP2	chr9	112899156	+	GGAGATGCTGGAGCTGGAAA	2	-1.02343404663639	3.69600528266189	13.2145537400142	0.000277783631661501	0.00113073154072405	192.508707141187	90.9426890031556	186.846893888278	240.401099748733	150.278127786551	94.0338756985744	94.3765453507623	84.41764596013
sgAKAP3_4	AKAP3	chr12	4736747	-	GTATTCTGAACCCAAATCAG	1	1.4743093568155	4.50026983887825	28.1439617242441	1.12618476801583e-07	1.20353270893986e-06	133.437063785919	356.495199565717	129.512588122497	166.633589502267	104.165013732993	368.612646607997	369.955911112058	330.917040977097
sgAKAP4_1	AKAP4	chrX	49958238	-	GGTGTTGCTAAGGCACACCA	3	1.1145663840253	2.12802414655981	6.24788808495246	0.0124341470368434	0.029307944931039	29.7711266777841	62.0901276001186	28.8955374014263	37.1775993947595	23.2402432371665	64.2006015530901	64.4345555153299	57.6352257319358
sgAKAP4_2	AKAP4	chrX	49957928	-	GAAATGAAAGAGAGGGACAA	3	-1.38451775146975	1.9616935512535	6.584434475623	0.0102874292909737	0.0250225182333468	60.1676263351795	22.0690670693555	58.3980551337543	75.1361523073328	46.9686715644514	22.8192055054724	22.9023611677875	20.4856345348065
sgAKAP4_3	AKAP4	chrX	49957415	-	AAATGTGAGGATCCATGCGA	3	-1.96527447131636	2.35204245657357	16.2650916566494	5.50692024657675e-05	0.00027812315774178	87.7990925255399	21.5149218378913	85.2168609317764	109.641785628951	68.5386310158924	22.2462246052414	22.3272922629481	19.9712486454843
sgAKAP6_1	AKAP6	chr14	32902755	-	GGGTGAAGCATCAGTAGCCA	1	-1.04239005644237	4.45233678873145	17.2862150529335	3.21510814143746e-05	0.000173666417924278	328.61656252759	153.256774725007	318.951723796531	410.36992144642	256.52804233982	158.466047820025	159.043515302745	142.26076105225
sgAKAP7_2	AKAP7	chr6	131602710	+	AAGGCTCAGTAAGAGGCTGG	1	1.32823997547778	2.17273146561606	10.4904415354706	0.00119993692780225	0.00397034841591975	27.6631154141728	66.9344904569077	26.8495241964318	34.5451562518984	21.5946657941881	69.2096266842723	69.4618340779139	62.1320106085369
sgAKAP8_3	AKAP8	chr19	15483771	+	GACTGGGAGAAGAGGGACGG	3	1.10666122535579	2.7214734916243	7.42670443287968	0.00642629257163072	0.0167383060910235	45.7434840312445	94.7988426457757	44.3981367585499	57.1235661532164	35.7087491819672	98.0211018987164	98.3783014360658	87.9971246025448
sgAKAP8_4	AKAP8	chr19	15479066	-	AAAGGAGAAGAGACAGGACG	3	1.19357584208966	4.04210421658474	15.3368774755108	8.9943488463656e-05	0.000424797269155982	111.339941959589	244.868453879282	108.065357820895	139.039136933244	86.9153311246279	253.191652973749	254.114310845892	227.299397818206
sgAKAP8_5	AKAP8	chr19	15472935	-	CAAGCTGCCCGACAAGACCG	3	-1.51257174390804	3.24196271957802	25.4654111018392	4.50385509848901e-07	4.07631215803819e-06	154.453991473952	51.940199240398	149.911393537067	192.879116806325	120.571464078466	53.7056721399705	53.9013814400073	48.2135441412161
sgAKAP8L_1	AKAP8L	chr19	15511631	-	AGAGGGCCTTGAAGGCACCG	3	-3.53591491861169	3.37486399779646	108.938649602214	1.67387441805074e-25	9.13068816422243e-23	210.95455370823	17.3651170475163	204.750235442922	263.435911349546	164.677514332221	17.9553659105096	18.0207972132795	16.1191880187596
sgAKAP8L_2	AKAP8L	chr19	15491376	+	ACTGCGGGCCACCATGAGGG	3	1.23652082141887	2.30626976907531	8.66485491626477	0.00324405830445283	0.00933551301569127	31.8813160689203	72.353760421211	30.9436646737196	39.8127625405761	24.8875209924652	74.8131002981065	75.0857273579591	67.1624536075673
sgAKAP8L_3	AKAP8L	chr19	15514338	+	GCGGCACCATATCTAAGCGC	3	-1.98590670181626	3.56163915127837	33.7909618107704	6.13632881848929e-09	9.05706118626879e-08	209.054734277112	50.6244727772584	202.906291005683	261.063454085939	163.194457739713	52.3452234877	52.5359751651458	46.9922196789293
sgAKAP9_2	AKAP9	chr7	91652273	-	GAAGCCTCTTCTGTAAACAG	2	-1.04314295366009	3.43408668609043	10.1989302780615	0.00140522144174164	0.00454823872190696	160.956936510935	74.9941854641604	156.22308249561	200.999867091919	125.647859945277	77.5432746859728	77.8258507977065	69.6134309088018
sgAKAP9_4	AKAP9	chr7	91714186	+	GACATAGCATCAGAAGGCCG	2	1.07747166174682	3.6154723405017	12.1173671705911	0.000499543838241798	0.00187723727125086	87.2009438347646	176.973249159255	84.6363042046838	108.89482926936	68.0716980302496	182.988656876385	183.655487408896	164.275603192484
sgAKIP1_4	AKIP1	chr11	8933062	+	AAGGCTGGCTCTAGAAGTGC	1	1.22722733380652	2.34553093732523	8.99674672343734	0.00270460641858577	0.00798906957034671	32.9434172841697	74.2775123274761	31.9745287629931	41.1390937179143	25.7166293716018	76.8022414771446	77.0821171834122	68.9481783218715
sgAKIRIN1_5	AKIRIN1	chr1	39457262	-	GCAGGTTACCCGGAGTTGGA	1	-1.35004249635553	3.44618350066959	22.4010199341531	2.21256483504646e-06	1.66528035187326e-05	173.04511771824	65.1566368170906	167.9557419939	216.095350820179	135.084260340642	67.3713429254644	67.6168514135087	60.4817161122987
sgAKIRIN2_1	AKIRIN2	chr6	88411338	+	GGGGACGCCGGGCTCAACAG	5	-1.99217068633297	3.37390931454912	15.9249847708011	6.59029962874214e-05	0.000325144810396235	182.881262980358	44.0825499065842	177.502599470392	228.378536206527	142.762653264155	45.5809374434498	45.74703932816	40.9196729481428
sgAKIRIN2_2	AKIRIN2	chr6	88411217	+	GAGATACTTCTGCGGCGAGG	5	-1.77109613068025	1.96304563170722	7.11228088000228	0.00765576380107328	0.0194705297676063	64.2515153589937	18.0033219159942	62.3618341773925	80.2360328641986	50.15667903539	18.6152636761299	18.683099718002	16.7116023538507
sgAKIRIN2_3	AKIRIN2	chr6	88411178	+	GCGGGAGGAGACGTCGCCGA	5	-1.1100896292993	3.04053704377196	10.4085145922223	0.00125435600797989	0.00412573912255205	123.583265233392	54.9498482370039	119.948596550988	154.328359032912	96.4728401162772	56.8176205851431	57.0246701631745	51.0072539626942
sgAKIRIN2_4	AKIRIN2	chr6	88411156	+	GCCGGGTCCCACCTGTGGTG	5	-1.19530701373047	2.76406402950407	8.09117621202252	0.00444812849463768	0.0122316377156978	103.414027768821	43.327158572458	100.372550208386	129.141410662726	80.7281224353507	44.7998699866195	44.9631255767176	40.218480154037
sgAKIRIN2_5	AKIRIN2	chr6	88411382	+	CAGAGTGGCTCCGCACGCCA	5	-1.31561323316292	4.19026049827079	22.4600098079137	2.1456440952066e-06	1.61998551383749e-05	289.732958892526	111.782009178548	281.211713641737	361.812839458395	226.174323577446	115.581534608767	116.002726269426	103.761766657452
sgAKNA_2	AKNA	chr9	117139494	+	GCCGGGCTGAGTTCAACGGA	1	-1.46571124136092	3.83429819193285	27.336630111137	1.70942288812424e-07	1.73498076793745e-06	232.499802175811	80.8127118732462	225.66182336017	290.341195286483	181.49638788078	83.5595756673729	83.8640758330652	75.0144841193004
sgAKNAD1_3	AKNAD1	chr1	109385874	-	GCAGGTCCTGGAGAAACTGC	1	-2.12364939083397	2.27035488340101	15.2230172298073	9.55319198195856e-05	0.000447917980314788	84.6758297280137	18.5776133438867	82.1854554375481	105.741516272413	66.1005174740806	19.2090755519073	19.2790755087241	17.2446889710288
sgAKR1A1_1	AKR1A1	chr1	46032582	+	GAACACCAAGCACCACCCCG	2	-1.04315016823448	3.56923582973082	9.20506563791399	0.00241346342885167	0.00724566582236888	176.829444808028	82.3947560497193	171.62876942567	220.821144306115	138.038420692299	85.195394302942	85.5058555693411	76.4830182768748
sgAKR1A1_5	AKR1A1	chr1	46032321	+	GATTGGGGAGGCCCTGAAGG	2	-2.03064944698336	1.80024282047527	14.8545891854689	0.000116125182113879	0.000530596811734379	59.5665266074794	13.9169395885285	57.8146341617591	74.3855107506795	46.4994349099995	14.3899832049925	14.4424218660942	12.9184136944989
sgAKR1B10_1	AKR1B10	chr7	134217783	+	GATAAAGGTAATGCCATCGG	1	1.1603649415375	4.86891450583928	22.7675871571485	1.82823311188441e-06	1.41009720551911e-05	201.686623236621	433.343810028539	195.754881169815	251.862301454927	157.44268708512	448.073379109742	449.706207149993	402.251843825881
sgAKR1C1_4	AKR1C1	chr10	5011017	+	GTGGAGAAGTGTAAAGATGC	1	-2.30585482306863	2.07223815549573	23.850450612102	1.04117502979545e-06	8.58305413361815e-06	75.7774047283808	14.629274340291	73.5487392267856	94.6293375678177	59.154137390539	15.1265305650632	15.1816532847111	13.5796391710987
sgAKR1C2_2	AKR1C2	chr10	5043827	-	GTCAAATTGGCAATAGAAGC	1	-1.60029273326703	2.2239431734802	12.4947598662511	0.000408095084021868	0.00157593097340834	75.9367356092304	23.9845316057826	73.7033840770333	94.8283068484751	59.2785159021826	24.7997776228987	24.8901507050379	22.2636664894113
sgAKR1C3_1	AKR1C3	chr10	5144381	+	GATCTCAACGAGACAAACGA	1	-2.04113385399989	2.13848054926474	17.6741191937988	2.62169569960691e-05	0.00014540127007778	76.6024132892313	17.7931619965313	74.3494837194132	95.6595920860464	59.7981640622342	18.3979603177157	18.4650044825574	16.5165211893207
sgAKR1C4_2	AKR1C4	chr10	5255082	+	CCAAGAGCTACAATGAGCAG	1	-1.30974767188854	3.34721921556045	13.5530997962737	0.00023190809847863	0.000969125106128056	160.2607972988	62.0503671029017	155.547417215671	200.130542090153	125.104432590577	64.1594895770314	64.393293722767	57.5983180089067
sgAKR1D1_2	AKR1D1	chr7	137792250	+	TGCGTTTCAACATCCAGCGA	3	1.18645050423588	4.15433889262652	15.3664707819243	8.85456514611195e-05	0.000419106556210528	120.801190563692	264.354864133812	117.248344607487	150.854158722125	94.3010683614635	273.340415889944	274.33649804168	245.387678469812
sgAKR1D1_3	AKR1D1	chr7	137773430	+	AAATGAACACGAAGTTGGGG	3	-2.27663691693788	1.06442060101844	13.6854368427961	0.000216123984215788	0.000911684527943228	35.2900527030743	6.90208603459165	34.252148023035	44.0695260281798	27.548484058008	7.13669133112105	7.16269820915345	6.40686856350045
sgAKR1D1_4	AKR1D1	chr7	137761323	-	GTAGGTACCAAGTCCGATGA	3	-1.41806423050182	3.97174098512077	28.5202620834973	9.27230487532013e-08	1.01402073777264e-06	253.753935723521	91.1732734467742	246.290858247219	316.882940618182	198.088008305163	94.2722978207585	94.6158363090448	84.6316862105193
sgAKR1E2_3	AKR1E2	chr10	4868532	-	CAGGAGCTGAGGCCCACGGC	3	-1.22253933415379	2.19336529479182	6.40277323222673	0.0113942242549542	0.0272543607563768	69.304420139667	28.4695874838206	67.2661295591573	86.5460013027099	54.1011295571339	29.4372827545311	29.5445554088582	26.4269242880725
sgAKR1E2_4	AKR1E2	chr10	4868543	-	GCGTCACCTTCCAGGAGCTG	3	-1.56927330697449	2.31706051428753	11.615935569038	0.00065389137735341	0.00236326993592326	80.7809680113963	26.077384840522	78.4051442782165	100.87768931129	63.060070444682	26.9637679676752	27.0620268655725	24.2063596883182
sgAKR1E2_5	AKR1E2	chr10	4877980	+	GGACTTCCTGGACACGTGGG	3	-1.03346383286469	2.66372782694873	6.72279159213358	0.00951885194319901	0.023414463972984	92.951297660261	43.5741468108733	90.2175361759971	116.075758403022	72.560598401764	45.0552534766474	45.2194397119098	40.4477472440626
sgAKR7A2_2	AKR7A2	chr1	19638562	+	GCGAAGCGCGCAGTGGACGG	1	-1.51654726069216	3.41538669936002	24.7782324367406	6.43197459084879e-07	5.6107798764427e-06	174.747762060107	58.6131093668576	169.608310396642	218.221579697533	136.413396086146	60.6053977612075	60.8262504105029	54.4076799288624
sgAKR7A3_1	AKR7A3	chr1	19611226	-	CAAGAATGGGAAACAGCCCG	2	-1.53615936940516	2.33997010664564	12.2352876184218	0.000468941145805863	0.00177826044323687	81.5265906830074	26.9320968584907	79.1288376751132	101.808808287231	63.6421260866782	27.8475320672056	27.9490114974308	24.9997470108357
sgAKR7A3_4	AKR7A3	chr1	19612723	-	TATGCCAGACCACAGCACCC	2	-1.54508929615475	4.32435402119922	46.3715257006065	9.78268600938389e-12	2.82332356112474e-10	332.470706506286	109.399338800163	322.69251475457	415.182900894612	259.536703869677	113.117876093193	113.530089914745	101.55005039255
sgAKT1S1_1	AKT1S1	chr19	50376513	-	GGAGCTGTGGGAGGCCGTGG	3	-2.69329242095028	2.40423970902839	29.2604870623524	6.3272852595804e-08	7.24505718579882e-07	99.5857874987379	14.6920258066159	96.656901113104	124.360779258063	77.7396821250471	15.1914149845694	15.2467741500864	13.637888285192
sgAKT1S1_3	AKT1S1	chr19	50376327	+	GAGCAGCAGTGGCAGCCCTG	3	-3.51744762989227	3.12109535085665	87.6493559064408	7.8149993160458e-21	1.72722713331905e-18	175.98532036397	14.6560998479236	170.809471261085	219.767018247664	137.379471583162	15.1542678848843	15.2094916823371	13.6045399765494
sgAKT1S1_4	AKT1S1	chr19	50376281	+	GGTGTGGGACTGGGTGGCTG	3	-1.07115608377601	2.88088212914814	8.91803240949342	0.00282368563126083	0.00829399018358466	109.487675476666	50.0102198043575	106.267567766995	136.726062859166	85.4693958038357	51.7100917543594	51.8985289428133	46.4220387159
sgAKT2_3	AKT2	chr19	40745941	+	GGGCAACTCACAGTGAGGAA	2	-1.67261270831027	2.63641471046358	19.1855133584404	1.18610109205462e-05	7.22930448476082e-05	103.250275880005	31.0393560955097	100.213614375052	128.936920513985	80.6002927509786	32.0943990643126	32.2113545389524	28.8123146832641
sgAKT2_5	AKT2	chr19	40741229	-	GGGGCCCAGCGATGCCAAGG	2	-1.03938544322061	2.71733215992295	8.14552407220918	0.00431675778259481	0.0119185408095888	96.6376232876858	45.1184157368727	93.7954444356995	120.679169583873	75.4382558434853	46.6520128624136	46.8220178622359	41.8812164859686
sgAKT3_1	AKT3	chr1	243716207	-	ATGGCCGAGCAGTAGACTGG	4	-1.06968747685651	2.03488019720921	6.25176839501957	0.0124069382241033	0.0292581585046897	59.5902761258074	27.2169034924752	57.8376851904467	74.4151686836081	46.5179745033673	28.142019418655	28.244571992761	25.2641190660095
sgAKT3_2	AKT3	chr1	244006431	-	AAGAAGGTTGGGTTCAGAAG	4	1.05743213197838	4.72625179688135	25.0171801721761	5.68217474827607e-07	5.02279170686309e-06	191.793633466986	383.708518568321	186.152851021802	239.508129761909	149.719919617247	396.750959698208	398.196763270112	356.177832736643
sgAKT3_3	AKT3	chr1	243809317	-	AGAATGGACAGAAGCTATCC	4	1.1029995765884	4.37742344307006	23.8197808474951	1.05789697871513e-06	8.70783714939174e-06	147.208321243949	303.99529986068	142.878823443383	183.830865859255	114.91527442921	314.328249509514	315.473695776958	282.183954295567
sgAKT3_5	AKT3	chr1	243809284	-	CAGACTGCAGAGGCAAGAAG	4	-1.30882927199333	4.27166614314797	25.3272241558925	4.83831572093752e-07	4.34730580659425e-06	306.441095869705	118.790694575634	297.428452838662	382.677633387537	239.217201382917	122.828448667104	123.276048869381	110.267586190418
sgAKTIP_1	AKTIP	chr16	53529058	-	GGAGTAATATTCATACGGCA	1	-1.18501978299993	2.04390780721432	6.35960777795525	0.0116747348738085	0.0278206371095933	61.7460741951547	26.0279703518801	59.9300797584102	77.1072870527122	48.2008557743416	26.9126738562783	27.0107465616865	24.1604906376755
sgALAD_3	ALAD	chr9	116153178	+	GGACTCCTCGGAGTCAGCTG	2	-1.55166362483256	2.96723806045019	19.840688263851	8.41717582056953e-06	5.383254979939e-05	128.233871082044	41.953804899088	124.462424888539	160.135944451341	100.103243906252	43.3798353469205	43.5379161766201	38.9436631737235
sgALAD_5	ALAD	chr9	116152910	-	GGGCTGAGGAGAGCCGCCAG	2	1.19846977175117	2.37263586421365	7.85125136197831	0.00507855431830768	0.0136915716738757	34.0308487482097	75.2086035700228	33.0299781210485	42.4970568133957	26.5655113101848	77.764980968635	78.0483650021331	69.8124647393003
sgALB_2	ALB	chr4	74280853	-	GCATTCATGAGGATCTGCAG	3	-1.10929632643723	4.83060426424938	27.4585020262518	1.60501719206156e-07	1.64179661248877e-06	434.361558616495	193.406589553647	421.586686946271	542.422199653525	339.075789249689	199.980574587384	200.709325512826	179.529868560731
sgALB_3	ALB	chr4	74285332	+	TAAGGAGACCTGCTTTGCCG	3	1.16086320508772	3.98545204261576	22.1132500959783	2.57029514285615e-06	1.89933973850595e-05	108.840945231486	234.004800017053	105.639858302369	135.918438806775	84.9645385853138	241.958738177511	242.840462088593	217.215199785056
sgALB_5	ALB	chr4	74276034	+	TGAACTTCGGGATGAAGGGA	3	1.17712825691366	3.31512629613491	16.0799874164485	6.0722357828886e-05	0.00030292926174662	67.2921834517859	146.377758458909	65.3130741338623	84.033159572561	52.5303166489343	151.353210410167	151.904757941134	135.875307025426
sgALCAM_2	ALCAM	chr3	105253561	-	GTACTCCAGGGTGGAAGTCA	2	1.44824996642313	5.53101053213826	47.5034250170436	5.4907927232311e-12	1.67984622403291e-10	277.521450615037	727.928565475968	269.359354207073	346.563347302458	216.64165033558	752.671215176336	755.414030801027	675.70045045054
sgALCAM_3	ALCAM	chr3	105260468	+	TATCAAAAGGGACAGCCCGA	2	1.55142393250833	3.82316034064262	26.5536782220267	2.56316243506604e-07	2.47788477084256e-06	79.9667020909598	225.467405416913	77.6148264775724	99.8608499918237	62.4244298034831	233.131153338982	233.980708572512	209.290354339243
sgALDH16A1_1	ALDH16A1	chr19	49962935	+	AGGTGATCCAGAAGCACCAG	3	-1.5617223177528	2.91216143160198	15.9164252294513	6.62017013784993e-05	0.000326374684835877	123.55682814538	40.1386136029125	119.922936995886	154.295344915646	96.452202524609	41.5029448064639	41.6541860432624	37.2587099590111
sgALDH16A1_3	ALDH16A1	chr19	49965976	-	GGGCCTCACGCACAAAGCGC	3	1.54100432127489	3.48530677774649	21.3084929432192	3.90995388407943e-06	2.7448547196623e-05	63.2690761061378	177.155259045511	61.4082891375029	79.0091819838919	49.3897571970187	183.176853368129	183.844369709088	164.444554059317
sgALDH16A1_4	ALDH16A1	chr19	49967135	-	GGATAGAATGGGCGTTCCGA	3	-1.70747755657176	2.88390715806465	17.2739317261475	3.23595947274896e-05	0.000174547549566969	123.963694298835	36.3901352902168	120.317836936414	154.803431392323	96.7698145677673	37.6270538736304	37.7641709430689	33.779181053951
sgALDH18A1_4	ALDH18A1	chr10	97413095	+	TGAAGGGCTGGAACCCACAG	1	1.88135218713915	3.18141118200781	34.7176551313632	3.81159132660283e-09	5.95008978491991e-08	42.6039062700201	151.161003727567	41.3508961349076	53.2029229898323	33.2578996853205	156.29904053636	156.868611209269	140.315359437072
sgALDH1A1_1	ALDH1A1	chr9	75545914	-	GGATGTTGACAAGGCAGTGA	1	1.88014090814875	4.57192267773234	66.4259366482462	3.63290335507219e-16	2.94123679735439e-14	113.160452861254	400.618752373895	109.832326246985	141.312555259947	88.3364770768291	414.235980661817	415.74550154844	371.874774911428
sgALDH1A2_3	ALDH1A2	chr15	58256148	-	GGAGTTTGTGAGAAGAAGCG	2	1.27672685693133	3.51330667508561	20.3584665163499	6.42083654037e-06	4.2485013835984e-05	73.8425535629335	172.09749206939	71.670793362577	92.2131333611036	57.64373396512	177.947170406715	178.595629215182	159.749676586272
sgALDH1A2_4	ALDH1A2	chr15	58254212	-	TATGCGGATTGCCAAGGAGG	2	1.1832369111881	3.65698014486662	18.1703994945115	2.01994054080493e-05	0.000115569208372335	85.3833732645615	186.477253313353	82.8721896328888	106.625082770947	66.6528473898485	192.815706802676	193.518348172029	173.097704965353
sgALDH1B1_2	ALDH1B1	chr9	38395799	-	GGGCTGCTGCCGAGGAGTAG	3	-2.04303917003502	1.91217363353161	13.9983664386718	0.000182969527956848	0.000789317140823659	64.8517688645982	15.029781771177	62.9444338152649	80.9856176752873	50.6252551032424	15.540651440365	15.5972832614431	13.9514106117228
sgALDH1B1_4	ALDH1B1	chr9	38395927	-	GTGCCCAATGACCTCCCCGG	3	-2.68265912573628	4.22837655979062	90.4669008782002	1.88097333661259e-21	4.66218879875212e-19	361.080138601718	53.9398856711855	350.460523808927	450.909798867514	281.870093128713	55.7733288953395	55.9765729610759	50.0697551571411
sgALDH1B1_5	ALDH1B1	chr9	38396060	+	GAACCGCCTGGCAGACCTAG	3	-2.24591892794687	2.14869292554512	25.5758768935915	4.25323585653923e-07	3.87823508516896e-06	78.9204058759553	15.8918138887018	76.599302552635	98.5542557889675	61.6076592862633	16.4319844532331	16.491864388581	14.7515928242913
sgALDH1L1_4	ALDH1L1	chr3	125873411	-	GGTGCCGGGAGCCTGGACAG	1	-2.77427641600607	3.18218756431601	60.300278064986	8.14358975636294e-15	4.91638868862749e-13	174.772885845873	24.4447975112216	169.632695274619	218.252953788699	136.433008474302	25.2756881926734	25.3677955445979	22.6909087963934
sgALDH1L2_1	ALDH1L2	chr12	105451871	-	GAGAGGAGAAGATCAAGAGG	1	-2.0744044173774	1.97551870079839	15.1091285572002	0.000101471425771464	0.000472282709250263	68.1315973022718	15.4520328567166	66.1278002466665	85.0814031341011	53.185588526048	15.9772550478286	16.0354778998538	14.3433656224673
sgALDH2_2	ALDH2	chr12	112229906	+	CAAGAGAGTGACCTTGGAGC	2	-1.96223467782786	3.05913965419201	24.382209007814	7.89948582159454e-07	6.73285852167887e-06	145.844342642589	35.8756907206757	141.554960389193	182.127556119814	113.850511418761	37.0951230803332	37.2303017362098	33.3016473454841
sgALDH2_4	ALDH2	chr12	112236019	+	GGATGGCATGACCATCGCCA	2	-1.23234854783008	2.87052237922938	11.256143449119	0.000793599202009109	0.00278967529360725	112.70814908914	46.0276658073399	109.393325039359	140.747727175798	87.9833950522627	47.5921687896511	47.7655998197438	42.7252288126248
sgALDH3A1_5	ALDH3A1	chr17	19645327	-	CAAGAACTGTGACCTGGACG	1	1.54970223324221	4.19004082084463	43.4066942605998	4.44664316754024e-11	1.09792830158916e-09	103.401261434612	291.127670296153	100.360159340832	129.125468314824	80.7181566481817	301.02324289195	302.120204270772	270.239563725737
sgALDH3A2_2	ALDH3A2	chr17	19552283	+	CCATGGAGCTCGAAGTCCGG	1	1.30981173405601	4.25896033151019	28.9324384327521	7.49472238059208e-08	8.42135255600407e-07	122.519436370025	292.055675661589	118.916055624914	152.999870402472	95.6423830826906	301.98279161585	303.083249694399	271.100985674517
sgALDH3B2_3	ALDH3B2	chr11	67433614	-	GCAGCTGCTAGAGCACAAGT	2	-2.41470900056442	1.46556420023512	20.3474630565129	6.45786502547998e-06	4.26980277464307e-05	48.4212834697691	8.62700117184457	46.9971802770186	60.4675495994079	37.7991205328808	8.92023718164459	8.95274349439368	8.00802283949545
sgALDH3B2_5	ALDH3B2	chr11	67432946	+	GCTGCACAGGACGTAGTCAG	2	1.63309586879748	4.1887698025037	37.4184700326632	9.53151891673876e-10	1.72250402829682e-08	98.7801862686871	294.688264539925	95.8749931683524	123.354760234097	77.1108054036125	304.704863484016	305.815241087985	273.544689047773
sgALDH4A1_1	ALDH4A1	chr1	19215903	-	GGAAGCCATCCCATGCGTGG	1	1.56132051069217	3.33408976445733	19.7447808669452	8.85030525844945e-06	5.61821994340643e-05	56.3619775672337	160.078151580678	54.7043331090206	70.3837327276792	43.9978668650013	165.519286627568	166.122456878264	148.592711236203
sgALDH5A1_1	ALDH5A1	chr6	24505206	-	AGAGCGGCTCACCTCAGCCA	3	-1.76926616108096	1.6714213711673	7.31669014281422	0.00683171178071223	0.0176514192485192	51.7047114988375	14.4892474895281	50.1840404333605	64.567830157393	40.362263905759	14.9817441328229	15.0363392349924	13.4496591007688
sgALDH5A1_2	ALDH5A1	chr6	24495359	-	CCAGGCGCCCAGCGTAGCAG	3	-1.24713144964279	3.46278835329358	17.2562860805492	3.26615160464579e-05	0.000176003305799847	171.590182887471	69.3944606614566	166.543597795458	214.278456724458	133.948494142498	71.7532124850916	72.0146889815453	64.4154805177329
sgALDH5A1_3	ALDH5A1	chr6	24503597	-	GGCCCGCCTGTCCTTTGCCG	3	-1.17966644181069	3.80042206871491	20.5332645176527	5.8603912552967e-06	3.92391636300718e-05	214.527583909455	90.9370222729022	208.218180372698	267.897841423078	167.46672993259	94.0280163533746	94.3706646534725	84.4123858118594
sgALDH6A1_3	ALDH6A1	chr14	74551079	-	CATGGCGGCGCTATTGGCGG	2	-2.48886465887347	2.57857687008991	24.5457911047826	7.25646721688293e-07	6.24990664112113e-06	109.842680195997	18.7036474592623	106.612131553786	137.169385793545	85.7465232406607	19.3393936288073	19.4098684788448	17.3616802701348
sgALDH6A1_4	ALDH6A1	chr14	74541691	+	GGTGGGACTGGATTTCACCT	2	-1.01716078552216	3.58681283215424	14.6467839714615	0.000129655687258952	0.000584708758378642	178.058424406018	84.478803108968	172.821603889869	222.355869936519	138.997799391665	87.3502791459949	87.6685930467153	78.4175371341938
sgALDH7A1_1	ALDH7A1	chr5	125930746	-	GAAAGAGCTGGGGCTCCGCG	2	-1.27007998283374	2.71084994998435	11.9998818881208	0.000532039223000816	0.00198115384936634	101.146794523926	40.2293934950604	98.1719978498992	126.310134230851	78.9582514910288	41.5968103517621	41.7483936447985	37.3429764886205
sgALDH7A1_5	ALDH7A1	chr5	125904041	-	GTTCCCTTGCAGCACAGCAA	2	-1.12116014294664	4.14511172424952	20.1277022835602	7.2439822792228e-06	4.72206465837667e-05	269.72191113118	119.089079053099	261.789204534576	336.823435288621	210.553093570344	123.136975379607	123.58569988672	110.54456189297
sgALDH8A1_2	ALDH8A1	chr6	135263539	+	GCACTCACCGACTCCCACCG	2	1.02038689881237	3.45861245386889	11.8596467259733	0.000573634249270505	0.00211342838734156	80.1780293866242	156.41340231261	77.8199384923747	100.124751376021	62.5893982914765	161.72997073074	162.319332302906	145.190903904185
sgALDH8A1_5	ALDH8A1	chr6	135265014	-	ACGGGTCCTGAACCAGGTGG	2	2.00339062654863	2.55291548540119	15.5883198573909	7.87394853640793e-05	0.000378766029007908	25.4724215637164	98.5145381737457	24.723260156241	31.8094607154037	19.8845438195044	101.863095743859	102.234295923901	91.4462228534766
sgALDOA_4	ALDOA	chr16	30080643	-	GAGGATCTCAGGCTCCACGA	1	1.8033520219467	3.99599981901946	47.1521299473264	6.5685233778092e-12	1.96619311320836e-10	78.863282931055	264.81311632656	76.5438596327647	98.4829217751515	61.5630673852488	273.814244299944	274.812053133849	245.813051545887
sgALDOB_5	ALDOB	chr9	104192058	-	GAAACATCCTCAAGGAAAAG	1	1.32746435504983	2.44338216131524	8.53840393415495	0.00347730413901651	0.00989597887074687	33.6725262625611	81.390329491807	32.682194145726	42.0495907174781	26.2857939244792	84.1568267926742	84.4635034063099	75.550658276437
sgALDOC_1	ALDOC	chr17	26902323	-	CAAGCGGCTGAGCCAAATTG	2	-1.82127167725928	2.27110190591567	9.71448360592182	0.00182821442460974	0.00571042300357412	81.4582206011425	22.0629205463472	79.0624784042986	101.72342906925	63.588754329879	22.8128500591263	22.8959825615048	20.4799290184106
sgALDOC_2	ALDOC	chr17	26902308	-	AATTGGGGTGGAAAACACAG	2	1.25876181311008	2.16811610879662	6.60756795442198	0.0101546254897897	0.0247393953213872	28.5109936787692	65.7259944419348	27.6724657791159	35.6039700078525	22.2565452493393	67.960053295803	68.2077071083524	61.0102229216491
sgALG1_1	ALG1	chr16	5121912	+	GAGGATGGAAGCGCTGGCGC	3	-1.8419956231664	3.03516668268599	28.2973042656913	1.04040772658411e-07	1.12262737759208e-06	140.861818513171	37.6685347171558	136.718975715406	175.905477658925	109.961002165181	38.9489067253945	39.0908407701367	34.9658566559362
sgALG1_3	ALG1	chr16	5122048	-	GCCACTCACTGCAGAACCCC	3	1.58427804793794	5.36704786762126	64.6925770339766	8.75440396561346e-16	6.50557944161573e-14	231.096848163795	666.142436057657	224.300131188911	288.589213818247	180.401199484228	688.784944852661	691.294951972239	618.347411348069
sgALG1_4	ALG1	chr16	5121874	-	GCAGCAGACACAGCGCCAGC	3	-1.58894252575738	1.8201270438176	10.3454785428808	0.00129792213799012	0.00424886509466841	56.657758242856	18.0166123042626	54.9914146718907	70.753097837237	44.2287622194404	18.6290058112274	18.6968919309318	16.7239391706285
sgALG10B_4	ALG10B	chr12	38712239	-	TGTTTCTGGGTTGTACCTTG	1	-1.28415234707161	3.72208697559365	16.6724804296302	4.44207411475931e-05	0.000230240074390783	207.409400195133	81.7666390374711	201.309347328737	259.008793137686	161.910060118977	84.5459272847427	84.8540218228157	75.8999680048549
sgALG11_2	ALG11	chr13	52598707	-	AATGTCTGCACATCACAAGG	1	-1.32013249121075	2.61422442933611	10.2986424468786	0.00133128111482999	0.00434401698633571	95.38004828993	36.6337828689568	92.5748555820748	119.108734578794	74.4565547089214	37.8789831533188	38.0170182804042	34.0053471731473
sgALG12_2	ALG12	chr22	50301569	+	GAAGTACCACAGCAGCGGGG	1	-1.10365700245956	1.91159792173511	5.15645382831985	0.0231601389669592	0.0493945530977936	54.8942589584398	24.4805018845882	53.2797811122424	68.5508745005603	42.8521212625166	25.3126061752386	25.4048480602997	22.7240514182262
sgALG13_1	ALG13	chrX	110928285	+	GCAAAGCAGCTACACAAAGA	1	-1.57751617782873	1.74504168855072	7.17110145784984	0.00740872723469752	0.018920458139997	52.8941272886644	16.9494596199317	51.3384746881594	66.0531492797286	41.2907578981053	17.5255800826755	17.5894451992275	15.7333535778919
sgALG14_1	ALG14	chr1	95538336	+	AAGATACTGAGAGACTCCCG	3	-1.30219923378833	3.36359509077223	13.7516946223677	0.000208632515629576	0.000884351208300777	161.803352116817	62.9775787451492	157.044604437376	202.056854308342	126.308597604732	65.1182175987017	65.3555154534362	58.4590031833097
sgALG14_2	ALG14	chr1	95492736	+	CAAGGTGGTGAAAACGGTGG	3	-1.66381775093305	2.8256608462081	18.3732748079826	1.81587138477385e-05	0.000105089628154335	117.756107496698	35.6285345593019	114.292819524238	147.051518680526	91.9239842853299	36.8395659595628	36.9738133375458	33.072224380797
sgALG14_4	ALG14	chr1	95530551	-	GGCATACCACTGAGATCCTG	3	-3.15697912682635	4.34333927256898	148.568804626435	3.56282649382063e-34	7.40615335457367e-31	406.813668171011	43.7192824240719	394.848998873086	508.020934083782	317.571071556165	45.2053223206694	45.3700554230922	40.5824695284541
sgALG1L_2	ALG1L	chr3	125652508	-	GGACGCAGCCATGGAGCGGT	2	1.22012405612942	4.11171350994028	25.5142576757845	4.39125853187744e-07	3.98613085639431e-06	115.494792351787	258.718630959242	112.098011210351	144.227632655899	90.1587331891113	267.512604379694	268.487449353568	240.155839144463
sgALG1L_5	ALG1L	chr3	125648274	-	GTTATGGACATACAACTCCT	2	1.06173610262186	4.23111475671153	16.1638255540572	5.80929855135112e-05	0.000291513577086253	135.20944216646	271.354108755972	131.232839637956	168.846900880128	105.548585981295	280.577568276776	281.600023397538	251.884734593601
sgALG2_2	ALG2	chr9	101984071	-	TGAGCGGCTGGTGTTGGACG	2	-2.77445270082608	2.25852356235479	30.1912179586242	3.91478113088988e-08	4.71422516236314e-07	90.0393367911941	12.5413842018113	87.3912180754328	112.439358752613	70.2874335455368	12.9676720146275	13.014927619333	11.6415529714735
sgALG2_3	ALG2	chr9	101983963	-	GCTACCGGTGCGCTGTGCCG	2	-1.00182804158997	3.32574371472637	10.3860489164669	0.00126971035618302	0.00416928799150855	147.541187589494	70.7382727923803	143.201899961161	184.246542826425	115.175119980897	73.1427014507975	73.4092413958974	65.6628755304459
sgALG3_1	ALG3	chr3	183963077	+	GCCGCAGCACAAAGATGGAG	1	1.5104549023894	2.91977152629015	16.4777169646935	4.92252247312614e-05	0.000251984007304859	43.1426287578877	118.338211519437	41.8737744245218	53.8756690721576	33.6784427769837	122.360585489442	122.806480747504	109.847568321365
sgALG6_2	ALG6	chr1	63877641	-	TGGCAGCCAGCAGAGAACGA	2	1.1504482626307	4.24844686521355	18.346938933931	1.84114556958093e-05	0.000106368233450896	131.436803622902	280.521382177234	127.571156984246	164.135703821593	102.603550062865	290.056441827128	291.113438992217	260.394265712359
sgALG6_4	ALG6	chr1	63867977	-	CTATGATAAGCTGTAAGAGG	2	-1.05022898762896	2.51824887542128	5.71591146303023	0.0168118342782868	0.0378087473993337	84.0185517963546	38.9239697577626	81.547508501144	104.920720475911	65.5874264120087	40.2470146200484	40.3936791108928	36.1312155423466
sgALG9_2	ALG9	chr11	111711497	+	CCAAGGTAAGCCAATACGGG	2	1.60265474006597	1.8061859883938	11.002933444982	0.000909678007747562	0.00313496122456709	18.4432130013791	54.0706337147797	17.9007854439551	23.0315228556385	14.3973307045437	55.9085211291951	56.1122578501093	50.1911221650348
sgALG9_3	ALG9	chr11	111711400	+	GCGCCACAGAGACATATAAG	2	1.24945540715512	3.15844278972281	13.2315009836034	0.000275283278822402	0.001122752297384	58.2375734744577	133.219812532457	56.5247664528348	72.7259401294992	45.4620138410393	137.748019434852	138.249988172806	123.661429989711
sgALK_1	ALK	chr2	30143215	+	GGCCCCAGCAACCTGAGCAG	1	-1.41494424124228	2.4690450124392	13.6316913813398	0.00022239943630092	0.000934619595902778	87.604150699638	31.49426338866	85.0276524788206	109.39834609819	68.3864535219033	32.5647688799334	32.6834384332488	29.2345828527979
sgALKBH1_1	ALKBH1	chr14	78174332	-	CGAGATGGGGAAGATGGCAG	2	-1.73781557787181	2.93439983563855	23.5620990823904	1.20946502765617e-06	9.80640772423769e-06	128.998256063601	37.080310953265	125.204328782964	161.090493432146	100.699945975693	38.3406889466708	38.4804065797939	34.4198373333302
sgALKBH1_2	ALKBH1	chr14	78174206	-	AGGGGTCATCGACTTCTCGG	2	-1.71588582084699	2.50631998429418	17.7566199078632	2.51042428582188e-05	0.000139966845302949	94.6264646388471	27.5951682198885	91.8434353435784	118.167674087747	73.8682844852154	28.5331415500614	28.6371194156779	25.6152436939263
sgALKBH2_1	ALKBH2	chr12	109530446	-	AGAGAGGCCCCAGGGAATGG	3	-1.08180304844027	3.41938829725812	9.86465808038573	0.00168483985841563	0.00532355961015205	160.462123694718	72.7828356000654	155.742822464055	200.381954546794	125.261594073306	75.2567599531706	75.5310037569739	67.5607430900518
sgALKBH2_3	ALKBH2	chr12	109530570	-	GGACAGATTCCTGGTGAAAG	3	1.05005828901229	4.49912449957169	26.1910702491238	3.09249280137262e-07	2.93247317016363e-06	164.200760962582	326.849164388726	159.371503842934	205.050691478765	128.180087566047	337.958928125007	339.19048715088	303.39807789029
sgALKBH2_5	ALKBH2	chr12	109530436	+	TGAGTGGCCTCCATTCCCTG	3	1.09077161384826	5.53793983309748	26.8793324396262	2.16562402088824e-07	2.13791844862258e-06	332.3083179337	680.27327750748	322.534902141399	414.980113228454	259.409938431248	703.396100548342	705.95935230559	631.464379668509
sgALKBH3_1	ALKBH3	chr11	43904641	-	GTGGAGATGGCTCTTAGCAG	2	-1.16942370085174	3.89235789977768	19.5565928222547	9.76631174001639e-06	6.11043955795885e-05	228.208172339908	97.4305339153813	221.496413304361	284.981892075804	178.14621163956	100.742245647991	101.109361328594	90.4399947695599
sgALKBH3_4	ALKBH3	chr11	43923184	+	ATGATGAACCCTCACTAGGG	2	-2.46679383558947	1.73286293141882	25.617062829456	4.16341556345718e-07	3.80943113528648e-06	59.7330458706554	10.2831861635112	57.9762559790734	74.593456742273	46.6294248906196	10.6327167151541	10.6714634892451	9.54537828613438
sgALKBH4_4	ALKBH4	chr7	102105203	-	GGACCTGTCTGATCTGCGAG	1	1.18357956541821	4.57452859079395	18.4881419849343	1.70964700220555e-05	9.97527536645696e-05	162.623775990811	355.111120818625	157.840899081936	203.081383559498	126.949045330999	367.181522344048	368.519571675916	329.632268435909
sgALKBH6_3	ALKBH6	chr19	36501499	-	TGGACTTCTACGAGCCGCGG	2	1.76894084489574	4.1335811453035	45.9065519495993	1.24030439333717e-11	3.48158875199786e-10	88.515229639991	290.17721113417	85.9119359619939	110.536083619112	69.0976693388668	300.040477155924	301.133857229705	269.357299016882
sgALKBH6_4	ALKBH6	chr19	36505127	-	GTGGGGCGGAAATGGCTGGG	2	-2.41769468996406	2.3404049337952	24.6506920488546	6.87200716896301e-07	5.94875281245303e-06	92.5038214142861	16.5363589810528	89.7832205136521	115.516958838881	72.2112848903249	17.0984379500519	17.1607465142983	15.3498924788082
sgALKBH7_1	ALKBH7	chr19	6374230	+	GAGAGACAGAGAAGTCGCGC	3	1.09666695441958	4.07305828428062	18.622330029706	1.59343170669144e-05	9.37614664958751e-05	119.302996612842	245.315655960157	115.794213569387	148.983243485252	93.1315327838871	253.654055673142	254.578398590924	227.714513616405
sgALKBH7_2	ALKBH7	chr19	6372900	-	GCAGGCGGCTCAGCACGGAA	3	-1.26522193183245	2.36877532951906	9.16499608784398	0.00246688162458395	0.00738844495294492	79.0375667370298	31.5267454983064	76.713017632343	98.7005639755846	61.6991186031617	32.5983550724508	32.7171470174981	29.2647344049702
sgALKBH7_5	ALKBH7	chr19	6374326	-	CAGGTCCAGCACGTGCACGG	3	1.16253301820196	4.23913701057429	23.1227328869387	1.51983171927364e-06	1.19806105385357e-05	129.780466257932	279.319846208774	125.963533638416	162.067302189237	101.310562946142	288.814065060573	289.866534869841	259.278938695909
sgALMS1_1	ALMS1	chr2	73613191	+	GGAAAGTATAGACGACGAGG	2	1.6062140411693	3.34256362152888	23.6275369310953	1.16902585606549e-06	9.52370359787784e-06	55.2837432603582	161.991955454664	53.6578104134227	69.0372548617738	43.1561645058782	167.49814163582	168.108523049008	150.369201679164
sgALMS1_3	ALMS1	chr2	73800433	+	GCAGCATCACCAACCAACAG	2	-1.24883554619612	2.67011350203153	7.98104917482738	0.00472695392425397	0.0128800158421421	97.9206346845883	39.5241515568282	95.0407215865074	122.281369065579	76.4398134016788	40.8675968934396	41.016522853464	36.6883349235811
sgALOX12_4	ALOX12	chr17	6909218	-	TCAGCTGAGCTGCCGCCCGA	1	1.0917875872097	3.91003470718162	18.3393648929847	1.84847949002949e-05	0.000106703769901409	106.553237600396	218.37474000494	103.419433723442	133.061594362777	83.1786847149687	225.797404743778	226.620235001211	202.706580269832
sgALOX12B_3	ALOX12B	chr17	7989389	+	GAAGTGGTAGATACGGCCGT	1	1.08434745216768	3.99027055706212	16.809987842264	4.13152785136675e-05	0.00021618355101175	113.016353350545	230.421448620549	109.692464801824	141.132606615743	88.223988634068	238.253586905906	239.12180884349	213.88895011225
sgALOX15_2	ALOX15	chr17	4539214	+	GTAGGCAAGAAAAGGGGAGG	1	-1.20215829631023	2.3590875950236	6.44748845865174	0.011110930112924	0.0266779561007499	77.5394282055706	32.3153802909076	75.2589403837114	96.8297179453601	60.5296262876403	33.413795949248	33.5355594493819	29.9967854740928
sgALOX5_1	ALOX5	chr10	45878056	-	GGAACTCGATGTAGTCCCCG	2	-1.31599001417729	2.79915400153428	12.6767697835298	0.000370226618149099	0.0014470596545229	108.726912997454	41.8911901269778	105.529179834634	135.776037588278	84.8755215694493	43.3150922679326	43.4729371668232	38.8855409461777
sgALOX5_2	ALOX5	chr10	45938508	+	GGCACGTGCAGATGGTGCAG	2	1.15486544564551	2.8486186099882	9.58066451228453	0.00196637222619586	0.00608487576074844	48.9401863495315	104.865033772795	47.5008218668101	61.1155453436533	38.2041918381312	108.42944780944	108.824576489309	97.3410770196349
sgALOX5AP_1	ALOX5AP	chr13	31318236	+	AGAATGGGAGGAGCTTCCAG	2	-1.26207996862199	2.5356680348738	9.0682894991512	0.0026008023974139	0.0077260636820631	88.7699861437635	35.4949446479416	86.1591999020754	110.854218547057	69.2965399821583	36.7014352614591	36.8351792761815	32.9482194061842
sgALOX5AP_2	ALOX5AP	chr13	31326222	-	CCGCAGACCAGAGCACAGCG	2	1.2962654390727	4.42770897940025	28.8925769046144	7.65055471306855e-08	8.57265609915853e-07	138.81322409431	327.778626732385	134.730631864963	173.347233107046	108.361807310921	338.919983350537	340.155044565992	304.260852280627
sgALOXE3_1	ALOXE3	chr17	8013807	-	GGACTACTGGATCCTGGCGG	4	-4.78595449683523	1.346643486138	54.4106309218549	1.62680404629278e-13	7.14168833404777e-12	51.3287028891144	1.66965684623321	49.8190904950157	64.0982779764305	40.0687401958971	1.72640930303391	1.7327005259683	1.54986070969742
sgALOXE3_2	ALOXE3	chr17	8013272	-	GCAGGTGAACACCATCGCGA	4	-1.5172176352556	2.2644687683775	13.8064784132575	0.000202636302298012	0.000862260908362214	77.0875757776505	25.7996192030782	74.8203772459369	96.265453490992	60.1768965960226	26.6765609396994	26.7737732240051	23.9485234455301
sgALOXE3_3	ALOXE3	chr17	8013258	+	GAGCAGCGTGGCCCTCGCGA	4	-2.52500086030413	3.43648463836595	35.9732370212883	2.00046396837465e-09	3.35649400522687e-08	203.994307081706	33.9557420191991	197.994694448568	254.744091803371	159.244134993179	35.1099143788836	35.2378587187205	31.5194529599933
sgALOXE3_5	ALOXE3	chr17	8014751	+	TGGGCAAGCTAGAGATGCAG	4	-3.68608759743855	1.36797596964309	38.2173056165461	6.32886350745392e-10	1.19336082115421e-08	50.2295724617161	3.63770572680833	48.7522862481467	62.7257054448407	39.2107256921608	3.7613531323097	3.77505991148932	3.37670413662595
sgALPI_2	ALPI	chr2	233322367	+	GGACGGGAAGAACCTGGTGC	3	-1.62176801538514	2.10438474819555	7.38190557051048	0.00658833268092179	0.0171024479897309	69.8728645984186	21.7354866268071	67.8178556760848	87.2558635996382	54.5448745195328	22.4742864997349	22.5561852397456	20.1759881409409
sgALPI_3	ALPI	chr2	233323050	-	GGAGTGGTCAGCGGTGACGA	3	1.02222421981387	2.96828128014841	9.90374815789682	0.00164942489039516	0.00522625923189268	56.6694072725068	110.7293269372	55.0027210955813	70.7676449171101	44.237855804829	114.493071180666	114.910296362421	102.784613268514
sgALPI_4	ALPI	chr2	233321348	+	ACTGGGGCCTGAGACGCCCC	3	1.67332502621807	2.46552179724723	14.2735303544851	0.000158072188315604	0.000695248254126954	28.6059133249397	87.942177457233	27.7645937733209	35.7225038012897	22.3306424002084	90.9313752905248	91.2627390943911	81.6324179867832
sgALPK1_1	ALPK1	chr4	113352282	+	GTTCAGAGGGAACTCAGAAG	1	-1.51336855388692	1.64967459279589	8.33618359868355	0.00388631502599037	0.0108963308396762	49.2543194510928	16.5003726168527	47.8057160981717	61.5078286029629	38.449413652144	17.0612283916462	17.123401360222	15.31648809869
sgALPK2_4	ALPK2	chr18	56204014	-	GAGGAAGTGAAACAAAGCAG	1	-2.95354724381623	3.13059607173856	65.7348611327181	5.15852940283689e-16	4.03209321097961e-14	170.79849909893	21.0804663888095	165.775197970705	213.289817528627	133.330481797458	21.7970018019206	21.8764324429605	19.5679649215474
sgALPK3_3	ALPK3	chr15	85360149	+	GCTGGTGCCAGGAAGAGGGC	2	-3.37927516456838	1.96910505492815	41.1097702088798	1.43915136359867e-10	3.16526876832898e-09	76.8771756924385	6.98898063799414	74.616165171691	96.0027099890314	60.0126519165931	7.22653952479985	7.25287381940473	6.48752856977784
sgALPK3_5	ALPK3	chr15	85360476	-	AGCGCGGCTTGGAGACGCCG	2	-3.72793034981378	2.60654143911839	58.1036913843385	2.48659273341311e-14	1.32599035054106e-12	123.836261302336	8.86873782010115	120.194151831837	154.644295564352	96.6703365108187	9.1701905773833	9.2036077474436	8.23241513547654
sgALPL_3	ALPL	chr1	21894656	+	TGAGAGTGACGAGAAAGCCA	1	-1.040422105389	2.28698789387359	6.52488552648864	0.0106375395247664	0.02572927065217	71.1013570752598	33.1553335788994	69.0102173457029	88.7899809227008	55.5038729573758	34.2822996623161	34.4072280842727	30.7764729901095
sgALPPL2_1	ALPPL2	chr2	233273228	+	GAACCGCACTGAGCTCCTGC	1	-2.03332412428378	3.41889080488787	40.9337762652145	1.57475860798634e-10	3.42629162138765e-09	189.956433011246	44.4997553259269	184.369683892882	237.21386984724	148.285745293617	46.0123238800426	46.1799977837629	41.3069443139752
sgALS2CR12_3	ALS2CR12	chr2	202216051	+	GGGGTCTTGATTAGCTTCCG	1	-2.09252483804	2.0904801230513	22.4705802753952	2.13386879698133e-06	1.61255661647899e-05	74.3473057316134	16.6576900646714	72.1607004234147	92.843457974744	58.0377587966814	17.2238931368341	17.2866588734016	15.4625181837785
sgALX1_2	ALX1	chr12	85677503	+	TATCCAGCAGTAAGAAACGG	2	-1.18685977111921	2.19576048154073	7.98874091502047	0.00470691370423621	0.0128346084059518	68.8240342074556	28.9822702581323	66.7998721070437	85.9461047675222	53.7261257478008	29.9673918683133	30.0765962978043	26.9028226082795
sgALX1_4	ALX1	chr12	85674244	+	TCGCCCTGTCAGGACAGCAG	2	1.70043638377631	5.5583581928371	67.2865536905592	2.34777193255002e-16	1.99438085614177e-14	248.271054223869	775.642310515639	240.969232057001	310.0360256818	193.807904932805	802.006773860094	804.929373616929	719.990784069893
sgALX3_1	ALX3	chr1	110613118	+	GTGCAGGTGAGGCGCAGCGG	2	-2.38020695399539	2.00095557809061	22.7065856836562	1.88719967482039e-06	1.4480266220018e-05	72.7154052954187	13.3230180110973	70.5767952995064	90.8055727000073	56.7638478867425	13.7758739412458	13.8260747215174	12.3671053705287
sgALX3_2	ALX3	chr1	110612946	+	GCCGCGCGTTACCTTCCGCG	2	1.43066205687752	3.65561277725258	21.8826432990927	2.89843695831194e-06	2.10905848414992e-05	75.5630381328038	195.946593866442	73.340677299968	94.3616407654684	58.986796332975	202.606914895124	203.345236489785	181.887630214417
sgALX4_5	ALX4	chr11	44331550	+	GTAGTAGGCGTCCATGGCAG	1	1.92701920838349	4.70108619714812	52.5955350665998	4.09819859094161e-13	1.6442605541215e-11	120.74732467854	441.577451960565	117.196062955001	150.786892060675	94.259019019943	456.586886577679	458.250738763445	409.894730540569
sgALYREF_1	ALYREF	chr17	79849284	-	GCCGCGCGAGTGAATCGAGG	2	-2.60607058875983	1.49216115460942	15.3056485976224	9.1442669944876e-05	0.000431162952027357	50.4026056307311	7.85348226778727	48.920230392857	62.9417858743546	39.3458006249818	8.12042598987195	8.15001770380371	7.29000310968615
sgALYREF_5	ALYREF	chr17	79847075	-	AAGGCCATGAAGCAGTACAA	2	-1.42812313837473	4.23528365776853	15.4834327838864	8.32315735192877e-05	0.0003971456054401	305.912748684498	109.165057327138	296.915644706933	382.017843779788	238.804757566773	112.875631277756	113.286962332901	101.332578370757
sgAMACR_3	AMACR	chr5	34007915	+	GCACAGACGCCGCAGCACGG	1	1.4256412792778	4.60179839637624	39.7028549741465	2.95692939328352e-10	6.01255041171682e-09	146.819455630246	379.210925805882	142.501394634373	183.345258103756	114.611714152608	392.100491547312	393.529348308378	352.002937561955
sgAMBN_1	AMBN	chr4	71467324	-	GCCACCTGCTGCTGAACCAG	2	1.22144664002771	4.46887859551681	29.169578707739	6.63122463400822e-08	7.54714785263713e-07	148.116558858943	332.053815837786	143.760349166527	184.965055188767	115.624272221536	343.340488234786	344.591658249968	308.229301028605
sgAMBN_2	AMBN	chr4	71465309	-	GAAGAGAGGAATGTGGTGGG	2	-1.57491234693002	2.63601601917745	17.4787662920531	2.90534540877046e-05	0.000158921009476398	101.687709724689	32.7184665460449	98.6970043632166	126.985618530057	79.3805062807941	33.8305833043049	33.9538656228106	30.3709507110191
sgAMBP_3	AMBP	chr9	116838973	+	CCAGGGGCAGGTGGAACCGA	1	1.31435124785979	3.97614249323889	21.3434993713584	3.83920361812653e-06	2.70209249525042e-05	100.199811551067	239.638573636981	97.2528662964672	125.127560457958	78.2190078987757	247.784006531648	248.686958353055	222.444756026241
sgAMBRA1_4	AMBRA1	chr11	46567248	+	GCAGGAGCTGAGCCGTAGGG	2	-1.67132702235707	2.81154821635907	22.9653482259039	1.64947969333861e-06	1.28615603866335e-05	117.060055174594	35.2334342745087	113.617238578835	146.182302185328	91.3806247596202	36.4310360219069	36.5637946724435	32.7054721291755
sgAMBRA1_5	AMBRA1	chr11	46567219	+	GAAGTGGATCTCATTGGCAG	2	1.31165397071893	3.98781563040794	28.4655838584284	9.53789436639999e-08	1.03981299702753e-06	101.274215492226	241.751971065992	98.2956712800346	126.469255038244	79.057720158401	249.969239377956	250.880154425102	224.406519394916
sgAMD1_4	AMD1	chr6	111213944	+	GGAATTCGTGACCTGATACC	1	-1.46817367536451	3.67650906684049	21.3418408606365	3.84252640171593e-06	2.70368889520792e-05	208.107213524703	72.2024668084349	201.986637489168	259.880208744487	162.454794340455	74.6566641410749	74.9287211305872	67.0220151536425
sgAMELY_2	AMELY	chrY	6736428	+	GGTGCTGTTGGGACACCACG	1	1.49137030403695	2.43349505766307	12.9174257531608	0.000325537251653135	0.00129509370694655	30.7453275245358	83.2886131240719	29.8410863323917	38.39416231502	24.0007339261957	86.1196340185616	86.4334633148281	77.3127420388259
sgAMER1_1	AMER1	chrX	63412591	-	GGGCTGAGCAAAGTGAGCCA	1	-1.38318842911936	2.84608805952044	16.4548595801274	4.98223044967736e-05	0.000254684494600581	113.858854782276	41.8699043368041	110.510187687989	142.184705888216	88.8816707706229	43.2930829632894	43.4508476578844	38.8657823892385
sgAMER3_2	AMER3	chr2	131519777	+	ACAGAGGCCCCACAGTGAGA	2	-1.52681543504193	2.45154750289133	9.54001490705994	0.00201040110534557	0.00620041624089519	88.4919091053065	29.4313555338049	85.8893013002463	110.506961392548	69.0794646231248	30.4317417732209	30.5426383441793	27.3196864840147
sgAMER3_5	AMER3	chr2	131520971	-	ACAGACTCTCAGACACGCAC	2	1.0033846618592	4.46271130324115	18.50389371009	1.69557547992054e-05	9.89993144212619e-05	163.68745659819	315.450899094126	158.873296112332	204.409687050768	127.779386631471	326.173230191064	327.361840854107	292.817626237208
sgAMFR_1	AMFR	chr16	56435663	-	GCTGCGCGGAAACTGCCCTG	2	-2.14488201547842	1.7268853228843	12.0357626865224	0.000521894755908194	0.0019479056321234	56.8214017850616	12.2516302803654	55.1502453451629	70.9574526848551	44.3565073251668	12.6680692149844	12.7142330345605	11.3725885915514
sgAMFR_3	AMFR	chr16	56397960	-	GGAGACGCTGGACTTCGGCG	2	1.17051233423138	4.082483840654	24.1289008376341	9.00979127569743e-07	7.5462275551314e-06	115.912106730003	250.871469634763	112.503052086177	144.748766670842	90.4845014329897	259.3987141851	260.34399126219	232.871703456999
sgAMH_3	AMH	chr19	2250903	-	GGGTCATCCGTGTGAAGCAG	1	-1.75120353360627	2.63503506000627	15.7800040140196	7.1150520138616e-05	0.000347394423346292	105.192620488635	29.9416497976092	102.098833295134	131.362482385652	82.1165457851183	30.9593811898495	31.0722005361273	27.7933676668508
sgAMHR2_1	AMHR2	chr12	53818530	-	GGGGACTTGGGTCACAGTGG	2	-4.91464715207192	2.37835008228465	77.852336655682	1.11038710337933e-18	1.57570485760544e-16	109.580341812815	3.37174124989003	106.357508722574	136.84178276322	85.5417339526507	3.48634839210564	3.49905302415504	3.12982233340941
sgAMHR2_2	AMHR2	chr12	53818562	-	GAAGAGAGTGGAGCCAGGGC	2	-1.54069691858942	2.16537182952993	13.6893362203656	0.000215675686064617	0.000910043013072629	71.9841027222682	23.6955732868071	69.8670008371423	89.892336382309	56.1929709473532	24.5009974686449	24.5902817634638	21.9954406283125
sgAMICA1_5	AMICA1	chr11	118083221	+	ATGGACTGTTAGCTCAGGCG	1	-1.36756476381672	2.35703699328004	8.99350726897427	0.00270940498319025	0.0080004785761167	80.2578665989659	29.813438869334	77.8974276374855	100.224450521753	62.6517216376596	30.8268123091095	30.939148559993	27.6743557388993
sgAMIGO1_3	AMIGO1	chr1	110050650	-	AGTGTGACACCAAGCAGCAA	1	-1.80611853386762	2.88112888414831	20.7258705580061	5.29951572203087e-06	3.58930655801832e-05	125.785067473432	34.4776671202239	122.085642275397	157.077926508562	98.1916336363375	35.6495799706062	35.7794909104501	32.0039304796154
sgAMIGO2_1	AMIGO2	chr12	47471777	-	GCTAGAGCCGGATAAAGAGA	3	-1.72172823139983	2.40213915983531	15.1087802793313	0.000101490147716834	0.000472312684174069	88.2125127863966	25.6154139971586	85.6181222189082	110.158056746472	68.8613593938094	26.4860945082981	26.582612712249	23.7775347709288
sgAMIGO2_2	AMIGO2	chr12	47471285	-	GGGCATCCTAAAGTCCACGA	3	1.22951467961085	2.711405560471	8.13269923976775	0.00434739777004249	0.0119902250040262	42.7693345173862	96.5358912984061	41.5114590239361	53.4095065422696	33.3870379859531	99.8171936887685	100.1809383796	89.6095418268496
sgAMIGO2_3	AMIGO2	chr12	47472738	+	GACGACGGCTCCAAGCAGGG	3	1.39048113394774	3.1726037616164	20.6080530522485	5.63585466026827e-06	3.79040302103194e-05	54.8157906637452	138.294229155389	53.2036206239708	68.452884832352	42.7908665349127	142.994917972755	143.51600697863	128.371762514782
sgAMIGO3_5	AMIGO3	chr3	49756107	+	GAAGAAGCGCACGCGGGACG	1	1.8298821950199	1.88297196697295	15.9881800887755	6.37391932624705e-05	0.000315814850135696	17.2636735989907	59.2864034589642	16.7559371052591	21.5585371723302	13.4765465193827	61.3015774504131	61.5249670540793	55.0326658724002
sgAMMECR1_1	AMMECR1	chrX	109459792	+	GACACTGAGCAGAAAAGCCG	1	1.74406087065512	2.73265941719702	24.2026169684428	8.67143732552947e-07	7.30179832514176e-06	33.376326836235	107.723343645307	32.3947061478977	41.6797026802501	26.054571680557	111.384913039311	111.79081175535	99.9943061412602
sgAMN_3	AMN	chr14	103395280	-	GAGATGCTGCGGACACGCAC	3	1.77616673862019	4.83043232769008	52.8499326804239	3.60031008481585e-13	1.45819194077642e-11	143.667731522399	473.16063920506	139.442364896502	179.409446820814	112.151382849882	489.243601879012	491.026458680836	439.211857055333
sgAMN_4	AMN	chr14	103396354	+	GAGAATGGGCCCGAGACAGG	3	-2.17636035646628	2.6139580878245	27.6810126301115	1.4306002541035e-07	1.48270795504464e-06	109.683281724069	23.2227708564124	106.457421100359	136.970332106473	85.6220919653737	24.0121242512698	24.0996270390082	21.5565612789591
sgAMN_5	AMN	chr14	103396740	+	CAGGTGGAGGAGGCACGAGG	3	-1.04543847502189	2.59219951183433	5.39611224027364	0.0201816589483814	0.0440549450728518	88.5766372250319	41.1762547154256	85.9715375077965	110.612768207545	69.1456059597547	42.5758558503677	42.7310068914948	38.2219014044144
sgAMOTL2_1	AMOTL2	chr3	134090234	+	GCGGTGCAGGACTGTCCCCG	2	-1.32023825420305	4.49765968462879	38.1098147700512	6.68729026442898e-10	1.25418082445264e-08	359.645885781648	138.328685325019	349.068453349049	449.118732061327	280.750471934568	143.030545324526	143.551764160339	128.403746490194
sgAMOTL2_4	AMOTL2	chr3	134089658	+	GGACTCTGGGCCCTCAGCAG	2	-1.05790184379079	3.13150542717295	10.1062250971659	0.00147769329155759	0.0047500239952175	130.425440036692	60.1373011809514	126.589538295506	162.872732800795	101.814049013774	62.1813976041669	62.4079933679944	55.8225125706929
sgAMPD1_1	AMPD1	chr1	115222277	+	GGACCTGGAACTTGGAGGAG	3	-1.43222272246489	3.51228430440976	23.1906368533716	1.46709907316601e-06	1.16161201373706e-05	184.237556998065	65.5278038662271	178.819003949811	230.072249588542	143.821417455843	67.7551261250209	68.0020331607112	60.826252312949
sgAMPD1_2	AMPD1	chr1	115238131	+	AAAGAAGAGAGAGGAGACTG	3	1.56041802459955	3.84312360788347	32.9853895808082	9.28540439451726e-09	1.30800056446063e-07	80.6345865392302	228.773274762086	78.2630679856518	100.694890998351	62.9458006336878	236.549390807955	237.411402469936	212.359031008366
sgAMPD1_5	AMPD1	chr1	115222296	+	GAGGAACTTCAGGCGCCGGT	3	1.03895439069453	2.28476331286627	5.1908834196996	0.022705671500373	0.0485680482828987	34.4432607752693	68.1362737298504	33.4302608272315	43.0120688683156	26.8874526302609	70.4522591613106	70.7089948426096	63.2475671856309
sgAMPD2_1	AMPD2	chr1	110168349	+	GAGCCCCATTGAACAGCTGG	4	-1.17437470295763	2.70714648430452	10.8338019732219	0.000996637815614476	0.00338878887322529	98.8905011034852	42.0365114373686	95.9820635681172	123.492519237302	77.1969205050369	43.4653531210855	43.6237455868387	39.0204356041815
sgAMPD2_2	AMPD2	chr1	110168983	-	CCAGCACATCACGCTCCCGC	4	-2.14087273777699	3.03213580761823	24.1799448803734	8.77412179770879e-07	7.38018405322808e-06	146.121663619177	31.7437683683099	141.824125165452	182.473869119082	114.066996572999	32.8227546564674	32.9423643379617	29.4661861105006
sgAMPD2_3	AMPD2	chr1	110169016	+	GCGGGTCACCATCTCTGGGG	4	-1.69046487664962	2.26853352085003	14.688453885047	0.000126820844917925	0.000573268977089178	79.7617328134983	23.6622769583966	77.4158854872924	99.6048883761224	62.2644245770802	24.4665693816674	24.5557282167995	21.9645332767228
sgAMPD2_5	AMPD2	chr1	110169523	-	AGTCCCACCAGCAGACACAG	4	1.04516838227171	5.04685736051195	29.9939788086047	4.33389968765679e-08	5.1552819771681e-07	241.311190788708	478.653528979765	234.214062984089	301.344684657488	188.374824724547	494.923197676786	496.726751542323	444.310637720187
sgAMPD3_2	AMPD3	chr11	10503696	-	ATGTGATCCGCGGGAAGCGG	1	1.07840074362366	4.28389938667392	24.1765189889487	8.78974374230233e-07	7.39031884050488e-06	139.335508938049	282.879470144415	135.237555952848	173.999452181609	108.76951867969	292.494682363258	293.560564741578	262.58316332841
sgAMPH_5	AMPH	chr7	38505775	-	GTTTCATAAGGAAATTGCGG	1	-1.75635678408338	2.9177535608377	23.912536205987	1.00813132367152e-06	8.33387838537703e-06	128.161090160142	36.3676169799095	124.391784503521	160.045057062787	100.046428914118	37.6037701548885	37.740802375928	33.7582784089118
sgAMT_2	AMT	chr3	49456811	-	GCAGCCCAGGTACTACAGGC	2	-1.37899441137615	3.44445099670076	23.4199072176064	1.30223923653928e-06	1.04747047061227e-05	173.842192026314	64.1542674308471	168.729373799305	217.090721591133	135.706480688505	66.3349025111414	66.5766340977908	59.551265683609
sgAMT_4	AMT	chr3	49459862	-	GCAGAGGGCTGTAAGTGTGG	2	-2.61578288117467	2.75471666566929	26.6374463694859	2.45440331619641e-07	2.38714620964358e-06	127.400874528255	19.87120528821	123.65392733533	159.095714684119	99.4529815653173	20.5466373221882	20.6215114993134	18.4454670431283
sgAMY1A_1	AMY1A	chr1	104199591	+	GACTAGATGCAACAATGTTG	2	-1.49369529920009	4.33002427969205	36.7078470487822	1.37225955389903e-09	2.39781483131811e-08	330.725467345452	112.775875445457	320.998604275732	413.003480442313	258.174317318312	116.60918287855	117.034119401075	104.684324056747
sgAMY1A_4	AMY1A	chr1	104202026	+	TTCTAGGTAATTGATCTGGG	2	1.00333108979489	6.50531625011951	32.7174972874006	1.06573535988735e-08	1.47983213792971e-07	678.429749327808	1307.00530599774	658.476664592294	847.209771769165	529.602811621966	1351.4310587111	1356.35582021225	1213.22903906987
sgAMY1B_1	AMY1B	chr1	104237604	-	GACTAGATGCAACAATGTTG	2	-1.49369529920009	4.33002427969205	36.7078470487822	1.37225955389903e-09	2.39781483131811e-08	330.725467345452	112.775875445457	320.998604275732	413.003480442313	258.174317318312	116.60918287855	117.034119401075	104.684324056747
sgAMY1B_4	AMY1B	chr1	104235169	-	TTCTAGGTAATTGATCTGGG	2	1.00333108979489	6.50531625011951	32.7174972874006	1.06573535988735e-08	1.47983213792971e-07	678.429749327808	1307.00530599774	658.476664592294	847.209771769165	529.602811621966	1351.4310587111	1356.35582021225	1213.22903906987
sgAMY1C_1	AMY1C	chr1	104293730	+	GACTAGATGCAACAATGTTG	2	-1.49369529920009	4.33002427969205	36.7078470487822	1.37225955389903e-09	2.39781483131811e-08	330.725467345452	112.775875445457	320.998604275732	413.003480442313	258.174317318312	116.60918287855	117.034119401075	104.684324056747
sgAMY1C_4	AMY1C	chr1	104296165	+	TTCTAGGTAATTGATCTGGG	2	1.00333108979489	6.50531625011951	32.7174972874006	1.06573535988735e-08	1.47983213792971e-07	678.429749327808	1307.00530599774	658.476664592294	847.209771769165	529.602811621966	1351.4310587111	1356.35582021225	1213.22903906987
sgAMY2A_3	AMY2A	chr1	104166724	+	GGTTATTTTCCGCAATGTAG	1	-1.08647026766223	2.87948944956787	9.55838473553687	0.00199038169975179	0.00614977012304702	109.832287824619	49.6369748630597	106.602044829185	137.156408003888	85.7384106407829	51.3241600340657	51.5111908454308	46.0755737096828
sgAMY2B_5	AMY2B	chr1	104117907	+	ATGACAATCAACGAGGACAT	1	1.04141050431035	3.32592106230568	12.677234387912	0.000370134634833192	0.00144684718280775	72.3529326158867	143.233242902209	70.2249831903521	90.3529239233239	56.4808907339842	148.10181122424	148.641510303572	132.956407178816
sgAMZ2_2	AMZ2	chr17	66246576	-	AATGCTGCGTTTGTTTGGAG	1	2.13194543828245	5.05671734904744	113.306487711367	1.8487137403176e-26	1.14669451539554e-23	138.16949121637	582.371049802358	134.105831612948	172.543352108106	107.859289928055	602.166128006871	604.360486753764	540.586534646439
sgANAPC1_1	ANAPC1	chr2	112592398	+	GATGAGACTCAACATTCTGG	2	-1.85189983719809	3.43895255340568	40.0653777521738	2.45603652123548e-10	5.11511337551542e-09	187.753992528582	49.8931861107609	182.232018697002	234.463505346713	146.566453542032	51.589080027998	51.777076236583	46.3134020677016
sgANAPC1_4	ANAPC1	chr2	112621344	+	CTGGAAAGGTGAAGTCACAG	2	-2.71495219792826	2.007097808128	29.9912887850986	4.33991614989914e-08	5.16072929556575e-07	74.9679353608712	10.8689678285963	72.7630769091537	93.6184880896198	58.52224108384	11.2384093869334	11.2793633708797	10.0891307279758
sgANAPC10_5	ANAPC10	chr4	146017194	+	CAGTCCTTTCCAACTGCTTG	1	-1.3934120584595	3.32938255115977	17.8497090943794	2.39055811731731e-05	0.00013395380772055	160.621765451914	58.6792362508936	155.897769047562	200.581312043739	125.386215264442	60.6737723305317	60.894874144181	54.469062277968
sgANAPC11_1	ANAPC11	chr17	79852355	+	TGAAGGTGAAGATTAAGTGC	4	-1.38383403946577	2.63763134123291	12.9053459197298	0.000327644974702822	0.00130233374363401	98.1605846194813	36.0706394643541	95.2736144290663	122.581013840558	76.6271255888193	37.296698227622	37.4326114452201	33.4826087202203
sgANAPC11_2	ANAPC11	chr17	79852365	+	GATTAAGTGCTGGAACGGCG	4	-1.47330951239934	2.41022827351749	7.69961634550257	0.00552325641201436	0.0147054216428019	85.2319336891127	29.4193052884692	82.7252039993319	106.435967997782	66.5346290702244	30.4192819341237	30.5301331000757	27.3085008312081
sgANAPC11_3	ANAPC11	chr17	79852402	+	GTGGCCAACGATGAGAACTG	4	-2.68508483660606	3.01926836660752	52.5524332391191	4.18913408562363e-13	1.67724554881609e-11	154.537842885306	22.9876183969542	149.992778820841	192.983828805092	120.636921029985	23.7689788441427	23.8555955836196	21.3382807631004
sgANAPC11_4	ANAPC11	chr17	79852391	-	GTTGGCCACCCAGAGCCAAG	4	-3.88628263514741	2.21204670255826	54.3898008054087	1.64413995882838e-13	7.2095630931224e-12	93.2504436453809	5.9462550678079	90.5078840723019	116.449326045111	72.7941208187303	6.14837120000778	6.17077653218171	5.5196174712342
sgANAPC13_1	ANAPC13	chr3	134201720	-	GTGAGGTTCAGAGAGATGGA	2	-1.35572311414381	2.29503699918007	5.85323247218498	0.0155484657861488	0.035395700852722	76.4152171788526	28.618155828255	74.167793175169	95.4258252529924	59.6520331083964	29.5909010100107	29.6987334659389	26.5648330088155
sgANAPC13_4	ANAPC13	chr3	134201713	-	TCAGAGAGATGGAAGGATCT	2	1.05633465137765	4.24099360144423	15.1902465480251	9.72041899306922e-05	0.000455009790039518	136.746370469671	273.408496711277	132.72456582452	170.766186816925	106.748358767569	282.701785888366	283.731981888728	253.791722356737
sgANAPC15_2	ANAPC15	chr11	71821211	-	GGATAGTGAAGAGGACTCAG	3	1.2027913120222	3.9629847486671	17.2123275978456	3.34260266505917e-05	0.000179556920504048	104.917069169484	232.23051481864	101.831386129472	131.018379299902	81.9014420790782	240.124144153184	240.999182604462	215.568217698274
sgANAPC15_4	ANAPC15	chr11	71822285	+	GTCACACGAGGGAAGAGTGA	3	-2.78762272436408	2.21740335132969	23.5185051066754	1.23718088077667e-06	1.00068664510649e-05	87.512259428078	12.0749987362047	84.9384637926495	109.283594079601	68.3147204119831	12.4854338778273	12.5309321544063	11.2086301763803
sgANAPC15_5	ANAPC15	chr11	71822206	-	AGGAACAGCAGCATCAGGCC	3	-1.56823417422605	3.32019166776062	23.9260610756882	1.00107367345174e-06	8.2835480845824e-06	164.875448234746	53.3470141605468	160.026348099185	205.893227718415	128.706768886637	55.1603053906717	55.3613155322018	49.5194215587667
sgANAPC2_1	ANAPC2	chr9	140074800	+	GGATGTTGGCATTGATGCGG	4	-1.41383137953273	3.93262278909548	31.5798736987977	1.91403073110901e-08	2.50282578392184e-07	246.543728895202	88.8408195223912	239.292708552227	307.87897567195	192.45950246143	91.8605626411393	92.1953125045919	82.4665834214425
sgANAPC2_2	ANAPC2	chr9	140082978	-	TCGGTGGGTGCAGATGGCGG	4	-2.24377485001792	1.87164173842377	21.766976234348	3.07853698296676e-06	2.22516224951529e-05	64.2176232868037	12.9324616103236	62.3289388943158	80.1937091088307	50.1302218572647	13.3720423364605	13.4207715105207	12.0045709839896
sgANAPC2_3	ANAPC2	chr9	140082459	+	CCAGGACCGAGTGTAGCCCG	4	-1.20700894516601	3.23389065160252	14.7743693446593	0.000121171316449399	0.000550774154132299	144.717581820341	60.169001075127	140.461338376357	180.720479292772	112.970927791894	62.2141749933253	62.4408902015175	55.8519380305382
sgANAPC2_4	ANAPC2	chr9	140082291	+	TACGCAGGTAGGGATCCAGG	4	-1.48143840711263	4.02279145517832	35.0067490483443	3.28564521248496e-09	5.21156589457323e-08	266.008082217323	91.4667225192062	258.184601878979	332.185678542817	207.653966230173	94.5757213713858	94.9203655680329	84.9040806181999
sgANAPC4_3	ANAPC4	chr4	25379050	-	CAGGTCGGAAAACGCAACAT	1	-1.95419093800597	3.4716097375992	39.7922836536116	2.82458831973205e-10	5.79018020883665e-09	195.119443122324	48.2964850739734	189.380846331686	243.661335663977	152.31614737131	49.938106338229	50.1200862194443	44.831262664247
sgANAPC5_1	ANAPC5	chr12	121766228	-	GAAGACGGCAAACAAGCTGA	3	-1.39571005833948	2.52753246142066	12.0236301304837	0.000525302919588267	0.00195958014619713	90.9802571159566	33.1515536151682	88.3044652874111	113.614361609408	71.0219444510509	34.2783912157599	34.4033053949129	30.7729642348318
sgANAPC5_2	ANAPC5	chr12	121779852	-	GAAGAGGAGGTATCTTGCAG	3	-1.66126772722067	4.07222681187221	34.8857570032879	3.49629175000703e-09	5.51271601821014e-08	284.171688709979	86.2514469343783	275.814004233609	354.868034271461	221.833027624866	89.1831760062438	89.5081691821183	80.0629956147727
sgANAPC5_5	ANAPC5	chr12	121756124	+	GTAACCGGTACTCCTTGGAG	3	-1.77877882657742	3.35978033509065	29.2514900040886	6.35673262267827e-08	7.27552643166747e-07	175.566419826843	49.0806266692794	170.402890876371	219.243903468566	137.052465135593	50.7489012917466	50.9338357977996	45.5591429182919
sgANAPC7_2	ANAPC7	chr12	110841411	-	GAATGTGATAGACCACGTGC	2	2.12611628990689	4.50114247120001	54.4730733408668	1.5759244494694e-13	6.93812691368288e-12	94.130662938462	395.280448999756	91.3622155116176	117.548526643458	73.4812466603101	408.71622573234	410.205632032727	366.919489234201
sgANAPC7_5	ANAPC7	chr12	110820662	-	CTGATCAGCATGCAGAACCG	2	-1.39925178969717	2.32064417273723	11.6516265510928	0.000641464227289226	0.0023248015320656	78.2653776624908	28.4372301520939	75.9635391686689	97.7362693964464	61.096324422357	29.4038255811961	29.5109763139512	26.3968885611343
sgANG_1	ANG	chr14	21161738	-	AGACCAACAACAAAACGCCC	2	-1.4157265858728	3.33567322430794	14.9859446528717	0.00010831493642104	0.00049947998710663	162.129829132396	58.3198815344419	157.36147953977	202.464552405501	126.563455451918	60.3022029706534	60.5219507452145	54.1354908874579
sgANG_5	ANG	chr14	21161874	+	GAAAGCATCATGAGGAGACG	2	-1.74965213160018	3.41303570347648	19.022321444869	1.29198223089006e-05	7.79129914728299e-05	181.687786519626	51.8333607406264	176.344223971807	226.888146197966	141.830989389105	53.595202147083	53.7905088824722	48.1143711923239
sgANGPT1_4	ANGPT1	chr8	108297041	+	CCCCAGCCAATATTCACCGG	1	1.84180424064709	5.35056485748054	63.0679318306378	1.99699037740526e-15	1.36044748359053e-13	199.098724326413	686.129574996251	193.2430941434	248.630584026187	155.422494809652	709.45145646699	712.036774598628	636.900493923137
sgANGPT2_4	ANGPT2	chr8	6420222	-	AATACGATGACTCGGTGCAG	1	-1.98820458050619	3.28810671816233	28.5894361471962	8.94689557434361e-08	9.82625416692118e-07	172.381683684816	41.6612113981129	167.311820010911	215.266867404471	134.566363639067	43.0772964490444	43.2342747941538	38.6720629511405
sgANGPT4_1	ANGPT4	chr20	858867	-	GTGGAGCTGCAAGACTGGGA	2	-1.15497113369917	2.84882062694124	8.2304622373923	0.00411930368413879	0.0114465119497875	108.999622192123	46.9702272703016	105.793868464647	136.11659148469	85.088406627033	48.5667683799857	48.7437509567967	43.6001624741224
sgANGPT4_4	ANGPT4	chr20	860466	-	TGTGACCTGCAGAGCAGTGG	2	2.18551672994578	3.78305017307445	38.8292236698559	4.625509087577e-10	9.00484504368811e-09	54.9465159610348	240.621740279698	53.3305012005116	68.6161320210122	42.8929146615807	248.800591491754	249.707247859125	223.357381488215
sgANGPTL1_3	ANGPTL1	chr1	178834091	+	TCATTGATGAAAGTTACCGG	2	1.43724476440904	4.69768341325239	49.6843070068261	1.80584581405763e-12	6.23118075803564e-11	156.111403522712	406.453987534419	151.520059959499	194.948860482731	121.865290125907	420.269558333329	421.801066232045	377.291338037884
sgANGPTL1_4	ANGPTL1	chr1	178834869	+	GTAGGAAGAATAGCACACCT	2	1.40072752847969	3.54582770644598	21.8371970277151	2.9679030625411e-06	2.15430660861857e-05	70.8692287036469	180.014823011954	68.7849160288778	88.5001035626202	55.3226665194428	186.133615319199	186.81190642172	167.098947294942
sgANGPTL2_1	ANGPTL2	chr9	129870683	-	CGAGACGCTGCAGCAGCTGG	2	-3.00536605537767	1.68195096309239	28.2519692067359	1.06506223615039e-07	1.14601471417229e-06	60.5935035012511	7.14292411646341	58.8114069599659	75.667979363895	47.3011241798926	7.3857156177619	7.41262996733109	6.63042676429723
sgANGPTL2_2	ANGPTL2	chr9	129870670	-	CAGCTGGTGGAGGTGGACGG	2	1.8390108764793	2.0109230073746	15.8096609043211	7.00439513779347e-05	0.000342659358372414	18.8219782600452	65.0253768756437	18.2684109563048	23.5045174857628	14.6930063380682	67.2356213940965	67.4806352981453	60.3598739346892
sgANGPTL3_2	ANGPTL3	chr1	63063387	-	GACCATGTCCCAACTGAAGG	2	-1.27051721044841	3.76575467699909	23.4802650554548	1.26201683564329e-06	1.01873951385214e-05	213.333483380759	84.9040409848372	207.059199160416	266.406672090677	166.534578891184	87.7899710662593	88.109887252074	78.8122646361782
sgANGPTL3_3	ANGPTL3	chr1	63067469	+	AACAGAGGTGAACATACAAG	2	-1.59955048914372	2.70474878487619	14.6424779245459	0.00012995224447675	0.000585840043340968	107.130492532465	33.888567483128	103.979711191618	133.782459006073	83.629307399704	35.0404565473167	35.1681477752744	31.4570981267929
sgANGPTL4_3	ANGPTL4	chr19	8429472	-	GGCTCTCAGGGGCTAACGGG	1	-2.31220838456176	2.32568054843931	23.9624648196361	9.82322378209629e-07	8.14679330119012e-06	89.848933200047	17.28688503432	87.2064143846318	112.201586480451	70.1387987350581	17.8744747527356	17.9396112793443	16.04656907088
sgANGPTL5_1	ANGPTL5	chr11	101771253	-	GACATGGATTACAGAGGAGG	2	1.35184187052865	4.05675796643468	26.5391394281952	2.58252474436899e-07	2.49346881325198e-06	104.108399758835	255.536790948594	101.04650024142	130.00852879215	81.2701702429346	264.222612063284	265.185467947967	237.20229283453
sgANGPTL5_4	ANGPTL5	chr11	101771185	+	GATAATCACACCACAACCTC	2	2.51153491886879	4.96705516151242	73.7688261612465	8.78226720616427e-18	1.02034821393914e-15	104.175400838139	571.415327865269	101.111530772979	130.09219842657	81.3224733148687	590.83801569666	592.991093572415	530.416874326733
sgANGPTL7_4	ANGPTL7	chr1	11249825	+	GAGTGAACTGAACAAGAAGC	1	2.13884901982026	2.55914565666044	22.5208580471336	2.078741675232e-06	1.57674811111557e-05	23.6965447738191	100.706859793919	22.9996131220462	29.5917805925174	18.4982406068938	104.129935453377	104.509396243428	93.4812476849511
sgANHX_4	ANHX	chr12	133804445	-	GAAGCTGCACAATTTCGCTG	1	-1.51972205778152	2.12851303996469	11.0743540983135	0.000875299041692902	0.00303142449539473	69.8611213211059	23.3329754229624	67.8064577766207	87.2411988251324	54.5357073615645	24.1260747251998	24.2139927608367	21.6588587828507
sgANK1_2	ANK1	chr8	41521179	-	GGGCAACATTGTCACCAAGA	2	1.53745882275294	3.3599496417546	24.8548405457416	6.18136331182092e-07	5.42291771874167e-06	58.1177541595751	162.347697831997	56.4084711062704	72.5763121178799	45.368479254575	167.865975871398	168.477697712476	150.699419912118
sgANK1_5	ANK1	chr8	41519447	-	TTCCTAGATCATTCGCAAGG	2	1.05048005940726	5.10202260623695	23.5159882316631	1.23880035216622e-06	1.00178584256293e-05	250.022911736205	497.758882447681	242.669566237079	312.223711001716	195.175457969819	514.67795149891	516.553493832124	462.045202012009
sgANK2_1	ANK2	chr4	114158172	+	CCAGCAAGGACACAACCAGG	2	-1.26094507390715	2.7326958478978	12.5601106027304	0.000394068424811876	0.00152705485477407	102.516710091642	41.0351065465729	99.501623260188	128.020857937495	80.0276490772424	42.4299099858847	42.5845291844364	38.0908804693977
sgANK2_5	ANK2	chr4	114232413	+	GATGACACAATGACTGGTGA	2	1.19514120944614	3.69337387244989	13.0628552781247	0.00030120990965998	0.00121216815517361	87.2072446131735	192.034493683041	84.6424196728736	108.902697557924	68.0766166087229	198.561840503783	199.285421408194	178.256219137145
sgANK3_3	ANK3	chr10	61894076	-	GAACAGAAGCTCCTATGCAC	3	-2.21838151588812	3.93623566372254	69.061632092208	9.5434003347721e-17	8.79055748441109e-15	279.987309700637	57.7186194861397	271.752690683914	349.642663790563	218.566574627433	59.6805037298232	59.8979859648536	53.5773687637424
sgANK3_4	ANK3	chr10	61848032	+	GAAACCACTGCAAAATACTG	3	-1.15311132845263	5.32923189640204	25.148817590105	5.30721840703766e-07	4.72173614043363e-06	620.680912116615	268.124911841299	602.426260333656	775.094155904581	484.522320111607	277.238609371899	278.248896963905	248.887229188093
sgANK3_5	ANK3	chr10	61846491	+	GATACACCTTCTCCTGAGGG	3	-1.4658743467898	2.13062759732269	9.96896243484418	0.00159201182277849	0.00506646827728242	69.3826682337865	24.0585129597644	67.3420763231038	86.6437159887566	54.1622123894991	24.8762736394624	24.9669254813911	22.3323397584397
sgANKAR_1	ANKAR	chr2	190571680	-	GAAGTGGCAGCAAGTAACAG	3	-2.05661726560841	2.23019667267699	19.3694564828423	1.07716144963185e-05	6.65069587986953e-05	81.8432285112552	18.8124070126622	79.4361629674298	102.204219400127	63.8893031662094	19.45184997288	19.5227346260446	17.462636439062
sgANKAR_3	ANKAR	chr2	190561051	+	CTAACTTCAAGGTCAACCAG	3	1.04569030111426	3.82402086637341	16.0789705310287	6.07549738973762e-05	0.000303018436376947	102.44824730448	203.361340979643	99.4351740106029	127.935362950956	79.9742049518804	210.273692906877	211.039953072986	188.770376959066
sgANKAR_5	ANKAR	chr2	190608020	-	TGTTAAGTAGCCAAGAGCAG	3	-1.96920107546806	1.69566036240893	12.3132839116287	0.000449746010485512	0.00171422344538739	54.5946233573999	13.3074297474016	52.9889579999579	68.1766954357088	42.6182166365328	13.7597558248059	13.8098978689112	12.3526355484878
sgANKDD1A_1	ANKDD1A	chr15	65204117	+	GCGGAGCGGCAGGATGCAGG	2	-3.48060634570805	1.20749425801214	35.4686801431087	2.59184752032114e-09	4.23597512782729e-08	43.9743218036162	3.67388763181289	42.6810068067375	54.9142710440667	34.3276875600444	3.79876487804793	3.81260798969077	3.41029002769996
sgANKDD1A_2	ANKDD1A	chr15	65204129	+	GATGCAGGAGGAGCTGGCGT	2	1.22046504630463	2.27731225332633	7.04017700027645	0.00797011545304195	0.0201533842864127	31.4148716596936	70.5052557198137	30.4909387148275	39.2302759059974	24.5234003582557	72.901764013412	73.1674259563318	65.4465771896974
sgANKEF1_1	ANKEF1	chr20	10026304	-	GCAGTCTGCAAAACCACCCA	2	1.02360513035548	5.20003261534584	22.4629717407067	2.14233800064287e-06	1.61764817046382e-05	270.957555332988	529.468343359294	262.988507592019	338.366483545627	211.517674861318	547.465232571366	549.460255316483	491.479542190033
sgANKEF1_3	ANKEF1	chr20	10035148	+	AGAGGGAAAGAAAGTACAGA	2	1.51021380152247	5.18394826424299	50.3513464824705	1.28541874179134e-12	4.59411764346642e-11	211.090367450607	578.039933751839	204.882054809886	263.605512888683	164.783534653251	597.687795193153	599.865834409066	536.566171653299
sgANKFN1_2	ANKFN1	chr17	54431329	-	GTCATGATGGCAATATCCAG	2	-2.18810555988607	2.69559096746436	29.5846316799833	5.35276643616922e-08	6.23311619841156e-07	116.00499142403	24.3667273434624	112.593204977578	144.864759255934	90.5570100385781	25.1949643815424	25.2867775671351	22.6184400817096
sgANKFN1_4	ANKFN1	chr17	54450047	+	GGTCCAGGAAGCCCAGGAGA	2	-2.6557162209736	3.07022301233261	53.2845241436884	2.88571010694816e-13	1.19777993230277e-11	159.257156316201	24.1820864117479	154.573294003467	198.877214905359	124.320960039778	25.0040474138123	25.0951648772469	22.4470469441845
sgANKFY1_1	ANKFY1	chr17	4083107	-	GGAGAGGAAGAGGCTAGAGA	3	-1.38753872526821	2.15718243124113	7.10014166019093	0.00770778597619711	0.0195808212044936	69.4257411137041	25.4241213439694	67.3838824000494	86.6975045568443	54.1958363842187	26.2882997238111	26.3840971420931	23.5999671660041
sgANKFY1_2	ANKFY1	chr17	4072543	+	TAGGAGCCGTCACACCACGG	3	-1.30671117176868	2.35291371709056	9.76971249135554	0.00177410194288978	0.00556410420333474	79.0540892270398	30.6360689133905	76.7290541845775	98.7211969372203	61.7120165593215	31.6774039526669	31.7928398518472	28.4379629356572
sgANKFY1_4	ANKFY1	chr17	4111263	-	CAAAGTGGAGAGAGAAGACG	3	-1.15858070100326	3.24083081507191	11.8791199993891	0.000567667563854102	0.00209465627224672	143.939004380188	61.8923755582098	139.705659433288	179.748207047885	112.36314665939	63.9961278220863	64.2293366598509	57.4516621926922
sgANKH_2	ANKH	chr5	14751226	+	GTAGTAGCCCAGGCACAGGG	1	-1.91950852226554	1.09416719240624	11.9967503299199	0.000532933988473417	0.00198429354966626	34.3941578449253	8.64661438396677	33.3826020477829	42.9507500914619	26.8491213955312	8.94051705648625	8.97309727130103	8.02622882411303
sgANKHD1_1	ANKHD1	chr5	139781550	+	ACAATGCTGACTGATAGCGG	2	-1.52624870372497	3.43554145811855	23.7093922707465	1.12034443056144e-06	9.17472861880028e-06	177.500978152263	59.1378543419596	172.280552513178	221.659741982394	138.562639961216	61.147979075913	61.3708089504266	54.894774999539
sgANKHD1_4	ANKHD1	chr5	139838206	+	GCAGGATGGACATGTAGAGG	2	1.29976886398864	4.91549205595723	26.8486489282328	2.20028118286359e-07	2.16711776946584e-06	194.672622324204	460.725697859887	188.947166840024	243.103354610269	151.967345522319	476.385990766034	478.121993037027	427.6691097766
sgANKHD1-EIF4EBP3_1	ANKHD1-EIF4EBP3	chr5	139781550	+	ACAATGCTGACTGATAGCGG	1	-1.52624870372497	3.43554145811855	23.7093922707465	1.12034443056144e-06	9.17472861880028e-06	177.500978152263	59.1378543419596	172.280552513178	221.659741982394	138.562639961216	61.147979075913	61.3708089504266	54.894774999539
sgANKK1_5	ANKK1	chr11	113258769	-	GCGGCGTCGGGTGGAAGGCA	1	1.86101181434504	3.63409136810299	38.7327361795373	4.85989595066551e-10	9.40823501770794e-09	59.266589225568	207.209834812298	57.5235181441858	74.0109548277915	46.2652947047267	214.252998936348	215.033760125657	192.342745374888
sgANKLE1_1	ANKLE1	chr19	17393528	+	GCTGCTGCTGAGCCAAGGAG	1	-1.9514944489089	2.82274551269415	28.2155350555274	1.08529985907134e-07	1.16379470279508e-06	122.860697147964	30.4337760445783	119.247279689065	153.42603017226	95.9087815825673	31.4682350498216	31.5829087148108	28.2501843691025
sgANKLE2_1	ANKLE2	chr12	133338234	+	GAGGAACTGGGGTCCCGCTG	2	-1.56632041639078	2.71230083082067	10.1309255788577	0.0014580217464439	0.00469581787128845	107.134577848795	34.6824033142062	103.983676355989	133.787560669021	83.6324965213731	35.861275248445	35.9919576288649	32.1939770653088
sgANKLE2_5	ANKLE2	chr12	133311994	-	GAGGCTTTGAGAGAGTGGGA	2	-1.16429820972409	2.2079185929004	7.18863793462054	0.00733666510488609	0.0187607195695227	69.0008413667322	29.5168249069664	66.9714792463707	86.1668980820936	53.8641467717323	30.5201162923823	30.6313349096832	27.3990235188337
sgANKMY1_3	ANKMY1	chr2	241447086	-	GTGAAGGAGCTCCTGACCCA	2	-1.9447515426063	3.01576086993248	27.9440197090722	1.24876302331101e-07	1.31606070720636e-06	140.897000599576	35.0794581092926	136.753123072494	175.949412358757	109.988466367477	36.2718261311595	36.404004603569	32.5625435931493
sgANKMY1_5	ANKMY1	chr2	241492447	+	GGTCCCGGTAAAACTGCCCA	2	2.04992941293534	1.65050319213386	17.4294362519893	2.98172463110415e-05	0.000162509485935455	12.8617807076287	51.561487919883	12.4835069061582	16.0615396194692	10.0402955972587	53.3140882355434	53.5083705613188	47.8620049627867
sgANKMY2_2	ANKMY2	chr7	16644442	+	GGTAAGGACGGAGAATGCAG	3	-1.34574572215842	2.45568461543941	7.71887151010775	0.00546465439609645	0.0145720959528123	85.394031263023	32.2111648436063	82.8825341722978	106.638392270498	66.6611673462729	33.3060381676736	33.4274089867522	29.9000473763932
sgANKMY2_3	ANKMY2	chr7	16685165	-	GAAAGGCGAGCTGACCCAGG	3	1.53007829442765	3.23270635522667	25.2766118202511	4.96695115023614e-07	4.44937239480681e-06	53.2236183668633	147.940020045931	51.6582752075209	66.4646112792023	41.5479686138668	152.968574036347	153.526008127746	137.325477973701
sgANKMY2_4	ANKMY2	chr7	16666665	+	CAGAAAGTGCAGCAAACATG	3	-1.59635695992057	2.98625735416933	16.6837610908617	4.41573726601652e-05	0.000229022803811148	131.095242551162	41.5798393262902	127.239641458141	163.709169050793	102.336917144552	42.9931585005079	43.1498302377981	38.5965292405645
sgANKRA2_3	ANKRA2	chr5	72856953	+	ACAATTTGCTAACAGAGGTG	2	-1.17561223737524	3.22136490795437	8.33593667053383	0.0038868432860673	0.0108970174841909	142.533145562634	60.5662293849587	138.341147888817	177.992598115436	111.26569068365	62.6249052886366	62.8531172426174	56.2206656236221
sgANKRA2_5	ANKRA2	chr5	72849233	-	GTAGCCCTAGGCTATAGAAG	2	1.58749321285628	2.14265181252756	12.8857231799596	0.000331098179463722	0.00131422584905265	23.7409082945507	68.806811099526	23.0426718811732	29.6471808875534	18.5328721149256	71.145588425735	71.4048506741474	63.8699941986957
sgANKRD1_4	ANKRD1	chr10	92680078	-	AAAGAAGAATGGCAATGGGG	1	-1.56965336342997	1.87322721521019	10.5085155133244	0.00118825676346185	0.00393949706660379	58.8757662219155	18.9789802886431	57.1441895134086	73.522902722095	45.9602064302429	19.6240851563784	19.695597453251	17.6172582562999
sgANKRD10_4	ANKRD10	chr13	111545507	+	GGTTCAGATGACAATTCTGG	1	1.10413510131998	4.48606854458004	21.2909670826195	3.94586478440046e-06	2.7675387393999e-05	158.544302405535	327.653394071781	153.881405615757	197.987016915723	123.764484685125	338.79049397025	340.025083312345	304.144604932749
sgANKRD11_3	ANKRD11	chr16	89349535	-	GAGCGGGTTCAAGATGGGAG	1	-3.65002337628615	1.81963325626254	41.2373475832548	1.34821718617172e-10	2.97975369080533e-09	70.3401271133626	5.27248116823179	68.2713756796432	87.8393718685993	54.9096337918452	5.45169539444099	5.47156196434219	4.89418614591218
sgANKRD12_1	ANKRD12	chr18	9221856	+	AAGCTGTTACTTCGTCACGG	1	1.1851603028639	4.79028088528759	31.2031721845215	2.32386025747819e-08	2.9685278854579e-07	188.819342430125	412.741044299858	183.266035926474	235.79389341981	147.39809794409	426.770315248166	428.325512610859	383.127305040549
sgANKRD13C_1	ANKRD13C	chr1	70761917	-	GATGGAAACAGAAGAAGAGG	3	-1.02190865004341	2.50786013055215	7.39289954661375	0.00654818452397604	0.0170091359774593	82.8379555555103	39.139082091484	80.4016344063368	103.446415033456	64.665817226738	40.4694387277156	40.6169137561566	36.3308937905796
sgANKRD13C_3	ANKRD13C	chr1	70820001	-	GCCCGGGGATGAGGAAGCGG	3	-1.01076477257363	3.10393413973967	7.99740964049421	0.00468443172400276	0.0127849862385375	126.413413891889	60.2252082105235	122.695508594266	157.862593198518	98.6821398828824	62.2722926368784	62.4992196320734	55.9041123626186
sgANKRD13C_5	ANKRD13C	chr1	70820034	-	CAAGCCCAGCAAAGAAGAAG	3	1.13095729136142	2.96705758569381	10.2108314565112	0.00139618213500831	0.00452259756359054	53.8388795241514	113.448809894263	52.2554411117367	67.2329373515199	42.0282601091976	117.304990700001	117.732462821771	105.308976161015
sgANKRD13D_2	ANKRD13D	chr11	67057545	+	CCAGCACGACATTGAACAGG	2	-1.22985843674695	2.73891018989733	10.1804814464607	0.00141935115930756	0.00458663735623808	102.058117124291	41.7436662879518	99.0565178268758	127.44817602962	79.6696575163777	43.1625540211136	43.3198430540719	38.74860178867
sgANKRD13D_4	ANKRD13D	chr11	67057782	+	GGTGCCCGCAGTCCTGCAGG	2	-1.84801254457197	3.33764696465258	31.512307757869	1.98180121400383e-08	2.58087160129829e-07	174.587236472363	46.5133240797965	169.45250597665	218.021118490325	136.288084950113	48.0943348254781	48.2695958031249	43.1760416107864
sgANKRD16_3	ANKRD16	chr10	5931060	+	GCAGTCTCGGTGGCCCATGG	2	-1.82127324145937	3.59300127088873	32.4989303153697	1.19258153955423e-08	1.63823939903079e-07	208.099345489129	56.4985091990069	201.979000857922	259.870383295898	162.448652313567	58.4189212943751	58.6318061860422	52.4448001166033
sgANKRD16_4	ANKRD16	chr10	5931050	+	GGTAGCGCACGCAGTCTCGG	2	-1.02303529465315	3.12784153020695	10.6406240168343	0.00110630338945478	0.00370790973475404	128.936177020733	60.9066469651744	125.14407552737	161.012970340342	100.651485194487	62.9768938297111	63.2063884681505	56.5366585976616
sgANKRD17_1	ANKRD17	chr4	73957852	+	GGAAGTGTTAGCAGCAGTGG	2	-2.41501769038309	1.95543173773558	20.4633907360599	6.07827970566784e-06	4.0485659981226e-05	69.9848898654223	12.5108584455636	67.9265862030697	87.3957585570522	54.6323248361451	12.9361086729222	12.9832492573838	11.6132174063849
sgANKRD17_5	ANKRD17	chr4	74021791	-	GTAAATGAACACACAGAGGA	2	1.53078697950319	4.10939907283566	36.544380063043	1.49229594924829e-09	2.58564898275588e-08	98.6536031432843	274.152135725405	95.7521329395792	123.19668570849	77.0119907817837	283.470701558065	284.503699570608	254.482006047541
sgANKRD18A_2	ANKRD18A	chr9	38595804	-	GAAGTGTACAGCTGGACCTA	2	1.56993448358461	3.16887211125245	21.8207898887512	2.99339023759177e-06	2.1709629735398e-05	49.8557668582434	142.4790806013	48.389474524126	62.2589043348984	38.9189217157059	147.322014576069	147.858871991754	132.256355236076
sgANKRD18A_4	ANKRD18A	chr9	38575644	-	AGCTCTTTACGGAGAAACAG	2	1.08993232072615	4.54225701489748	21.9331407828036	2.82316142226493e-06	2.06169592167359e-05	165.937058823306	339.564908154105	161.056735991438	207.218946210762	129.535494267719	351.106886270462	352.386357883274	315.201480308578
sgANKRD22_4	ANKRD22	chr10	90585823	-	GTACGAATGCTACTTGATGC	1	-1.56432873889171	2.47625843808859	9.68311640378271	0.00185968934901742	0.00579625914418191	90.2040039187927	29.2288672354335	87.5510422297488	112.644991833604	70.4159776930249	30.2223707980695	30.3325043984633	27.1317265097676
sgANKRD24_3	ANKRD24	chr19	4210338	+	TGGAACAGCACAAGGAACGG	2	-4.97625950673792	1.94378427860797	68.8743790853374	1.04939311860457e-16	9.59714303581847e-15	80.0159116647872	2.32446014443722	77.6625887640465	99.922301942969	62.4628442873461	2.40346968716436	2.41222819164614	2.15768255450117
sgANKRD24_5	ANKRD24	chr19	4217347	-	GGAGAGCCTCCTCCAAGCCA	2	-1.02771438420354	2.87218999721094	8.68486527568722	0.00320863296003328	0.00924974950400304	107.663742806789	50.6829271934338	104.497278209246	134.448371495396	84.0455787157244	52.4056647982102	52.5966367303535	47.0464800517377
sgANKRD27_2	ANKRD27	chr19	33106641	-	GGAGGACCTGGAGGATGCGG	1	-1.85106426756053	1.86674535314804	11.4801430073565	0.000703437171010939	0.00251492199694829	61.0697512028204	16.1784816316748	59.2736478896417	76.262708157778	47.6728975610414	16.7283961736802	16.7893562655185	15.0176924558257
sgANKRD28_1	ANKRD28	chr3	15756103	+	GTGATCGGGAGAATCTACCG	2	-1.1205755915375	2.94547150355419	10.9860782519727	0.000917988579027581	0.00315822399260817	115.822108556087	51.1210685839707	112.415700820348	144.636378715481	90.4142461324314	52.8586988299477	53.051321667288	47.4531852546764
sgANKRD28_4	ANKRD28	chr3	15727754	-	TGCAGAACCACAGAATGCAG	2	1.09687311082901	2.4883523368079	8.61360462414867	0.0033366131373002	0.00956143540347133	38.8558563919349	80.0030533989977	37.7130789771364	48.5224317747313	30.3320584239371	82.7223965036565	83.0238458975847	74.2629177957518
sgANKRD30B_4	ANKRD30B	chr18	14752658	+	AGGGAGGACACCTCTGATGA	1	-1.19218582931918	3.90447958475329	19.6859332458115	9.1270750210944e-06	5.76631116393489e-05	231.407027469359	97.2489202734755	224.60118790813	288.97655965462	180.643334845326	100.554458869137	100.920890234331	90.2714117169584
sgANKRD33_5	ANKRD33	chr12	52283226	+	GGGGCTCACGGCGTTAATGA	1	1.18501995846855	4.38577804898051	20.9427668600059	4.73211166656112e-06	3.24936081251866e-05	142.274995153007	311.008137606373	138.090589859982	177.67022494439	111.064170654648	321.579457056829	322.75132751183	288.69362825046
sgANKRD33B_1	ANKRD33B	chr5	10564903	+	GGTGAGCGTCGAGGAGGCGC	2	-1.32865377625331	2.75411893970985	13.6242352862568	0.000223284412681912	0.000937723819624545	105.732081074837	40.3785165510361	102.622427975103	132.036150190708	82.537665058698	41.751002173701	41.9031473584769	37.4814001209305
sgANKRD33B_3	ANKRD33B	chr5	10618471	-	CCACGGTATCCACAAAGCCG	2	1.39349563776592	5.34197971323175	54.8235689725406	1.31850071003151e-13	5.92347226113628e-12	250.325874104688	632.157343944956	242.963618274292	312.602044468536	195.411959571235	653.644682756173	656.026634945536	586.800714133159
sgANKRD34A_5	ANKRD34A	chr1	145473821	-	GGGTCCTCCACCCCTGGGGA	1	-1.13822728915135	3.26126034869588	14.0468279412092	0.000178314345337529	0.000772354071236433	145.385541652004	63.4046646654102	141.109653050752	181.554614436601	113.492357468658	65.5598203792951	65.7987274825063	58.8554461344291
sgANKRD34B_2	ANKRD34B	chr5	79855019	-	GCTCCAGGATATTACACCAG	1	1.06087545636045	4.09639532716249	19.0720243526375	1.25876617982756e-05	7.62206606747578e-05	123.361033388922	247.436585245923	119.732900697647	154.050840261926	96.2993592071925	255.847076387718	256.779410911077	229.683268438973
sgANKRD34C_2	ANKRD34C	chr15	79585776	+	GGCGTGCATCACCAAACATG	2	1.9638837122413	4.63135977446502	57.8987400183406	2.75963828431795e-14	1.45080013234276e-12	112.876745688639	423.500117645665	109.556963097109	140.95826730427	88.1150066645386	437.895094784829	439.490832051957	393.114426100207
sgANKRD34C_3	ANKRD34C	chr15	79585821	+	CAAGATGGTGAAGTACCTGC	2	-1.76650143228976	3.19530773232418	24.4100183146535	7.78627317650069e-07	6.64741512736372e-06	155.918001109425	43.9510524929138	151.332345643976	194.707343340266	121.714314344033	45.4449703680608	45.6105767739865	40.7976103366939
sgANKRD35_2	ANKRD35	chr1	145561211	+	GGAAGTATGAAGAGGAGCGG	3	-2.28697062711015	2.36692417650842	29.3966202374056	5.89804143650538e-08	6.80420070505383e-07	93.1299819523762	18.2404652079725	90.3909652403971	116.298895844285	72.7000847724466	18.8604675851529	18.929197176691	16.9317308620736
sgANKRD35_3	ANKRD35	chr1	145562178	+	GAGCAACAGTAACTTGCTGG	3	-1.54427486229157	2.2280870246109	13.1590080751411	0.000286140317281807	0.00116008171541277	75.6069423371436	24.8301968670678	73.3832902515137	94.4164674751982	59.021069284719	25.6741874620396	25.7677469885663	23.0486561505975
sgANKRD35_4	ANKRD35	chr1	145561568	+	GGTCCCAACCAGAAGAACAG	3	-1.37284312354103	3.01093810651711	15.7005728489495	7.42016940702838e-05	0.000360113256942689	127.789188925845	47.3410915084859	124.030821139871	159.58063409174	99.7561115459237	48.950238475897	49.1286184593703	43.9444175901903
sgANKRD36_2	ANKRD36	chr2	97883070	+	ATTGCCACAAGAATAACAGG	3	-1.05420782636229	3.31628384126075	11.4428372599219	0.000717701188009481	0.00255834801922039	148.441200174332	68.6285304386445	144.075442557932	185.370460899513	115.877697065551	70.9612479175693	71.2198384091564	63.7045049892078
sgANKRD36_3	ANKRD36	chr2	97779481	+	AAGACGGCAAGCGGGAGAGG	3	1.29733851317146	1.90032122646515	5.31746273903563	0.0211127315841491	0.045748514560689	23.0493589224868	54.6155144757606	22.3714614509574	28.783587588094	17.9930277284091	56.4719226550379	56.6777124722801	50.6969082999639
sgANKRD36_5	ANKRD36	chr2	97851220	+	ATAAAGGATGGACTACAGTG	3	-1.31231459078482	3.06570753680277	14.9948423591875	0.000107805418532443	0.000497398809573234	131.268351103341	50.7206730069539	127.407658768944	163.925343617324	102.472050923754	52.444693610483	52.6358077678555	47.081517642523
sgANKRD37_1	ANKRD37	chr4	186318083	+	GTTGCTGGATTGCAACCCCG	2	-1.64174314222366	3.74394414839861	35.4936609773735	2.55881948576253e-09	4.18559087852942e-08	224.959024770981	69.1934391063095	218.342825396291	280.924420284447	175.609828632206	71.5453581084876	71.8060771610265	64.2288820494143
sgANKRD37_4	ANKRD37	chr4	186318379	+	GTCCACTTAGCCGCAGGAAG	2	-1.20717807257842	3.56579985532954	18.7305268897474	1.50552905373561e-05	8.91620513667261e-05	182.871113747543	76.0412722677026	177.492748733482	228.365862043541	142.754730465604	78.6259524845861	78.9124739917629	70.5853903267588
sgANKRD39_4	ANKRD39	chr2	97519173	-	ACATGGGTCCAACCCCAGGG	1	-1.24485026199204	3.63026862868998	20.3306958774724	6.51470198499927e-06	4.3006203224809e-05	192.958511714725	78.1687591664435	187.283469400473	240.962806882692	150.62925886101	80.8257537086251	81.1202915302921	72.5602322604132
sgANKRD40_1	ANKRD40	chr17	48784916	-	GAAACTGGTGGAGAGCGGGG	1	-1.46726102280519	2.17455518766705	10.9997111792913	0.000911260866778515	0.00313929082892305	71.7720776878891	24.8660593462833	69.6612116046	89.6275636756823	56.027457783385	25.7112689245493	25.8049635799512	23.0819455343496
sgANKRD42_2	ANKRD42	chr11	82947458	+	GCCACATAGAGTGTTTGCAG	2	-1.06229814202796	3.13404933597219	9.14029574933959	0.00250040681811159	0.0074737210322329	130.680226001272	60.0710418984439	126.836830829933	163.190904518819	102.012942655065	62.1128861360821	62.3392322366817	55.7610073225679
sgANKRD42_3	ANKRD42	chr11	82951912	+	TGAGGGAAGCACTGATGCCA	2	-1.11076520083183	3.01710182170935	9.93150555960962	0.00162473586309493	0.0051592960422039	121.474772108573	53.9858734176503	117.902115656654	151.69531415122	94.8268865178442	55.8208797879086	56.02429713426	50.1124433307824
sgANKRD44_4	ANKRD44	chr2	198001358	-	TAAATGCCAAGGACAACATG	1	-1.4197950295478	2.63688023379133	13.939367582776	0.000188802506480478	0.000811253601966334	98.8350201527615	35.4219109455792	95.9282143502473	123.423235713625	77.1536103944117	36.625919107659	36.7593879333183	32.8804257957602
sgANKRD45_4	ANKRD45	chr1	173615987	-	GTTGAATTCCTGGACTGGGC	1	-1.308833572077	3.00162213573712	16.3112287703062	5.37445366119754e-05	0.000272273320012967	125.43693445503	48.5819561377955	121.747748088093	156.643184819598	97.9198704573979	50.2332807038128	50.416336232463	45.0962514771109
sgANKRD46_1	ANKRD46	chr8	101540140	-	GGAATCTTTGGAAGAACAGG	2	1.18051927952869	2.77098954693518	11.2999441742215	0.000775094214208105	0.00273399776644751	45.6995144690816	99.690916602527	44.3554603713995	57.0686578259183	35.6744252099268	103.079459853597	103.455092596514	92.5381973574694
sgANKRD46_2	ANKRD46	chr8	101540121	-	GAGGTGAAAGGATTTAACAG	2	-1.15000005652471	3.12030038949656	11.3612054883296	0.000749941334660623	0.00265672874914801	132.040579736436	57.11007707675	128.157175627731	164.889687596412	103.074875985166	59.051276664854	59.2664659281452	53.0124886372508
sgANKRD49_2	ANKRD49	chr11	94231244	-	AGAAAGGAGTCTCCGCACTG	2	-1.13547948109644	2.13451089429108	6.84814241305841	0.00887334844204571	0.0220787373013834	65.0218555173285	28.3745597107383	63.1095181027575	81.198018553025	50.758029896203	29.3390249407378	29.4459395329237	26.3387146585534
sgANKRD49_4	ANKRD49	chr11	94231565	+	TGAACCGTTACGTCAAACCA	2	-1.10769813604289	3.42345195362274	14.3423238241722	0.000152399789660863	0.000674038241643816	162.013996720225	72.1784460097611	157.24905383837	202.319903159833	126.473033162471	74.6318268636485	74.9037933434253	66.9997178222094
sgANKRD50_2	ANKRD50	chr4	125599872	+	GAACAGAGAAGCAATAGCCA	1	-1.49589610619304	3.29175618163739	19.7986088454241	8.60452797848241e-06	5.48483391686572e-05	159.450704932629	54.2476258656883	154.761150222196	199.118914623439	124.472049952252	56.0915293303006	56.2959329529685	50.3554153137958
sgANKRD53_2	ANKRD53	chr2	71205860	-	GAGCCACTTGGAGTTGGCTG	2	-1.33767568480373	2.51670247496598	12.1985041883151	0.000478278500620011	0.00180881321326582	89.1402249161556	33.8176149189402	86.5185496979667	111.316565468266	69.5855595822342	34.9670922706006	35.0945161511689	31.391236335051
sgANKRD53_5	ANKRD53	chr2	71206946	-	GCAGGTAGTAGATGCAGGGG	2	-1.48253976712715	2.41238987830112	14.5836781888482	0.00013407078181058	0.000601480753697919	85.2098425996676	29.2236930616926	82.703762623995	106.408381078332	66.5173840966755	30.2170207516202	30.3271348558638	27.1269235775937
sgANKRD54_1	ANKRD54	chr22	38240145	-	GAGCCGCTGACTGACGCTGA	2	-2.0377296138618	3.47103194955069	37.7569605888663	8.01302918971151e-10	1.4737114157539e-08	197.028973447758	46.0185425005335	191.234216059171	246.045919702044	153.806784582058	47.5827353771625	47.7561320308759	42.7167600935622
sgANKRD54_5	ANKRD54	chr22	38240232	-	GTTGCCATGGCAGCCGCCGC	2	1.14288733238354	3.07920857313459	11.5080891231632	0.000692939755969652	0.00248385494015444	57.9415892508274	123.098232033731	56.2374873284432	72.3563208331791	45.2309595908598	127.282401440455	127.746232330198	114.266062330539
sgANKRD6_1	ANKRD6	chr6	90312783	+	GGGGAACACGGAGATCATCG	3	-1.45709288001882	2.76174861869995	8.45299163433934	0.00364443465881078	0.0103074489869752	108.521501624736	37.9049745665996	105.329809751423	135.519523892688	84.7151712300986	39.1933832815255	39.3362082253808	35.1853321928924
sgANKRD6_3	ANKRD6	chr6	90323560	-	AGTGAGGAGGAGCCTAATGA	3	1.44713675339499	4.23135126783319	32.5909925533087	1.13740659098413e-08	1.5697353872665e-07	112.058837542014	293.827061971613	108.763110190649	139.936879644137	87.4765227912554	303.814388217147	304.921520832565	272.745276865127
sgANKRD6_4	ANKRD6	chr6	90333223	+	CCAGAGCAAAGGATGACAGG	3	-1.22803054736788	1.9468135922711	6.75170668913038	0.00936580540587257	0.0231045028924843	57.9751167865285	23.7132502592359	56.2700287962995	72.3981893625257	45.2571322007603	24.5192752900544	24.6086261912389	22.0118492964143
sgANKRD65_3	ANKRD65	chr1	1356286	-	GGCCCTGGGAACCAGGACAG	1	1.63254785292932	3.43183010931744	26.1860804224736	3.10049414331155e-07	2.93933570867153e-06	58.1711651676795	173.576925634212	56.4603112599546	72.64301073779	45.4101735052939	179.476890645512	180.13092392061	161.122962336514
sgANKRD66_2	ANKRD66	chr6	46721448	+	GTACATCTAAGGGCAAATGG	2	1.49410859172709	2.88661304612765	18.4667639082194	1.72893255211261e-05	0.000100732815226602	42.4667706005842	115.173554219983	41.2177937196667	53.0316706540978	33.1508474279882	119.088359933024	119.522330845897	106.909971881027
sgANKRD66_5	ANKRD66	chr6	46717665	+	AGGGCTTACCACAACAAAGA	2	-4.24897906142111	1.87432858759279	50.7854060136247	1.03037001234723e-12	3.7645388233928e-11	74.2854714018436	3.63887878007995	72.1006846837387	92.7662404758598	57.9894890459322	3.76256605823856	3.77627725745195	3.37779302454934
sgANKRD7_2	ANKRD7	chr7	117876908	+	GGTGTGGAATTATGTTACGA	1	-1.03669910230631	3.28212325359765	10.3576499264656	0.00128939242869531	0.00422453843954174	144.294120136875	67.525408701911	140.05033099175	180.191668643537	112.640360775339	69.8206305308457	70.0750644888401	62.6805310860471
sgANKRD9_4	ANKRD9	chr14	102973379	+	ATGGCGCGCGCGAAGAGCGA	1	1.2082680518797	1.71707670573548	6.16732117692368	0.013013151126278	0.0304561510688439	21.108002497262	47.0280806011348	20.4872016511278	26.3592597404916	16.4775461001666	48.6265881739675	48.8037887406023	43.6538648888346
sgANKS1A_2	ANKS1A	chr6	34949700	+	AAGGAATGGCCACAAAGCCG	2	1.34438642212019	3.37686634944034	16.9317926373045	3.87471664953538e-05	0.000204386586424603	64.7948945984487	158.291124699858	62.8892322603326	80.9145942066204	50.5808573283931	163.671517824787	164.267954605356	146.933901669433
sgANKS1A_3	ANKS1A	chr6	35046378	+	TCAGCGACCCACAGCACCGG	2	-1.22845661086116	3.62346465122157	18.2783971745919	1.90859339058079e-05	0.000109794796895842	191.388066169171	78.4194518949134	185.759211736677	239.001665270694	149.403321500143	81.0849676061454	81.3804500313974	72.7929380471975
sgANKS3_3	ANKS3	chr16	4749084	+	TGAGGGTCAGAAAGATGCGG	1	1.06518916262456	2.6044740346808	6.31749746854143	0.0119552235848922	0.0283738732861671	42.8243837617937	86.2402014786879	41.5648892322689	53.4782509595607	33.4300110935515	89.1715483119876	89.4964991152818	80.0525570087942
sgANKS4B_4	ANKS4B	chr16	21245079	-	GGTAACTATCACTAGCAGCT	1	1.59568412851802	5.83752601774244	47.9120062698651	4.45783403771339e-12	1.39603171556454e-10	318.577100050362	925.50393204912	309.207528803822	397.83283750745	248.690933839815	956.962265562976	960.449539954903	859.099990629482
sgANKS6_1	ANKS6	chr9	101552761	+	GCAGCTTCACCACACCCAGG	2	-1.49579460661552	3.60107582236819	24.5604603067601	7.20143453034089e-07	6.20598245414128e-06	198.270771410514	67.4788523976664	192.439491891228	247.596652655091	154.776169685223	69.7724917549386	70.0267502900072	62.6373151480535
sgANKS6_5	ANKS6	chr9	101536236	-	CCGGACGCGTCACAACGGGA	2	1.12141339482833	3.41177431706471	11.1518936958409	0.000839459364254415	0.00292561231061216	74.0368597245156	154.927817112297	71.859384846537	92.4557790867228	57.7954152402871	160.193889759338	160.777653685674	143.81190789188
sgANKZF1_5	ANKZF1	chr2	220098961	+	CAGGGATGAAAAGGAAGCGC	1	2.17249842729689	1.88224490865141	14.4729371434252	0.0001421877370053	0.000633645368578054	14.2680997631409	62.2373060764118	13.8484651526735	17.8177232880593	11.1381108486901	64.3527826981273	64.5872912249817	57.7718443061265
sgANLN_1	ANLN	chr7	36438853	-	GACAGCAACAGAATCACTGA	1	1.31512552790912	4.9699855010731	41.0048256486925	1.51853814364791e-10	3.32371440644257e-09	200.796555479125	480.299416870593	194.890990916186	250.750802287277	156.747873233913	496.625030105938	498.434785633613	445.838434872227
sgANO1_1	ANO1	chr11	69978153	-	GAAGACAGAGAAGAAGACCG	2	-2.23571094592367	1.78188184906484	20.8679343401436	4.92063297025355e-06	3.36319775740791e-05	60.4234945158331	12.2318072214184	58.6463980555366	75.4556754755743	47.1684100163884	12.6475723605212	12.6936614873343	11.3541878163998
sgANO1_2	ANO1	chr11	70002016	+	GAAGCGCCGGCATATTCCAG	2	-1.42388809257803	2.96092196571773	13.4817539411586	0.000240894517441857	0.00100091246157595	124.348776349779	44.4589499101869	120.691593459844	155.284314308817	97.0704212806765	45.9701314681667	46.1376516181573	41.2690666442366
sgANO2_4	ANO2	chr12	6030208	-	GGAGCTTGAGAAGGACTTGG	1	-2.61318983486688	2.65283004040841	26.0990808978174	3.24338369242078e-07	3.0559643505471e-06	117.811071160073	18.4007399243469	114.346166668536	147.120156225902	91.9668905857825	19.0261901179082	19.0955236203479	17.0805060347847
sgANO3_1	ANO3	chr11	26547187	+	AATGCTATTACACTGACGGG	2	1.49612072914226	2.13157689712636	11.2684879055152	0.000788339171783609	0.00277397432150209	24.6468321031662	67.0322548647458	23.9219518485728	30.7784807810173	19.2400636799084	69.3107141523817	69.563289919732	62.2227605221236
sgANO3_3	ANO3	chr11	26663439	+	GTAGGTTGATCCAGAACTGG	2	-1.10048401648174	2.6293619468904	8.81739159290065	0.00298372879756401	0.00869839214058317	92.1485697606554	41.2308626827794	89.4384170550694	115.07332753779	71.9339646891066	42.6323199693703	42.7876767718773	38.2725913070905
sgANO4_1	ANO4	chr12	101442147	-	GAAAACAGCAAAGAAGACAG	4	1.33039966337331	3.40244210276139	13.4883936119188	0.000240043607466949	0.00099813342602073	66.4693585143628	160.80816895498	64.5144490427979	83.0056319204631	51.8879945798274	166.274117651208	166.880038588106	149.270350625625
sgANO4_2	ANO4	chr12	101473032	+	GATAGACTGGGAAGAAGAGG	4	-2.41789937013478	2.68140151963494	28.6671559458794	8.59491571126198e-08	9.48437234003289e-07	117.889900135527	21.098631099984	114.422677229698	147.218596305172	92.0284268717118	21.8157839405555	21.8952830257477	19.5848263336489
sgANO4_3	ANO4	chr12	101381380	+	GGAGACACTGCCAGACCTGG	4	-1.12889909382897	2.99188414916179	10.2993137752352	0.0013307968830248	0.00434307117009887	119.975568337766	52.6516144988445	116.447004498095	149.82313787098	93.6565626442226	54.4412687526955	54.639658646652	48.873916097186
sgANO4_4	ANO4	chr12	101430920	-	CAGCACAATACCTCATGCAG	4	-1.71388424494489	3.48896261881723	16.5545323659387	4.72708690294591e-05	0.00024322614059826	190.308301619948	55.6628361511149	184.71120380421	237.653276468142	148.560424587493	57.5548433088715	57.7645794065476	51.6690857379255
sgANO5_2	ANO5	chr11	22276972	+	GGACCTGGTGGACTTTGAAG	1	-1.24605341580291	2.81220348692529	9.78529857485731	0.00175912662543379	0.00552333875497997	108.179144653359	43.7563846164078	104.997521733635	135.091995218021	84.4479170084205	45.2436856347576	45.408558537262	40.6169096772036
sgANO6_1	ANO6	chr12	45795720	-	GCTGATGATGGAGGCCGTGA	2	1.33800803521675	3.92980173175942	25.4772652565748	4.47626681650348e-07	4.05420524797141e-06	95.9690057330678	233.32281615926	93.1464913824336	119.84421308851	74.9163127282602	241.253573353212	242.132727567115	216.582147557452
sgANO6_5	ANO6	chr12	45741932	-	GTTGAGTGTACCAAAGGCTG	2	1.27672653922931	5.36263118275256	47.2091925592269	6.38005232442487e-12	1.91683189229879e-10	269.030614345832	626.547796697895	261.118239262328	335.960157414501	210.013446360669	647.844464241223	650.205279804595	581.593646047866
sgANO8_1	ANO8	chr19	17441760	+	GAAGAGGGCAAAGACCACGC	1	-1.2781082259449	2.60118034658987	10.0628939898532	0.00151285399328108	0.00484310230864663	93.5218286144989	36.98401961379	90.7712874231461	116.788226274612	73.0059721457384	38.2411246172421	38.3804794271392	34.3304547969886
sgANO9_2	ANO9	chr11	434074	-	AGAGAGCCTCCGGATCCTGG	2	-3.62709083336533	1.96839892759379	33.1976261905832	8.32521019131242e-09	1.19018009562158e-07	77.5129350445759	5.91673193603951	75.2332264047716	96.7966338052527	60.5089449237033	6.11784456248066	6.1401386522732	5.49221259336468
sgANO9_5	ANO9	chr11	431744	-	AGGGACGCCTGAAGAAGACG	2	-1.00444040121375	2.80772620635994	7.93681547576504	0.00484390042150752	0.013146044923056	102.457268379271	49.0155943682387	99.4439297693911	127.946628292317	79.9812470761066	50.6816585108317	50.8663479768905	45.4987766169938
sgANP32E_1	ANP32E	chr1	150201432	-	TCAGGAGGATAATGAAGCGC	4	1.56780686625597	4.0136447221772	30.5803976526496	3.20313713112368e-08	3.94622595172378e-07	90.4870533827328	258.017114302463	87.8257670146136	112.998458455582	70.6369346780028	266.787242826972	267.759444504596	239.50465557582
sgANP32E_3	ANP32E	chr1	150199061	+	TCTTCCTCATATCCTTCCGG	4	-1.30455044470839	4.82162309602193	30.4949761015852	3.34732219603786e-08	4.10086957731538e-07	449.669427308988	174.864935643773	436.444340710182	561.538365998072	351.02557521871	180.808680748325	181.467567211149	162.318558971846
sgANP32E_4	ANP32E	chr1	150198989	-	GCAGGTTCAGAGTTGGGAGA	4	-1.05373503522072	3.14823923515641	10.8432290139036	0.00099157668789845	0.00337411572783849	131.715052602304	60.908139007737	127.84122247012	164.483175692584	102.820759644209	62.9784365875337	63.2079368479501	56.5380435877272
sgANP32E_5	ANP32E	chr1	150201417	-	AGCGCCGGACTCTGAAGAGG	4	-1.26548564408504	2.3074046718857	6.00240375359749	0.0142864007879267	0.0329755099874498	75.7581021897053	30.2099190320516	73.5300043890257	94.6052329359056	59.1390692441847	31.2367690274187	31.3505992050922	28.042388863644
sgANPEP_1	ANPEP	chr15	90349328	-	GGAGCCCACCGAGTACCTGG	2	1.20106975086305	4.44755834494305	25.2653770224019	4.99596718524184e-07	4.47117253794963e-06	147.556112630567	326.15507485716	143.216386046528	184.265180925143	115.18677092003	337.241246149135	338.47018986397	302.753788558375
sgANPEP_3	ANPEP	chr15	90349283	-	GAAGGACAGCCAGTATGAGA	2	1.04083088040937	3.81382248331528	15.6582607419344	7.58804087959474e-05	0.0003669405772853	102.111953658969	202.010406271023	99.108770992105	127.515406038774	79.7116839460291	208.876839263558	209.638009143336	187.516370406174
sgANTXR2_1	ANTXR2	chr4	80993645	+	GCACCAACAGCCACAGCCCG	2	1.6552755717767	4.15482905976176	40.7022807471379	1.77280142347852e-10	3.80660500591972e-09	95.4664956034265	289.222898127008	92.6587604207269	119.21668828927	74.5240381002826	299.053726580625	300.14351082818	268.471456972218
sgANTXR2_3	ANTXR2	chr4	80899241	-	GAAGATTCCTGAAGAAACAG	2	-1.82362636111161	2.68379556661869	18.4470433632688	1.74691653248175e-05	0.000101626647956107	109.259020176322	29.5737591572625	106.045637376029	136.440522602405	85.2909005505334	30.5789857658278	30.6904189098813	27.4518727960783
sgANXA1_1	ANXA1	chr9	75775220	-	GAGCTAAAACAACCTCCTCA	1	2.4225085588218	3.03180412289425	35.9324528862537	2.04277772323695e-09	3.42301008774126e-08	28.1863396419582	145.743459032675	27.3573600404339	35.1985484108439	22.0031104745967	150.697350834692	151.246508342159	135.286517921173
sgANXA11_5	ANXA11	chr10	81918874	-	GATGTCCGGGGACCTGGAGG	1	-2.69634429465427	2.31802459273085	28.9373946299699	7.47557054717023e-08	8.40135371719814e-07	93.7224094786984	13.7921719016751	90.9659690664112	117.038707725858	73.1625516438262	14.2609746031425	14.3129431428929	12.80259795899
sgANXA2R_1	ANXA2R	chr5	43039740	-	GGACAGACAGCAGGACACCG	4	1.55837813971634	3.0077290417608	19.2183444191177	1.16587639170993e-05	7.12070602045467e-05	44.7384989524325	126.858973368033	43.4227089809254	55.8685604874193	34.9242273889528	131.170972221026	131.648973484871	117.756974398201
sgANXA2R_2	ANXA2R	chr5	43040044	-	GTTCAGAAGATCGTGGGCCG	4	1.32077470895696	3.88638006547505	28.4050957644975	9.84059473232827e-08	1.06876702889971e-06	93.8021900150672	225.350869446066	91.0434032024283	117.138336095745	73.2248307470281	233.010656253212	233.859772382279	209.182179702707
sgANXA2R_3	ANXA2R	chr5	43040024	+	GGATACAAAGGAAGAGGCCA	4	-1.74174984995554	1.99452737627283	11.6007096024657	0.000659266597240983	0.00238012447397652	65.2301668071733	18.656462674762	63.3117028145421	81.4581536082776	50.9206439987003	19.2906050102916	19.3609020693064	17.317880944688
sgANXA2R_4	ANXA2R	chr5	43039833	-	GCAAGAGGCACCCGTAGAAG	4	1.35324317347856	3.61600244498666	20.716656445947	5.32507747680452e-06	3.604714697883e-05	76.3917990510968	187.737514880126	74.1450637906293	95.3965811541142	59.6337522085468	194.118805279493	194.826195281171	174.267544079714
sgANXA3_3	ANXA3	chr4	79503330	+	GGAGCTGAAAGATGACTTGA	1	-2.54047004841632	1.6495086556874	25.5787455219163	4.24691735079185e-07	3.87293282192854e-06	56.6986195866617	9.26411014545728	55.0310742555198	70.8041246823806	44.2606598220847	9.57900180239453	9.6139087249429	8.59941990903442
sgANXA4_2	ANXA4	chr2	70035103	-	GGTAGGTTTGGCTTATGCGC	1	-1.08283023792493	2.71288327209389	8.64773530605952	0.00327468139340636	0.00940814949053315	97.3785063769441	44.1122439387379	94.5145376446146	121.60436986228	76.0166116239373	45.6116407903503	45.7778545613901	40.9472364644733
sgANXA6_1	ANXA6	chr5	150501710	-	GCAGTTGAAGAAGGCCATGG	2	-1.04930074851463	3.81030766331746	16.4224389878627	5.06817057735173e-05	0.000258476363381641	209.902205995465	97.4009244994124	203.728837998928	262.121760154914	163.856019832553	100.71162979342	101.078633906526	90.4125097982912
sgANXA6_2	ANXA6	chr5	150518949	-	GAGCAACAGGCAGAGGCAGG	2	-3.10050110548386	2.44689838894441	41.0108003913439	1.51390300552591e-10	3.31559939847512e-09	106.526190787719	11.8272611488026	103.393182376097	133.027818833302	83.1575711537588	12.2292755680722	12.2738403759597	10.9786675023758
sgANXA7_1	ANXA7	chr10	75156984	+	GAAAAGCCTGCTCCACCTGG	2	1.44803382221592	4.7410304395391	47.5289398758391	5.41978957285579e-12	1.66275339217015e-10	160.035379172128	419.794025808684	155.328628790875	199.849044352414	124.928464373094	434.063031064852	435.644803875742	389.674242485457
sgANXA7_4	ANXA7	chr10	75147512	-	GCAGGCAATTGTGGATGTGG	2	-1.37611117145019	2.74999719329032	13.5368217857513	0.000233928199300557	0.000976240889463036	106.400468439659	39.3153575696431	103.271157608614	132.870819229567	83.0594284807965	40.6517058960127	40.7998451258034	36.4945216871131
sgANXA8L2_1	ANXA8L2	chr10	47756648	+	GCGGCAGGCGAGAATATTCG	2	-1.59149574823331	2.79463064865452	18.8985438395286	1.3785785799246e-05	8.25230341631149e-05	113.891239748148	36.2343875529135	110.541620189779	142.225147598758	88.906951455907	37.4660121941899	37.6025424102644	33.6346080542864
sgANXA8L2_5	ANXA8L2	chr10	47747101	+	AAGTGAAAGAGATGGCCTGG	2	-1.32984736864053	3.05395652549764	9.09417391131525	0.00256425003983427	0.00763783453310251	130.702724701102	49.890914337461	126.858667827553	163.219000454126	102.030505821626	51.5867310360071	51.7747186846103	46.3112932917655
sgANXA9_2	ANXA9	chr1	150960586	+	GAGCACTGGGCAAGAGCTGG	2	1.17215930044644	2.12529650706298	6.19968316512066	0.0127773183257277	0.0299881567357326	28.8127687188021	62.5461419296784	27.9653654080235	35.9808207621792	22.4921199862035	64.672116033832	64.9077882460314	58.0585215091719
sgANXA9_4	ANXA9	chr1	150955863	+	GCGTGGACAAGGATGCGCAG	2	-1.86460416426555	1.87225752903429	8.31332637142235	0.00393552502305715	0.0110126259222293	61.9079798564435	16.2477937321736	60.0872236630365	77.309471668709	48.3272442375849	16.8000642265403	16.8612854845441	15.0820314854365
sgAOC1_4	AOC1	chr7	150554229	+	GGAGCACAGATGCTGGGCAC	1	-1.54615000294113	2.8051390828211	15.5414262787556	8.07168772962749e-05	0.000386657771766841	114.056514872623	37.4501197876096	110.702034459366	142.43153993433	89.0359702241726	38.7230677650472	38.8641788280989	34.7631127696828
sgAOC2_4	AOC2	chr17	40996956	+	GCCCTGGCCCACCTGGACAG	1	1.26655443489927	3.67477751910265	24.0765274257709	9.25819813691221e-07	7.7267963621747e-06	83.0536039947402	192.184191354507	80.6109404769053	103.715712577031	64.8341589302838	198.716626472675	199.440771433962	178.395176156884
sgAOC3_4	AOC3	chr17	41003870	-	GGTACTCTTGGAACAGCACG	1	1.28347794346707	4.10633466681355	29.7131426685085	5.00940454789202e-08	5.86793073396313e-07	111.503887502985	261.003942624877	108.224481613295	139.243868914028	87.043311981631	269.875594912021	270.859050879942	242.277182082668
sgAOX1_1	AOX1	chr2	201468050	+	GGATTGCCAGAATTTGAGGA	1	-1.31800263987079	2.85674073044485	14.3862550859932	0.000148885108614258	0.000659973509241452	113.191782561898	43.5533522885934	109.862734519622	141.351679175959	88.3609339901132	45.0337521383352	45.1978600203864	40.4284447070585
sgAP1AR_1	AP1AR	chr4	113153302	+	CGGCTGCAGCGAGTAGGCGG	3	2.57108609857092	5.8981670209321	137.614307106992	8.84994677956414e-32	1.26051103084559e-28	192.377107208598	1099.17310311688	186.719164400062	240.236760332657	150.175396893077	1136.53453710966	1140.67619235504	1020.30857988594
sgAP1AR_3	AP1AR	chr4	113153277	+	CGGACTGCTTCGCAAGGAAG	3	-2.54131858946606	3.44332047643508	67.2054979622031	2.44630956406783e-16	2.06101230637682e-14	205.245958597148	33.7801475268446	199.209534033561	256.307129679854	160.22121207803	34.9283513434334	35.055634047857	31.3564571892435
sgAP1AR_4	AP1AR	chr4	113187837	+	GCACATCCTTAGATCTAGAG	3	-1.1984273594307	2.204403314685	6.34782075670551	0.0117525581737572	0.0279774832652879	69.2577455744748	28.9313338327703	67.220827724974	86.4877150206547	54.0646939777957	29.9147240888191	30.0237365912036	26.8555408182882
sgAP1G1_2	AP1G1	chr16	71787772	-	GGTATGCACCTTCCAAACGA	2	1.01299322343431	3.28499607274142	11.684719991289	0.000630154690251765	0.00229028861597836	71.2657913561862	138.328076171864	69.1698155015272	88.9953232293327	55.6322353376988	143.029915465955	143.551132006495	128.403181043142
sgAP1G1_5	AP1G1	chr16	71807196	+	TGAGGAGCCCATGCAGCCGA	2	1.31294757355548	4.97890876867758	36.723514526642	1.3612751687192e-09	2.38116345352967e-08	202.315527441265	483.20076158333	196.365288869997	252.64766469734	157.933628756458	499.624992951404	501.44568066939	448.531611129195
sgAP1G2_1	AP1G2	chr14	24030508	+	GGGGTGGAGGTACACAGGGA	2	-1.93161859583146	2.30001552793456	19.2016294332815	1.17612956482666e-05	7.17478213987253e-05	84.9719359212925	21.3140238867673	82.4728529443769	106.111287882039	66.331666937462	22.038498034022	22.1188087135506	19.7847649127292
sgAP1G2_4	AP1G2	chr14	24033295	-	GCAGCGGCATCGGCCCACTG	2	-1.90765656123627	4.32894913514537	59.0704853730923	1.5212396493626e-14	8.60316949642837e-13	353.474302484664	90.4406154068909	343.078380554219	441.411779820991	275.932747078781	93.5147363740153	93.8555142261422	83.9515956205153
sgAP1M1_3	AP1M1	chr19	16337242	-	GCTGCGCAGGACATTGCCGT	1	-1.90951498361024	2.59511283406249	19.759812324341	8.78097117445403e-06	5.5774590346588e-05	103.913329550471	26.4890809438019	100.857167181819	129.764928939887	81.1178925297073	27.3894578238446	27.4892679817945	24.5885170257667
sgAP1S2_5	AP1S2	chrX	15863522	-	TGTCCTTAAAGCAATTGAGC	1	-3.18561304961876	3.94937552623895	117.675258034675	2.04232361084969e-27	1.48189845171021e-24	309.240641344318	32.5521971739078	300.145661758706	386.17365089702	241.402611377227	33.6586623544914	33.7813181743908	30.2166109928413
sgAP1S3_2	AP1S3	chr2	224642465	-	GTTCAGATTATTCTCTCCCG	2	-1.64067926865529	4.21906906922388	41.4992858439979	1.17913995099457e-10	2.64482913534108e-09	313.943887738741	96.6681282530864	304.710582447435	392.046972797101	245.074107971688	99.9539254425297	100.318168398717	89.7322909180125
sgAP1S3_3	AP1S3	chr2	224629998	-	GGACGAGTTTATAATAGGTG	2	1.82860232077131	2.62677704637914	23.476431599453	1.26453398096432e-06	1.02045971421147e-05	29.5610558265193	101.208794899375	28.6916448781312	36.9152670336982	23.0762555677286	104.648931579757	105.03028364804	93.9471694703291
sgAP2A1_2	AP2A1	chr19	50298903	-	GTAGTCCTGGAGGTCGGTGG	2	-1.00527212617958	3.2462490009911	10.3280863734019	0.00131020979320734	0.00428507742590279	139.719110204658	66.8251572252035	135.609875242826	174.478485923652	109.068969447494	69.0965771622878	69.3483725911975	62.0305219221252
sgAP2A1_3	AP2A1	chr19	50302099	+	GACTGTGCTCAACAAGGCCC	2	1.29978066925413	4.32125755845673	28.128716316393	1.13509087813024e-07	1.21220834087242e-06	128.603381028531	304.424342858847	124.821067293796	160.597381229047	100.391694562751	314.771875890054	315.918938780193	282.582213906295
sgAP2A2_1	AP2A2	chr11	981268	-	AGAGACAGCCAGAGACACGG	3	1.468926269007	3.03385401079216	19.5444933845891	9.82836292510835e-06	6.14426463186912e-05	47.7659779585335	127.274769577396	46.3611477507992	59.6492169228661	37.2875692019352	131.6009015479	132.080469520888	118.142937663399
sgAP2A2_3	AP2A2	chr11	977104	+	GGACAGCGTGAAGCAGAGCG	3	-2.08358909297493	3.25883612198962	22.262128349896	2.37851673330564e-06	1.77455483081518e-05	170.598028929076	38.5835659940985	165.580623766189	213.039474310311	133.173988710729	39.8950403651569	40.040422223603	35.8152353935356
sgAP2A2_5	AP2A2	chr11	985528	-	GAGCACGGCATTCTTCGCGT	3	1.26652949278594	5.07080475505381	39.5609685012756	3.17975448810378e-10	6.42238594914721e-09	220.4187678499	509.751264719418	213.936100548585	275.254636443608	172.065566557506	527.077960738038	528.998690051173	473.177143369042
sgAP2B1_2	AP2B1	chr17	33953662	-	GAGTTGGCATGGGATAGCCG	2	1.37758257964919	3.38121698588048	16.0617873905821	6.13087862160063e-05	0.000305344989589567	63.9118824962211	159.775559806792	62.0321901503049	79.8119060029577	49.8915513354007	165.206409610571	165.808439703448	148.311830106358
sgAP2B1_3	AP2B1	chr17	33977578	-	GGCGCCAATAAATATAGCCC	2	1.24949202042557	3.9448045491601	24.6202486957475	6.98142856576163e-07	6.0346439118726e-06	101.217862606959	231.423962253394	98.2409757718143	126.398882659802	79.0137293892604	239.290176469844	240.16217585234	214.819534437998
sgAP2M1_2	AP2M1	chr3	183896710	-	GGTGCGAGCAATGTTGGTGA	2	1.01389650669627	3.70249364698059	11.0084307975794	0.000906983981428634	0.00312791942263566	95.5930308652235	185.621543771104	92.7815741935958	119.374703043744	74.6228153583309	191.930911272525	192.630328350905	172.303391689882
sgAP2M1_4	AP2M1	chr3	183899814	+	ACTGCTGGCTCAGAAGATCG	2	-3.45620678795356	2.13983472734022	36.4362447113048	1.57742430249023e-09	2.71905951092406e-08	87.4802806968704	7.5488170846975	84.9074255778833	109.243659666945	68.2897568457827	7.80540508747316	7.83384883103514	7.0071973355842
sgAP2S1_3	AP2S1	chr19	47349291	-	GATCGAGGAGGTGCATGCCG	1	1.2689810356643	5.42425768507365	39.6302305963267	3.06895701085773e-10	6.2149207629305e-09	281.79397613425	652.7500539387	273.506221817262	351.898793416955	219.976913168531	674.937349083439	677.396894060617	605.915918672044
sgAP3B1_3	AP3B1	chr5	77423901	-	GGAATTATCTAATTGGCCAG	2	1.02389531292835	4.16955868226	16.8947326548116	3.95110731146037e-05	0.000207888573434363	131.853517910586	257.768043616331	127.975615418615	164.656088455245	102.928849857899	266.529706105806	267.500969291658	239.273455451529
sgAP3B1_4	AP3B1	chr5	77409585	-	AAGAGGAACTCAAAAGCCAA	2	2.26238835660069	5.50134522475261	119.910269310116	6.61878810555378e-28	5.19460050573936e-25	174.788489723818	806.324182458017	169.6478402318	218.272439605595	136.445189334059	833.731537709215	836.769745949835	748.471263715001
sgAP3B2_3	AP3B2	chr15	83358171	-	GGAGATGCTGGACACCAACA	2	1.44420979352567	4.27928516142725	25.4444610569178	4.55302983385725e-07	4.11597535979622e-06	116.056370406924	303.684553894635	112.643072869308	144.928920322594	90.5971180288685	314.006941135358	315.151216520203	281.895504028342
sgAP3B2_5	AP3B2	chr15	83350282	+	GATGCTAGAGAGGACACGGA	2	-1.04711076802394	2.16715403969455	6.18351338674291	0.0128945988565054	0.0302274392517647	65.364921472738	30.3339539276286	63.4424942528703	81.6264325930524	51.0258375722913	31.3650199300566	31.4793174679433	28.1575243848859
sgAP3D1_4	AP3D1	chr19	2138647	-	GCAGGACAACATAGCGGTGA	2	1.58923052025111	4.30106344735162	45.473718699505	1.54700746211573e-11	4.24340174513934e-10	109.433675886464	316.660577995711	106.215156341817	136.658629229471	85.4272420881037	327.424026673042	328.617195374263	293.940511939827
sgAP3D1_5	AP3D1	chr19	2121814	+	GGACTGCACGGACTTGGGGT	2	1.59060703244425	3.59887892843001	32.043439304286	1.50763385728428e-08	2.0219118197961e-07	66.900438641623	193.863570820444	64.932850807537	83.5439563329644	52.2245087843674	200.453088872036	201.183561690831	179.954061898467
sgAP3M1_2	AP3M1	chr10	75897980	+	TGAGGTGTTGAAATGACAGG	2	-1.80966920398036	3.14586264722645	26.0321784824358	3.35773998664706e-07	3.14982138788859e-06	151.630566998288	41.4766767075307	147.171007913786	189.353279668426	118.367413412651	42.8864893336348	43.0427723568999	38.5007684320573
sgAP3M1_4	AP3M1	chr10	75893892	-	GTTGGGGACACACTCCCCAC	2	2.313297815141	2.89291330022199	42.3674134426838	7.56398646465632e-11	1.78359323219833e-09	27.2140977017355	130.462200785341	26.4137124032115	33.9844317346566	21.2441489673384	134.896675109151	135.388253238815	121.101674008058
sgAP3M2_3	AP3M2	chr8	42024760	+	GGTGGGACCCAAGCAGACGA	1	-1.47452190524737	4.03624940853873	32.2489919043096	1.35627436590244e-08	1.84139682797272e-07	268.261498379782	92.6862418158008	260.371743524911	334.999700473001	209.413051141433	95.8366927282368	96.1859320414104	86.0361006777551
sgAP3S2_1	AP3S2	chr15	90380936	-	GGTGCACTACATCCTCCAGG	2	-2.14843125492447	3.94166843001938	43.6457418460799	3.93532459461559e-11	9.83038715640367e-10	278.53447642205	60.2774256585788	270.342586229561	347.828394072011	217.432448964578	62.3262849816568	62.5534087308181	55.9525832632616
sgAP3S2_3	AP3S2	chr15	90380849	-	AAACAGGCTGGAGAAATCCG	2	1.07811743154578	3.44462850368004	14.1916595693189	0.000165100698543075	0.000721991700423214	77.2608958846295	156.886150145933	74.9885998895686	96.4818922430104	60.3121955213095	162.218787495261	162.809930368788	145.629732573749
sgAP4E1_5	AP4E1	chr15	51260493	+	GTGGCTGAAGGACTCAGTCA	1	-2.65860305127991	2.51548545626094	38.3323180418633	5.96662751709572e-10	1.13451476445583e-08	107.105228926526	16.1973479057047	103.955190605676	133.750910310217	83.6095858636865	16.7479037216368	16.8089349010977	15.0352050943797
sgAP4M1_1	AP4M1	chr7	99700495	-	ACAGTAATCGCCCAGAAGGG	1	1.24499867401006	2.75046347152225	11.2232989358215	0.000807767789157099	0.0028323656008667	43.629947884773	99.5402880803637	42.3467611612936	54.4842236449433	34.0588588480822	102.923711393935	103.298776572556	92.3983762746
sgAP4S1_3	AP4S1	chr14	31549817	-	AGTGCATTTGCCAAGTACTG	1	-1.05838861090508	2.48525748093339	6.8194308777518	0.00901712991198598	0.0223735245151486	82.3156819204455	37.9183681958925	79.8947211974706	102.794209956066	64.2581146078	39.2072321668607	39.3501075775577	35.197764843259
sgAP5B1_5	AP5B1	chr11	65547721	+	GGTGTCCAACAGGGAGGTGG	1	-2.42531651834326	2.745009977966	41.2141647007859	1.36430275915504e-10	3.01011526433998e-09	123.579108827157	22.0083469137152	119.944562387513	154.323168594282	96.4695954996742	22.7564214418994	22.8393483122704	20.4292709869758
sgAP5M1_1	AP5M1	chr14	57746963	-	GAAGTGGAGATCCATTGGTG	2	1.09667153832583	3.79385432626077	13.9417935557785	0.00018855900757023	0.000810565557190315	98.0490835822097	201.638021324171	95.1653927138571	122.441773530957	76.5400845018146	208.491796769344	209.25156351247	187.170703690699
sgAP5M1_3	AP5M1	chr14	57747003	-	GAGTCAAGAGAAGTTACACA	2	-1.21158551372908	2.68678144168974	8.95059309228601	0.00277379515151313	0.0081645964978312	98.3150692303887	40.7243223782003	95.4235555414983	122.773931194313	76.747720955355	42.108562110886	42.2620102828929	37.8023947408222
sgAP5S1_1	AP5S1	chr20	3802773	-	AGGTGTGAATGAGGAAGGCG	2	-2.50604723375903	2.25916443950833	21.2844229576479	3.95935855441189e-06	2.77542881212356e-05	87.4456963010659	14.69226817723	84.8738583329049	109.200471351419	68.2627592188738	15.1916655934797	15.2470256722428	13.6381132659674
sgAP5S1_5	AP5S1	chr20	3802824	-	AGGAGTACAGCACTCGGCAA	2	-1.90109760983749	3.54510971671455	31.4062594855541	2.093050407809e-08	2.70832412543428e-07	204.000567854557	52.3962582652045	198.00077108779	254.751910133777	159.249022342102	54.1772328351726	54.3746605535795	48.6368814068616
sgAPAF1_3	APAF1	chr12	99042164	+	GCTTCAACATAGAGAAGCTC	2	-1.09313910631041	1.79749845082866	5.19903272325064	0.0225994605793509	0.0483677633508534	50.5049176504787	22.684586451109	49.0195333458567	63.0695511190029	39.4256684865765	23.4556466935251	23.5411216166271	21.0569910431749
sgAPAF1_5	APAF1	chr12	99053100	+	TGATGCTTCGCAAACACCCA	2	-1.35991722976792	3.72957052163663	20.6768750897884	5.43686690273323e-06	3.67424430269678e-05	211.597147859359	79.1446079541836	205.373930458863	264.238370328766	165.179142790447	81.8347720762674	82.1329868704139	73.4660649158695
sgAPBA3_2	APBA3	chr19	3754073	-	GGAGACCCAGCCCATGACGG	1	1.23180963903061	3.35334174043758	9.90059110365138	0.0016522569224838	0.00523286130034986	67.378580453269	152.231730348781	65.3969301402118	84.1410504543812	52.5977607652139	157.406161681666	157.979766824227	141.30926254045
sgAPBB1_4	APBB1	chr11	6417339	+	CAAGATGGTGAGGGTAGCAG	1	1.65165833154129	4.42982588456938	48.0841488981517	4.08314044733336e-12	1.29024889575082e-10	116.065575094827	350.690318225146	112.65200684102	144.940414956409	90.6043034870509	362.610454497696	363.931846362057	325.528653815685
sgAPBB2_3	APBB2	chr4	40825696	-	GCTGTCAGTGAACATGAACG	2	-1.01319518961173	2.63294507170103	6.56613655828447	0.0103937337278464	0.0252387839303483	90.297385899651	42.9284091813342	87.6416777824342	112.761605420742	70.4888744957762	44.3875669077154	44.5493200206306	39.8483406156565
sgAPBB2_5	APBB2	chr4	40825723	-	TATGACCTCATCCAACAAGG	2	-2.3014097724108	2.69751007757132	22.3145160122348	2.3145040054651e-06	1.73234183118273e-05	117.860547185321	22.8789202146039	114.394187569911	147.181940916357	92.0055130696945	23.6565859571517	23.742793124746	21.237381561914
sgAPBB3_1	APBB3	chr5	139943809	-	GCTGGGCAAGGATTACATGC	4	1.81750125229967	4.0319922797178	47.5534373505547	5.35248241380972e-12	1.64275929725997e-10	80.2745724329332	272.204229677752	77.9136421414056	100.245312439728	62.6647627176657	281.456585226502	282.482243580463	252.673860226291
sgAPBB3_2	APBB3	chr5	139943468	-	GGACCACAGTCTGGAGGTGG	4	-2.08777107674099	2.47060810163617	14.7871550635094	0.000120352501205876	0.000547634853295126	97.2395628304922	21.8884394471216	94.3796805232621	121.430859885168	75.9081480830466	22.6324382615846	22.7149133237858	20.3179667559944
sgAPBB3_3	APBB3	chr5	139943353	+	GCATCTCCTAGTTCCCAGGT	4	-1.0902092204241	3.39896160257039	13.9617450539889	0.000186568403847777	0.000802963401321887	158.531194240837	71.4878311736383	153.868682971183	197.970647696607	123.754252054722	73.9177376898249	74.1871019511245	66.3586538799655
sgAPBB3_4	APBB3	chr5	139943181	-	TGGAGAGTTCACTGGACCGG	4	-2.50222091344429	2.7752813929971	40.2214052735974	2.26750092716432e-10	4.75723673788841e-09	127.520598202736	21.5283946302836	123.770129854342	159.245223261878	99.5464414919866	22.2601553444687	22.3412737673016	19.9837547790805
sgAPCDD1_1	APCDD1	chr18	10471737	+	GGTGATCTGCCACACAGAGG	2	-1.29354238293153	2.41565275172148	10.1191787361481	0.00146734368444523	0.00472306641788874	82.435705938287	32.2437943144736	80.0112152265393	102.944093596727	64.3518089915944	33.3397767302922	33.461270496356	29.9303357167725
sgAPCDD1_3	APCDD1	chr18	10468608	+	GCAGATGCCACCTACAATCG	2	1.50310563432872	3.62365008713801	17.5646486231954	2.7770317916851e-05	0.000152869915684137	71.1688350110928	194.076566434057	69.0757107091129	88.8742460462056	55.5565482779598	200.673324311237	201.404599691883	180.15177529905
sgAPCS_3	APCS	chr1	159557710	+	ATATGAACAAGCCGCTGCTT	1	1.68171931919028	3.83034653232601	40.9356279878441	1.57326724770356e-10	3.42401538830289e-09	75.0111306562199	231.51452547502	72.8050018012084	93.6724295276982	58.5559606397531	239.383817979883	240.256158602209	214.90359984297
sgAPEH_4	APEH	chr3	49714357	-	CCGGGGAGAAGAGACAGCCA	1	-1.55293019527731	2.44435166535877	8.36072497321298	0.00383417567839244	0.0107725279982538	88.9378906765604	29.0476187887726	86.32216624728	111.063894436198	69.4276113462036	30.0349616276273	30.1444122886572	26.9634824500333
sgAPEX1_2	APEX1	chr14	20924114	+	GACAAAGAGGCAGCAGGAGA	1	-3.14796703475733	2.18531564397339	33.5630464249654	6.8991065435126e-09	1.00803757899161e-07	88.6006271426681	9.49738234895588	85.9948218654836	110.642726346417	69.1643332161041	9.82020304273787	9.85598892879297	8.8159550753368
sgAPEX2_1	APEX2	chrX	55026941	-	AATGCGCCCCACGGCCACGG	2	-1.03798594112046	2.36126917908649	6.10819745029696	0.0134556291079547	0.0313306127869982	74.710325356047	34.9004405573651	72.5130433914456	93.2967897654988	58.3211429111965	36.086723684659	36.2182276236571	32.3963703637791
sgAPEX2_5	APEX2	chrX	55028816	+	GGGCTCTGGATAGTGAGGGC	2	-1.22328805011103	3.54455536758392	9.11952900617086	0.00252895065286614	0.00754759930013944	180.873741154475	74.373881845831	175.554120239767	225.871582303617	141.195520920042	76.9018866427918	77.1821254668614	69.0376334278399
sgAPH1A_3	APH1A	chr1	150239023	+	GCAGGCTGGCCTCATACCAG	2	-1.21318439050397	2.78899899296094	11.2566485440222	0.000793383284412112	0.00278917124755411	105.886903792876	43.8174891695679	102.772697250704	132.229489766021	82.6585243619016	45.3068671617111	45.4719703045593	40.6736300424333
sgAPH1A_5	APH1A	chr1	150238976	+	GATGAAGGCCCAGAGCCCCA	2	-1.93547967423283	3.27542129422463	30.3864855325346	3.53985765417904e-08	4.31039906849152e-07	169.570747694123	42.5102120768452	164.583555577684	211.756625641794	132.372061862891	43.9551550781108	44.1153324353725	39.4601487170524
sgAPITD1_3	APITD1	chr1	10493908	+	GCAGCAGTTCACTATACTGT	1	-1.1934359635349	4.02081264678278	12.3167706149661	0.00044890667951784	0.00171161805679931	251.079194070466	105.430443150012	243.69478258265	313.542775674544	196.000023954206	109.014075729275	109.411334856756	97.865918864006
sgAPITD1-CORT_3	APITD1-CORT	chr1	10493908	+	GCAGCAGTTCACTATACTGT	1	-1.1934359635349	4.02081264678278	12.3167706149661	0.00044890667951784	0.00171161805679931	251.079194070466	105.430443150012	243.69478258265	313.542775674544	196.000023954206	109.014075729275	109.411334856756	97.865918864006
sgAPLN_4	APLN	chrX	128788586	-	GAATCTGCGGCTCTGCGTGC	1	-2.54859588118271	3.80381442721473	66.9748847418879	2.74988225505944e-16	2.29145930534547e-14	264.675991571323	43.3704097810468	256.891688933487	330.522189856934	206.614095923548	44.8445913250452	45.0080098845558	40.2586281335395
sgAPLP2_2	APLP2	chr11	129997660	+	GGTAAAGAAGGAATGGGAAG	3	-1.33747118651546	2.49459939767397	8.76868579405749	0.00306446173265076	0.00889216705579049	88.0969665660036	33.4262160397354	85.5059742921906	110.013764891487	68.7711605143336	34.5623895511283	34.6883386510487	31.0279199170292
sgAPLP2_3	APLP2	chr11	129997705	-	TCTGCCTCTCTGCTTTGGGG	3	1.05062555336903	5.28417140256847	21.8881161448134	2.89018234842709e-06	2.1042464498729e-05	283.543350147788	564.533888233487	275.204145539947	354.083377392256	221.34252751116	583.722672549727	585.849821342551	524.029170808184
sgAPLP2_5	APLP2	chr11	130000022	+	GGCTGTTGACCCAGAAAAGG	3	-1.78506069060352	3.03048617498291	28.4395257827077	9.66713565961186e-08	1.05256002971083e-06	139.112766110839	38.7019829499771	135.021364145121	173.721295305395	108.595638882001	40.017482371565	40.1633104219758	35.9251560563905
sgAPMAP_1	APMAP	chr20	24964530	+	GCAGCCTACCTGAGAGGCTG	2	1.44237431374967	2.72827228285361	15.7232483604475	7.33174803063119e-05	0.000356429262549736	38.8921902282809	101.781630574999	37.7483442104087	48.5678047573115	30.3604217171224	105.241238221531	105.624748719522	94.4789047839444
sgAPMAP_5	APMAP	chr20	24973246	-	CGATGATGGCCAGGCCCCGG	2	1.64125556909455	3.10620350947305	26.7865226334157	2.27216477216411e-07	2.22992228048307e-06	45.9651456779536	138.041642554937	44.613279184037	57.4003728724153	35.8817849774083	142.733745829614	143.253883095844	128.137298739354
sgAPOA1_3	APOA1	chr11	116707811	-	GAGCCCCTGGGATCGAGTGA	1	-1.38435877394668	3.23961031683201	19.3941566734082	1.06331907859982e-05	6.57737335470063e-05	150.560600156495	55.3458122207656	146.132509531447	188.01712605085	117.532164887189	57.2270435793198	57.4355851391926	51.3748079437843
sgAPOA2_1	APOA2	chr1	161192757	-	GACCGTGACTGACTATGGCA	1	-2.14654855582316	2.45224550583506	28.8222845566714	7.93330418531374e-08	8.84182328365506e-07	97.1293376375468	20.9853813617956	94.2726971289215	121.293212824951	75.8221029587677	21.6986847881064	21.7777571512738	19.4797021460065
sgAPOA4_2	APOA4	chr11	116693898	-	GCAGCTCAGGATGTTCCTGA	2	-1.16498253038599	3.81914719680055	14.4377849395326	0.00014486636762788	0.000644275872173188	216.607590358263	92.7599866925905	210.23701240372	270.495312702189	169.090445968881	95.9129442296325	96.2624614115556	86.1045544365833
sgAPOA4_3	APOA4	chr11	116693424	-	CCAGCTGAGCAACAATGCCA	2	1.60392825460181	2.44707172864084	14.3976098963495	0.000147990027003403	0.000656762849628571	29.2662831533123	85.7416119014026	28.4055416716333	36.5471606977969	22.8461470905068	88.6560114299252	88.97908356085	79.5897407134324
sgAPOB_2	APOB	chr2	21255278	-	AGAGATCTTCAACATGGCGA	2	-1.10949375892935	1.82915221706146	5.46683182319664	0.0193807280031662	0.0425781962614079	51.8887869124684	23.0438012002658	50.3627020626909	64.7976999255231	40.5059587491912	23.8270713285514	23.9138997633484	21.3904325088975
sgAPOB_3	APOB	chr2	21242743	-	GGTCTCTACCACCAAAACGG	2	-1.06415687767581	3.59395564272972	10.7331430347021	0.00105233552210148	0.00354914632805926	180.86613619633	83.0576763529916	175.546738948662	225.862085380964	141.189584259364	85.8808475931323	86.1938067257397	77.0983747401027
sgAPOBEC3A_1	APOBEC3A	chr22	39355651	-	GTGCTGGTCCATCTTGACCG	1	-1.4239585895347	3.60287709836553	19.5795549018443	9.64963168046366e-06	6.04974014867543e-05	196.054824639385	70.1370793086223	190.2887176361	244.829421766291	153.046334515764	72.5210731050541	72.7853477689726	65.1048170518401
sgAPOBEC3B_5	APOBEC3B	chr22	39385519	-	AGTAGGTCTGGCGCCGTCGA	1	-1.79038357675445	3.08674372039713	24.4215538931136	7.73979017606105e-07	6.61433868679315e-06	145.077150480857	40.2163932308621	140.810331875689	181.169501587435	113.251617979447	41.5833682021944	41.7349025105784	37.3309089798135
sgAPOBEC3D_3	APOBEC3D	chr22	39421266	-	TATCCCGGTAGTAGTAGAGG	2	-2.2139648166746	1.76870045037494	22.0204985666598	2.69754067471115e-06	1.97992123212195e-05	59.6610599988098	12.2614020857032	57.9063872611441	74.5035621966442	46.573230538641	12.6781731687882	12.724373808269	11.3816592800525
sgAPOBEC3D_5	APOBEC3D	chr22	39421277	+	ACCGGGATAGAGATTGGCGG	2	-1.79070857540022	3.02473743918938	21.7821076211075	3.05435267197099e-06	2.21055161702043e-05	139.076664069707	38.5405545698718	134.986323889807	173.676211784134	108.567456535181	39.8505669614816	39.9957867540163	35.7753099941174
sgAPOBEC3G_1	APOBEC3G	chr22	39477113	-	GCGGGCAACAAAGATGGTCA	3	-1.57433953248425	3.0580712694781	22.4831367121271	2.11996537684379e-06	1.60328667066307e-05	137.070886049033	44.1488782742364	133.039537177881	171.171435510984	107.001685458233	45.6495203449174	45.8158721531665	40.9812423246254
sgAPOBEC3G_2	APOBEC3G	chr22	39477132	-	GGTCCCAGAAGTAGTAGAGG	3	-1.60480841424728	2.82506096367661	18.9282747108743	1.35726076893905e-05	8.13983520960035e-05	116.992408321365	36.8804530256762	113.551581266006	146.09782612109	91.3278175770004	38.1340377498978	38.273002323624	34.2343190035069
sgAPOBEC3G_4	APOBEC3G	chr22	39477103	-	AAGATGGTCAGGGTAACCTT	3	-1.06862073220122	3.41565358110777	11.5727454475525	0.000669255313615792	0.00241211030628545	159.660773271844	73.0852061096511	154.965040307322	199.381243847502	124.636035660708	75.5694081849852	75.844791312889	67.8414188310792
sgAPOBEC3H_2	APOBEC3H	chr22	39497351	-	AACCAGCTCCCAGGCACAGG	3	-1.303432391825	2.85101850891124	12.1843689969209	0.000481916382286079	0.00182095266320792	112.336567100451	43.6638491698725	109.032671532085	140.283702872408	87.6933268968604	45.1480048629157	45.3125290942995	40.5310135524024
sgAPOBEC3H_4	APOBEC3H	chr22	39497417	-	CCAGTGGTAGTACAGGCGGG	3	1.09928460643517	4.09621950557619	16.6771716688966	4.43110239677138e-05	0.000229717834081206	121.090275659502	249.441095866059	117.528927512144	151.215162522866	94.526736943495	257.919721309003	258.85960877548	231.543957513695
sgAPOBEC3H_5	APOBEC3H	chr22	39497435	+	GGTGCAAGCCCCAGCAGAAG	3	1.15928970636455	3.80460484873696	19.0899557248996	1.24699444643279e-05	7.55554465562353e-05	95.928600966161	206.036724830683	93.1072749474632	119.793756407647	74.8847715433726	213.040014369902	213.816355311759	191.253804810388
sgAPOBR_5	APOBR	chr16	28506929	+	GCCAGGGATGGCCAGAGGGG	1	-2.87614630690816	3.36267097988865	61.8586323187729	3.69021107593995e-15	2.39514940492632e-13	199.695033505547	26.0318976963909	193.821865460152	249.375243239699	155.88799181679	26.9167346931593	27.0148221966979	24.1641361993156
sgAPOC2_5	APOC2	chr19	45452094	-	GTTTCTCATCTACAGCGGGC	1	1.70876832566846	4.2264115160319	53.9196596282474	2.08857397837453e-13	8.94423665917151e-12	97.5050637229179	306.557515317248	94.6373728521494	121.762412195041	76.1154061215629	316.97755592872	318.132656556388	284.562333466637
sgAPOC4_2	APOC4	chr19	45448110	+	GTGGTGAACAGGACCAGAGA	1	1.10761391550946	3.47782473696466	12.098697318697	0.000504570622292702	0.00189307513523896	78.0544480216172	161.771738286055	75.7588131133571	97.4728645957565	60.9316663557382	167.270439177418	167.879990818127	150.16478486262
sgAPOD_2	APOD	chr3	195298176	+	AGGCTCTGTGAGGTTAACTG	1	-1.95330023775833	1.85604879078448	17.6372164891297	2.67305907397614e-05	0.000147876711901552	61.3848982371077	15.1407361305048	59.5795262332716	76.6562575963998	47.9189108816516	15.6553771928978	15.7124270870738	14.0544041115427
sgAPOF_4	APOF	chr12	56755795	+	GCAGGACAAGGGGTCTGAGG	1	-2.86346398786055	1.9253104456349	35.3448012743936	2.76204838966506e-09	4.46081946498064e-08	71.6722987523893	9.3579151727435	69.5643672361012	89.5029616969867	55.9495673240799	9.67599530866118	9.71125568607685	8.68649452349247
sgAPOH_3	APOH	chr17	64216827	+	AACGTAGGTATGGATGGTGG	1	1.34681806475142	5.39951856166046	37.7905422286844	7.8762700406451e-10	1.4529998822816e-08	266.513798422559	651.59448360188	258.675444623396	332.817207026411	208.04874361787	673.742500342935	676.197691161579	604.843259301125
sgAPOL2_3	APOL2	chr22	36623512	-	GAAGCGGGCTCAGGAGCTGG	1	1.16711564301523	4.34598066804211	20.4033575656836	6.27196582513031e-06	4.16432758553391e-05	139.48261474074	301.145750710886	135.38033527288	174.183155024309	108.884353925032	311.381842783632	312.516552025079	279.538857323946
sgAPOL3_2	APOL3	chr22	36537728	+	TGAGTGCTCCACGATGCTGG	1	-1.58212516856961	2.3793943307169	12.8265105121809	0.000341742503890667	0.00135103784126152	84.487827286465	27.0346934046714	82.0029822768872	105.5067425088	65.9537570737081	27.9536159204148	28.0554819317185	25.094982361881
sgAPOL5_1	APOL5	chr22	36123048	+	GCAGAGCTGGAAGCACCTGG	1	1.30010194369879	2.62648353061773	11.4948014168697	0.000697911144725785	0.00249864729666687	38.8735647783193	92.1645497444746	37.7302665477187	48.5445456605124	30.3458821267269	95.2972680870069	95.6445416782231	85.5518394681939
sgAPOL6_5	APOL6	chr22	36055346	-	GAGTGGCCAAGTCATAGCCA	1	-1.02570058317249	2.53969931894247	6.853961870905	0.00884449304240413	0.0220147732482339	85.0345416441287	40.0729405228401	82.5336173899196	106.189468681463	66.3805388610039	41.4350394661231	41.586033248489	37.1977488539083
sgAPOLD1_1	APOLD1	chr12	12939839	+	GCAGGGAATGGAGAGGCCGG	1	-1.62138199761496	2.74467832196901	10.1703795722656	0.00142714891331032	0.00460738349435177	110.769181870256	34.5141927805007	107.511384177672	138.326382922239	86.4697785108581	35.6873471560273	35.8173957235953	32.0378354618796
sgAPOO_2	APOO	chrX	23899053	-	CAGGTAATTCAGAGGTCCGT	1	-1.11988224134303	2.19515146479371	7.44686663078106	0.00635469796882096	0.0165776510150231	67.7114829719402	29.8730367002806	65.7200417672391	84.5567725938427	52.8576345547389	30.888435899621	31.0009967135587	27.7296774876621
sgAPOOL_3	APOOL	chrX	84301471	-	ATATATCAGACCTGCAGGCA	1	1.4397375508194	4.99049035926062	42.408985275662	7.40490689190142e-11	1.75133334494715e-09	191.42525511032	499.210905087457	185.795306925533	239.048106091389	149.432352314038	516.179329101847	518.060342618049	463.393043542474
sgAPOPT1_2	APOPT1	chr14	104029404	-	CCGGAGCGAGTTGACAGCCG	2	-1.7206764171279	4.32397780606626	42.0841753495252	8.74278265050216e-11	2.02357400541099e-09	342.227588759617	99.6934037125834	332.162440401785	427.367104189372	267.153221687694	103.082031501747	103.457673616029	92.5405060199744
sgAPOPT1_4	APOPT1	chr14	104029379	-	GGCGAAGGCGCGGCAGAGAG	2	2.03537423952897	2.57985613582492	27.8536298803813	1.30848354564905e-07	1.3722306373944e-06	25.4994678294276	100.826288007655	24.7495109727078	31.8432355618387	19.9056569537364	104.253423090794	104.633333883203	93.5921070489681
sgAPP_2	APP	chr21	27284055	-	CCAGCCAACACAGAAAACGA	1	1.88017608289611	4.72170629688453	57.0366949573818	4.27755547378564e-14	2.15010624376137e-12	125.73955441174	445.124438573732	122.041467784099	157.021090689309	98.1561047618127	460.254437009089	461.931654146808	413.187224565298
sgAPPBP2_4	APPBP2	chr17	58533687	+	GATGATCTTCAGGTAGGATG	1	-4.88028530665752	2.18282585188199	76.0452398642028	2.77239823256218e-18	3.5777427057224e-16	95.0660255311322	2.98393976971993	92.2700684482203	118.716589113364	74.2114190318121	3.08536534902921	3.0966087553354	2.76984520479517
sgAPPL1_1	APPL1	chr3	57293984	-	AAAGATGTTATGGATGGCCC	2	-1.31452108974607	3.58701455074587	12.9910729483721	0.000312979571707218	0.00125160909887783	190.069279248595	73.3617408244272	184.47921124491	237.354790016328	148.373836484547	75.8553424506269	76.1317675540382	68.0981124686167
sgAPPL1_5	APPL1	chr3	57293063	+	AATCCATTTGGAGAATCTGG	2	-1.640991062871	2.18765693416829	9.93352443014471	0.00162295483522006	0.00515427885214634	73.6991070101094	22.6243071569776	71.5315656713615	92.0340001179055	57.5317552410614	23.3933184765603	23.4785662688727	21.0010367254997
sgAPPL2_3	APPL2	chr12	105600908	+	GGCACAGTAGTACTGAAGGG	1	-1.44955288110641	2.07301589189438	9.05295039508289	0.00262271247009216	0.00778124592330581	66.3643513618209	23.2718402554643	64.4125302227098	82.8745010468136	51.8060228159392	24.062861543312	24.1505492232511	21.6021099998299
sgAPRT_1	APRT	chr16	88876529	-	GGAGATTCAGAAAGACGCCC	3	-1.36152312271438	3.2606843396961	17.0312466191769	3.67697219544409e-05	0.000195281703126772	152.027459130077	56.7789285991609	147.556227175474	189.848910782366	118.677239432389	58.70887228776	58.9228137923266	52.7050997173962
sgAPRT_2	APRT	chr16	88878016	+	GATGGCGGCGCGGAAGGAGG	3	-4.04980487816842	1.56119790611105	43.6322460372948	3.96255695890079e-11	9.88184147952662e-10	59.0213999952229	3.30997501636641	57.2855400974513	73.7047673233568	46.0738925648606	3.4224826939479	3.43495459245938	3.07248776269195
sgAPRT_4	APRT	chr16	88876480	-	GATGATCTGCTGGCCACTGG	3	-2.69602006734229	2.83201985612767	45.2008735983361	1.7782574497871e-11	4.8124952581096e-10	135.33319920739	19.9652561139289	131.352956899341	169.001446246844	105.645194475984	20.6438849816971	20.7191135398516	18.5327698202379
sgAPTX_2	APTX	chr9	32987705	-	GAGGAAGAGGCAAAGAACCC	2	-1.33403799623789	3.80283504933371	17.6798740553495	2.61377561485178e-05	0.00014498292504334	221.731896920594	84.4426583411358	215.210609591719	276.894446285951	173.09063488411	87.3129057997398	87.6310835079288	78.3839857157388
sgAPTX_5	APTX	chr9	32984627	+	ACCTCATACTCGGAATGGCG	2	-1.60068921542712	3.00879322890743	21.9973384334976	2.7302882010645e-06	2.00109259013221e-05	132.882580648335	42.0206181081685	128.974412714696	165.941161829531	103.732167400779	43.4489195698147	43.6072521499229	39.0056826047678
sgAQP10_4	AQP10	chr1	154295510	-	TGGGGAGCTTGACCCAGGGG	1	-2.60949565618279	2.31053224149526	27.6167662469351	1.478912802151e-07	1.52599437016152e-06	92.5171491132015	14.4656725161471	89.7961562357916	115.533602208025	72.2216888957876	14.9573678345102	15.0118741068022	13.427775607129
sgAQP11_4	AQP11	chr11	77301198	-	GCAGCAGCAGAGCTGGAAGG	2	-1.68808945343263	2.4621833377246	15.947099360856	6.51375165924105e-05	0.000321870980640673	91.6107926969172	27.2352644137268	88.9164563840118	114.401762082585	71.5141596241551	28.1610044366439	28.2636261942167	25.2811626103198
sgAQP11_5	AQP11	chr11	77301047	-	TCGGACCGGAGCCCCAGCAG	2	1.12421592578766	4.38842422801021	23.2155705277496	1.44820017732208e-06	1.14818493184593e-05	146.793623794279	307.632712785136	142.476322530437	183.312999813379	114.591549039019	318.089299886976	319.248451830328	285.560386638104
sgAQP12B_1	AQP12B	chr2	241621952	+	GAACTCCTGCAGGGACACGG	2	-1.28691154768156	2.31990214162571	8.81065533128887	0.00299476453332603	0.00872386942967483	76.7240159291999	30.1434819639347	74.4675099422483	95.8114470790747	59.8930907662767	31.1680737307042	31.2816535752583	27.9807185858416
sgAQP12B_2	AQP12B	chr2	241621942	-	GCAGGAGTTCCTCATGGCCG	2	1.76849922252839	4.80034906767862	70.4233795416112	4.78494691858944e-17	4.67036322778515e-15	141.123987043528	462.325862638409	136.973433689281	176.232868580371	110.165658860931	478.040545931822	479.782577581472	429.154464401935
sgAQP2_4	AQP2	chr12	50344697	-	GCCAGTTGAGGGCAGAGCCG	1	-1.74848805465878	3.334074706488	18.4526552140087	1.74177981055621e-05	0.000101358485714845	171.557770197794	48.9782622559044	166.512138385238	214.237980392972	133.923191815171	50.6430574616514	50.8276062612961	45.4641230447658
sgAQP3_2	AQP3	chr9	33443850	-	GCCCAGGTTGTGCTCAGCCG	2	-2.62026821728641	3.34434224240526	55.838225371699	7.86866050862661e-14	3.74043439864029e-12	193.015360875183	30.0629177995158	187.338646588089	241.033798999863	150.673637037596	31.0847711507413	31.19804743165	27.9059348161561
sgAQP3_4	AQP3	chr9	33442426	-	AGGCCTGGAGGCCTTCACCG	2	-1.09931065941471	3.95088000741903	10.6832205425725	0.0010811167951533	0.00363346891263385	234.266148076248	105.005950941977	227.376219814907	292.546973421444	182.875250992392	108.57515482246	108.970814474504	97.4718835289661
sgAQP4_3	AQP4	chr18	24442148	-	GGGAGGCCTGGGAGTCACCA	3	-2.14293754478781	2.57289964795254	30.0880625008497	4.12864874110464e-08	4.94467082878513e-07	105.796533960472	22.9241466692158	102.684985257119	132.116637690826	82.5879789334705	23.7033496811836	23.7897272608653	21.2793630655984
sgAQP4_4	AQP4	chr18	24440767	+	GCAGGTCCAAAGGATCGGGC	3	1.27044977236561	2.15247978492529	8.74586897778867	0.00310304197226217	0.00898923793644445	28.0846559228776	65.2784175497461	27.2586669093473	35.071567775752	21.9237330835336	67.4972630450753	67.7432303997064	60.5947592044567
sgAQP4_5	AQP4	chr18	24442169	-	GGTCACACCTCCCAGTGTGG	3	1.73710514159518	4.62422691117194	47.2660699512476	6.19757888309444e-12	1.87077858962105e-10	126.878439458108	406.736985322991	123.146857439298	158.443308009763	99.0451529252645	420.562175355821	422.094749582736	377.554031030416
sgAQP5_1	AQP5	chr12	50357357	-	GGTGCGGCGGGAGTCAGTGG	2	-2.1527538931866	3.28206387431937	40.1251805911514	2.3819868703428e-10	4.97301183926916e-09	175.288264390274	37.7848120105023	170.132916182172	218.896548412031	136.835328576618	39.0691363410894	39.2115085156045	35.0737911748132
sgAQP5_5	AQP5	chr12	50357905	-	GCAGGGCCAAAAGAGCGGGC	2	-3.71341454314579	1.51060427662038	40.0381982698642	2.49044841275007e-10	5.17417230604662e-09	55.6761537544656	3.96617383799958	54.0386798454705	69.5272893944308	43.4624920234954	4.10098603603473	4.11593047438905	3.68160500357495
sgAQP6_4	AQP6	chr12	50367057	-	AAAGAACACATACAGCCCCG	1	1.02458804583515	3.74140251660673	15.6999580154568	7.42258178173887e-05	0.000360207604630502	97.7149324379533	191.152328370704	94.8410691841805	122.024492132342	76.2792359973377	197.649689958916	198.36994688771	177.437348265485
sgAQP9_2	AQP9	chr15	58458926	+	GGGGTCATCACTATCAATGT	1	-1.75403211748795	1.95382579161222	14.5862949944185	0.000133884727840196	0.000600821289011785	64.2266131411807	18.2119309388898	62.3376643509032	80.2049354627495	50.1372396098895	18.8309634222401	18.8995854974053	16.9052438970239
sgAQPEP_1	AQPEP	chr5	115298948	+	GTGAAGGAAGACCTCAGGGA	3	-2.02442304648514	2.10343960428835	18.8369549505138	1.42381537052492e-05	8.49638541338996e-05	74.2687679671599	17.4498986979964	72.0844725085376	92.7453815540626	57.9764498388795	18.0430293309578	18.1087800887493	16.1978866742821
sgAQPEP_2	AQPEP	chr5	115298562	-	GGGTCGCCAGTTGCTCGGGG	3	-4.15213347884461	2.74877256120276	76.5534758326956	2.1432990930338e-18	2.83243235640049e-16	138.411693907087	7.36496084354808	134.340910956235	172.845810080398	108.048360684627	7.61529948232604	7.64305046042333	6.83653258789488
sgAQPEP_3	AQPEP	chr5	115298806	+	GGGCACTGGGAACGCCACAG	3	1.28770521374886	3.65652826574155	19.4825470124578	1.01523072194847e-05	6.31853378517742e-05	81.2183972760876	190.717325586934	78.8297084478956	101.423942402154	63.401540978213	197.199901216733	197.918519066517	177.033556477553
sgAQR_2	AQR	chr15	35234219	+	TAAGCCCATCCACATTGGGA	3	-2.32421848843964	2.45302608495404	23.8202030958142	1.05766493935744e-06	8.70685898328146e-06	99.7584828115162	19.0446775375149	96.8245173381615	124.576437779331	77.8744933170562	19.692015487028	19.7637753294007	17.6782417961162
sgAQR_4	AQR	chr15	35207241	-	GTGTCAGCAGAATGAAGCCA	3	-2.43926308061219	4.10759723189678	90.6586289378401	1.70725870861945e-21	4.34802612768369e-19	323.682923427627	57.2490863747218	314.163186409919	404.208889652026	252.676694220936	59.1950109571837	59.4107240038412	53.1415241631406
sgAQR_5	AQR	chr15	35202419	-	GAAGTGGCCAAACCCAACAT	3	-2.34142163913256	3.84910140855276	49.6617984195521	1.82668275299199e-12	6.28334752150596e-11	267.276265135938	50.5799267316091	259.415486667227	333.769360511519	208.643948229068	52.2991633000658	52.489747129187	46.9508697655744
sgAR_4	AR	chrX	66937318	+	AGGCTTCCGCAACTTACACG	2	1.0604757711971	4.97024938065686	28.3260293349753	1.02508302206507e-07	1.10842415965261e-06	227.146683726262	455.372224491905	220.466143799657	283.656325903339	177.317581475791	470.850550207167	472.566380731787	422.69974253676
sgAR_5	AR	chrX	66937375	+	GGGGCTCATGGTGTTTGCCA	2	1.0867276823143	4.43354351612385	24.4608423728547	7.58355353496789e-07	6.50177073943803e-06	154.242610655059	314.941542587784	149.706229573191	192.615148583368	120.406453808619	325.646560406734	326.833251827903	292.344815528714
sgARAF_1	ARAF	chrX	47422409	-	ACGGTGCCCACTGCCCGGGA	1	-1.56644342637103	3.19291099103433	23.3569496054161	1.34556484361037e-06	1.07803571683963e-05	150.6486008961	48.7974372265964	146.217922108879	188.127019649398	117.600860930023	50.4560861007259	50.6399535564322	45.2962720226312
sgARAP1_1	ARAP1	chr11	72418341	+	GGTAGACAGGGCCTCAGCGA	2	-2.48062570168299	2.57275763750325	36.5404680525098	1.49529390291183e-09	2.58960882729338e-08	109.939219890526	18.8280347794599	106.705831949615	137.289942671615	85.8218850503491	19.4680089351518	19.5389524733293	17.4771429298985
sgARAP1_4	ARAP1	chr11	72423555	-	GTGGCCAGTCTGCTGAGCGA	2	-1.88612580870615	2.08360232577891	18.7137003988753	1.51887263139384e-05	8.98347052433054e-05	71.924115199402	18.6087387768835	69.8087775885109	89.8174251396833	56.1461428700119	19.241258953669	19.311376190296	17.2735811866855
sgARAP2_1	ARAP2	chr4	36109189	-	GACACAATTAAACACTGCAG	2	-1.40084040794751	3.3528623618974	15.2145766453474	9.59598501093812e-05	0.000449759899540697	163.796867124816	59.5329278484436	158.979488800249	204.546316771654	127.864795802545	61.5564813250518	61.7807998261118	55.2615023941671
sgARAP2_2	ARAP2	chr4	36230640	-	ACGCGACTTCCCCACTGCAG	2	-1.02120879498549	3.74479851638252	11.0977322885168	0.000864333452879505	0.00299925462943024	199.197215006067	94.250191158185	193.338688144542	248.753577256235	155.499379617423	97.4538014774132	97.8089337104363	87.4878382867057
sgARAP3_2	ARAP3	chr5	141041267	+	TGAGGGTGGCCAGTGTGCGG	2	-1.52887263337038	2.90597378939939	15.4444174146375	8.49675550976146e-05	0.000404100269924736	122.054889020761	40.5655320556156	118.465170932148	152.419752779186	95.2797433509488	41.9443744271948	42.0972242814567	37.6549974581952
sgARAP3_3	ARAP3	chr5	141059976	-	AGTATGCAGACACGTTCCGA	2	-1.29160776044661	3.86625185599498	19.1250128525305	1.22429823687668e-05	7.4361881302137e-05	229.875065257026	90.1632039453578	223.114281756302	287.063475274763	179.447438740012	93.2278955605635	93.5676281336241	83.6940881418858
sgARC_1	ARC	chr8	143695218	-	CACGGGCGGCAAGTACCCGG	3	-1.84204764576616	3.67548936274577	44.3938054161682	2.68535462094117e-11	6.98001622035986e-10	221.360351357958	59.2432946772549	214.849991439183	276.430467470703	172.800595163989	61.2570033800265	61.4802305509409	54.9926501007973
sgARC_2	ARC	chr8	143694806	-	GAGTTCCTGCAGTACAGCGA	3	-1.31819334580129	1.65871605559813	5.59901103624728	0.0179706189382546	0.039943768297488	47.6473392126728	18.2886986822502	46.2459982519113	59.5010631826989	37.1949562034082	18.910340538927	18.9792518729232	16.9765036349005
sgARC_4	ARC	chr8	143695610	-	GAGCTGGACCACCGGACCAG	3	1.12237472024817	3.16308305647406	11.3665964967123	0.000747767748986617	0.0026506157654073	62.0436272098894	129.941491265876	60.2188815346825	77.4788654246105	48.433134670375	134.358266417202	134.847882527138	120.618324853287
sgARCN1_1	ARCN1	chr11	118463528	+	GTGGAGACTACAAACCACAG	4	-2.67376219967851	2.11281662098806	32.6331073952928	1.1130257851041e-08	1.53967108672598e-07	80.6331148666165	12.0396386385852	78.2616395959402	100.69305320244	62.9446518014694	12.4488718731111	12.4942369137755	11.1758071288691
sgARCN1_3	ARCN1	chr11	118455219	+	AAAACTTGGAGCCAAAGGAA	4	-1.19152047239572	3.36464808989146	17.214727579413	3.33838265935017e-05	0.000179367813816696	158.198112198296	66.4916036221273	153.545397100206	197.554701371256	123.494238123426	68.7516859083092	69.0022245160451	61.7209004420276
sgARCN1_4	ARCN1	chr11	118454052	+	GGTGTTCAGAGCCGTCAGAG	4	-2.15921675193638	3.8305030106622	68.7472334486155	1.1192777659289e-16	1.01998827974988e-14	257.955548322528	55.3999942186067	250.368898534875	322.129832068025	201.367914364685	57.2830672498967	57.4918129661075	51.4251024398158
sgARCN1_5	ARCN1	chr11	118454547	+	TGAGATGCGTCGTAAAGCAA	4	-1.51954201381577	3.27990524135131	25.5408233464902	4.33121104567068e-07	3.93952737885133e-06	158.853841166309	53.163925940666	154.181840629048	198.37356285232	124.006120017558	54.9709939122136	55.171314182163	49.3494697276214
sgAREG_1	AREG	chr4	75311087	-	AGCGACAGCACCACCGGCGC	2	-1.3376973405364	2.795216775004	11.3426689393498	0.000757463865514928	0.00267992172079441	108.848142024189	41.3101937899903	105.646843432457	135.927426020424	84.9701566196848	42.7143475799048	42.8700032999301	38.346230490136
sgAREG_2	AREG	chr4	75312294	+	GAAGCGTGAACCATTTTCTG	2	-1.18204200687016	2.72305261194295	9.27821656968975	0.00231895102533814	0.00700017583939056	100.260535784205	42.3931502721775	97.3118045882159	125.20339168993	78.2664110744701	43.8341142851693	43.9938505566403	39.351485974723
sgAREL1_2	AREL1	chr14	75151159	+	GCACTCGGAAGGCCATGCTG	2	1.30012227173484	4.42056422590535	33.0202543462088	9.1203772484344e-09	1.28829306760117e-07	137.736233105204	326.108748481907	133.685315920305	172.002307871999	107.521075523309	337.193345117619	338.422114275894	302.710786052208
sgAREL1_3	AREL1	chr14	75142446	-	TGAGTGCCACACCCCTGAGA	2	-1.86610387502272	2.91275837205672	22.4853955665748	2.11747386691066e-06	1.6020191572467e-05	129.939667620633	34.1637413377279	126.118052779733	162.266109730169	101.434840351996	35.324983696476	35.453711772256	31.7125285444518
sgARF1_1	ARF1	chr1	228285287	+	GGCAGGCCTGATCTTCGTGG	2	-1.58236193506881	4.00348291586707	36.7688640026581	1.32997458750807e-09	2.33277845949847e-08	267.162045156842	85.6488821203183	259.304625976139	333.626724840667	208.554784653719	88.5601297180074	88.8828524455642	79.5036641973832
sgARF1_3	ARF1	chr1	228285107	-	ACAGGGGCCGGATCTTGTCC	2	-1.37050485554103	3.84813790187908	23.0268452634431	1.59754985978927e-06	1.25030431032908e-05	230.619538567258	85.6352482247659	223.836859595328	287.993158950744	180.028597155703	88.5460323996444	88.8687037550426	79.4910085196106
sgARF3_1	ARF3	chr12	49333512	-	GGAGCGAGTAAATGAGGCCC	3	-3.69319277161469	1.68791146028578	39.6879964443752	2.97951150504778e-10	6.05290988874116e-09	63.6735443864552	4.61812555549679	61.8008617279894	79.5142740436004	49.7054973877757	4.77509791282867	4.79249888804953	4.28677986561217
sgARF3_3	ARF3	chr12	49333488	-	AGAGCTGATGAGAATGCTGG	3	-1.8324042457076	2.3999610689958	19.306847329877	1.113064701703e-05	6.84271004732497e-05	89.7120014930215	24.1188135254231	87.0735099331269	112.030588848976	70.0319056969613	24.9386238509842	25.0295029038529	22.3883138214323
sgARF3_5	ARF3	chr12	49334796	-	ATGGTGGGCCTGGATGCCGC	3	-1.45148626931929	3.44837638669928	25.5924347007065	4.21689460841546e-07	3.84966189931226e-06	176.759718095035	62.0295739412641	171.56109342318	220.734070953775	137.983989908149	64.1379896456104	64.3717154432617	57.5790167349202
sgARF4_2	ARF4	chr3	57561331	-	ACAGGATTTGCCAAATGCTA	2	-1.4086123810898	2.19385201583255	9.32846432707659	0.00225621357632036	0.00683547306871738	71.9807826249367	25.9785640130742	69.8637783861529	89.888190309845	56.1903791788121	26.8615881717343	26.9594747153617	24.1146291521265
sgARF4_5	ARF4	chr3	57582840	+	AGAAGAGGGAGGAGATAGTG	2	-1.01012538809761	2.94993433466067	9.3989377948869	0.0021711118983811	0.00661667503523105	113.342656318728	54.0154841725667	110.009170975675	141.540087365925	88.4787106145852	55.8514970269375	56.055025945832	50.1399295449304
sgARF5_4	ARF5	chr7	127231096	+	GCGAGCTGACTGACAAGCTG	1	-1.50549861472564	1.07778537075285	6.37812252778976	0.0115535586139191	0.0275711713829464	32.0681042922791	10.7750440018063	31.1249593271812	40.0460200123154	25.0333335373406	11.1412930431095	11.1818931245551	10.0019458377545
sgARF6_1	ARF6	chr14	50360576	-	GAAACCCACAGTGGGAATGG	2	1.23577598047776	3.2060440908511	14.3001931240776	0.000155848888614574	0.000686804879964059	60.6377807160401	137.393943440748	58.8543819514673	75.7232718817616	47.3356883148914	142.064031104204	142.581727857265	127.536071360775
sgARF6_3	ARF6	chr14	50360727	+	CGACCGCGACCGCATCGATG	2	-1.94331813279761	3.14846620117466	33.5494213773311	6.94760397881926e-09	1.01416030522476e-07	154.967295025422	38.6302466524953	150.409600478655	193.520120219161	120.97216437845	39.9433077220751	40.0888654720101	35.8585667634008
sgARFGAP1_1	ARFGAP1	chr20	61907512	+	GAGTGCTCGGGGAGACACCG	2	1.80304104100037	2.62546928673757	22.2994200830842	2.33277045772498e-06	1.74380769963069e-05	29.9450183970152	100.719647607348	29.0643148458012	37.394751964953	23.3759883802912	104.143157930869	104.522666905064	93.4931179861102
sgARFGAP1_4	ARFGAP1	chr20	61907913	+	AGAGTTCCTGGAGTCTCAGG	2	-2.0186847195782	3.10983440036282	35.915974817368	2.06012694992814e-09	3.44682497497984e-08	152.402288086313	36.0491478744262	147.920032154751	190.316989835179	118.969842269008	37.2744761279898	37.4103083658442	33.4626591294446
sgARFGAP2_3	ARFGAP2	chr11	47195321	-	GCCCCGTCTACAGAGAGCAG	1	1.38665511799191	3.34819743357616	18.6219611221	1.59374007183764e-05	9.37724373816157e-05	62.0850697774855	156.195874629189	60.2591052479113	77.53061809063	48.4654859939151	161.505049174449	162.093591108046	144.988983605073
sgARFGAP3_2	ARFGAP3	chr22	43253122	+	TGTTAGTGGGCACCGAGCGG	1	1.11896285359712	3.63633605674376	11.799153177708	0.000592576689000838	0.00217353478378184	86.8083670155541	181.32086005719	84.2552733392684	108.404587033175	67.765240674219	187.48404520549	188.167257421131	168.31127754495
sgARFGEF1_2	ARFGEF1	chr8	68204265	+	GAGGTGATTCAGGCTCGTGA	3	1.26362144826347	4.44320256681671	30.6680442631493	3.06166049936003e-08	3.7919725279755e-07	142.459193200548	328.855434435286	138.269370516476	177.900247855344	111.207961229826	340.033392276485	341.272510874948	305.260400154425
sgARFGEF1_3	ARFGEF1	chr8	68123753	+	ACAGCAGACGCAGAAACCAG	3	1.82139165833858	3.87367134192373	37.7901771047262	7.8777443463579e-10	1.4529998822816e-08	71.6782087916549	243.744735676721	69.5701034570542	89.5103420381677	55.9541808797428	252.029739037201	252.948162768811	226.25630522415
sgARFGEF1_4	ARFGEF1	chr8	68131668	-	ATTGCCAGAACAACAGACAG	3	1.04725122534527	4.80669396551678	27.1956316226238	1.83873659753581e-07	1.85132540811981e-06	203.754438159695	404.76263132796	197.761880236246	254.44454819569	159.056886047148	418.52071209815	420.045847011315	375.721334874414
sgARFGEF2_4	ARFGEF2	chr20	47585791	-	GGTCTGGAGGGCCTTCACCA	1	-1.68409195818035	3.321218509253	24.4530646627549	7.6142296923521e-07	6.52411345985565e-06	168.404272645347	50.2761928738067	163.45138736099	210.299954467177	131.461476107873	51.9851053791587	52.1745447471193	46.6689284951423
sgARFIP1_1	ARFIP1	chr4	153802150	-	GGTCCACAGTTCTTGAGCCA	1	-1.69568268062872	3.40222943821806	18.2720504866161	1.91496298283506e-05	0.000110128269701505	178.492436988082	52.8659084929946	173.242851863903	222.897856341095	139.336602759248	54.6628467050273	54.8620440530985	49.0728347208581
sgARFRP1_1	ARFRP1	chr20	62333196	+	TGTTGGCCAGCACCAAGACG	2	-2.47567521514062	3.5346338146786	34.412441236122	4.45864113912122e-09	6.85854931866461e-08	217.438010534849	37.4649741701492	211.043009352749	271.532325140065	169.738697111735	38.7384270553499	38.879594089323	34.7769013657748
sgARFRP1_4	ARFRP1	chr20	62338015	-	ATCCAAAATCACCACCACCG	2	-1.58662661169413	3.65208099893398	28.1432064912248	1.12662430932384e-07	1.20369781093356e-06	209.002814279863	66.7880927668695	202.855898011202	260.998617411157	163.15392741723	69.0582528647986	69.3099086358076	61.9961168000022
sgARG2_1	ARG2	chr14	68086747	-	GTGGACGGATTTCTTCAGGA	2	1.22547459367699	4.89500528411676	21.2216400862187	4.09119129139492e-06	2.8572214273591e-05	199.132079718243	447.613866560489	193.275468530255	248.672237585642	155.448533038833	462.828481876612	464.515079113289	415.498038691567
sgARG2_5	ARG2	chr14	68086715	-	GCGTCTGGAGGAGACGCGAG	2	-4.35462215586807	1.72003679824199	42.3361688814605	7.68579525680815e-11	1.80997419040687e-09	66.1473702863411	2.99069617996545	64.2019307096384	82.6035393332131	51.6366408161718	3.0923514129796	3.10362027726129	2.77611684965546
sgARGFX_3	ARGFX	chr3	121289592	-	ATTGATGAAAGGGTCTGGCT	2	1.45398936696875	4.93859775699458	28.6655909972064	8.60186435252769e-08	9.490678424128e-07	183.049880971197	482.121253461076	177.666258290348	228.589103048085	142.894281575158	498.508791817522	500.325411977392	447.529556588315
sgARGFX_4	ARGFX	chr3	121289654	-	TGATACTCACTGGGACTAGC	2	-2.33069965610304	2.70867889413586	37.8353757519512	7.69732384091894e-10	1.42245139014079e-08	119.193496969625	22.6706819145288	115.687934385859	148.846502477313	93.0460540457022	23.4412695349128	23.5266920660878	21.0440841425857
sgARGLU1_1	ARGLU1	chr13	107219961	-	CGAGAAGCAGAAGCGAGAGG	2	1.84388718163601	2.27471324046019	17.2981134417001	3.19503901314012e-05	0.000172800812613492	22.7414347340053	78.7681832607263	22.072593524279	28.3990578977258	17.7526527800113	81.4455525224756	81.742348958311	73.1166483013924
sgARGLU1_5	ARGLU1	chr13	107211869	-	AGAAGTTCTCCGAAGGGTGG	2	-1.11344525605	2.89204736994386	8.46806450584377	0.0036143580883336	0.0102338066429098	111.276657502298	49.3564492775234	108.003934602944	138.960108543538	86.8659293604121	51.0340992460052	51.220073044367	45.8151755421979
sgARHGAP10_4	ARHGAP10	chr4	148944502	+	GACAAGGCCAGAGAACCAAG	1	1.14907436547525	4.43205214879813	25.4389210771067	4.5661232324974e-07	4.12635690495914e-06	149.492366563959	318.732860229182	145.095693422313	186.683136880969	116.698269388596	329.566746798108	330.767723804096	295.864110085343
sgARHGAP11A_1	ARHGAP11A	chr15	32926132	+	AGAGTGGAATCAGGAAAAGC	2	1.60686275601507	3.43896705534124	30.0521917900277	4.20572905936024e-08	5.02681024308584e-07	59.2065290212524	173.543965694453	57.4652243517163	73.9359528219965	46.2184098900445	179.442810381201	180.096719464116	161.092367238041
sgARHGAP11A_4	ARHGAP11A	chr15	32917813	+	AAGAGAAGACAAAGTGTAGG	2	-1.19490747665256	2.26942607278389	8.21455359348627	0.00415557369145839	0.0115339626621608	72.6707570990818	30.4352272170847	70.533460237279	90.7498169076559	56.7289941523104	31.4697355483947	31.5844146813635	28.2515314214958
sgARHGAP11B_3	ARHGAP11B	chr15	30927691	+	GCGTGTACCAGACTTTATCC	1	1.27929958996674	5.15826563858859	26.598057230919	2.50495516872371e-07	2.4295538069615e-06	232.899336515112	543.394072620781	226.049607120233	290.84012593737	181.808276487733	561.864304214621	563.911798740096	504.406114907627
sgARHGAP12_3	ARHGAP12	chr10	32150334	-	AGGAGATTTCCAAAATCCAG	1	1.87580111510746	2.69196299438872	24.1668857906319	8.83382042705093e-07	7.42633763805627e-06	30.1934468468911	106.808600773676	29.3054368443962	37.7049845432398	23.5699191530375	110.439077607899	110.841529596937	99.1451951161921
sgARHGAP15_1	ARHGAP15	chr2	143913191	+	GATCCTCACCGATGTCGGGA	2	-2.20629689504053	2.04487631092779	23.4432718541952	1.2865187531563e-06	1.03688585205397e-05	73.0535462206648	15.1154650715649	70.9049912679745	91.2278364589114	57.0278109351085	15.6292471582444	15.6862018317372	14.030946224713
sgARHGAP15_4	ARHGAP15	chr2	144008112	+	GTGTGGAGCACACATTGAAT	2	1.79872412280791	5.25516169749076	57.4164586095021	3.52643958543546e-14	1.80218636434948e-12	190.726391723343	637.949247870584	185.116997590604	238.175379193482	148.886798385942	659.633456342819	662.037232273325	592.177054995609
sgARHGAP17_3	ARHGAP17	chr16	24965926	-	GGAGACAGGCATGAAGGAGG	2	1.06699633041963	1.97998387075522	5.8930057900756	0.0152011327578896	0.0347262897649865	27.2982653524834	55.0936683463995	26.4954046255617	34.0895386469804	21.3098527849081	56.9663292107412	57.1739206991495	51.1407551293078
sgARHGAP17_5	ARHGAP17	chr16	24964267	+	GGTCTGAATAGAACTCATCC	2	-1.17386695047542	5.05038361632213	33.5150765484396	7.07137255800019e-09	1.03066226559308e-07	513.441028832519	218.617457751015	498.340375647521	641.175091872248	400.807618977789	226.048372585332	226.872117396826	202.931883270886
sgARHGAP18_3	ARHGAP18	chr6	129962985	-	CAGCCAAGAAGATCAAGAGG	1	-3.78916734616209	2.21574112478614	55.7595804212026	8.18981890229211e-14	3.85733950540106e-12	93.192340677822	6.36375982058002	90.4514899529123	116.37676819821	72.7487638823441	6.58006714452044	6.60404562358487	5.90716669363476
sgARHGAP20_2	ARHGAP20	chr11	110501391	+	GATGCCGCTCCTGCCTCTGG	1	1.25209189647807	4.75564389643221	20.2762825338015	6.70263292618387e-06	4.4106742492435e-05	178.213627000633	408.073464536993	172.972241869615	222.549683894254	139.118955238031	421.944082155155	423.481692200478	378.794619255344
sgARHGAP21_1	ARHGAP21	chr10	24955916	-	GAAGAAAATGGAAACAGAGG	3	-2.1111316757847	2.52137298840013	19.8029415516907	8.58504548195071e-06	5.47377603542465e-05	101.410752064727	22.4615276619036	98.4281922181921	126.639759233469	79.1643047425189	23.2250060264465	23.3096404699172	20.8499364893472
sgARHGAP21_3	ARHGAP21	chr10	24896762	+	AGAGGCTGATATAACAGCAG	3	1.25808830740126	3.58753303737094	18.1769452221579	2.01300972979881e-05	0.000115198376002988	78.4966328366638	180.584042798317	76.1879929693904	98.0250563246814	61.2768492159196	186.72218316586	187.402619073514	167.627326155579
sgARHGAP21_5	ARHGAP21	chr10	24896728	+	GAGGAACTGTTGCTATGGAG	3	-1.76064467024471	1.79448801912941	13.014224812357	0.000309133710366994	0.00123887041816677	56.9868457698757	16.0743664545639	55.3108235087903	71.1640558899088	44.485657910928	16.6207420705292	16.6813098591277	14.9210474340349
sgARHGAP22_4	ARHGAP22	chr10	49663158	-	CACAACAGACGTGCACACGG	1	-1.82480171919479	4.46286276410629	57.3091884828401	3.72411317556072e-14	1.89439627428506e-12	383.326580603499	103.891445343261	372.052682677097	478.690719544532	299.236339588869	107.422766630691	107.814226855051	96.4373425440424
sgARHGAP23_1	ARHGAP23	chr17	36617152	+	GAAGAGAATGGAGGCCGTGG	2	-2.62907224023498	3.49040945265427	43.2441779959735	4.83173267912825e-11	1.18502249856438e-09	213.88753264203	33.1220129044203	207.596953452505	267.09855794718	166.967086526406	34.2478464017351	34.3726492722696	30.7455430392562
sgARHGAP23_2	ARHGAP23	chr17	36619617	-	GGGCTGGACTCACCAGCTGG	2	-4.69267629279812	1.68833786766135	55.5713156769966	9.01292154598926e-14	4.20637642516184e-12	65.669589063755	2.32284641173558	63.7382013608517	82.0068955083457	51.2636703220676	2.40180110289508	2.41055352687462	2.15618460543704
sgARHGAP24_3	ARHGAP24	chr4	86898765	+	GAGTGTGCAGAACTTGGCAA	1	-1.10308853869557	3.65339791871255	17.5523322639524	2.79507741310018e-05	0.000153720263906882	190.201825317894	85.0189676568888	184.607859043306	237.520310949381	148.477305960996	87.9088041523777	88.2291533788597	78.9189454394288
sgARHGAP25_1	ARHGAP25	chr2	69034505	+	GGAGCACGGCCGGAATGAAG	3	1.5446210000251	3.53635546879235	30.2235891294094	3.84998299559863e-08	4.64492144534082e-07	65.4569125463563	183.734054646496	63.5317798058527	81.7413092424949	51.0976485907212	189.979265464915	190.671570534084	170.551327940489
sgARHGAP25_2	ARHGAP25	chr2	69049500	-	ATCGCTCGGCTGCTGTCCGG	3	1.29786264372833	5.35189476095207	39.2986087102091	3.63700378832235e-10	7.24884354421449e-09	264.102539333378	624.153853735927	256.335102319591	329.806073943516	206.166441737028	645.369149981412	647.720945230879	579.371465995491
sgARHGAP25_5	ARHGAP25	chr2	69002416	-	GATGGGCCTCTCCAGCGGGT	3	-1.76093687525624	1.73668937617725	11.8841567361202	0.000566134513927022	0.00208985534022228	54.7159670057749	15.4280436501422	53.10673284832	68.3282270051119	42.7129411638926	15.9524504363326	16.0105828976605	14.3210976164334
sgARHGAP26_2	ARHGAP26	chr5	142311654	+	GAGGCTCTGGATGGAAGCCA	2	-1.7129867731074	2.29746356723146	16.3454467870249	5.27828215466111e-05	0.00026794833038179	81.7163173188611	23.8674446286597	79.3129843203408	102.045735190892	63.7902324453502	24.6787108018779	24.7686427033772	22.1549803807241
sgARHGAP26_3	ARHGAP26	chr5	142416795	+	CAGGAAATGCATCCATGCTG	2	1.11068061265843	4.29961721545141	23.4840728755426	1.25952149838471e-06	1.01704542787678e-05	138.713332772996	287.99204028447	134.633678415994	173.222490783149	108.283829119846	297.781031275082	298.866177682768	267.32891189556
sgARHGAP27_5	ARHGAP27	chr17	43481834	-	GGATGGTGACACCCCAGCCC	1	-1.07587117038976	3.50083786972144	13.4806524753484	0.000241035969960378	0.00100139359139861	169.83567614468	77.3565329396339	164.840692300611	212.087463097482	132.578873035946	79.9859195131762	80.2773968878551	71.8062824178705
sgARHGAP28_4	ARHGAP28	chr18	6890518	+	CAGGAGGAAGACCCTCGAGC	1	1.56563356228989	4.73232089856492	27.9079369130288	1.27226818507919e-07	1.33863150367984e-06	149.850628694342	426.485679129558	145.44341881746	187.130527606413	116.977939659153	440.982136970894	442.589123754904	395.885776662876
sgARHGAP29_1	ARHGAP29	chr1	94669515	-	AAATATGGTCAAGTTGGCAG	3	-2.1618451622284	3.43653958285831	31.6805868052524	1.81729730375265e-08	2.39409812812765e-07	195.9945270786	41.9937679586703	190.230193467978	244.75412335439	152.999264413432	43.4211567705388	43.5793881799923	38.9807589254797
sgARHGAP29_2	ARHGAP29	chr1	94669496	-	GAGGCAACTAGAACTAACAT	3	2.35466901740251	2.83146048608269	35.413702364933	2.66604696860487e-09	4.33059494184385e-08	25.4361756556031	125.523980416022	24.6880802651717	31.7641975358768	19.8562491657608	129.790602202459	130.263573248091	116.517765797516
sgARHGAP29_4	ARHGAP29	chr1	94668170	-	GAGCATCTGTCTTCAAGTGG	3	1.48213034822682	3.97593072712239	32.8585605320356	9.91136528431169e-09	1.38703209263513e-07	92.0971103494912	247.455369698806	89.3884711005194	115.009066033882	71.893793914072	255.866499333387	256.798904636069	229.700705126962
sgARHGAP30_5	ARHGAP30	chr1	161026229	+	GAAATAGGCCTTGCACAGGG	1	-1.32340037192031	2.31822871467961	8.8290600449947	0.00296471051689059	0.008650419191181	77.0694959652941	29.5201287541787	74.8028291732755	96.2428757757381	60.1627829468688	30.5235324389851	30.6347635050951	27.4020903184559
sgARHGAP31_2	ARHGAP31	chr3	119128506	+	GAAGAGGCCAAATCCGGAGA	1	-1.1118514333348	2.54104293663642	6.50991666271206	0.0107274535432441	0.0259064690679296	86.4421387363578	38.3683022220842	83.8998160852144	107.947248337251	67.4793517866075	39.6724596717348	39.8170304219687	35.6154165725492
sgARHGAP33_1	ARHGAP33	chr19	36271880	-	GCAGCCGCTGCCGAGAAGGG	4	-2.44575255824434	1.95546570708211	20.2400759742592	6.83068775129185e-06	4.48572990962355e-05	70.610234583713	12.3543372478873	68.5335391038357	88.1766767826828	55.1204878646205	12.7742672428104	12.8208180595297	11.4679264413219
sgARHGAP33_2	ARHGAP33	chr19	36269963	+	GGAGACACTGTCAGGACTGG	4	-1.01594097373932	2.97937486472495	8.868057340976	0.00290203803630528	0.00849267374957569	115.764390679208	54.9482843530029	112.359680465858	144.564301762273	90.3691898094945	56.8160035439562	57.023047229314	51.0058022857384
sgARHGAP33_3	ARHGAP33	chr19	36269982	+	GTGGACAGTAACCTCAACTG	4	2.58304249722029	5.67682868849595	113.501700203878	1.67537619054701e-26	1.05621482740608e-23	163.733278806996	943.391018213314	158.917770658516	204.466908926876	127.815156835597	975.457342576974	979.012015037529	875.70369702544
sgARHGAP33_5	ARHGAP33	chr19	36271498	-	AGAGTTCCACACACTCACTG	4	-2.10447616576093	2.55984222502946	29.075994419593	6.95940022264494e-08	7.87401141156003e-07	104.245876989875	23.2003967838817	101.179934172704	130.180207663321	81.3774891336014	23.9889896730175	24.0764081558411	21.5357925227866
sgARHGAP35_4	ARHGAP35	chr19	47423936	+	GGAATCGCTATCCTATGTAG	1	-1.98015751903918	1.51520211143432	10.0224859915865	0.00154640604082852	0.00493603618103602	48.5028297474672	11.7230005264709	47.0763282227002	60.5693829924537	37.8627780272478	12.1214710759459	12.1656430325598	10.8818874709071
sgARHGAP36_2	ARHGAP36	chrX	130217769	-	TCAGTTCAAGATGCTTGCGG	1	1.0096630248333	4.17949324442595	20.1012228217742	7.34496997596255e-06	4.77898380645637e-05	133.817152756972	259.034362935363	129.881498415943	167.108237158471	104.461722696501	267.839068240859	268.815102884487	240.448917680745
sgARHGAP39_1	ARHGAP39	chr8	145806535	-	GCACCAGCGAGAACCAGTGG	3	-1.52813172719832	2.59809000111861	16.1569627116516	5.83038499603451e-05	0.000292443198904397	98.0983979383876	32.6046524341427	95.2132567009607	122.503356332248	76.5785807819542	33.7129005948022	33.8357540647378	30.265302642888
sgARHGAP39_4	ARHGAP39	chr8	145773858	-	GCAGGACCTCCTCGCTGCGG	3	-1.03838979452984	2.88346607315723	8.06863266959068	0.00450380899532658	0.0123639740606615	108.649487906248	50.7691996810408	105.454031868521	135.679350652137	84.8150811980872	52.4948697300719	52.6861667346717	47.1265625783787
sgARHGAP39_5	ARHGAP39	chr8	145773539	+	GGGGTTCATAGCCATAGCGC	3	-2.05473545379476	2.26271339229187	16.7533486700581	4.25670724219077e-05	0.000221830610896807	83.9433999290841	19.322545870401	81.474566901889	104.826872297258	65.528760588105	19.9793287011147	20.0521355440327	17.9361733660557
sgARHGAP4_2	ARHGAP4	chrX	153187136	-	GTGGAGCTGGAATACTCCCG	1	-5.23563068689277	1.4920093760034	57.8997900669252	2.75816557416031e-14	1.45080013234276e-12	56.9019595977181	1.33207654642723	55.2284338972384	71.0580517021337	44.4193931937822	1.37735448292472	1.38237371219818	1.23650144415881
sgARHGAP44_1	ARHGAP44	chr17	12693182	+	CCAGCTGGCCAACCAGACGG	2	-1.26854186679363	1.91770239806235	5.24211603087948	0.0220464426952926	0.0474097759610536	57.4639645183652	22.8495993960067	55.7739098672984	71.7598724301108	44.8581112576864	23.6262685095199	23.7123651970435	21.2101644814568
sgARHGAP44_5	ARHGAP44	chr17	12847492	+	TGAGTGTGGGATGCAGGAGG	2	-3.35174876920574	2.73939682972044	59.9351577801522	9.80345061899836e-15	5.83149882025538e-13	133.09293062217	12.416960442482	129.178576151375	166.203842753386	103.89637296175	12.8390190305672	12.8858058098311	11.5260564870478
sgARHGAP5_3	ARHGAP5	chr14	32562641	+	TCAGTATCATCGGCAAACTG	1	1.21178923648998	4.49485778839466	30.0050790665199	4.30916128946395e-08	5.13288713421931e-07	151.644884550418	337.689841668407	147.184904376878	189.371159146861	118.378590127516	349.168085353364	350.440491765142	313.460947886716
sgARHGAP6_2	ARHGAP6	chrX	11196293	+	AGGGTGTCGCAGTTGCAGGG	3	-1.82498111776017	3.018396262775	23.3888022567346	1.32346704237822e-06	1.06221246614251e-05	139.006111900255	37.6139218144059	134.917846708099	173.588107617949	108.512381374717	38.8924375032391	39.034165768005	34.9151621719735
sgARHGAP6_3	ARHGAP6	chrX	11196270	+	AGAGGAACTGTAGCAGGCGG	3	-1.16766483747837	3.17541657129259	11.5737462233185	0.000668895215490584	0.00241103841545727	137.737239395187	58.8503543577219	133.686292614609	172.003564507203	107.521861063749	60.8507068259117	61.0724534080717	54.6279028391824
sgARHGAP6_5	ARHGAP6	chrX	11272747	-	AGAGTCTCTCAGAGCTGGAG	3	-1.6108326619491	1.8811671973593	12.9673387329961	0.000316972257488863	0.00126540471505455	59.3241949322608	18.5825311828667	57.5794296274929	74.0828917050705	46.3102634642191	19.2141605506511	19.2841790377555	17.2492539601934
sgARHGAP8_1	ARHGAP8	chr22	45210632	-	GAGTGACGCATACCTGATGA	2	-1.07459995145672	3.67427096435778	16.3050191945619	5.392093965087e-05	0.000272951245976528	191.879228609428	87.4826068060867	186.235928752336	239.615019297878	149.786737778071	90.4561836070778	90.7858157608586	81.2058210503236
sgARHGAP8_4	ARHGAP8	chr22	45221406	-	GGTGGTGTCTTGGTGGGAGG	2	-1.47641891456241	2.57457266602211	13.6551923044014	0.000219633130634805	0.000924762849757201	95.6150695129614	32.9420727676774	92.802964669572	119.402224475018	74.6400193942947	34.061790011308	34.1859148721558	30.5785134195684
sgARHGDIA_1	ARHGDIA	chr17	79827761	-	GCAGCTGGCCCAGATTGCAG	2	-3.65432218880449	1.98235051464412	43.3810027566898	4.50541025393957e-11	1.10994432690985e-09	79.1114210730679	5.92588682692612	76.7846998616501	98.7927918226697	61.7567715348839	6.12731063260792	6.14963921778773	5.50071063038272
sgARHGDIA_5	ARHGDIA	chr17	79827241	-	GCAGTCGTTTGTGCTGAAGG	2	1.22862844522029	5.29370017067541	35.8227166166344	2.16113303602721e-09	3.59548399740344e-08	262.434114446034	591.14509978758	254.715746953718	327.722577650169	204.864018734214	611.238412263331	613.465831399021	548.731055700388
sgARHGDIB_1	ARHGDIB	chr12	15103541	-	GAAGTCCCTGAAAGAGCTGC	4	1.25781425020985	5.28893840957026	46.2581478572875	1.03654596637355e-11	2.97144464821801e-10	257.916282330482	592.846619723346	250.330787382614	322.080797466884	201.337262141946	612.99776769797	615.231598115876	550.310493356192
sgARHGDIB_3	ARHGDIB	chr12	15103595	-	GGAGGATGATGATGATGAGC	4	2.2066324245843	4.64741241375054	50.0765072982822	1.4786674596357e-12	5.2145231693242e-11	99.6470821811432	442.441909221504	96.7163930768151	124.437322855897	77.7875306107179	457.480727165779	459.147836603691	410.697163895043
sgARHGDIB_4	ARHGDIB	chr12	15103490	-	TAAGTACAAGAAAACGCTGC	4	-1.56228857662576	3.28012304339586	18.7142556813773	1.51843039722066e-05	8.9815457476903e-05	160.281767730077	52.0731336498815	155.567770892165	200.15672955365	125.120802744415	53.8431250553665	54.0393352487501	48.3369406455278
sgARHGDIB_5	ARHGDIB	chr12	15103475	-	GCTGCTGGGAGATGGTCCTG	4	-1.36699704791905	3.32893966261927	12.6677015394003	0.000372026591502718	0.00145320879798114	159.801889388886	59.4605297767861	155.102006102472	199.557466888178	124.746195176007	61.4816224073567	61.7056681143933	55.1942988086082
sgARHGEF1_2	ARHGEF1	chr19	42410619	+	GAAGCAGCTTCTGTTTCCGG	2	2.07454659213056	3.50436439370731	34.4267988349537	4.42587205462688e-09	6.81632153258945e-08	48.0826998873733	195.017058055226	46.6685546702515	60.0447330589326	37.5348119329359	201.645783704839	202.380602833095	181.024787627744
sgARHGEF1_5	ARHGEF1	chr19	42392885	-	GCTGCAGGAGGGCCATGAGG	2	-1.50756671676937	2.82365066938778	17.9738128074815	2.23964939830827e-05	0.000126477494620754	114.796547238542	38.7184582946196	111.4203019653	143.355677846109	89.6136619042183	40.0345177212691	40.1804078503438	35.9404493122459
sgARHGEF10_3	ARHGEF10	chr8	1808237	-	TACAGGCACCAAGTACCCGC	1	1.55439626252968	3.72676606647863	26.8373139906515	2.21322418691628e-07	2.17902856999861e-06	74.6115932021846	210.818331989656	72.4172150180175	93.1734949871922	58.2440696013441	217.984150706256	218.778508617701	195.692336645009
sgARHGEF10L_4	ARHGEF10L	chr1	17930058	-	GCGCATCTGGGCTCTCGCAG	1	-1.69214167933975	2.1884736795603	14.0839105118195	0.000174832933442571	0.000759284325797203	75.4284733396355	22.3465261080557	73.2100701497586	94.1935988896202	58.8817509795278	23.1060955132627	23.1902966339134	20.743186176991
sgARHGEF11_5	ARHGEF11	chr1	156937821	-	GGGTGGCCCAGCACCACAGG	1	1.12067255557916	2.96681553191753	12.4544824381326	0.000416989904892849	0.00160632798532624	54.0589205158333	113.102919828384	52.4690105467737	67.5077202284904	42.2000307722357	116.947343660787	117.373512477916	104.987903346449
sgARHGEF12_5	ARHGEF12	chr11	120348978	+	GCAAAGGAACAACATACAGA	1	-1.40505049036011	3.45401879363315	14.2180491442177	0.000162801466640641	0.000713397288270945	175.83608948854	63.727517758478	170.664629368163	219.580661655785	137.262977441672	65.893647407671	66.1337710128169	59.1551348549461
sgARHGEF16_1	ARHGEF16	chr1	3379711	+	GGAGCTCCGGCTCGATGCCG	1	1.1965709674475	3.32807039693475	15.6850009754544	7.48151124198985e-05	0.000362541251357841	67.266312587294	148.308750779947	65.2879641492579	84.0008525441276	52.5101210684965	153.349838109234	153.908661568308	137.667752662298
sgARHGEF17_2	ARHGEF17	chr11	73019719	-	GCAGCTTGAACGAGACGCTG	2	-2.03998119851381	2.22129765898135	21.6232330567125	3.31808192096222e-06	2.37509199429472e-05	80.8884341353554	18.8081326455914	78.509449749684	101.011890900243	63.1439617561395	19.4474303179717	19.518298865434	17.4586687533684
sgARHGEF17_3	ARHGEF17	chr11	73020628	+	AAGCAGCATGAACTCAGCAG	2	-2.12700721586779	2.12312034226352	18.781510326525	1.46581316665436e-05	8.70848818838923e-05	76.9407826888284	16.8323757448817	74.6779014426447	96.0821411592414	60.062305464599	17.4045164691687	17.4679404167693	15.6246703487072
sgARHGEF18_2	ARHGEF18	chr19	7509145	+	GTACTCCAGGGCCCTGCAGG	2	-2.08842191526401	2.5743674967817	25.7800523400941	3.82622567461282e-07	3.53582236346865e-06	104.96846883152	23.6238981054093	101.881274092156	131.08256619027	81.9415662121332	24.4268860126047	24.5159002372317	21.9289080663915
sgARHGEF18_5	ARHGEF18	chr19	7518540	+	TCAGCGGCAGCTCCACCTGG	2	-1.31781637016715	3.13804740652376	17.7014131142853	2.58434543710504e-05	0.000143569043289612	138.377541050971	53.2678767142632	134.307762559067	172.803160663176	108.02169993067	55.0784780236948	55.2791899774158	49.4459621416791
sgARHGEF19_3	ARHGEF19	chr1	16534584	+	GGACCCAGACAACTCCACCC	2	-1.18694286861687	2.90358788299293	9.97564393890115	0.00158624510508958	0.00504978765595011	114.13814306223	48.1069335332472	110.781261907871	142.533475617362	89.0996916614567	49.7421118474733	49.9233775034854	44.6553112487828
sgARHGEF19_4	ARHGEF19	chr1	16534554	-	GCCTCGAAGGTCCTGAGCGG	2	-1.95066898454621	2.34239483391405	11.7917614684014	0.000594934162579153	0.002180518048437	87.0738539748933	21.5555994792368	84.5129521448509	108.736121943683	67.9724878361459	22.2882848996083	22.3695058295941	20.0090077085078
sgARHGEF25_2	ARHGEF25	chr12	58008498	-	GGAGGTCGTTCAGCTGCAGG	2	-2.40557898160633	2.48853340684136	26.7853860589353	2.27350154720454e-07	2.23065657147598e-06	103.1896783617	18.6148340884702	100.154799071366	128.861247521012	80.5529884927209	19.2475614478923	19.3177016514925	17.2792391660259
sgARHGEF25_4	ARHGEF25	chr12	58009619	+	GGTGAGCTGCCTGGGACTGG	2	-1.02225921089258	2.82254164077858	6.24051516650766	0.0124860151232245	0.0294139753490939	104.033038213182	49.1580890292213	100.973355130568	129.914418771244	81.2113407377347	50.8289966353739	51.0142230175549	45.6310474347351
sgARHGEF26_2	ARHGEF26	chr3	153839929	+	GATTTCCCGGTGGAGGACGG	3	-1.01972305068113	2.79469658510866	7.08986478962623	0.00775210956528947	0.019676523100624	101.626602210413	48.1038915838789	98.6376940628918	126.909308664113	79.3328039042344	49.738966500751	49.9202206947782	44.6524875561076
sgARHGEF26_4	ARHGEF26	chr3	153840348	+	GCAGTCCGGCCGGAAGGCAA	3	-1.00618130394353	2.82342964641388	8.3641486850232	0.00382695860993777	0.010755393998836	103.462157278557	49.4365579845556	100.419264196195	129.201513851007	80.7656937884695	51.116930887361	51.3032065332169	45.889536533089
sgARHGEF26_5	ARHGEF26	chr3	153840430	-	TGGGAGGGCAGCCTTTGGAG	3	-1.71210055795997	2.97705416869241	24.7614869732049	6.48809749677352e-07	5.65505927550623e-06	132.577954704038	38.7996077085462	128.678746028575	165.560750921844	103.494367161694	40.1184254436581	40.2646213415829	36.0157763403976
sgARHGEF28_5	ARHGEF28	chr5	73142148	-	GGAGTGTAACAGATGTGGGA	1	-1.37089075891964	2.02573795637339	7.88358725980839	0.00498854310697997	0.0134824589214685	62.9727498276675	23.3224583006685	61.1206780183391	78.639135536193	49.1584359284705	24.1152001207502	24.2030785281478	21.6490962531074
sgARHGEF3_4	ARHGEF3	chr3	56779460	+	AGTAGCTATCATAGGAGCTG	2	2.74483303380706	4.13218051431946	77.38832755875	1.40442749518863e-18	1.93929500785355e-16	50.514752982517	326.087470941951	49.0290794140268	63.0818332888513	39.4333462446729	337.171344343622	338.400033328688	302.691035153542
sgARHGEF3_5	ARHGEF3	chr3	56766308	+	GCCTCACTTCTCCATCCTGG	2	-1.10892613034011	5.07339591421727	29.9624661452169	4.40490792705814e-08	5.22911997829638e-07	514.558470849194	229.186555559842	499.424952927253	642.570531557566	401.679928062763	236.976719223145	237.840288116265	212.742659340116
sgARHGEF33_2	ARHGEF33	chr2	39158263	+	GAAGAGCACAGCTCACAGGC	2	-2.28503031870858	2.73550483027383	28.0541173128529	1.17969856237688e-07	1.25236929645401e-06	120.477437461018	23.6573648258165	116.934113305851	150.449862194006	94.0483368831972	24.4614902832867	24.550630609633	21.9599735845299
sgARHGEF33_3	ARHGEF33	chr2	39171150	+	AGAGGAATTCCAAAGAGAGA	2	1.1564211293129	4.01294480648594	19.4518318200288	1.03168845252627e-05	6.40644711360837e-05	111.191066334665	238.319125580182	107.920860730317	138.853223971233	86.7991143024441	246.41970978692	247.317689962869	221.219976990756
sgARHGEF35_2	ARHGEF35	chr7	143885454	-	GAGGCTGAGGAGGCCCAGCA	2	-2.15904076697098	3.30467349569382	38.5296222127884	5.39289145855133e-10	1.0343727200787e-08	178.173275314534	38.2411689826721	172.93307695431	222.499293499663	139.087455489629	39.541005111032	39.6850968265749	35.4974050104094
sgARHGEF35_5	ARHGEF35	chr7	143884118	+	TAGCAAGGGAGACAGAGCTG	2	-1.38936123576313	1.77762641803801	7.64891036742453	0.00568066231737437	0.0150686939408938	52.6804620406714	19.2482449626076	51.1310934818117	65.7863283064936	41.1239643337088	19.9025022689482	19.9750291480065	17.8672034708682
sgARHGEF38_4	ARHGEF38	chr4	106510508	+	GGAGCTGATACAGACAGAAA	2	1.0783957569743	3.51042005087003	13.0001231269956	0.000311470495202148	0.0012466113439914	81.0281946330927	164.559061991452	78.6450997952237	101.186421070106	63.2530630339486	170.152505385466	170.772559588339	152.752121000551
sgARHGEF38_5	ARHGEF38	chr4	106534621	+	GGAAGAGGCCACAACAGACG	2	1.18187313644156	2.54708014973244	8.52229838755922	0.00350821145965509	0.0099725419668275	38.9078241601001	84.977415360989	37.763518337559	48.587328104897	30.3726260378445	87.8658394735184	88.186032132046	78.8803744774027
sgARHGEF39_2	ARHGEF39	chr9	35665068	+	GGTCTCTAGCAGCTCCCGGG	2	-1.24580649763683	2.54427426986395	6.58756589505601	0.0102693488619835	0.0249840712665825	89.1270625322777	36.0430903762633	86.5057744288359	111.3001285413	69.5752846266971	37.2682127324872	37.4040221458485	33.4570362504543
sgARHGEF39_5	ARHGEF39	chr9	35664410	+	GGTTATAGAGCTCCAAGTGG	2	1.0815321618836	4.59088727523802	12.5945245397279	0.000386878457534235	0.00150305514998892	172.518623643329	350.976205356225	167.444732471222	215.437875340241	134.673263118525	362.906059072867	364.228528152393	325.794028843414
sgARHGEF40_1	ARHGEF40	chr14	21542517	-	GGAGGGCTGGGAAGCCCTGG	1	1.8763721223587	1.799501287839	11.0606572992022	0.000881788776806586	0.00305087810123819	15.8956927149117	56.4059807514026	15.4281894782323	19.8502294606866	12.4086592058161	58.3232477593612	58.5357840062796	52.3589104885671
sgARHGEF5_2	ARHGEF5	chr7	144062340	+	GGGAGGAGCAGGAGCACTCG	3	1.01259286274761	3.29128159754039	10.3032557112682	0.00132795714374899	0.00433482589751151	71.4895774800353	138.725878417989	69.387019921823	89.2747829539381	55.8069295643447	143.441239205936	143.963954654842	128.772441393189
sgARHGEF5_3	ARHGEF5	chr7	144075910	+	GGCACTGGAGAAAGCCGACG	3	-2.37270281388225	1.77960914390936	18.5584803922958	1.64770541051494e-05	9.65488086537679e-05	61.7118532619162	11.3513559584928	59.8968652863143	77.0645526221137	48.1741418773208	11.7371941264475	11.779965736137	10.5369080128937
sgARHGEF5_4	ARHGEF5	chr7	144075938	+	GTGACTCAGCAGAGCAGTGA	3	-1.05113018350654	3.4811536605244	11.0527352737892	0.000885564523550338	0.0030620133159426	166.512803814547	77.1553884116271	161.615547927181	207.937925269551	129.984938246908	79.7779379838045	80.0686574512102	71.6195697998665
sgARHGEF6_3	ARHGEF6	chrX	135827384	-	GCAAAGGCAGTCAAAGACAG	2	1.01394459225463	4.05758933201364	16.2716015324628	5.48803230194458e-05	0.000277187436590139	122.62603780393	238.087270062991	119.019521837455	153.132992183434	95.7255993909005	246.179973386748	247.077079937227	221.004756864997
sgARHGEF6_4	ARHGEF6	chrX	135767909	-	GAACCTATTCAGGCATGGGA	2	-1.85140995966206	2.05076414891374	10.1714206164745	0.00142634331850561	0.00460552304456552	69.8485029374988	18.5127266608554	67.7942105083393	87.2254412350408	54.5258570691164	19.1419833386295	19.211738804137	17.1844578397998
sgARHGEF7_5	ARHGEF7	chr13	111932925	+	GCAGGATCTGCAGGAATGGG	1	-1.93939389126344	1.97984774700344	7.56648183639121	0.00594637436149622	0.0156713778531305	66.9654839863971	16.6875724970868	64.9959831240614	83.6251836844409	52.275285150689	17.2547912878138	17.3176696205981	15.4902565828485
sgARHGEF9_1	ARHGEF9	chrX	62898341	+	GACAGGCCTCAAAGAAGTGC	2	-1.30354163835723	3.10901001882057	6.38517987697213	0.0115077098637694	0.0274796637198328	135.330834351479	52.612685990662	131.350661595467	168.998493061141	105.64334839783	54.4010170453875	54.5992602577524	48.8377806688461
sgARHGEF9_2	ARHGEF9	chrX	62898377	-	GGAGCTCTCCAAACTGATGA	2	1.60925588551749	2.90808584005042	19.5018276050506	1.00503478058861e-05	6.26470865381407e-05	40.6190581821463	119.33742293403	39.4244237920887	50.7242836064766	31.7084671478735	123.393760591106	123.843420851409	110.775087359575
sgARID1A_4	ARID1A	chr1	27088705	+	TCTCCGCGTCAGCCTTCCGG	1	1.07350666465044	5.2644317280817	32.6303015767648	1.11463370795088e-08	1.54107176666593e-07	276.931869532173	560.189001101206	268.78711310866	345.827090003677	216.181405484181	579.230100568409	581.34087794118	519.996024794028
sgARID1B_4	ARID1B	chr6	157099127	+	GAGGCGGCTCTCAAGGAGGG	1	-1.82392032917373	2.12856544193411	15.6647562328658	7.56202418541779e-05	0.000365935551889416	73.7009354010726	19.9157362645067	71.533340288091	92.0362833766985	57.5331825384283	20.5926819282552	20.6677238969239	18.486802968341
sgARID3B_3	ARID3B	chr15	74836428	-	GCTGTGGCGGAAAGGAGAGT	3	-1.98394923253086	1.79121073208838	16.6075709162708	4.59671606433734e-05	0.000237136778225486	58.9767419534956	14.2356911364325	57.2421954793933	73.6489992362749	46.0390311448186	14.7195692746686	14.773208983191	13.2142951514379
sgARID3B_4	ARID3B	chr15	74865253	+	GATCTCTCGAGATTTTGCCA	3	1.02201972354007	3.85455138370049	17.0883354716732	3.56807803438021e-05	0.000190141748671991	105.91268811006	206.809532500263	102.797723233416	132.261688715873	82.6786523808898	213.839090151989	214.618343012749	191.971164336052
sgARID3B_5	ARID3B	chr15	74882320	-	CCTGAGGGTGAAGGCGGCGC	3	-4.82305476701223	3.14756745048762	131.158747987787	2.28576104691074e-30	2.67468927409945e-27	188.53352645158	6.28286097146869	182.988625992098	235.436972028626	147.174981334015	6.49641850376792	6.52009215810382	5.83207225253433
sgARID3C_5	ARID3C	chr9	34622029	-	GGCCCTAGAGATCAACGGGG	1	-1.32986761194849	1.68339275785034	7.07747359673801	0.00780589884871769	0.0197954135695679	48.6647118167398	18.5294326818733	47.2334492291677	60.7715381472031	37.9891480738486	19.1592572055124	19.2290756188663	17.1999652212414
sgARID4B_4	ARID4B	chr1	235424033	+	GTGCCCACTGTCAAATAGGG	1	-1.92159569421109	2.44056982129532	21.9818567049146	2.75240089334584e-06	2.0142284482389e-05	93.261829441699	23.5661605115332	90.5189350045328	116.463544404358	72.8030089162063	24.3671858895362	24.4559825604331	21.8753130846305
sgARID5A_1	ARID5A	chr2	97213155	+	GAACAGGAAGCAGTCCACGG	2	-1.47755212761624	3.74476981361287	20.8049239026822	5.08520560738112e-06	3.46000016702498e-05	219.009620766763	75.4962206780128	212.568397448679	273.494921189558	170.965543662051	78.0623743234826	78.3468420906534	70.0794456199023
sgARID5A_3	ARID5A	chr2	97216390	+	AAGATGGCTAAGGAGAACAG	2	1.16474709762879	2.37854643838314	6.00352699211884	0.014277308529403	0.0329594690675023	34.81804614051	75.1612995826865	33.794023497554	43.4800934855475	27.1800214384284	77.7160690955203	77.9992748888425	69.7685547636967
sgARID5B_1	ARID5B	chr10	63810721	+	GATTCCAACAACAATTCCGA	2	-1.19481490711741	3.59887526518874	19.2937864095253	1.12070467652612e-05	6.87923054953339e-05	186.746315979105	78.3236593658169	181.253978606712	233.205138625109	145.779830705493	80.9859190419051	81.2810405234355	72.7040185321102
sgARID5B_5	ARID5B	chr10	63810738	+	CGATGGCAAAGCCGTTGCCA	2	1.20163627881788	4.49831404098329	32.3021820693192	1.31965057520872e-08	1.7951589085785e-07	152.650506700403	337.544389349397	148.160950488975	190.62696037465	119.163609237584	349.017689038544	350.289547389822	313.325931619824
sgARIH1_5	ARIH1	chr15	72873073	+	GATCTAGGGCAGCCCTGCAG	1	-2.05837797213921	2.67696204915272	25.6291492314788	4.13741964589229e-07	3.78880053845117e-06	112.928507325467	25.9602491225678	109.607202388659	141.022906221663	88.1554133660804	26.8426507490983	26.9404682827016	24.0976283359036
sgARIH2OS_2	ARIH2OS	chr3	48955911	-	GAAATTCTGCCTACACCCCG	4	-1.48090509812277	4.24737458756812	31.9212652832714	1.60549856800981e-08	2.14232670647707e-07	311.438968645106	107.141358316392	302.279334744214	388.918878936651	243.118692254454	110.783145743034	111.186851553712	99.4540776524299
sgARIH2OS_3	ARIH2OS	chr3	48956343	-	GGATTGGGGCGAAGCGGCAG	4	1.06355778360102	3.95547520821888	13.233746164867	0.000274953736784642	0.00112170565731274	111.375608055089	223.828118524119	108.099974952039	139.083676054146	86.9431731590837	231.436146279032	232.27952472281	207.768684570515
sgARIH2OS_4	ARIH2OS	chr3	48956262	+	GCCAAGCACTTCCGGAGCTG	4	-1.32344648000035	3.5823176975768	21.8548143458627	2.94077832637481e-06	2.1374852305205e-05	189.53195955374	72.7019954970333	183.957694491203	236.683795714418	147.954388455599	75.1731720553054	75.4471112557338	67.4857031800607
sgARIH2OS_5	ARIH2OS	chr3	48956209	+	GTCGCGACCCGAGCGACCGT	4	1.29345554842747	2.38229304420104	9.59036318771379	0.00195601252010196	0.0060574485005074	32.7856060163524	77.4008062501217	31.821358832915	40.9420221002227	25.5934371159195	80.0316976952468	80.3233418905913	71.8473791645272
sgARL10_3	ARL10	chr5	175795841	+	GAAGGAGTTTGTGAGCGAGG	1	-1.2360397124868	3.08761238333673	11.606947554537	0.000657059038354465	0.00237293430140193	131.088685309096	53.4080640462524	127.233277069066	163.700980495441	102.331798362779	55.223430391997	55.4246705678854	49.5760911788746
sgARL11_5	ARL11	chr13	50205039	+	GGGCTGCAGTGCCCTCACTG	1	-1.22380837127238	3.79892467825105	12.7664849244136	0.000352885343978866	0.00138937652733281	216.251273063454	88.9023795253081	209.891174645198	270.050350649284	168.812293895881	91.9242150988106	92.2591969187297	82.5237265583841
sgARL13A_4	ARL13A	chrX	100240678	-	TCAGTTCCGATTTCATGCAA	2	1.17324233199301	5.14894937459943	36.3992289608385	1.60766805150051e-09	2.7662320546993e-08	243.735936242205	528.355341849211	236.567495008977	304.372659247769	190.26765446987	546.314399592941	548.305228577741	490.446397376952
sgARL13A_5	ARL13A	chrX	100240795	-	CCAGGACGAAAACAAGCCCA	2	1.23989908214508	4.22456945305303	25.4968555360933	4.43104501495209e-07	4.02034877002489e-06	123.832345650238	281.213791202645	120.190351341756	154.63940577477	96.6672798341876	290.772386175614	291.831992319639	261.036995112681
sgARL13B_3	ARL13B	chr3	93768296	-	TATTAAGTGGTTCTACCCGG	1	1.29960394645267	3.918678362847	27.5054804166247	1.56649985264068e-07	1.60559972236344e-06	96.9643006492425	229.546154820456	94.1125139917571	121.087117869161	75.6932700868098	237.348541439362	238.213465293007	213.076457729
sgARL14EP_1	ARL14EP	chr11	30354528	-	AGCCTACCTGTCTGAACCAG	1	1.14053209198093	3.80778284520024	20.377118590631	6.35855533585986e-06	4.21127672907078e-05	96.9640928458704	205.567824871461	94.1123123000248	121.086858368383	75.6931078692032	212.555176270614	213.329750409798	190.818547933973
sgARL14EPL_4	ARL14EPL	chr5	115394503	-	GGCATGGGTAGAAGCAGCCC	2	-2.09830633301529	3.15625325708939	26.1272249145456	3.1964514551551e-07	3.01894983652778e-06	159.174358220053	35.6272491853883	154.492931056175	198.773818265971	124.256325338012	36.8382368951582	36.9724794298862	33.0710312311206
sgARL14EPL_5	ARL14EPL	chr5	115394526	+	AGTGTAACTCCAACAAGTGT	2	-1.07601411534392	2.81822634842359	9.39069020650768	0.00218090083225761	0.00663947220200401	104.735333404884	47.6750435835027	101.654995338488	130.791431239617	81.7595736365459	49.2955417460733	49.4751800521523	44.2544089522826
sgARL15_1	ARL15	chr5	53467709	+	TATTCTGGTCGTGCAGGTGG	2	1.01830125766681	3.87754616199476	13.9120291654462	0.000191568504604981	0.000821390812503228	107.919779169124	210.182488650559	104.745784366371	134.768104685624	84.245448455376	217.326694739562	218.118656810085	195.102114402031
sgARL15_5	ARL15	chr5	53409191	-	GCTACTACCAAGGATCTCAA	2	1.4089613496738	5.81846180208132	50.6664494348941	1.09475059375986e-12	3.96985159914439e-11	345.809449436081	882.623047859206	335.63895609646	431.840061587279	269.949330624505	912.623839044496	915.949539396422	819.295765136701
sgARL16_3	ARL16	chr17	79650593	-	GGGATGGGAAAGGCGACCTG	2	-1.21669673625424	1.68989880088361	6.82400578787657	0.00899406092336841	0.0223299721682118	47.8926689748245	19.7319687070577	46.4841126973154	59.8074261804988	37.3864680466592	20.402668021211	20.4770175585729	18.3162205413891
sgARL16_5	ARL16	chr17	79650788	-	GTGCCGGGTGGAGCGAAGCA	2	-2.74854217231383	1.64999298234223	15.7376855316951	7.27600443937334e-05	0.000354122210621731	57.884383548888	8.17337904404632	56.1819640854752	72.284883473995	45.1863030871939	8.45119621477782	8.48199329132045	7.5869476260407
sgARL17A_1	ARL17A	chr17	44594526	+	AGATGCCTCATCATTTGTGC	1	1.41994545494201	4.4900146762139	38.1429722378834	6.57461135167162e-10	1.23545830171297e-08	136.200238067455	350.411599989757	132.194495551226	170.084187378817	106.322031272323	362.322262492503	363.642604153909	325.26993332286
sgARL2_3	ARL2	chr11	64786066	+	TGGGTGGCCAGAAGTCCCTG	1	-2.15207918375048	2.35021129034943	16.3625662030728	5.23081851443382e-05	0.000265731799472027	90.0085978427905	19.3654704839159	87.3613831806071	112.400972556419	70.2634377913456	20.0237123433394	20.0966809250683	17.97601818334
sgARL2BP_2	ARL2BP	chr16	57283720	+	GCGGATTCCTGAGTTCAACA	2	1.20101287458477	4.74569982414312	29.0416211060492	7.08398310381386e-08	8.0019150016689e-07	181.446351186706	401.015144910378	176.109889417797	226.586646487049	141.642517655273	414.645846775433	416.156861258672	372.242726697029
sgARL2BP_5	ARL2BP	chr16	57283730	-	AAGGCTGCCATGTTGAACTC	2	-1.92999768732348	3.29110973510585	30.0307308814567	4.25253267765855e-08	5.07565248039652e-07	171.268827653675	43.100759408904	166.231693839729	213.877154607989	133.697634513308	44.5657754042263	44.7281779282508	40.0083248942347
sgARL3_4	ARL3	chr10	104465182	-	GAGGTGAGAATACTTCTCCT	2	-1.72515427664545	2.81610229193092	14.3353216743561	0.000152967659984915	0.000676044453968842	118.191132598798	34.2676700764607	114.715050239399	147.594769500275	92.2635780567213	35.4324450241168	35.5615647006417	31.8090005046236
sgARL3_5	ARL3	chr10	104459181	-	TATGGGACATTGGTGGACAG	2	-1.46491636516369	1.82176700114115	7.58760193672037	0.00587710756308941	0.01551274834414	55.0291748742986	19.0777255234401	53.4107290583829	68.7193548515415	42.9574407129714	19.7261867902371	19.7980711565485	17.7089186235347
sgARL4A_2	ARL4A	chr7	12728015	+	GTAAATACCGTACCTACCAA	2	-1.23019071438788	3.28188355148688	15.6547698222584	7.60206040575006e-05	0.000367479901946737	150.474656611761	61.5663827557896	146.049093645372	187.909801436928	117.465074752983	63.6590543640941	63.8910348695821	57.1490590336928
sgARL4A_5	ARL4A	chr7	12727945	-	CCAAACCCAGAATAACAATG	2	1.72981117421108	5.17902456266313	68.3992585160598	1.33527762444967e-16	1.20117202256488e-14	187.784388861215	598.809008159457	182.261521052622	234.501463691048	146.590181839975	619.162820647399	621.419117187584	555.845086643387
sgARL4C_2	ARL4C	chr2	235405006	-	TGGGCGGCCAGGAGAAGCTG	1	1.33892436406751	2.90602031109526	14.335113681199	0.000152984560657948	0.000676080298430518	46.5349408310178	113.305976598217	45.16631627043	58.1119218899238	36.3265843326995	117.157302430024	117.584236359704	105.176391004924
sgARL4D_1	ARL4D	chr17	41477138	-	GAAGTGGGGCAAGAAGGAGG	2	-3.10865229084076	1.82222685371297	30.6621469946123	3.07098011640693e-08	3.80106684411339e-07	67.384441456318	7.39806708378806	65.4026187671371	84.1483695600962	52.6023360417208	7.64953101994271	7.67740674147956	6.86726348994191
sgARL4D_2	ARL4D	chr17	41477220	-	CAAACTCCTTGAACTTGAGG	2	-1.05808133303516	2.28233689774129	5.57865471205819	0.0181806830924803	0.0403325895209673	71.2894262538318	32.8379302938132	69.1927552806054	89.0248380261999	55.6506854546901	33.9541076835735	34.0778401383282	30.4818430595379
sgARL5A_3	ARL5A	chr2	152684647	-	TGGAGACTGTTCAATCACCA	1	1.32435323917522	4.3121672819227	26.9729287323747	2.0632500591518e-07	2.0502681111052e-06	126.17043970119	303.802124027995	122.459680441342	157.559171792173	98.4924668700569	314.128507535335	315.27322592134	282.004638627311
sgARL5B_3	ARL5B	chr10	18955518	+	ATAGTGGGACTGGATAATGC	1	-1.07675328619252	2.28104527071344	5.82517471474578	0.0157983992212168	0.0358813217356596	71.4848971272673	32.5031258651917	69.3824772214434	89.2689382211499	55.8032759392085	33.6079230878746	33.7303940083777	30.1710604993227
sgARL5C_2	ARL5C	chr17	37317532	-	GGAGGAGCTATATAAAATGC	1	1.62362390367006	1.71069026875546	9.53336130472711	0.00201770245010529	0.00621919402656787	16.9513911040791	50.4496701939189	16.452839052935	21.1685649143276	13.2327693449747	52.1644792786415	52.3545723045662	46.829958998549
sgARL6_1	ARL6	chr3	97486981	+	GCTTGGCCTGAAGAAGAAGG	2	1.01038237659366	4.24161321964136	20.2478516168203	6.80298148547711e-06	4.46944319631418e-05	139.625582440844	270.407930284235	135.519098194763	174.361690285618	108.995958842153	279.599228733761	280.618118679011	251.006443439934
sgARL6_2	ARL6	chr3	97510619	+	AGTGATGCCATAAAAGGAGA	2	-1.75938462960888	3.67102227160233	25.1854930841591	5.20724206853259e-07	4.64299338299382e-06	217.905804924598	61.7633627507875	211.497045588309	272.116497603856	170.10387158163	63.862729805933	64.0954525268438	57.3319059195858
sgARL6IP4_2	ARL6IP4	chr12	123466190	-	AGAAGAACTGGAAGAAGAGG	1	-5.49060287664201	2.00246693792839	72.8115563599372	1.42639178494586e-17	1.58308905274951e-15	83.4026321088115	1.662979018852	80.9497034345002	104.15157204392	65.1066208480143	1.71950449301802	1.72577055407506	1.54366200946292
sgARL6IP5_3	ARL6IP5	chr3	69151109	-	GACCACCATAACGAACGTCG	1	1.04725238039659	2.64167425879303	7.94384923660264	0.00482510909883135	0.0131024437268188	44.4094452908691	88.322204191774	43.1033330134758	55.4576447252654	34.6673581338661	91.3243193205471	91.6571150551202	81.9851781996547
sgARL6IP6_1	ARL6IP6	chr2	153575217	-	TGAGTAAAGGAGGAATACGA	1	-2.14062211015284	2.95659911375774	23.2300007665833	1.43737428692108e-06	1.14172021615162e-05	138.858336606097	30.1661483267286	134.774417586804	173.403568727429	108.397023504057	31.1915105343095	31.3051757851204	28.0017586607559
sgARL8A_3	ARL8A	chr1	202107561	-	CCAGTCAGGACAGTTCAACG	2	1.50111948425217	3.87385959822821	24.5964570233384	7.06815682271747e-07	6.10001285576378e-06	84.8764981815258	231.095554033956	82.380222094064	105.992107103475	66.2571653470389	238.950605493622	239.821367442615	214.514689165631
sgARL8A_5	ARL8A	chr1	202107515	-	AACATGCGCAAAATCACCAA	2	-1.12345840064349	3.59163367691625	13.0743894071687	0.000299360788417956	0.00120560981880774	182.993737002892	80.6463824917501	177.611765554699	228.51899156105	142.850453892927	83.3875926684528	83.691466109425	74.8600886973725
sgARL8B_2	ARL8B	chr3	5213871	+	ATGTGGGAGCGGTATTGCAG	1	1.47171207991875	3.74919030428414	29.3961196932373	5.89956501554293e-08	6.80493767307219e-07	79.0544523448663	210.91093876948	76.7294066228595	98.721650391644	61.7123000200955	218.079905236042	218.874612087389	195.778298985011
sgARMC1_3	ARMC1	chr8	66517545	-	ATCAGCAATAGCATCAACCA	1	-1.11161531863763	4.05952013842121	18.9889926901208	1.31474721282669e-05	7.91121517603968e-05	253.545698517768	112.686616748625	246.088745440662	316.62289807769	197.925452034951	116.516890234744	116.941490432855	104.601469578277
sgARMC10_3	ARMC10	chr7	102737757	+	GAAAATCCAGCCATGACAGA	2	1.76423113454767	5.0864971754765	72.399138204059	1.75790703300122e-17	1.91509778511647e-15	172.628730698325	563.800419880842	167.551601202131	215.575374872102	134.759216020742	582.964273247293	585.08865835072	523.348328044513
sgARMC10_5	ARMC10	chr7	102716287	+	GAGGTACCTGGGAGTCACAG	2	1.03026942439779	3.37612735784064	12.5770547382267	0.00039051166278212	0.00151487484337324	75.2924997250335	147.90088410293	73.0780956125211	94.0237977051825	58.7756058573969	152.928107843409	153.485394471607	137.289149993774
sgARMC12_5	ARMC12	chr6	35706165	-	GTCATCCGTAGTACAAGCAG	1	-1.94225207032644	3.31136717037779	39.3310474524719	3.57708066413771e-10	7.1368094713573e-09	173.875500953488	43.3865099352518	168.761703088061	217.132317126436	135.732482645968	44.8612387314045	45.0247179558712	40.2735731184798
sgARMC2_5	ARMC2	chr6	109215673	+	CCAGGGGAAGAGACATGCGA	1	1.05764110167771	2.06861705782915	6.07378569043431	0.0137202587475055	0.0318531527791242	29.2524221853791	58.6460556902449	28.3920883642839	36.5298513927571	22.8353267990964	60.6394639463191	60.8604407364915	54.4382623879241
sgARMC3_2	ARMC3	chr10	23287243	-	ACTGTGTTTGCAGAACGCAG	3	-1.20607747396012	2.52154982259248	8.60227046561075	0.00335744176449892	0.00961073796691002	87.1913806909613	36.2476348398247	84.6270223195058	108.882887002844	68.0642327505339	37.4797097628939	37.6162898943958	33.6469048621843
sgARMC3_3	ARMC3	chr10	23290876	-	GGAGCGTAGCAGCTCTACCA	3	1.93237754736836	3.31468177878058	35.457378083581	2.60693030134925e-09	4.25162914053594e-08	45.4689099021807	167.119137986335	44.1316380431436	56.7806833632911	35.4944083001074	172.799599621633	173.429300123294	155.128514214079
sgARMC3_5	ARMC3	chr10	23319561	+	AGAGGAGGAAGAGGTTATGG	3	-1.93232311632349	2.56981836719547	21.5902743783224	3.37559194359779e-06	2.41021105229451e-05	102.368271371038	25.6836826803725	99.3575502242748	127.835490573034	79.9117733158048	26.5566836776068	26.6534591161545	23.8409052473561
sgARMC4_4	ARMC4	chr10	28229649	-	GACGTGGAAGTGGCTCGCTG	1	-1.16396793830648	3.18888587690432	13.2490399491111	0.000272719508972709	0.00111412734868104	138.980804685576	59.5349121624382	134.89328379598	173.556504464354	108.492625796396	61.5585330868544	61.7828590647572	55.2633443357031
sgARMC5_1	ARMC5	chr16	31475890	+	GAGGAGCCTTGGGGACGCGA	3	2.22981342987633	2.61386384753053	30.3942675404215	3.52568511819169e-08	4.29475799010892e-07	23.4316936893959	106.064798478869	22.7425514898618	29.2610397501393	18.2914898281865	109.66999310753	110.06964246915	98.4547598599269
sgARMC5_2	ARMC5	chr16	31471064	+	GCTACGGCGAGCGGCTGCAG	3	-2.07461440911001	1.9715351727952	12.1512069506828	0.000490561081286298	0.0018483576370437	67.4386335553146	15.2918352611329	65.455217039294	84.2160435910007	52.644640035649	15.8116122572376	15.8692314889503	14.1946620372106
sgARMC5_4	ARMC5	chr16	31473343	-	ACAGCCTCTTACCAGCACAG	3	-1.19091010253551	2.69332955547237	6.92653549921235	0.0084926044316928	0.0212696738734871	98.1336236969018	41.2378283722572	95.2474464457312	122.547345568953	76.606079076021	42.639522426057	42.794905475098	38.2790572156165
sgARMC6_3	ARMC6	chr19	19162667	-	GCAGGCCCTGGGCATCCAGG	1	-2.09707881838252	2.34825739061897	16.7568994462547	4.24874875273562e-05	0.000221548483267223	90.0308242581824	20.1277148021103	87.3829559018617	112.428728468258	70.2807884044275	20.8118657205345	20.8877064187388	18.6835722670578
sgARMC7_2	ARMC7	chr17	73106684	-	ACCAATAGCAAACTCCACCA	1	-1.08976787098286	3.40162002345118	13.2273423360406	0.000275894726685119	0.00112470933977487	158.921237162491	71.6863353115983	154.247254462708	198.457725651195	124.058731373569	74.1229890809943	74.3931013006472	66.5429155531534
sgARMC8_2	ARMC8	chr3	137942527	-	GACTGGTGAAGATGGTACGC	2	-1.44482982481943	3.57878035305324	23.0597855820999	1.57041182619838e-06	1.23300413218044e-05	193.443955524432	68.2060066206183	187.754635974432	241.569019596147	151.008211002716	70.5243623073078	70.781360740299	63.3122968142481
sgARMC8_4	ARMC8	chr3	137963965	-	AGAGCTTGAATGCAGCCTGG	2	-2.74847426601875	2.32264568566973	19.5846086048894	9.62414017651206e-06	6.03818821597252e-05	94.5352478041813	13.414551539085	91.7549012586494	118.053764292731	73.7970778611632	13.8705187388363	13.9210644150258	12.4520714633927
sgARMC9_1	ARMC9	chr2	232137711	+	GGAGGGAAGGCTGAAGGAGG	2	-2.80699719496248	1.80615514814208	26.1257563991526	3.19888339416027e-07	3.01995481152632e-06	65.2533759872014	8.853937197382	63.3342293966502	81.4871367773294	50.9387617876246	9.15488687422377	9.18824827592825	8.21867644199398
sgARMC9_4	ARMC9	chr2	232104691	-	GCATCTGGTTACTGAACAGG	2	-1.58395546896967	3.39304357684864	21.3750793439006	3.7764812242536e-06	2.66404201046517e-05	174.360403001345	55.808036277379	169.232343833758	217.737853298313	136.111011871965	57.7049788587899	57.9152620667099	51.8038679066374
sgARMCX1_2	ARMCX1	chrX	100808018	+	GAAAATCTGGGACGAAGACG	2	-1.81774731705655	2.07254191704055	12.3042616036845	0.000451925248803227	0.00172116497455819	70.4862665999771	19.126108363861	68.4132171036175	88.0218679947256	55.0237147015882	19.7762141871829	19.8482808587602	17.7538300456398
sgARMCX1_3	ARMCX1	chrX	100807929	+	GAAGCTGGCTGCGTGGCCGC	2	1.79854660110479	5.25765253546016	71.5369909929994	2.72108699925769e-17	2.80922099830747e-15	190.948813416319	638.615533105721	185.332877708876	238.453135043561	149.060427496521	660.322388940561	662.72867541625	592.795534960351
sgARMCX2_1	ARMCX2	chrX	100912541	-	GGATGCTGGCTGTGTAGCGG	2	-1.6250168739184	1.71480979777562	6.58290651027063	0.0102962634184237	0.0250416300373521	52.5258275113691	16.2819108856027	50.9810068601878	65.5932237375864	41.0032519363332	16.8353410387822	16.8966908493198	15.1137007687061
sgARMCX2_3	ARMCX2	chrX	100912243	-	GCTGAGGCTCAGAGTGGGGC	2	-1.77625164957084	3.21082467644809	26.3226308249089	2.88883714941524e-07	2.75874263313849e-06	158.005568560403	44.2396979603164	153.358516302903	197.314256650668	123.343932727637	45.7434270367629	45.9101210511925	41.0655457929938
sgARMCX4_2	ARMCX4	chrX	100748341	+	GCTGGGGACCAGACTGGTGG	2	1.81224199611799	4.54719731786742	36.5013399771214	1.52561337043584e-09	2.63565815724016e-08	115.599448693772	390.422621653791	112.199589537462	144.358325444202	90.240431099653	403.693278447378	405.164380582523	362.410205931473
sgARMCX4_5	ARMCX4	chrX	100744999	-	TGAACACTGGCCACAAGCTG	2	-1.44891546488673	3.53591741698146	21.1946499735007	4.1492111773927e-06	2.89301313830845e-05	187.761525176732	66.0127844283834	182.239329804797	234.47291197006	146.572333755338	68.2565914148416	68.5053258444915	61.2764360258172
sgARMCX5_2	ARMCX5	chrX	101857255	+	ACATACAGTGACCTACAGGG	1	-1.54274101161496	2.7866122274388	19.3371228408009	1.0955555730562e-05	6.75234119644774e-05	112.479062358745	37.0183048315975	109.170975906996	140.461648157646	87.8045630115948	38.2765752064533	38.4160592021463	34.3622800861929
sgARMCX6_5	ARMCX6	chrX	100871366	-	ACTGAACCTGGGGCCCCAGG	1	-1.42021047698016	3.00548439614517	18.5672601392985	1.64013370299779e-05	9.61857441850317e-05	128.506006260704	46.0652891272506	124.726556384747	160.475781527812	100.315680869552	47.6310709446965	47.8046437384657	42.7601526985895
sgARNT_1	ARNT	chr1	150830897	+	GCAATGGCTGGACCCAGTGA	2	1.32547652008347	5.32077386621786	39.4974003186876	3.28496444505694e-10	6.60885352766582e-09	254.992089836427	614.27707413257	247.492597397552	318.429123202966	199.054548908764	635.15665378513	637.4712335897	570.203335022879
sgARNT_2	ARNT	chr1	150812106	-	ATCACAGTGAAATTGAACGG	2	1.28208709621044	3.56417629940642	18.2160071626369	1.97214361443492e-05	0.000113095348804826	76.2792533010109	178.434059196885	74.035828088327	95.2560362276301	59.5458955870755	184.499120565148	185.17145539133	165.631601634177
sgARNT2_1	ARNT2	chr15	80696854	+	CAAGATGGCAACCCCGGCGG	1	1.39596317370399	4.84526831782346	29.8439332780067	4.68259824334881e-08	5.52127362702264e-07	176.808474881546	447.324170851592	171.608416239123	220.794957472996	138.022050932518	462.52893926819	464.214444939082	415.229128347504
sgARNTL_1	ARNTL	chr11	13398219	-	GGATGCTGTGAGCTGTGGGA	2	-2.61857426663305	2.74018603093708	35.8430952938741	2.1386460957521e-09	3.56346809277689e-08	126.302488761094	19.6600092309242	122.587845847729	157.724072069635	98.5955483659173	20.3282626071174	20.4023410030722	18.2494240825831
sgARNTL_3	ARNTL	chr11	13399903	-	GAATCCCTGGAACAGTGGGG	2	-2.18848171502066	2.87508864199299	24.5306777241921	7.31360735043854e-07	6.29489125049552e-06	131.854927791022	27.7005060251123	127.976983833499	164.657849086295	102.929950453271	28.6420598390558	28.7464346147425	25.7130236215386
sgARNTL2_1	ARNTL2	chr12	27533188	+	ATAGCCAAACTGAAAAGCGG	2	1.72834463340181	3.41661225392214	29.3834122347217	5.93837691467505e-08	6.84307609235635e-07	54.6591967979423	174.321053689884	53.0516322912781	68.2573334824314	42.6686246201174	180.246311979518	180.903149109492	161.813699980642
sgARNTL2_2	ARNTL2	chr12	27486011	+	GGCGGAAGAGGAGGCTGCGG	2	-1.27264919968905	2.17477942806365	6.32444259628178	0.0119084912436641	0.0282856547674234	68.702473173335	27.2532019507202	66.6818862664	85.7943017310614	53.6312315225436	28.1795516793356	28.2822410250743	25.2978131477506
sgARPC1B_1	ARPC1B	chr7	98990334	-	GAAGCTCAGCATCCCCGCGG	2	2.14835273484352	3.59913133967211	39.9327219971781	2.62862497547765e-10	5.43044407034414e-09	49.3341130387033	210.588921944125	47.8831629015845	61.607473270985	38.5117029435404	217.746942900528	218.540436400976	195.47938653087
sgARPC1B_2	ARPC1B	chr7	98983340	+	GGCCTACCACAGCTTCCTGG	2	-2.11741387215205	3.21549224304856	24.1497802208447	8.91263385387609e-07	7.47380514177029e-06	166.483683163199	36.7754582764126	161.587283734184	207.901559970997	129.962205784417	38.0254741775043	38.1640431337861	34.1368575179475
sgARPC2_1	ARPC2	chr2	219110199	-	GCTCCAGAGGAGGTTCCCTG	2	-1.98464281239185	3.61439691353734	49.8818284262748	1.63289945519062e-12	5.7066222074503e-11	216.57710141617	52.4950876157641	210.207420162347	270.457238708974	169.066645377188	54.2794214439299	54.4772215487216	48.7286198546406
sgARPC2_2	ARPC2	chr2	219110220	+	GAAAGACACAGACGCCGCTG	2	-1.26566133524164	1.73097053167181	5.7767197613419	0.0162398215841478	0.0367161357172732	50.0707702019219	19.9402885171443	48.5981544718463	62.5273962957948	39.0867598381247	20.6180687240268	20.6932032049355	18.5095936224706
sgARPC3_4	ARPC3	chr12	110874364	-	CCTGCAAACAAACAGGAAGA	1	-1.34337804949547	2.77732289113556	10.8015873660105	0.00101413099214445	0.0034399054905758	107.506304585374	40.6393602642002	104.34447035402	134.25176573074	83.9226776713636	42.0207120928741	42.1738401298776	37.723528569849
sgARPC4_2	ARPC4	chr3	9845607	-	TGTCAATCTCCTCCATGAAG	1	-1.31107262051184	5.45980658325807	39.0094803953185	4.21752459505993e-10	8.2898663219996e-09	702.470772324061	271.980890789193	681.810624595734	877.231730013085	548.369962363364	281.225654939355	282.250471758278	252.466545669946
sgARPC4-TTLL3_1	ARPC4-TTLL3	chr3	9854716	-	GCAGGGTGGGGCCTGAGCGA	1	-1.72217020171818	2.30433437391709	13.5905355200134	0.000227328768810082	0.000952316862499447	81.8849339490562	23.7634170420414	79.4766418196701	102.256300333305	63.9218596941936	24.5711472664632	24.6606871947615	22.0584166648994
sgARPC5_2	ARPC5	chr1	183599608	-	GCAGTGCTATGTTACTGCAA	3	-1.56724588447047	3.15076982650643	16.9477644055358	3.84225397217344e-05	0.000202882932693791	145.992409493116	47.2605078717949	141.698672491983	182.312459100212	113.966096887153	48.8669157617899	49.0449921082469	43.869615745348
sgARPC5_3	ARPC5	chr1	183604758	-	GTCGTCGGCCCGCTTCCGGA	3	1.01411651899025	4.31050417668629	19.5454024110652	9.82368731990308e-06	6.14184086193876e-05	146.490686098083	284.431392539928	142.182294439883	182.934697156828	114.355066697538	294.099355363728	295.171085344678	264.023736911378
sgARPC5_5	ARPC5	chr1	183599682	-	ATCTCTGGACAAGAATGGTG	3	-1.55325536243778	2.29788902058969	11.2158549343524	0.000811014386289738	0.00284154288869819	79.5901495193188	25.9801554257821	77.2493485756033	99.3906185218814	62.1304814604718	26.8632336773423	26.9611262173708	24.1161063826332
sgARPP19_2	ARPP19	chr15	52849299	-	AAGGAAACGGTTGCAGAAAG	1	-3.75036881514297	2.14920604911473	48.9511879563904	2.62412265390252e-12	8.67709138777318e-11	89.1813522239738	6.2554024190021	86.558467423424	111.367924444055	69.6176648044426	6.46802662160776	6.49159681284259	5.80658382255595
sgARPP21_3	ARPP21	chr3	35725253	-	AAGATTCCTCACAGACAGCA	1	1.65626739109254	4.43330981690884	50.3930112531942	1.25841572999322e-12	4.50808239594637e-11	115.982818828221	351.563360163429	112.571684493035	144.837070552934	90.5397014386926	363.513171560541	364.837853023886	326.33905590586
sgARRB2_1	ARRB2	chr17	4623572	+	AAGCTGGTGGTGTCTCGAGG	2	1.16298589576116	4.15108994548666	20.5402507095399	5.83904190676494e-06	3.91166475198164e-05	121.851176355416	262.347003214406	118.267449596159	152.165360396062	95.1207190740258	271.264306791071	272.25282337585	243.523879476297
sgARRB2_3	ARRB2	chr17	4623514	+	GAAGGAGGGTGCCAACAAGG	2	-1.29649696436142	3.06003159489511	15.7774925140086	7.12450339675915e-05	0.000347716815632297	130.433047398394	50.9547593133016	126.596921919477	162.882232724963	101.819987550742	52.6867366254315	52.8787328138287	47.2988085006446
sgARRDC1_2	ARRDC1	chr9	140509128	-	GCGGAAGGCACCACCAGGGG	1	2.35602650217354	4.07625906052468	72.0671516197823	2.07997444877954e-17	2.21574895815762e-15	61.3109400773481	302.127577265618	59.5077432337701	76.5639000962866	47.8611769019878	312.397042105505	313.5354508435	280.450238847851
sgARRDC2_1	ARRDC2	chr19	18121527	-	GAGCTCACCTCAGAGTACAG	1	1.76793397924682	2.87410629946447	20.292536726156	6.6459317574241e-06	4.3774817954848e-05	36.4872817878588	119.70171066352	35.4141657784222	45.5646022400951	28.483077345059	123.77043063956	124.221463526414	111.113237824586
sgARRDC3_4	ARRDC3	chr5	90670026	+	GGAATGGTACCGATGACAAG	1	-1.46962902111491	2.20818617059408	9.06686454609945	0.00260282991987433	0.00773089235865202	73.1988237090753	25.3201009585438	71.0459960457038	91.4092561385783	57.141218942944	26.1807436343612	26.276149106576	23.503410134694
sgARRDC4_2	ARRDC4	chr15	98512573	+	GGATTGCTGCATTATCAGAG	1	1.65648930750651	2.78096654600494	21.6062509041183	3.34759045440003e-06	2.39287383475158e-05	36.2112361644679	109.958570433474	35.1462388463473	45.2198818768998	28.2675877701567	113.69611628457	114.110437276158	102.069157739694
sgARSA_1	ARSA	chr22	51065730	+	GCCACGGTCACCTCCTCCAG	2	-2.47613840983256	2.96954193089835	25.3371565181855	4.81346657356592e-07	4.32700040407521e-06	146.317925200997	25.1700475485949	142.014614559397	182.718956735161	114.220204308432	26.0255898352605	26.1204299101864	23.3641229003377
sgARSA_5	ARSA	chr22	51064683	-	GAGACCATGCGTATGTCCCG	2	1.21706084719881	3.80819825908625	23.0164670439999	1.60619707066651e-06	1.25546722542414e-05	93.4045935199873	208.822838427897	90.6575002932572	116.641825386734	72.9144548799704	215.920829337595	216.70766828196	193.840017664135
sgARSB_4	ARSB	chr5	78181628	-	ACGGAGGGCAGACTTTGGCA	1	-1.35686877131325	1.66130579535277	7.63693442001479	0.00571850235525422	0.0151575687234955	47.969707135534	17.9225837396155	46.5588851128243	59.9036299254214	37.4466063683563	18.5317811694552	18.5993129920094	16.636657057382
sgARSF_1	ARSF	chrX	2994651	-	GCTTGGGCTGCAGAGGGAGG	4	-1.17592957781232	3.21027890797682	12.5509851489558	0.000395997479611955	0.00153383462503874	141.577993772048	60.1471068454385	137.414087768196	176.799823283098	110.520070264849	62.1915365680092	62.4181692793216	55.8316146889846
sgARSF_2	ARSF	chrX	2998990	-	GTGTTGTCTCATTAAGAGGG	4	1.46200441641079	3.21427821849896	17.280437444664	3.22489893864094e-05	0.00017413412810144	54.438671748007	144.330167816963	52.8375930344732	67.981946123003	42.4964760865448	149.236021155959	149.779853419423	133.974628875509
sgARSF_4	ARSF	chrX	3007651	+	GGAAGAGATGGACTCCATGG	4	-2.13013673852374	2.05195190350669	19.900075834183	8.15970882891332e-06	5.24081574244852e-05	72.7685037761782	15.8796148280027	70.6283321174895	90.8718810418955	56.8052981691497	16.4193707404652	16.4792047100744	14.7402690334684
sgARSF_5	ARSF	chrX	3021839	+	GCGTCCCAGGAATTGTCCGA	4	-1.06986997770106	3.05186843811576	11.6816739927438	0.000631187178139182	0.00229328260343988	123.530984648682	56.483243199743	119.89785357417	154.263072063577	96.4320283082998	58.4031363962934	58.6159637660782	52.4306294368575
sgARSG_4	ARSG	chr17	66364694	-	GAGCAGGAAGGGCCTCCCGC	1	1.06998880504949	4.10317508768677	14.2182764539398	0.000162781802656622	0.000713351762733105	123.462241133204	249.208647692056	119.831131852681	154.17722650902	96.3783650379111	257.679372107322	258.618383715214	231.328187253631
sgARSH_1	ARSH	chrX	2933024	-	GAGAGGCGCAGCTCAAACCC	2	-1.73209187285704	3.26871223454346	28.0059696551799	1.20941782387965e-07	1.28003238046038e-06	163.561109817815	47.2261034821457	158.750665277517	204.251907668198	127.68075650773	48.8313419500275	49.0092886616522	43.8376798347573
sgARSH_3	ARSH	chrX	2945390	+	GTGTGCCAGGGATATTCCGG	2	-2.24042857778622	3.47767541610727	43.7355365592266	3.75884151290072e-11	9.4324234023404e-10	203.372837528956	41.2613749605375	197.391502742064	253.968012808504	158.758997036302	42.6638693744456	42.8193411464099	38.3009143607571
sgARSK_4	ARSK	chr5	94891038	+	CCGGAGCAGGGGAGCAGAGG	2	-4.73196841755357	2.06926485285193	69.4039950199331	8.02260024299297e-17	7.52490551816242e-15	86.5381173073996	3.01101446455341	83.9929718605833	108.06710449531	67.5542755663055	3.11336032604666	3.12470574908848	2.79497731852508
sgARSK_5	ARSK	chr5	94901810	+	ATTTGTTGCCCATCACGCGC	2	-1.37412215613054	2.37976641632672	8.38886516646001	0.00377526541084665	0.0106272001077645	81.251924797954	30.0466537846703	78.8622499023241	101.465810914224	63.4277135773137	31.0679543140379	31.1811693125678	27.8908377274053
sgART1_1	ART1	chr11	3681193	-	GGAGTGTCTTGAAGGAGAAG	3	-1.16639208413749	4.11262463573432	9.82547166658809	0.00172111559115876	0.00542347441260217	266.444923937139	114.006480963173	258.608595783881	332.731197919159	207.994978108378	117.881617282626	118.311190694266	105.826634912626
sgART1_2	ART1	chr11	3681128	-	GCATTGAACTCCTTGTGCAG	3	-1.39096806668741	2.75996994777548	12.8042851763532	0.000345826324832373	0.00136542813767106	107.331694214986	39.2520032266869	104.174995394511	134.033715723068	83.786371527378	40.5861981078022	40.7340986201006	36.4357129521578
sgART1_4	ART1	chr11	3681230	+	GCCCTGCAGCTCCTGGGCAG	3	-2.16684275574203	2.35260615876924	13.4979261464521	0.000238827254386806	0.000993720347127532	91.0774353478628	19.3944660697547	88.3987854407946	113.735715880437	71.0978047223568	20.0536935033915	20.1267713397227	18.00293336615
sgART3_4	ART3	chr4	77003324	-	GGGCTCTTGTGAGGTAAAAG	2	-1.74638492669948	2.82053662897996	22.0887813626811	2.60326703106508e-06	1.919335478914e-05	119.143671112803	34.0379168490798	115.639573941697	148.784280924045	93.0071584726671	35.1948823716189	35.3231363440462	31.5957318315743
sgART3_5	ART3	chr4	77003344	-	AGGTTTTCTCAGCAACTGCA	2	-1.50787406453734	3.84382458183528	12.4143142670669	0.000426055431882617	0.00163616943441121	235.720370375233	79.5697897452132	228.787672437615	294.362977721441	184.010460966644	82.2744060053409	82.5742228732555	73.8607403570431
sgART4_2	ART4	chr12	14995914	-	GGCCTGCAGAGACCCACAGA	2	-1.00170050945077	5.19149375996623	27.2567297598133	1.78153965008096e-07	1.79891767239959e-06	545.234592804651	261.600400440472	529.198869073869	680.878271314551	425.626638025534	270.492326621913	271.478030027143	242.83084467236
sgART4_4	ART4	chr12	14993724	+	GCAGCTGGATTGCTGAGGTG	2	1.25082780596603	2.34378358807061	6.99949946815935	0.00815325101257949	0.0205408298709596	32.5883159384799	74.6954706573278	31.6298711916915	40.6956501184334	25.4394265053147	77.2344064160446	77.5158569782692	69.3361485776694
[truncated: 22,631 more rows]

## Sheet: dox vs dox+oxal
gRNA_ID	Gene_Symbol	Chromosome	Position	Strand	Sequence	Count	logFC	logCPM	LR	PValue	FDR	Mean_Doxy	Mean_Doxy.Oxal	Doxy.1	Doxy.2	Doxy.3	DoxyOxal.1	DoxyOxal.2	DoxyOxal.3	IsEssential
[truncated: 687 more rows]

[truncated: 1 more sheets: veh vs oxal]
