# Supplementary material for: Identification of New Regulators of Pancreatic Cancer Cell Sensitivity to Oxaliplatin and Cisplatin
Source: Molecules. 2022 Feb 14;27(4):1289. doi: 10.3390/molecules27041289 (PMC8875979; doi:10.3390/molecules27041289)
Supplement: Supplementary file 1 [file molecules-27-01289-s001.zip › supplementary/Table S5. Analysis of sgRNA representation (CCN sgRNA library; cisplatin).xlsx]

## Sheet: dox vs veh
gRNA_ID	Gene.Symbol	Pool	Sequence	Count	logFC	logCPM	LR	PValue	FDR	Mean_Veh	Mean_Doxy	Veh.1	Veh.2	Veh.3	Doxy.1	Doxy.2	Doxy.3
sgNUP98_1	NUP98	cellcyc	AAGATGTTTAACAAATCATT	1	1.42413866349685	4.5195312703591	10.4969891948165	0.00119569219458935	0.0133731516854561	237.557217897833	879.908291840703	194.902793148708	243.244270059953	274.524590484838	461.824938079137	1509.35574500254	668.544192440435
sgXPC_9	XPC	cellcyc	CCGGCGTGAGGAGGAGGAGG	1	-1.22283654893779	5.56486193672781	12.0293141691422	0.000523703424570435	0.00665433002425077	1266.84272402728	748.866438955661	1039.37564001623	1297.1705781607	1463.98195390492	393.046866369175	1284.5723495943	568.980100903508
sgNSL1_5	NSL1	cellcyc	TGGGACAAGGAGCTCGCGGC	1	-1.55108601449151	4.5071229279763	12.7474290443199	0.000356498855553413	0.0048066294320068	647.478939218943	304.794332019671	531.221298495792	662.979400681645	748.23611847939	159.973061757827	522.830709000055	231.579225301133
sgTIPRL_10	TIPRL	cellcyc	ATCCGCCGACTTCATGATGT	1	-1.3284389082983	6.54168196355092	18.7672208612967	1.47683725657825e-05	0.000291638923044518	2550.03585641222	1401.06909836943	2092.16590193378	2611.08298880005	2946.85867850283	735.359190950996	2403.33192945096	1064.51617470632
sgMEI1_2	MEI1	cellcyc	GGAGATGGCTGTGAGGCAGG	3	-1.01149533136728	5.60746149631751	10.2438701887983	0.00137139553856851	0.0150234128958237	1246.25878593168	852.944696327647	1022.48763693077	1276.09386644749	1440.19485441678	447.672939576931	1463.10358648677	648.057562919242
sgMEI1_7	MEI1	cellcyc	AGGCGGCGCTTCTATTCGAG	3	-2.75217243184089	7.52590072410514	87.7193509318163	7.54327816382105e-21	1.61729230846281e-18	6144.66947160808	1258.37394160242	5041.36752227446	6291.77110932405	7100.86978322572	660.464815538013	2158.55897226044	956.098037008819
sgMEI1_9	MEI1	cellcyc	GCGCGGGTCGTGCCGGTAAT	3	1.00187899729063	5.4588411838829	9.62252364101332	0.00192205436908836	0.019631770125444	560.060110571606	1547.7874953553	459.498898191871	573.4677901653	647.213643357648	812.36518717968	2655.0061748714	1175.99112401483
sgGTSE1_2	GTSE1	cellcyc	GCTCTCTCCATGGAAGGAGG	1	-1.41773873659341	5.9502204098551	22.8002786929148	1.79739639334915e-06	4.27758965247702e-05	1721.81482361413	889.202357177787	1412.65553358842	1763.03458027762	1989.75435697635	466.702981835064	1525.29837338897	675.605716309328
sgTXNIP_5	TXNIP	cellcyc	CACACACCTCCACTATCACC	1	-1.63073369932026	5.03709054161711	17.9282554664451	2.29390151478484e-05	0.000435442348415244	948.87417179742	422.715874116148	778.499715001383	971.589949318526	1096.53285107235	221.86486273515	725.10810389827	321.174655715024
sgRSPH1_4	RSPH1	cellcyc	GGGCTCGGAGGAGTTGGAGG	1	-3.01989834428365	1.3903777216662	8.75983309877906	0.0030793722825378	0.0287193721961797	87.0100245991909	14.6800739226903	71.3869987887024	89.093019815677	100.550055193193	7.70492140284431	25.1815491656782	11.1537511995485
sgFAM32A_8	FAM32A	cellcyc	AACGAGGAGGAGAAGCGGCG	1	-1.41240124937688	5.45247330038673	18.7614021311914	1.4813501353089e-05	0.000292289735408155	1217.20644669282	630.909557057985	998.651770711819	1246.34602247867	1406.62154688796	331.13651709352	1082.23433436501	479.357819715425
sgTIPIN_4	TIPIN	cellcyc	TCTCTATACATACCTTCATC	5	-1.28415598354635	6.7807057592407	25.4599964387854	4.51651334404165e-07	1.21314356745495e-05	2984.32221388494	1690.80927730251	2448.47426775331	3055.76603802602	3448.72633587548	887.430993700904	2900.33941044181	1284.6574277648
sgTIPIN_5	TIPIN	cellcyc	GTTTCACCAGAGTCAGGAAA	5	-1.29377259803139	8.45730649787124	22.136290509373	2.53963100540367e-06	5.85260646187701e-05	9561.98883066428	5381.67239476803	7845.09242718413	9790.90012089914	11049.9739439096	2824.60177216502	9231.48266937258	4088.93274276648
sgTIPIN_8	TIPIN	cellcyc	GTACCTCTGAGCATCCAGCT	5	-2.21919632735595	6.55929252728997	58.3314457838756	2.21475588750644e-14	2.32239882649311e-12	2972.83468316018	880.867112750656	2439.04937279769	3044.00349908629	3435.45117759655	462.328180759623	1511.00046396051	669.272693531837
sgTIPIN_9	TIPIN	cellcyc	ACATGGAGCACTGGGCACAT	5	-2.21421884256623	5.46076154335306	37.0693654898829	1.14000739501103e-09	5.34740676110337e-08	1386.04369774026	412.051302987367	1137.1735639366	1419.22518924694	1601.73234003726	216.267501115922	706.814570526126	313.071837320053
sgTIPIN_10	TIPIN	cellcyc	ATTGACAGAGTTGAATACCT	5	-1.79584804853177	5.31323123079886	15.8703747362226	6.78322693387589e-05	0.00113746947180979	1181.0858537627	469.269854858752	969.016786287582	1209.36071283761	1364.8800621629	246.298987828817	804.964742298159	356.545834449281
sgCDC5L_5	CDC5L	cellcyc	CAAAGCAGTGCAAAGCCAGA	3	-1.50295036163691	4.8741389756145	12.5493300245645	0.000396348380151719	0.00524959385139726	828.468184530091	403.257200532304	679.713142916156	848.301476996522	957.389933677594	211.651865760021	691.72955634252	306.390179494373
sgCDC5L_9	CDC5L	cellcyc	CCAAGTTGATGCCAACTCAG	3	-2.4214999189503	4.55156745030406	31.3249862199758	2.18252592815032e-08	7.86921848538641e-07	754.476308069723	194.212709430542	619.006827527996	772.538256079745	871.883840601428	101.933659835517	333.143887209288	147.56058124682
sgCDC5L_10	CDC5L	cellcyc	GCAATGGTCCTCCACTGAGT	3	-1.41318137570052	5.68443024503591	18.8849332666238	1.38844961144948e-05	0.000275316602144809	1429.71188588859	740.671527276017	1173.0009402511	1463.93878138687	1652.1959360278	388.745719745021	1270.5151607507	562.753701332336
sgSBDS_1	SBDS	cellcyc	TGGTACGGATGAAGCGTGCC	3	-1.98609533677271	5.94974509138858	39.049172220133	4.13264318477042e-10	2.16202964696932e-08	1887.97258227171	657.491383666677	1548.97894885766	1933.17010837108	2181.76868958638	345.088141986052	1127.83162339676	499.554385617223
sgSBDS_2	SBDS	cellcyc	GGGTCTGCAGAACTTCATCG	3	-1.93850589474737	5.55922270188566	28.1916804742199	1.09875835992895e-07	3.38696848484903e-06	1430.88655257516	514.999679860551	1173.96469045939	1465.14156925948	1653.5533980066	270.30055003213	883.407660411858	391.290829137664
sgSBDS_5	SBDS	cellcyc	TAAAGAAAGACACACACAAC	3	-1.58322740553626	6.59193754684513	34.7299909626055	3.78751539627148e-09	1.60688351962309e-07	2768.97090902154	1275.04907322506	2271.79022002151	2835.25928423635	3199.86322280676	669.216854472634	2187.16275511677	968.767610085773
sgTUBG1_2	TUBG1	cellcyc	TGTAGGGTGATGATTTCCCT	2	-1.09087190821591	5.44994584173658	10.7621144297923	0.00103598958501475	0.0118878901246999	1137.44160380376	736.781846822438	933.209049957149	1164.67163196052	1314.44412949363	386.70419854187	1263.84297503171	559.798366893733
sgTUBG1_6	TUBG1	cellcyc	ATCATAGACCGGGAGGCAGA	2	-1.08174298188505	5.6790393265688	11.1774039084742	0.000827995462120351	0.00982344616200395	1330.38547671267	867.2460276112	1091.50901694467	1362.23452625426	1537.41288693907	455.179075722846	1487.63545728987	658.923549820883
sgRAD9A_7	RAD9A	cellcyc	AATGCAGCTGGACCACCAGG	1	-1.07184549654121	5.87238480284792	13.2345906725433	0.000274829885024198	0.00382579132120931	1518.61008068139	996.771945532258	1245.93708011803	1554.96517365302	1754.92798827313	523.161500230292	1709.81848494597	757.335851420509
sgSPG20_7	SPG20	cellcyc	GAATAGGACACCTGCTCAGA	1	-1.09682824056869	7.41842670615215	18.2547442201115	1.93244042359939e-05	0.000373417440495896	4463.79362415313	2879.74860687791	3662.30019481456	4570.65557263922	5158.4251050056	1511.45265294947	4939.79332193988	2187.99984574438
sgDLGAP5_8	DLGAP5	cellcyc	AAACGAGGAATATTTAAAGT	1	-1.03028495010739	7.02567397414892	15.1021025615886	0.000101849786663261	0.00162075475622591	3349.67122420131	2262.98483296378	2748.223284916	3429.86139963171	3870.92898805622	1187.74063166429	3881.82403798265	1719.38982924441
sgOIP5_8	OIP5	cellcyc	TGGAACACAGCGCACCTCTC	2	-1.60186683632129	5.13923319993381	14.0729843032977	0.000175851540738455	0.002616309199351	1013.76460940989	460.76144009935	831.738794206093	1038.03384553264	1171.52118849095	241.833297306465	790.369784145074	350.081238846513
sgOIP5_10	OIP5	cellcyc	TCACGCAGTGCTCGCCGACT	2	-2.53889132334089	6.71004114638619	82.7926207877857	9.11295431563332e-20	1.75063497585042e-17	3420.29699955568	812.002847752306	2806.16789719371	3502.17793594037	3952.54516553297	426.184374395214	1392.87375125139	616.950417610313
sgPTPN11_1	PTPN11	cellcyc	GGAGGAACATGACATCGCGG	5	-1.76525257369073	4.44207204675413	15.5412599578443	8.07239788416917e-05	0.00132759033028456	641.296955657955	260.216622431131	526.149316790088	656.649422194266	741.092127989512	136.576193969059	446.364078681382	197.709594642953
sgPTPN11_2	PTPN11	cellcyc	GAGACTTCACACTTTCCGTT	5	-2.23945994330832	5.46387420455828	36.3710517741909	1.63107887130396e-09	7.47463681996602e-08	1393.64061051892	407.122381274783	1143.40641820628	1427.00396995462	1610.51144339587	213.680528148604	698.359716341273	309.326899334473
sgPTPN11_3	PTPN11	cellcyc	GTTACTGACCTTTCAGAGGT	5	-1.02228698103612	6.89501240042592	14.2257702381647	0.000162134872018718	0.00244556826745319	3053.45771461252	2074.32966102393	2505.19619065163	3126.55662295761	3528.62033022831	1088.72387741008	3558.21330464567	1576.05180101604
sgPTPN11_7	PTPN11	cellcyc	TACAGTACTACAACTCAAGC	5	-2.65938577365036	3.47350868132073	17.3908373038044	3.04289327604979e-05	0.000556928324983106	364.551350572167	79.5008340888496	299.094580671537	373.278606114311	421.280864930653	41.7264709524633	136.372212623975	60.4038186901109
sgPTPN11_9	PTPN11	cellcyc	AATATTGATACTTACAGGGC	5	-2.26546700357482	3.49633944105946	7.65030028759673	0.00567628719978863	0.0465680507442857	355.710466033207	101.971056431737	291.841115145225	364.226073316555	411.06420963784	53.5200966500004	174.916637650102	77.4764349951092
sgASUN_3	ASUN	cellcyc	GCATGTCGAGTTTGATATGC	2	1.00188573494646	5.84670986311854	10.6225888318688	0.0011171453795577	0.0126657280450042	733.269333507474	2026.43498308453	601.607656865063	750.823592584264	847.376751073096	1063.58607966594	3476.05689360463	1539.66197598301
sgASUN_9	ASUN	cellcyc	TGGCAGCATTAGCCGCTGTT	2	1.06270909558237	6.13217035344744	9.14814633806937	0.00248970156564382	0.0241326922689694	869.010500258892	2504.95536603946	712.975910708203	889.814364221164	1004.24122584731	1314.74026047888	4296.88958243285	1903.23625520666
sgCHMP3_2	CHMP3	cellcyc	GGAGATGATCAGGTCAAGGA	4	-1.74652348260113	4.67898361981648	16.995470181691	3.74691045621898e-05	0.000673462281326245	754.048836386882	309.98569431634	618.656110232538	772.100550846522	871.389848081587	162.697778178205	531.735742148992	235.523562621823
sgCHMP3_6	CHMP3	cellcyc	TTCTTTGGACAACTCCCTCA	4	-1.69509941607151	5.24082148073569	16.6280829893538	4.54727140549793e-05	0.000799953320587706	1104.77950906299	470.703945446854	906.411575431237	1131.2276159708	1276.69933578695	247.051678538965	807.424717829788	357.63543997181
sgCHMP3_7	CHMP3	cellcyc	GTTGTCCAAAGAAATGATGA	4	-1.37965738727002	5.97920705371899	20.0693072454528	7.4685701803603e-06	0.000157872161743831	1743.45891226406	924.467871385065	1430.41333261621	1785.19682224759	2014.76658192838	485.21229020973	1585.79127584574	702.400048099725
sgCHMP3_9	CHMP3	cellcyc	TGTTTAGGCTGGGATCATAG	4	-1.0852803095825	4.6955727788876	7.51730159655583	0.00611091531308218	0.0493414288544191	672.717328380094	437.41642854985	551.928025850202	688.821989693753	777.401969596328	229.580533452233	750.324784426208	332.34396777111
sgTTYH1_6	TTYH1	cellcyc	CTGCTGGTATTCCTGCTCTT	1	1.06715882732246	6.1542800615652	14.489644970429	0.000140932125023487	0.00217075248119884	880.451768845227	2545.77373593445	722.362850092213	901.529533520039	1017.46292292343	1336.16401716358	4366.90760780429	1934.24958283549
sgERCC6L_1	ERCC6L	cellcyc	GGGTCATGGAGGCATCCCGA	2	-2.71209425303913	2.47839555438092	7.63481648001842	0.005725221052014	0.0468574414185454	183.075419399256	38.4301940413812	150.203436938431	187.458192816704	211.564628442633	20.1703088243464	65.9214541967541	29.1988191030432
sgERCC6L_2	ERCC6L	cellcyc	GGAGGCATCCCGAAGGTTTC	2	-2.99480197069278	3.69929916387489	14.9144175858456	0.000112499914866623	0.00177727661558699	439.442892155147	75.9446816195017	360.539022422884	449.963029880594	507.826624161963	39.860003834031	130.272146049438	57.7018949750362
sgCEP120_9	CEP120	cellcyc	GGAAAGCGCTTCATCAGCAC	1	-1.64228649791395	3.75457198479866	10.8559492592408	0.000984788693948967	0.011363638110426	389.508759744861	172.080823115337	319.570779208284	398.833488557034	450.122011469264	90.3176117520151	295.179828832572	130.745028761424
sgEVI5_3	EVI5	cellcyc	ACATTTACCTGTTTCCCACT	1	-1.70262695755708	5.44215010439512	14.8774433862228	0.000114726667225697	0.00180414633928662	1272.17247125813	539.217243175251	1043.74840810663	1302.62791802283	1470.14108764492	283.011277709036	924.949396815477	409.691055001239
sgPKD1_4	PKD1	cellcyc	GAAGGCTGCTAGCTGGCCAG	1	-1.26415020870321	4.57304812070863	7.79768872045228	0.00523131072627982	0.0437393678517261	642.044080300959	368.772863957234	526.762291975772	657.414432788511	741.955516138594	193.552562967719	632.576651426371	280.189377477612
sgPSMB5_1	PSMB5	cellcyc	ACCTGCTAGGCACCATGGCT	5	-2.07008524242438	4.2418078311931	13.5953966722161	0.000226740850199132	0.00325446983612179	583.09996642217	191.502989931229	478.401848389535	597.059213605303	673.838837271671	100.511447939589	328.495754294122	145.501767559977
sgPSMB5_5	PSMB5	cellcyc	TCTGGGAACGGCTGTTGGCT	5	-5.47844099716237	4.83454339337019	109.051026622859	1.58161420951438e-25	6.1256938730756e-23	1066.05351218603	32.850673612669	874.638998594465	1091.57452975419	1231.94700820944	17.2418653713237	56.3505917653765	24.9595637013068
sgPSMB5_8	PSMB5	cellcyc	AACATGGTGTATCAGTACAA	5	-1.19931798295085	7.14760978143668	19.8946859944944	8.18274587200707e-06	0.000171272891742986	3782.59694840798	2272.91960306364	3103.4153250505	3873.15124241863	4371.22427775482	1192.95495300748	3898.86570296586	1726.93815321758
sgPSMB5_9	PSMB5	cellcyc	GGTGTATCAGTACAAAGGCA	5	-1.74081356822155	4.61961248706398	14.5952931641197	0.000133246942510761	0.00206696306880549	722.717137506657	298.279849390468	592.95015324294	740.018780015478	835.182479261554	156.553898005481	511.65605378509	226.629596380831
sgPSMB5_10	PSMB5	cellcyc	TCCATGGGCACCATGATCTG	5	-3.83963536657212	4.89229297635184	48.7018585695459	2.97983905150272e-12	2.18822248145978e-10	1061.15943971298	102.142329672923	870.623677976927	1086.56329457951	1226.29134658249	53.6099903977224	175.210432188631	77.6065664324158
sgPSMB4_1	PSMB4	cellcyc	GTCGCGGTCCGGACTTTGGG	3	-1.0401013129432	6.23595356114951	14.3634502538672	0.000150699280206526	0.00229761385117416	1941.09280326252	1302.44718651829	1592.56120468387	1987.56201232868	2243.15519277502	683.596912135989	2234.16026620383	989.584381215068
sgPSMB4_7	PSMB4	cellcyc	TTTACAGAGGTCCAATCACG	3	-1.10801327502155	6.48452757851784	13.2576108008479	0.000271475427083808	0.00378567911182548	2341.64354078645	1498.97147585406	1921.19132685833	2397.70182046908	2706.03747503195	786.743818006912	2571.26933528757	1138.90127426771
sgPSMB4_10	PSMB4	cellcyc	GTGACCGGGACCTCAGTCCT	3	-2.71140762636842	3.91270270960587	27.7462233520392	1.38317960677115e-07	4.15292324730922e-06	497.854884433353	104.765202415753	408.462889140751	509.773388623599	575.328375535708	54.9866202729939	179.709592020981	79.599394953285
sgPSMB3_3	PSMB3	cellcyc	ATGGGTGACCGGCTGTACAT	4	-2.47274570660643	4.54266166000453	29.7479154376959	4.92035093866368e-08	1.62074605061908e-06	753.920444254159	187.291934390586	618.550771461914	771.969085042695	871.241476257867	98.3012511698358	321.272295972689	142.302256029234
sgPSMB3_4	PSMB3	cellcyc	TGACCGGCTGTACATCGGTC	4	-3.87597611346081	3.40533246112775	31.0547079266208	2.5085712697979e-08	8.91099436415042e-07	377.844936105465	35.3790397939586	310.001245492454	386.890436300491	436.643126523451	18.5688929331083	60.6876392242843	26.8805872244833
sgPSMB3_8	PSMB3	cellcyc	GTGCCCAGCGCCTCAAGTTC	4	-1.62172639698362	4.81208747311229	15.1079932257966	0.000101532469192025	0.0016178494908481	810.569481152581	363.350592909605	665.028229054616	829.974283756052	936.705930647075	190.70665275862	623.275527624504	276.06959834569
sgPSMB3_10	PSMB3	cellcyc	ACCTTATACCCTCATGAGCA	4	-1.79369650657628	6.18775204829149	22.1956806083021	2.46227118049279e-06	5.68524210165129e-05	2166.37938734879	862.117812700827	1777.39660933249	2218.24189309717	2503.49965961672	452.487502572098	1478.83874437291	655.027191157477
sgPSMB2_4	PSMB2	cellcyc	TCAGGAAGGCACCATAGCCG	5	-1.20491831617398	7.67301540392802	25.4410229815038	4.56115107364282e-07	1.22376447744564e-05	5451.33643414104	3262.99061164347	4472.5254269662	5581.83987633726	6299.64399911966	1712.59942785931	5597.18969720203	2479.18270986908
sgPSMB2_5	PSMB2	cellcyc	GGTCGAGGATACTGAGAGTC	5	-1.64905978148603	5.59014275888833	21.3839278988249	3.75909185725429e-06	8.37356890243482e-05	1397.78848996357	614.887705506232	1146.80952797731	1431.25114845224	1615.30479346117	322.727355969101	1054.75115923249	467.184601317107
sgPSMB2_6	PSMB2	cellcyc	TCGGTGTGTAGTATCGGTCG	5	-8.77184946875486	3.32980037681627	92.76207652961	5.89744603340313e-22	1.53929751739249e-19	381.271167894626	1.05311699421972	312.81228256214	390.39869110321	440.602530018528	0.552734523762912	1.80647028801168	0.800146170884569
sgPSMB2_7	PSMB2	cellcyc	ACTTACTCGGTGTGTAGTAT	5	-1.92783789731755	4.26303947309919	11.8982523479056	0.000561866361878217	0.00705653606055524	580.168704688912	210.298937397221	475.996907363885	594.057778300703	670.451428402147	110.376609292327	360.737490795107	159.782712104229
sgPSMB2_9	PSMB2	cellcyc	TATCTCACGTGAGAGGGCAG	5	-3.84431208388746	5.40110298045254	86.6076837300853	1.32332006837601e-20	2.7632073740794e-18	1511.67430594401	145.092492765836	1240.24665369812	1547.86335844309	1746.91290569082	76.1526310283489	248.885241272963	110.239605996197
sgPSMB1_1	PSMB1	cellcyc	AGCCGAATACATGGCTGTAG	4	-2.12447771771805	3.07687286870901	10.0699605175855	0.00150706261641643	0.0161988069522231	260.833578379829	82.4309600533099	213.999782549503	267.07785998493	301.423092605053	43.2643644518758	141.398421035749	62.6300946723055
sgPSMB1_6	PSMB1	cellcyc	TCGCAGCTGCAAAGGGCCCG	4	-2.3360197116893	5.05916334976814	29.9257879299223	4.48902504355474e-08	1.49294853643844e-06	1064.38721863382	290.77387612094	873.271895248139	1089.86834560874	1230.02141504457	152.614344676382	498.78063940242	220.926644284018
sgPSMB1_8	PSMB1	cellcyc	CTGATACTCGATTGAGTGAA	4	-1.41151585305604	5.34256036736074	11.8318057829188	0.00058227498180279	0.00727387170196142	1127.01994141356	584.515252073712	924.658642071932	1154.00047793981	1302.40070422893	306.78619874186	1002.65159669479	444.107960784488
sgPSMB1_10	PSMB1	cellcyc	GATTATTGAAGCAAGACTAA	4	-1.88771824510098	5.29070832949841	23.1419328442472	1.50473160704767e-06	3.6278233012084e-05	1177.46807930694	438.959504827742	966.04859886457	1205.65632989139	1360.69930916485	230.390425929775	752.97170918713	333.516379366322
sgBEX2_5	BEX2	cellcyc	CAGTATTCACTAACATTCAA	1	1.09296016787092	6.66310233495444	12.5167826153114	0.000403312801578558	0.00533301228210678	1237.74935810799	3643.39618612509	1015.50611363457	1267.3807253444	1430.361235345	1912.25748598764	6249.72058547642	2768.2104869112
sgNUP160_8	NUP160	cellcyc	CGGCGGCGGGAGCCCTGGAA	1	-2.11973882670319	5.31306088232466	33.6421429827069	6.62419018936784e-09	2.68240605425447e-07	1235.83090796855	392.257137302825	1013.9321295056	1265.41634805482	1428.14424634523	205.878419178225	672.860534667461	298.032458062788
sgCDC73_6	CDC73	cellcyc	GGTCTTCACATTCTTGGGCC	2	-2.36222047560039	5.22056719574411	30.0551428636011	4.19933361879669e-08	1.41230529675301e-06	1193.11380201047	320.084119968841	978.885064465289	1221.67660674199	1378.77973482413	167.997995081385	549.058134624914	243.196230200222
sgCDC73_9	CDC73	cellcyc	TAATTATTTCAGGACTGGAA	2	-2.46141215591259	3.1303225475491	14.099340542958	0.000173404565929824	0.00258952975228412	281.521650160484	70.4154545589672	230.973221666999	288.261198313962	325.33053050049	36.9579571451482	120.787554636186	53.5008518955671
sgBCAT1_1	BCAT1	cellcyc	TGACTATTAGGTCTTTAGCC	2	1.34046789578672	5.1762143408276	9.27004959953043	0.00232931394994344	0.0228780590885259	391.195711978975	1367.18110548631	320.954831880928	400.560825947345	452.071478108653	717.572882582275	2345.20196611383	1038.76846776282
sgBCAT1_7	BCAT1	cellcyc	TGCAATGACAGGTTCTGAAG	2	-1.57849161702638	5.73398995378244	18.072355828875	2.1266678403193e-05	0.000406589767910727	1524.84877803861	704.424078818897	1251.05559241284	1561.35322364876	1762.13751805423	369.721037520221	1208.33789173555	535.213307200922
sgSMC1A_2	SMC1A	cellcyc	GAGAACTTTAAGTCGTACAA	4	-3.10455356343713	2.47574920111287	11.6966513106311	0.000626126785627395	0.00772223035607121	188.079446425498	30.0412260152818	154.308969294116	192.58201482527	217.347355157108	15.7673106083657	51.5313896840674	22.8249777534124
sgSMC1A_5	SMC1A	cellcyc	ATGGCGGTGAACCTCTGAAA	4	-2.08917167032085	5.60791246601558	41.8159857445463	1.00280182820853e-10	5.67931139169137e-09	1510.40062339462	489.700675126758	1239.20166635294	1546.5591842961	1745.44101953483	257.022221593826	840.010867255248	372.068936531199
sgSMC1A_6	SMC1A	cellcyc	CAGAGGTTCACCGCCATCAT	4	-2.30662504355126	6.55475899542664	64.5169305213682	9.57064289846418e-16	1.17856332267087e-13	2992.81194354404	834.634040003953	2455.43962977548	3064.45900939606	3458.53719146057	438.062486077069	1431.69429693556	634.145336999231
sgSMC1A_8	SMC1A	cellcyc	ATCATTGGACCCAATGGCTC	4	-1.88603526885697	4.68824822296359	16.1999074885364	5.69968996195294e-05	0.00096931058821796	775.636675520228	289.459530405736	636.367759587447	794.205196702497	896.337070270741	151.924502752891	496.526068926657	219.928019537659
sgCETN3_7	CETN3	cellcyc	ATGCCTTGAGTATTTCTTCA	2	1.0087120728788	5.304358961155	7.90898427486155	0.0049189880928913	0.0417236527992225	501.636411177366	1392.92504293262	411.56542642123	513.645444041235	579.698363069634	731.084736518989	2389.36197715576	1058.3284151231
sgCETN3_10	CETN3	cellcyc	ATAGAAGAATTTGACAAAGA	2	1.09889621374509	5.56507105769354	10.8013406219262	0.00101426617057494	0.0116757303710528	576.064548765862	1702.76392567505	472.629670367263	589.85537005334	665.708605876983	893.705459796522	2920.84588522777	1293.74043200086
sgDNAJC2_8	DNAJC2	cellcyc	GCTTCAAACCATCTTCCCAC	1	-1.13635784304872	5.82078235147304	10.8974202484354	0.000962982819205995	0.0111548993910244	1486.49344198008	933.01528583685	1219.58712264325	1522.07967176504	1717.81353153193	489.698449945393	1600.45313234528	708.894275219881
sgCDK5RAP2_1	CDK5RAP2	cellcyc	CTCTGTAGCCATGATGGACT	1	-2.17077470595597	4.85647118353581	23.619026880462	1.17420719452634e-06	2.90084746524289e-05	905.055266486536	277.248586724286	742.548683441976	926.722031890078	1045.89508412756	145.515518587307	475.57995650971	210.65028507584
sgNPAT_2	NPAT	cellcyc	TGTTACCCTCGGACGTAGCC	2	1.01970606604957	7.02915762447092	13.7012188257497	0.000214315352744365	0.00309090364291318	1651.5715399388	4620.76424305276	1355.02473495638	1691.1096923899	1908.58019247011	2425.2347434549	7926.25449859565	3510.80348710773
sgNPAT_6	NPAT	cellcyc	AAGTCTGGCAGGTAGAAATG	2	-2.60259999291819	5.97727518465399	52.050554281069	5.40899583123093e-13	4.50993808664404e-11	2071.18679365821	470.42207816009	1699.29625708243	2120.77041581569	2393.49370807651	246.903738869043	806.941215159623	357.421280451605
sgC15orf60_1	C15orf60	cellcyc	GGTGAGGCAGGACATGGCGG	1	-1.64744478865494	6.40919679834769	35.2673269200685	2.87413603036989e-09	1.25942752732248e-07	2466.33263992384	1086.23116675291	2023.49195957379	2525.37594113987	2850.13001905785	570.114688061273	1863.27287416462	825.305938032827
sgSAC3D1_5	SAC3D1	cellcyc	CGGCGGCCGGGCACATGTCC	1	-1.12572169493424	4.90082303946093	7.54048902422359	0.006032766682538	0.0488253543470795	782.571965129414	494.788419106153	642.057787986023	801.306515170397	904.351592231822	259.692553343208	848.738158128185	375.934545847067
sgCGRRF1_8	CGRRF1	cellcyc	TCTGAATTTCTCAGAATTAC	1	1.00746130686761	6.2680097153795	10.7543976498668	0.00104031820990698	0.0119298763966076	979.354046161024	2716.93677336896	803.506796246303	1002.79950319654	1131.75583904023	1425.99992381161	4660.51310769499	2064.29728860029
sgCDC16_1	CDC16	cellcyc	GCGCCGCCATGAACCTAGAG	6	-1.32084032765966	4.47293979657837	9.1944614473646	0.00242748499816	0.0236466868402029	605.498321144594	334.370592338897	496.77848175798	619.993778562799	699.722703113003	175.496332440917	573.564517105361	254.050927470413
sgCDC16_2	CDC16	cellcyc	CCATGAACCTAGAGCGGCTG	6	-1.83845486290073	3.93054194433942	14.841308917741	0.000116945710117816	0.00183304003724485	454.041028284298	175.083719600089	372.516000144353	464.910641232475	524.696443476064	91.8936992783952	300.33086457452	133.026594947351
sgCDC16_4	CDC16	cellcyc	AGCGGCTGCGGAAGCGCGTC	6	-1.33439473405736	5.66158964092375	9.60942687720846	0.00193581048600655	0.0197470761259454	1386.90944129203	758.831999543982	1137.88385949353	1420.11165845285	1602.73280592971	398.27734827769	1301.66683121884	576.551819135414
sgCDC16_6	CDC16	cellcyc	AAAGTAGCTTCACTCTCTCG	6	-3.72014849718625	3.73954352263001	18.8960856364453	1.38035615540238e-05	0.000274164535646628	473.49056093079	49.4448349968972	388.473285179863	484.825790153094	547.172607459413	25.9514066096665	84.8154818579437	37.5676165230815
sgCDC16_7	CDC16	cellcyc	AGCCAACCAATAGATGTCCT	6	-2.9157803209125	4.12628124997633	17.3727265885636	3.07202687893107e-05	0.000560977805656059	587.673188761434	107.330837851293	482.153928900918	601.741917585338	679.123719798047	56.3332088176625	184.110569509342	81.5487352268731
sgCDC16_10	CDC16	cellcyc	TCGTGACCGAAGTGCATGGG	6	-1.23589305259426	5.59159576307717	10.9648708373904	0.000928554189113841	0.0108082267296125	1294.98556443722	758.60675488064	1062.46531185013	1325.98715015757	1496.50423130396	398.159127318	1301.28045649116	576.380680832762
sgCCP110_7	CCP110	cellcyc	GCAAGTTTACCAGTGGAGAA	1	-1.25190219144394	5.25824794725754	13.7855391620751	0.000204907377625494	0.00297847509619914	1030.76819846356	597.14546109294	845.689315387633	1055.4444956672	1191.17078433584	313.415236736297	1024.3168983183	453.704248224228
sgUBE2I_2	UBE2I	cellcyc	CGCCCTCAGCAGACTCGCCC	6	-2.03603089682289	4.74902688616949	25.5112471276963	4.39811583312203e-07	1.18655103451439e-05	826.340758772762	277.921759720118	677.967705644289	846.123121272257	954.931449401739	145.868837313815	476.734687676652	211.161754169886
sgUBE2I_3	UBE2I	cellcyc	TCAGCAGACTCGCCCAGGAG	6	-1.55000892062918	7.53620124191737	30.4485273612359	3.42843490628771e-08	1.18285930179148e-06	5298.16803054093	2496.60735529855	4346.8590719383	5425.00466476317	6122.64035492131	1310.35875893008	4282.56977423468	1896.8935327309
sgUBE2I_4	UBE2I	cellcyc	TCGCCCAGGAGAGGAAAGCA	6	-5.35385572031177	8.09174225441869	293.993045830042	6.70699373368256e-66	8.05275202634596e-62	10201.0940465535	344.062968900432	8369.44354054951	10445.3053336986	11788.5332654123	180.583432138553	590.190390939641	261.415083623101
sgUBE2I_5	UBE2I	cellcyc	AAGCCCTCCTTACAAATGGG	6	-2.79128502715179	4.86355603248502	46.0194003318596	1.17087744513682e-11	7.66111174116359e-10	971.816638806066	193.591093750674	797.322762944428	995.081652455464	1123.04550101831	101.60740126343	332.077595180571	147.088284808022
sgUBE2I_8	UBE2I	cellcyc	TGGCGCACTCCCAGTTCATG	6	-1.12049057017412	5.26185853216158	7.97412612829393	0.0047450656843793	0.040439805263233	1004.94418406245	637.716597288161	824.502114335073	1029.00226171362	1161.32817613865	334.70923138881	1093.91082994205	484.529730533622
sgUBE2I_10	UBE2I	cellcyc	TGCGCCATTCCAGGAAAGAA	6	-2.48018428034485	4.80393822863361	39.9765776339024	2.57026447543056e-10	1.38075527625311e-08	904.585270858193	223.587682354968	742.163077559139	926.240784700203	1045.35195031524	117.351283669383	383.532415825181	169.879347570339
sgPPP1R15A_2	PPP1R15A	cellcyc	GGACAGGAGGAAGAAAGGGT	1	-5.4514994184603	5.48740463965873	98.6130670216961	3.06986877790276e-23	8.98984865411939e-21	1676.4774828398	52.7197545353196	1375.45870821286	1716.61187647304	1937.36186383351	27.6702670034948	90.4331339082482	40.0558626942159
sgSPTBN1_10	SPTBN1	cellcyc	AAGCTGCTGGAGGTCCTCTC	1	1.41341961447357	4.99040554443066	13.593346886122	0.000226988568866342	0.00325607915423386	331.436630603327	1218.45258657642	271.92575173265	339.371129177431	383.013010899901	639.511862276998	2090.07964649942	925.766250952849
sgPCNA_1	PCNA	cellcyc	GACCAGGCGCGCCTCGAACA	3	-4.04053262676457	4.33883793974613	41.7870868963335	1.0177335594297e-10	5.73681595365857e-09	728.443270962421	60.946824844216	597.648134699141	745.881995475899	841.799682712224	31.988292269549	104.545486241349	46.3066960217503
sgPCNA_2	PCNA	cellcyc	TTCGAGGCGCGCCTGGTCCA	3	-2.1264175714486	4.46800113136039	18.4454546070609	1.74837353812167e-05	0.000340505453586287	688.086651207963	217.343415030575	564.537720367015	704.559249734357	795.162983522516	114.073943977079	372.821275986178	165.135025128468
sgPCNA_7	PCNA	cellcyc	GGGACGAGTCCATGCTCTGC	3	-2.63086389366529	4.95103379308695	25.4743049709049	4.48314040446281e-07	1.20552800148226e-05	1017.79097366194	226.619365536224	835.042207362306	1042.15659979854	1176.17411382496	118.942480059328	388.732830992408	172.182785556937
sgPCNT_5	PCNT	cellcyc	GGTGGAGGCCGGGAGGACGA	1	-1.74788645079792	5.41626656235647	24.5296830325831	7.3173838302292e-07	1.88330480080701e-05	1258.75937264015	517.048802441053	1032.74368929171	1288.89371364275	1454.640714986	271.376043828054	886.922634606072	392.847728889032
sgRPA1_1	RPA1	cellcyc	CTTGGCGGTGGAGCCATGGT	6	-1.33019203296956	4.3704782188532	8.37454349232965	0.00380513126256538	0.0339927890654697	564.533483291357	309.727256109161	463.169057514286	578.048254154358	652.383138205427	162.56213539573	531.292428685133	235.327204246619
sgRPA1_5	RPA1	cellcyc	CTTACGATGACTTGGAGGAT	6	-5.53696704325748	4.4369170797047	95.4585770362696	1.51018380657419e-22	4.21674927293792e-20	810.098410798578	23.9378996312704	664.641741417754	829.491936111891	936.161554866088	12.5639445808944	41.062013697097	18.1877406158199
sgRPA1_6	RPA1	cellcyc	AGGTACTTACGATGACTTGG	6	-1.64553734020809	5.86115155148765	28.1301718561465	1.13423753754785e-07	3.47857481240789e-06	1686.09476360711	743.547566686627	1383.34916467059	1726.45939220381	1948.47573394693	390.255225604932	1275.4485914815	564.938882973448
sgRPA1_8	RPA1	cellcyc	ATGAGCAGTCGATAACGCGG	6	-2.15083696535428	5.84287047710366	44.6094772429895	2.4052456516003e-11	1.50801994339107e-09	1792.40659831354	556.830158080589	1470.57225017565	1835.31630196532	2071.33124279965	292.255517604236	955.16181161498	423.073145022552
sgRPA1_9	RPA1	cellcyc	TATCGACTGCTCATGAGTGA	6	-3.78788386267003	4.91661110756852	79.7252217885221	4.30272862802901e-19	7.71055392125826e-17	1075.53262462243	107.311671611162	882.416095442015	1101.28056944354	1242.90120898174	56.3231493060706	184.077692589191	81.5341729382242
sgRPA1_10	RPA1	cellcyc	GACACAGTTGAACCCTCTCG	6	-3.64195152562154	4.83992012559325	52.4415524431554	4.43245521914203e-13	3.81493000635332e-11	1013.30493309533	111.873440149156	831.361654759669	1037.56316469798	1170.98997982835	58.7174198137202	191.902748466082	85.0001521676661
sgRPA3_7	RPA3	cellcyc	TAGCTTGATGAAGAAATCTC	3	-1.28695568032591	6.14275314317886	10.3862017534009	0.00126960525849978	0.0140752682697855	1918.25234641626	1084.67482888197	1573.82185053786	1964.17476144837	2216.76042726255	569.297835160191	1860.60320105386	824.123450431859
sgRPA3_8	RPA3	cellcyc	TGAAGAAATCTCTGGAATTG	3	-1.43324766828412	5.51677144470526	12.8494241790795	0.00033758310925114	0.00458505837242513	1278.53543389911	653.193874559705	1048.96887331667	1309.14320817785	1477.49422020281	342.83256956376	1120.45986645349	496.289187661859
sgRPA3_9	RPA3	cellcyc	AATCTCTGGAATTGTGGAAG	3	-3.61208108894161	3.28314519644689	9.8438048187925	0.0017040466991059	0.0179785911184666	342.039617746738	38.4627632394677	280.62492672829	350.227948814304	395.265977697621	20.1874029556656	65.9773219578581	29.2235648048795
sgRPA2_5	RPA2	cellcyc	GAACACTTCATCAACCAAAG	4	-1.62883024024039	3.98060889064838	11.3040521413292	0.00077338119677891	0.00927632501411187	454.452978775774	202.670824517734	372.853983145409	465.332453701432	525.17249948048	106.372950285023	347.65256353059	153.98695973759
sgRPA2_8	RPA2	cellcyc	GATCATCAGACATGCAGAGA	4	-4.66179482130982	4.89696100263398	50.45454427346	1.21957081128864e-12	9.50829671801107e-11	1095.39807982042	59.5738328174854	898.714622338064	1121.62159798312	1265.85801914008	31.267669491462	102.190316478085	45.2635124829095
sgRPA2_9	RPA2	cellcyc	TGACATGACAGCTGCACCCA	4	-1.77327741891941	7.11598490781138	41.3225369717367	1.29072154352254e-10	7.15798993639881e-09	4110.36510449365	1659.1445563792	3372.33129271339	4208.76607484289	4749.99794592467	870.811582433501	2846.02314943748	1260.59893726662
sgRPA2_10	RPA2	cellcyc	AACCCACTGGCGAACGTCCA	4	-1.66336909494412	6.80698877266698	35.8759160268389	2.10292139228853e-09	9.438775961313e-08	3259.26203063277	1419.72854066491	2674.04745263121	3337.28783570933	3766.45080355777	745.152706778284	2435.33951102326	1078.69340419319
sgILF3_1	ILF3	cellcyc	GAATGATGACCGCCATGTGA	6	-4.19121862390837	4.34934339335437	52.0277720460257	5.47211815527586e-13	4.53110252629791e-11	737.971530564877	55.6077458292263	605.465554126756	755.638358900469	852.810678667406	29.1860458782357	95.3870663707513	42.2501252386918
sgILF3_2	ILF3	cellcyc	AATGCTTTGCCATCACATGG	6	-2.28860747281249	6.08625451322346	56.9509566809376	4.46816883250445e-14	4.48929448430666e-12	2159.00960750961	609.639962643529	1771.35010530176	2210.69568282687	2494.98303440021	319.973047883706	1045.7494133556	463.197426691282
sgILF3_5	ILF3	cellcyc	GCTGGAGGCAGTCCAGAACA	6	-2.1371983233642	5.60100306628313	46.516074655695	9.08699434115808e-12	6.15364385268415e-10	1513.02044589981	474.484400613778	1241.35108840937	1549.24172460618	1748.46852468389	249.035872220926	813.909543325618	360.50778629479
sgILF3_7	ILF3	cellcyc	ACATGGTGTCCCACACGGAG	6	-3.15457646494151	3.22716286405689	15.5939546174303	7.85051842659361e-05	0.00129741568463725	319.622811925462	49.3983504345245	262.233155235504	327.274491043902	369.36078949698	25.9270089192043	84.7357442967434	37.5322980876256
sgILF3_8	ILF3	cellcyc	TTTGAGCGCCCGCTCCGTGT	6	-1.32344789739604	4.72575925523084	10.7159365403676	0.00106216681257746	0.0121167751403433	721.790096530499	397.885705245418	592.189566478979	739.069545942286	834.111177170232	208.83260550158	682.515531033637	302.308979201037
sgILF3_10	ILF3	cellcyc	GTCCGACTGGATAGACGAGC	6	-1.10562342256509	5.47019430696649	9.62945956013613	0.00191480944066182	0.0195994540062286	1157.78198506982	742.328175225366	949.897227894005	1185.49895616302	1337.94977115243	389.615220968866	1273.35690133091	564.012403376316
sgTPX2_1	TPX2	cellcyc	AGTATCTCCTTCATCATCCA	4	-2.10458600846418	7.22018314653473	54.8386499705728	1.30842203227829e-13	1.21779605663173e-11	4632.62674645443	1486.24908385136	3800.81860062741	4743.53051182034	5353.53112691555	780.066397242326	2549.4459070536	1129.23494725815
sgTPX2_6	TPX2	cellcyc	TGACAACACTTACTACAAAG	4	-1.13582631364309	5.11910567714625	7.48867970337525	0.00620880622914314	0.0498802489061272	913.226095027635	573.378112325901	749.252404419565	935.088467740153	1055.33741292319	300.940806759417	983.547440026267	435.646090192019
sgTPX2_8	TPX2	cellcyc	AGGGAAGAACAAGCATTTGA	4	-1.02284859506509	7.82438190445421	17.4825528774254	2.89956442187357e-05	0.000533133541060107	5817.55526085543	3950.61430045349	4772.98808123493	5956.8258774979	6722.85182383346	2073.502683859	6776.70894338857	3001.63127411289
sgTPX2_9	TPX2	cellcyc	TTGTTCTTCCCTGGAAGTTG	4	-1.57156016142309	3.96491727144199	9.56750204898849	0.0019805208383792	0.020083719126689	445.579787485072	206.765415830551	365.5740116842	456.246840737497	514.918510033521	108.522020133592	354.676244269532	157.097983088528
sgH2AFX_5	H2AFX	cellcyc	TGGCGGCAAGGCCCGCGCCA	2	-2.39387604237044	4.86692258641779	22.7738654563087	1.82227013078003e-06	4.31966166341765e-05	937.362728448813	245.987803428705	769.055201036829	959.80292529355	1083.23005901606	129.108116311798	421.956592236418	186.8987017379
sgH2AFX_7	H2AFX	cellcyc	GCCCACTGGGAACTGGAGGC	2	-1.42173233982101	6.79124216855804	22.7592557004182	1.83617636542728e-06	4.33977392352414e-05	3087.51324457847	1590.15782464861	2533.13690308824	3161.42743261508	3567.97539803209	834.603498698872	2727.68636271543	1208.18361253153
sgRNF8_8	RNF8	cellcyc	ATCTTCCAGCAGCAGCCACC	2	-1.6295161024537	5.41452661035655	23.0464855782597	1.58131299130983e-06	3.80481651907044e-05	1232.66213965286	549.634014017708	1011.33232723045	1262.17172032783	1424.48237140031	288.478579919859	942.817864542434	417.60559759083
sgRNF8_10	RNF8	cellcyc	GTTGTCTCCCAGGTGACTGT	2	-1.31375305896428	4.57616567203515	9.1305022163308	0.00251382703571552	0.0242915608083045	649.705476535565	360.556774695958	533.048051418308	665.259240667716	750.809137520672	189.240301167794	618.483135496411	273.946887423668
sgAPP_4	APP	cellcyc	CTGGATGGTCACTGGTTGGT	1	-1.05017090403717	5.27866645520843	8.18508387513516	0.00422362257010546	0.0370152732758914	1001.17069531839	667.0629956164	821.406171796935	1025.13843672337	1156.96747743487	350.111857681186	1144.25034296016	506.826786207851
sgCLTC_5	CLTC	cellcyc	TGGCTTCAGTACCCTGACTA	2	-1.19565712148879	4.95992789167128	7.57122669848238	0.0059307406209168	0.048178239015587	828.330982607951	498.935980548025	679.600576191865	848.160990499429	957.231381132559	261.869424869291	855.852701482406	379.085815292377
sgCLTC_7	CLTC	cellcyc	AGTAGGAGAGCAGGCCCAGG	2	-1.2914830398094	5.96192043990048	18.2148768493153	1.97331434265514e-05	0.000379689081011041	1693.77016497161	954.730375053522	1389.64641456145	1734.31854049173	1957.34553986166	501.095739669637	1637.70223542381	725.393150067125
sgTEX40_2	TEX40	cellcyc	CTCAAGTCTTCCGACCGCCA	2	-3.00905131964184	5.27374748679292	41.2773568073237	1.32090182636202e-10	7.30298914713043e-09	1316.08043038444	225.457172702838	1079.77250348419	1347.5870211897	1520.88176647944	118.33249645275	386.739256836853	171.299764818912
sgTEX40_3	TEX40	cellcyc	GTCTTCCGACCGCCAAGGCT	2	-1.12270945551561	6.45257785727819	17.9475372686017	2.27078038170708e-05	0.000432078045213409	2297.64332554917	1455.89596601911	1885.09154035309	2352.64825260622	2655.19018368821	764.135388416323	2497.37951194894	1106.17299769206
sgACTR8_6	ACTR8	cellcyc	GAGAACGGAAAGGAGAAGGG	2	-3.69024873920854	6.27891525057398	107.236173456438	3.95157893702351e-25	1.3954303678639e-22	2759.42704711373	294.840971028166	2263.95999974987	2825.48694499168	3188.83419659964	154.748982878009	505.757154024018	224.016776182471
sgACTR8_8	ACTR8	cellcyc	GAAGGGCGGCGAGAAGGAGA	2	-2.21248294829812	6.25146431090183	42.817159819144	6.01026254710904e-11	3.52010815960315e-09	2397.86642616117	713.793051240017	1967.31915027443	2455.27066571258	2771.00946249649	374.638396690911	1224.40901241905	542.331744610088
sgNUP85_6	NUP85	cellcyc	AAACTCTTCAATGAATCCCA	3	-2.10163169667156	6.29097303573421	52.0642547397374	5.37138758866862e-13	4.49418572009406e-11	2429.86708545822	781.100074882921	1993.57395294803	2488.03741168238	2807.98989174427	409.964875955186	1339.86450222006	593.470846473514
sgNUP85_8	NUP85	cellcyc	GAGGCCCAGAAAGATTCCAT	3	-3.47505999990883	5.74533056545798	107.282100469739	3.86105880379517e-25	1.38381500082886e-22	1883.14704418338	233.551294837679	1545.01985697999	1928.22904827478	2176.19222729536	122.580743103442	400.623555755571	177.449585654026
sgNUP85_9	NUP85	cellcyc	ACTCTTCGTCAATTCTCTGG	3	-2.03047593943322	4.62319912481444	19.809956271172	8.55359686305188e-06	0.000177744168455593	756.24893325963	255.320090120159	620.461170207102	774.353317412019	873.932312159769	134.006220765844	437.964783842717	193.989265751916
sgNKX3-1_3	NKX3-1	cellcyc	CTCGGTCTCTGCCAGCGTCT	2	1.22783500685261	4.45452303456678	8.8364267007497	0.00295276714123849	0.0277513884002191	250.200953004171	808.814620916336	205.276290994257	256.190692584968	289.135875433287	424.511015165897	1387.40480802644	614.528039556673
sgNKX3-1_7	NKX3-1	cellcyc	ACACTTCAGGCGCCCTTCCA	2	1.04401128079902	6.00717077156589	8.34476392986793	0.00386800418388237	0.0343549825838716	803.449946729138	2286.16264244344	659.187037794141	822.684309705498	928.478492687775	1199.90563854854	3921.58222667015	1737.00006211163
sgESPL1_1	ESPL1	cellcyc	GACTCTGCTAAGCAGCCAGA	5	-1.17544043159834	6.48397804412817	18.2200127275398	1.96800044344158e-05	0.000378970285872996	2374.99027087907	1450.8922252317	1948.55050750096	2431.84686178604	2744.5734433502	761.509146226387	2488.79631643413	1102.3712130346
sgESPL1_3	ESPL1	cellcyc	TTCCTGTCCAACCCTCCAGC	5	-1.41264084021114	4.7957191717926	10.7190212796628	0.00106039747260222	0.0121080953445541	771.400369000543	399.737188969287	632.892100204721	789.86747421084	891.441532586068	209.804367404564	685.69148427935	303.715715223948
sgESPL1_6	ESPL1	cellcyc	AAGCTTGTGATGCCATCCTG	5	-7.30322399963985	1.93159955049911	36.6362170374002	1.42362032660466e-09	6.57411440437649e-08	142.63311715289	1.09411021903071	117.022724775978	146.047713368792	164.828913313899	0.574250054058001	1.87678825176812	0.831292351266005
sgESPL1_8	ESPL1	cellcyc	CTAGCTTAGCAGTCAGCTGC	5	-1.98866981828322	4.7996892625172	24.5990780537686	7.0585496198442e-07	1.8264757760918e-05	849.644582903254	295.303469555053	697.087227476846	869.984832317656	981.861688915259	154.991727895327	506.550503529966	224.368177239864
sgESPL1_9	ESPL1	cellcyc	CTGCTAAGCTAGCTTGCCCT	5	-2.14756898821426	3.76194509683734	16.5646015263137	4.70205377715719e-05	0.000824765649020274	421.442574442349	131.136278740376	345.770739518943	431.53178968658	487.025194121526	68.8276316643311	224.945369341825	99.6358352149729
sgTXNL4A_1	TXNL4A	cellcyc	GTGCGGGAGCATGTACGACA	6	-7.31773818574756	3.14060587218818	59.9205839252912	9.87631231294439e-15	1.0979624424571e-12	332.708730915079	2.72377121318507	272.969440937801	340.673683208469	384.483068598966	1.42958701893749	4.67223660330921	2.06949001730851
sgTXNL4A_2	TXNL4A	cellcyc	ATGCTCCCGCACCTGCACAA	6	-1.57032496123751	5.2931252349176	15.2425920892603	9.45468675826375e-05	0.00152372747064555	1122.05210077354	521.265054074777	920.582798680491	1148.91370860925	1296.65979503087	273.588967797207	894.155006075633	396.051188351492
sgTXNL4A_3	TXNL4A	cellcyc	TGCCAGCCGTTGTGCAGGTG	6	-4.10209104775529	4.24740761416319	33.6888885037111	6.46690273838131e-09	2.6275758960533e-07	685.720479231489	54.9649184640533	562.596404791063	702.136432274433	792.42860062897	28.8486542308681	94.2843887557479	41.761712405544
sgTXNL4A_5	TXNL4A	cellcyc	CAACGGCTGGCAGGTGGACC	6	-3.92686963483668	4.28467476544218	45.6760727460103	1.39516617553103e-11	9.00594768092113e-10	698.535188476127	63.2419632247496	573.110177629751	715.257922009942	807.237465788687	33.1929088759633	108.482465051933	48.0505157463526
sgTXNL4A_6	TXNL4A	cellcyc	GGTGGACCAGGCCATCCTCT	6	-2.45689028253532	4.51454074720879	31.0271196265365	2.54448186892791e-08	9.0118942652752e-07	737.890674227518	185.33419355709	605.399215894079	755.555566885414	852.717239903061	97.2737196104812	317.914073983348	140.814787077442
sgTXNL4A_8	TXNL4A	cellcyc	CCACGCGGTCCTCCTCCGAG	6	-3.0220556237304	4.12640149988877	21.5672274915388	3.41639997036764e-06	7.68146184348671e-05	593.479620871883	100.686608663147	486.917791041455	607.687354027375	685.833717546818	52.8459468360984	172.713352788878	76.5005263644632
sgDYNC1I2_1	DYNC1I2	cellcyc	GGAACGTAAGAAGCAGCGAC	3	-4.90980549391041	4.14462150168811	78.3564496589439	8.60280142926173e-19	1.51896375530046e-16	652.499883363067	29.8080067492194	535.34071042776	668.120544799079	754.038394862362	15.6449041324785	51.1313356757794	22.6477804394002
sgDYNC1I2_4	DYNC1I2	cellcyc	GAGATGGCGCCGTGGGATCT	3	-2.87428841498589	4.8210118159333	44.0108806154512	3.26555531523395e-11	2.00551866457066e-09	950.194549178952	178.690245213861	779.583012919874	972.941936158652	1098.05869845833	93.7866050319903	306.517339011827	135.766791597768
sgDYNC1I2_6	DYNC1I2	cellcyc	GTTATGGCTCAACCCAAAGA	3	-1.23330074274757	4.6800207068136	9.07758331498098	0.00258761777862406	0.0248744858759405	687.118860129465	403.201590412527	563.743700357635	703.568290012977	794.044590017783	211.622678468162	691.634165203983	306.347927565436
sgSKA1_1	SKA1	cellcyc	AAGGATGGCCTCGTCAGATC	2	-1.00240587389101	7.47671107044296	9.84247324804016	0.00170528064759331	0.0179837084719623	4550.85205976149	3134.50342451798	3733.72691220661	4659.79816240985	5259.03110466803	1645.16218719635	5376.78846238541	2381.55962397218
sgSKA1_3	SKA1	cellcyc	ACCTTATCATTAAGAAACTG	2	-1.22755606229968	5.34896056991461	11.3092492983035	0.000771219468765574	0.00925501904221276	1092.55131034845	643.717168975847	896.379002623168	1118.70667766049	1262.56825076169	337.858666021717	1104.20394507018	489.088895835648
sgSKA3_6	SKA3	cellcyc	CAGCACGCTGGACTGCGAGA	2	-1.51579609228227	5.42304879086782	13.3828387402295	0.000253937096239199	0.00357641729735594	1216.00215454403	586.684954266561	997.66371442103	1245.11289991871	1405.22984929234	307.924979442252	1006.37340781998	445.756475537452
sgSKA3_10	SKA3	cellcyc	GCGCTGGACGGAGAGGAAAG	2	-2.04368284059208	4.14179377679579	15.5352524977914	8.09809063086956e-05	0.00132827493387343	541.660547911667	181.173010455226	444.403056495834	554.627747213778	625.950840025391	95.089698677647	310.776164636378	137.653168051653
sgSKA2_3	SKA2	cellcyc	GGTCGATAAGCTGGAACTGA	1	-1.59697139375397	4.9728785664386	15.6713955135255	7.53552429725737e-05	0.00125225290622866	901.845904455998	411.276492732237	739.915576228849	923.435838646258	1042.18629849289	215.860837488114	705.485495302364	312.483145406232
sgE2F6_6	E2F6	cellcyc	CGGAGGAGACGGTTCGCCGT	1	1.19742989704858	5.47979203765252	9.20816928604893	0.00240937514567648	0.0235052447788442	517.904878586909	1639.08841269623	424.912820225666	530.303373928805	598.498441606255	860.284999833489	2811.61972811369	1245.3605101415
sgE2F4_6	E2F4	cellcyc	GTCCCTTCTGCAGGAGGCCA	1	-2.96342330648317	6.4392354031487	44.2870012289655	2.83593080647511e-11	1.75513418700739e-09	2943.81006722183	520.673153083702	2415.23625204089	3014.28404210592	3401.9099075187	273.278305150785	893.139685309097	395.601468791223
sgE2F3_3	E2F3	cellcyc	GGTCATCAGTACCTCTCAGA	1	-2.25554855824935	6.28453458135078	32.470880863081	1.20991917288706e-08	4.57539985803734e-07	2466.13515286908	712.523820175596	2023.32993217288	2525.17372630126	2849.90180013311	373.972233451889	1222.23182961877	541.367397456127
sgE2F8_1	E2F8	cellcyc	GCTGTGGTGGATTCTTTCAG	1	-1.23863064604099	4.61186665413893	9.62722063351547	0.00191714508524182	0.0196066460527734	655.594389967275	383.279616491276	537.879585002545	671.289133010362	757.614451888919	201.166515640842	657.460892752002	291.211441080986
sgRUVBL1_3	RUVBL1	cellcyc	GAGCGGCTTGGCCAAGCAGG	3	-1.74793804798584	6.8743855654061	43.9506634978485	3.36758169416584e-11	2.05242992949249e-09	3461.36481081916	1421.91881959595	2839.86180552697	3544.22889891317	4000.00372801733	746.302287298302	2439.09661857456	1080.35755291499
sgRUVBL1_5	RUVBL1	cellcyc	CAGGCGGCCTCAGGGCTTGT	3	-1.56101845178041	4.76660413664558	12.9794930675017	0.000314921220961966	0.00432125901654839	776.109316248193	362.856222460179	636.755535630841	794.689152314925	896.883260798813	190.447179579073	622.427506433069	275.693981368395
sgRUVBL1_8	RUVBL1	cellcyc	CATTGTGGTGTGTAGGCATG	3	-1.80653126510658	5.80255407093262	26.243066755289	3.01033642223331e-07	8.44476734895892e-06	1660.65585653655	654.984717916495	1362.47792326367	1700.41148494063	1919.07816140535	343.772504020598	1123.53179989705	497.649849831831
sgMPHOSPH6_10	MPHOSPH6	cellcyc	ATTCAGAGGATTTAATCCTG	1	-1.39430210005986	5.56962848696396	16.9144190931241	3.9103415982163e-05	0.000699694730238212	1315.9561486106	690.714365043529	1079.67053703975	1347.45976414558	1520.73814464648	362.525415233099	1184.82085542498	524.796824472513
sgMPLKIP_1	MPLKIP	cellcyc	GGACCAGGGTAAGGAGGAGT	1	-1.27721453837827	5.83516423467203	16.4165281800864	5.08399878634089e-05	0.000882004180758473	1545.74249572105	879.944936449255	1268.19775282204	1582.74713098392	1786.28260335719	461.844171213126	1509.4186035424	668.572034592235
sgGAS2L1_5	GAS2L1	cellcyc	GCGAAATGGCCGCACGCTCT	1	1.08356044650551	5.03837851110393	8.52391608531001	0.00350509444197602	0.0318938358602388	402.366121469428	1176.80876979532	330.119546089866	411.998651860699	464.98016645772	617.654865036887	2018.64568606826	894.125758280799
sgGAS2L2_4	GAS2L2	cellcyc	CGGGAGGCAGGAGGAAGCCC	1	-1.15934436010047	6.84843886341456	21.8148731310278	3.00263522488037e-06	6.84732000522815e-05	3047.89830311943	1882.88981821901	2500.63499550945	3120.86412073618	3522.19579311265	988.245572603668	3229.82587013755	1430.59801191581
sgPYHIN1_7	PYHIN1	cellcyc	CTGCTCCTTTAGCTGTGAGA	1	-1.10715627049744	6.02628114895461	11.6038361140136	0.000658159216213918	0.00806345778517593	1702.51466214442	1090.46792713463	1396.8207994896	1743.27237843723	1967.45080850642	572.338376165011	1870.54042543293	828.524979805964
sgNUP107_1	NUP107	cellcyc	CATCAGTACTGACCTGTCCA	5	-1.84506866601918	5.60160770012203	32.2704541603607	1.34137569630243e-08	5.03288353051724e-07	1452.57758068412	557.798176029441	1191.76100076356	1487.35187440577	1678.61986688304	292.763587403593	956.822306766479	423.808633918251
sgNUP107_2	NUP107	cellcyc	TACTACTTTAGGAGTGGCTT	5	-1.73883068596301	3.69586642920663	8.52767047552408	0.00349787124148681	0.0318643331266399	379.766151129262	156.904959574564	311.577498058849	388.857644664973	438.863310663964	82.3524723107748	269.147824096348	119.21458231657
sgNUP107_4	NUP107	cellcyc	CAGAGGTGACACGGACTGCA	5	1.00631646904091	6.50220179489573	11.9354330380655	0.000550763246994423	0.00693657327126576	1152.99691548502	3196.09572374876	945.971338225231	1180.59933337471	1332.42007485513	1677.4892604177	5482.44116682512	2428.35674400347
sgNUP107_5	NUP107	cellcyc	TAATACTACACCAAGAAACC	5	-1.13518452818989	5.55324682241123	9.82977235373426	0.00171709599156867	0.0180765567933093	1234.1186249834	775.226157255241	1012.5272943277	1263.66307350251	1426.16550712	406.881916435609	1329.78864386161	589.007911468499
sgNUP107_8	NUP107	cellcyc	GAAATGAGCTAGGAGTTCGA	5	-1.48267604234107	4.41648992562995	11.9030072626525	0.000560433913363437	0.00704222896996138	600.617299702778	296.464277820623	492.773868802638	614.99590685733	694.082123448366	155.600984803507	508.541702659162	225.2501459992
sgTXLNG_10	TXLNG	cellcyc	AACTTTCTCTTTCACAATCT	1	1.23420157721584	4.16333453073534	7.8712426467953	0.00502271253106924	0.0424040894960209	203.703625933349	661.453648352122	167.12775987301	208.580232742215	235.402885184821	347.167759441617	1134.62831689499	502.564868719757
sgKIF2A_2	KIF2A	cellcyc	ATGAAAGTGTAACTGTTGAA	1	1.08165115568286	5.27441082321568	11.0080813817402	0.000907154975461285	0.0106105759501957	474.612187074005	1386.2429426019	389.393518503504	485.974267706842	548.468775011668	727.577597649988	2377.89979795326	1053.25143220246
sgBRCA2_2	BRCA2	cellcyc	AAGACACGCTGCAACAAAGC	1	-1.24504408022981	5.90374090728983	16.3579234968873	5.24364785832156e-05	0.000904566925444509	1610.92031262234	937.734664008425	1321.67261112275	1649.4852862652	1861.60304047907	492.175442777567	1608.54854481287	712.480004434839
sgRBBP8_6	RBBP8	cellcyc	TGTCATGATAGAGAAGTACA	3	-3.51153277676686	4.57798019579447	53.3370129200026	2.80962569526517e-13	2.53637375264671e-11	839.407608642483	101.432607656675	688.688346169549	859.502787807627	970.031691950273	53.2374887072096	173.993006449481	77.0673278133355
sgRBBP8_8	RBBP8	cellcyc	TTGTTTCATAGGTTAAGAGC	3	-1.28031255510662	6.03779424594307	18.6004626425303	1.61181428950979e-05	0.00031673074086742	1781.17292877489	1011.80630993023	1461.35563453346	1823.81370157622	2058.34945021498	531.052373030941	1735.60776831443	768.75878844531
sgRBBP8_10	RBBP8	cellcyc	GAATGAAAGGAATACTCTAC	3	-1.54657275221736	6.16609657649472	23.6883167075118	1.13268078680083e-06	2.8040271890153e-05	2047.36309629015	967.002555850211	1679.75020749802	2096.37638591542	2365.962695457	507.536864488078	1658.75339127829	734.717411784266
sgKIF23_1	KIF23	cellcyc	TCGTACTCACGCTGACTTCA	4	-1.20568469852944	6.39993313726697	16.9754720949422	3.78658514804286e-05	0.000679068477669553	2254.83800591605	1348.90689095715	1849.97210078419	2308.81818580808	2605.72373115588	707.981555768298	2313.8551872043	1024.88392989885
sgKIF23_4	KIF23	cellcyc	TATTTCTTCAGGTATACTGT	4	-4.94503647896005	4.74495565042155	67.9438853613221	1.68215252378253e-16	2.37608991491705e-14	992.478357038795	44.3187868245637	814.274580407379	1016.23800634014	1146.92248436887	23.2609706838653	76.022485667527	33.6729041222989
sgKIF23_6	KIF23	cellcyc	CTTGATCAGGAAAGCCCAGT	4	-2.031214781389	7.59181552094396	67.4491945703268	2.16186796684783e-16	2.98350203953546e-14	5935.66479733026	2003.6846154921	4869.89054018839	6077.76292264925	6859.34092915314	1051.64541811964	3437.03191981478	1522.37650854187
sgKIF23_9	KIF23	cellcyc	CGGTTGAGTCTGTAGCCCTC	4	-1.70712314596019	4.53169170291236	12.1224062550829	0.000498195767751937	0.00638035998454787	676.397188135714	285.755547814433	554.947150889266	692.589944244237	781.654469273638	149.980446142973	490.172421102886	217.11377619744
sgRBBP4_2	RBBP4	cellcyc	TCATGTCACCTGGTTACATC	3	-1.72391038149092	7.24055141279877	24.3380557581728	8.08263584073715e-07	2.06038571596201e-05	4446.28164884273	1857.22683515422	3647.93257032498	4552.72436562569	5138.18801057754	974.776208040653	3185.80472465918	1411.09957276283
sgRBBP4_4	RBBP4	cellcyc	ATCATTAGGGAGCTGCACAC	3	-1.70471253796157	5.57096489109763	29.2225724751594	6.45231283620318e-08	2.06861666402867e-06	1391.54596086015	588.971396019128	1141.68787194287	1424.85917497937	1608.09083565819	309.125031573358	1010.2954688198	447.493687664223
sgRBBP4_5	RBBP4	cellcyc	CACTACGACAGTGAGAAAGG	3	-1.07445829381891	5.17607031189724	9.51280479567323	0.0020404304809682	0.020566364975845	937.306595396747	614.078685354035	769.009146916764	959.745448432199	1083.16519084128	322.302737079658	1053.3634018652	466.569917117249
sgGSPT1_4	GSPT1	cellcyc	AAATAAGTGAAGCAGAGCCA	1	-1.98212274758024	5.2504610093483	21.1177921979164	4.31899379261044e-06	9.56752748542017e-05	1160.72672666693	405.298805888838	952.313228415716	1188.51419403557	1341.35275754949	212.723414097621	695.2316358234	307.941367745492
sgOPTN_2	OPTN	cellcyc	CCCAGTGAAAGCACAGGAAA	1	1.25672640266185	5.75354296548147	13.5837476722953	0.000228152277219112	0.00326691749127164	608.667960789907	2007.13524458989	499.378998911755	623.239298478801	703.385584979167	1053.45650068836	3442.95097626751	1524.9982568138
sgAPPL1_7	APPL1	cellcyc	CATATAGTTGGAAATAGCTG	1	-2.80203232421049	4.40327748361673	12.4350782017057	0.000421344675725269	0.0055298776908715	706.793957965844	139.719003432959	579.886049378718	723.714404089908	816.781420428904	73.3323241833784	239.667795465831	106.156890649669
sgGTPBP8_8	GTPBP8	cellcyc	GAAGCTGCTGTACCCGCTGC	2	-1.06233856744751	6.66108841418755	13.5012208883521	0.000238408290727153	0.00339353780985841	2619.82430576093	1731.00276629144	2149.42353370749	2682.54215375685	3027.50722981843	908.526778040733	2969.28554276003	1315.19597807356
sgGTPBP8_9	GTPBP8	cellcyc	ACCCGCTGCAGGAAGTAGAG	2	-1.18810792018856	5.28728232816401	9.47877701340835	0.00207862489571033	0.0208612990134708	1037.03088369007	627.94180847062	850.82750842618	1061.857107795	1198.40803484904	329.578877143649	1077.14358977083	477.102958497381
sgHAUS7_10	HAUS7	cellcyc	CTGTGATATACAGACCCTCG	1	-1.33726876880796	4.77548469947606	10.3503984456003	0.00129446741283501	0.0143046691138551	749.611841994673	409.285108788891	615.015797351796	767.557336071809	866.262392560414	214.815648148662	702.069563411205	310.970114806807
sgBRCC3_3	BRCC3	cellcyc	GAGCGTGGTTGAGACAAACG	1	-1.02736140903326	5.62740915464317	7.56103692112071	0.00596436651036719	0.0483802275419057	1268.28368671497	858.524557541065	1040.55787162822	1298.64603708488	1465.64715143182	450.60156189277	1472.67503348515	652.297077245275
sgSPDL1_5	SPDL1	cellcyc	GAGTTCAACTTCTCTTTGAA	2	-1.79845194321376	3.95178026388933	9.048790610164	0.00262868645755566	0.0251986618384368	457.9714405938	181.569229532847	375.740689943833	468.935146493648	529.238485343917	95.2976565440349	311.455821308139	137.954210746368
sgSPDL1_8	SPDL1	cellcyc	GTTCATTCACTTCCTGTCCA	2	-1.56672636666183	3.63494488113101	7.83464907775226	0.00512541027458065	0.043123590828654	353.791896192045	164.704385387737	290.267032807495	362.261573459628	408.847082309013	86.4460458986384	282.526613986152	125.14049627842
sgAPITD1_4	APITD1	cellcyc	GCAGCGATTCTCTTACCAAC	1	-2.94650593538965	5.00006528479031	51.8923361913797	5.8628805781046e-13	4.83798458151292e-11	1082.6841358315	193.674473360168	888.283521918107	1108.60328579486	1251.16559978152	101.651163532008	332.220620872876	147.15163567562
sgKRT18_8	KRT18	cellcyc	CCTGGACTCCATGAGAAATC	1	-1.37267684361806	4.63159166954279	8.03920174224834	0.00457757047236478	0.0394124057916441	682.783138265621	363.747286809349	560.186476085281	699.128772202126	789.034166509456	190.914859838136	623.955998785122	276.371001804789
sgGIGYF2_10	GIGYF2	cellcyc	TTCTTACCTTGTTGTCTTTA	1	-2.06828247162958	4.31730585370778	15.57896359423	7.91300866456514e-05	0.00130684372119809	614.72012366373	202.146889349655	504.344469795515	629.436348408725	710.379552786948	106.097959892502	346.753828329113	153.588879827351
sgKIAA2022_2	KIAA2022	cellcyc	CAACAATAGCCTTATCTTGT	1	1.02093092149038	6.68178106046411	14.8198260804696	0.000118285412727464	0.00185162165307991	1297.12824484015	3632.21804899165	1064.22326473008	1328.1811257193	1498.98034407106	1906.39057629107	6230.54610370686	2759.71746697701
sgHEPACAM2_9	HEPACAM2	cellcyc	CATCAGACATCCAGATCATA	1	1.0008253112316	6.50133394186805	9.04000917563707	0.00264134313206002	0.0253098853272774	1155.60068676296	3191.14314012614	948.10759112161	1183.26543819572	1335.42903097154	1674.88986836053	5473.9457240469	2424.59382797099
sgDBF4_9	DBF4	cellcyc	TATCATCAACAACTTGATAC	1	1.07766135422988	5.52542057145743	11.7549448265777	0.000606818098635589	0.0075337371088863	566.195401759939	1649.13978607821	464.532571342148	579.749958477917	654.303675459753	865.560521081317	2828.86140920699	1252.99742794633
sgCCNE1_3	CCNE1	cellcyc	CCGGGTCCACAGGGATGCGA	1	-1.81252831712685	5.68646400408398	33.2298040136765	8.18858009320574e-09	3.23408509503535e-07	1533.47130236145	602.304020806385	1258.12990524318	1570.18216874899	1772.10183309217	316.122736531821	1033.16566336759	457.623662519741
sgRAB11A_1	RAB11A	cellcyc	GTAGTCGTACTCGTCGTCGC	1	-1.05542503144123	4.97208851530809	8.59017427946122	0.00337981658596426	0.0310242873389754	809.927294917268	537.664253935233	664.501350132174	829.316723765101	935.963810854528	282.196182356192	922.285467798006	408.511111651502
sgCDC123_3	CDC123	cellcyc	ACGGGTACCACGCGGAGAAC	4	-2.35450116132323	5.73981264754592	39.1371954323842	3.95045648728911e-10	2.08031385151916e-08	1709.24678123504	461.062082363521	1402.34413751395	1750.1656625422	1975.23054364899	241.991091131483	790.885492580628	350.309663378452
sgCDC123_4	CDC123	cellcyc	TCGGAAGAACGGGTACCACG	4	-3.747323321978	4.39706099771291	52.3185915766574	4.71885778209104e-13	4.03252426766378e-11	749.136612536842	76.8413889404027	614.625897396166	767.070729756059	865.713210458301	40.330645839329	131.810318105479	58.3832028764006
sgCDC123_6	CDC123	cellcyc	TCCGAGGCGTTACCATCAAG	4	-2.73924513769125	6.37994977928276	50.3854231139298	1.26329098502203e-12	9.81728363214689e-11	2771.29834284427	572.578085360822	2273.69975304658	2837.64243616216	3202.55283932408	300.520907996062	982.175109174181	435.038238912222
sgCDC123_8	CDC123	cellcyc	TCCACTTCCTCAGAATGTGA	4	-1.53678580420013	6.44921143335092	20.6042977235524	5.6469205226301e-06	0.000122382222481874	2486.91332941738	1182.62603064963	2040.37729735772	2546.44932648041	2873.91336441399	620.708087922439	2028.62435790493	898.54564612153
sgPPM1A_5	PPM1A	cellcyc	GCTGTGATCGGTTTGCCAAG	1	1.06074747349289	5.04102063146417	8.08635709772527	0.00445997207232538	0.0385380746213564	407.586744737734	1173.37162314894	334.402783896631	417.344255363696	471.013194952874	615.850858810498	2012.74975681605	891.514253820267
sgMDM2_6	MDM2	cellcyc	TTGAAGTTATTAAAGTCTGT	1	-1.47722137774311	4.74919417588646	15.1964525289561	9.68852565295271e-05	0.00155026310996081	756.156664534544	374.676827153322	620.385468730218	774.258839799924	873.825685073492	196.651292077034	642.704048623251	284.67514075968
sgSGOL1_2	SGOL1	cellcyc	TGGCAGAGATTGGCAAACGC	2	-1.97637399551359	3.92336960221725	17.037564030249	3.66475949230108e-05	0.000660179067431552	461.11436002813	161.588584487142	378.319284615942	472.153306524424	532.870488944024	84.81069983891	277.181907005657	122.77314661686
sgSGOL1_10	SGOL1	cellcyc	GGAAATATGTTCCTCTGGAA	2	-1.48370643447778	5.33508184530108	20.0519585044753	7.53663083791797e-06	0.000159030857918211	1136.9529330779	560.880795691292	932.808122171228	1164.1712625966	1313.87941446587	294.381518098936	962.110096118411	426.150772856528
sgEHMT2_8	EHMT2	cellcyc	GCCAGCAGGCTCCAGGGAGT	1	-1.12284489751362	4.61261865318163	7.55576971805153	0.00598182428309486	0.0484947827515047	640.199702746121	405.56629441093	525.249080378838	655.525901360119	739.824126499408	212.863806990037	695.690473796954	308.144602445798
sgWASL_6	WASL	cellcyc	GAGTCCCTCTTCACTTTCCT	1	-1.05947388757616	9.35614719653504	16.6576431412148	4.4769552073315e-05	0.000789318101274973	16965.8276715764	11232.5673652907	13919.540018742	17371.9847557333	19605.9582402541	5895.47771744858	19267.8489805604	8534.37539786311
sgBOLL_8	BOLL	cellcyc	CTTCTTTCACAGACCCATAC	1	1.36855867744233	4.77103156684036	9.34709557004172	0.00223339130385787	0.022106523239711	291.049863086476	1037.24400175232	238.790602799111	298.017513944648	336.34147251567	544.403492186824	1779.24245916496	788.086053905185
sgCCNG1_1	CCNG1	cellcyc	TTTCTATATATAGATGATAG	1	-3.14521939865245	3.06981815947072	17.891625952483	2.33847809437249e-05	0.000442156491969816	286.746669711476	44.595213155486	235.260066384902	293.611303345402	331.368639404124	23.4060546367561	76.4966551628215	33.8829296668805
sgPSMA6_1	PSMA6	cellcyc	GCTTCTACCAACATGTCCCG	7	-1.9582043057489	6.48091160436088	37.4395393050833	9.42910652952479e-10	4.51938393400157e-08	2719.50218996723	965.612950768079	2231.20382318418	2784.606298132	3142.69644858551	506.807522252118	1656.36972421497	733.661605837147
sgPSMA6_2	PSMA6	cellcyc	GAGGGTCGGCTCTACCAAGT	7	-8.3255235607089	4.7287115523172	183.590914410845	7.96929244804927e-42	1.27577746370005e-38	1010.48145690332	4.21119782324489	829.045145915689	1034.6720952898	1167.72712950448	2.21027144759667	7.22370238671142	3.19961963542658
sgPSMA6_3	PSMA6	cellcyc	ACCTGGTTCACTCACCTACT	7	-1.21729519372157	5.79315751168126	9.93753341024119	0.00161942401286884	0.0171882661839759	1483.06790068117	880.071849826299	1216.77665208332	1518.57212398272	1713.85492597748	461.910782430497	1509.63630513305	668.668461915346
sgPSMA6_4	PSMA6	cellcyc	TTACATCAGTAGCTGTCAGA	7	-3.7576563542142	4.45971160661163	36.6228041711484	1.43344956337618e-09	6.60679930237085e-08	783.07763292463	79.7549973286656	642.472660944063	801.824288508663	904.935949321164	41.8598699936798	136.808192998	60.596928994317
sgPSMA6_7	PSMA6	cellcyc	TGTGTGATGACCGGAATGAC	7	-2.21981513907279	5.9893939955141	46.4923142004107	9.19785154387027e-12	6.20415755963362e-10	2002.50636616485	593.0622346843	1642.94769705316	2050.44579844198	2314.12560299942	311.272131823183	1017.31271243304	450.601859796674
sgPSMA6_9	PSMA6	cellcyc	ATAAGCTGACAGCAGATCCC	7	-4.68016296105192	6.11465984707755	189.835805535508	3.45279843758912e-43	5.92228920584483e-40	2552.51999570817	137.245730272312	2094.20400328737	2613.62659768348	2949.72938615365	72.0342125109908	235.425252136486	104.277726169458
sgPSMA6_10	PSMA6	cellcyc	GCATACTTACAACAACCAAG	7	-2.51559898079277	5.3477329354788	24.8920379811536	6.06323248913171e-07	1.58774702030011e-05	1325.93987522094	319.839136570379	1087.86164240632	1357.68249832852	1532.27548492799	167.869414132809	548.63790094451	243.010094633817
sgPSMA8_1	PSMA8	cellcyc	CGATGGCGTCTCGATATGAC	1	1.10731570561779	5.82699432890749	8.92047331366343	0.00281991420656353	0.0267329648015041	688.162516927801	2045.98350040924	564.599964069108	704.636931657928	795.250655056367	1073.84623164625	3509.58955513758	1554.51471444387
sgIL12A_1	IL12A	cellcyc	GTGGCTGGGAGGCTGACCCA	1	-2.71790080630908	4.75254276277238	31.8402996905179	1.67383522456086e-08	6.15525348351912e-07	893.570284495613	187.289356747773	733.125879584017	914.962102700153	1032.62287120267	98.29989827915	321.267874398277	142.300297565893
sgKHDC3L_2	KHDC3L	cellcyc	ACGAGCGTCGGAAACCGCCT	1	-3.74018057172639	1.76099896191502	14.5859112997663	0.000133911992125516	0.00207593845507426	117.785470348735	12.0270088179965	96.636580300313	120.605220974461	136.114609771432	6.31244489244341	20.6305986918982	9.13798286964784
sgPIK3C3_9	PIK3C3	cellcyc	GTTCTCACTGGCAAGGCCAA	2	-1.19764190785556	5.94419049364974	15.8539617457872	6.8423139180706e-05	0.00114497898337721	1640.89573535249	987.095627581908	1346.26581720429	1680.17831208128	1896.2430767719	518.082828987285	1693.22015734267	749.983896415766
sgPIK3C3_10	PIK3C3	cellcyc	GTAGGATGTTCTCACTGGCA	2	-1.00010044311616	6.20931052481289	12.1027354639439	0.000503479057875482	0.00644458561661192	1887.51181676366	1302.10371403905	1548.60091578714	1932.69831226795	2181.23622223588	683.416638625752	2233.57108871272	989.323414778693
sgANAPC2_1	ANAPC2	cellcyc	TCGGTGGGTGCAGATGGCGG	3	-2.27031048829686	3.55003641907934	8.22177260872325	0.0041390749997791	0.0363782407225259	369.473222793512	105.565007146107	303.132709472464	378.318306555341	426.968652352732	55.4064023951718	181.081541661453	80.2070773816953
sgANAPC2_4	ANAPC2	cellcyc	CAGCGACTCCCGGCCCGGAC	3	-1.35790980200798	5.91144333866606	21.3219569849645	3.88258865007237e-06	8.6246624656973e-05	1656.8225216868	891.870262990343	1359.33288024666	1696.48638114596	1914.64830366779	468.103247576516	1529.87478095627	677.632760438246
sgANAPC2_7	ANAPC2	cellcyc	GCCTGGAACACCGTGAGCAC	3	-2.32705976837919	6.69416068830369	68.4271468072054	1.31652649510357e-16	1.88177087660251e-14	3305.15504072751	908.786447092313	2711.70017450015	3384.27951139964	3819.48543628273	476.981804294155	1558.89205456829	690.485482414496
sgANAPC5_7	ANAPC5	cellcyc	GCTGAAAGAAAGCTTACTGT	2	-2.91973181043357	5.34084187732277	28.351382434973	1.01174527561798e-07	3.14295463174831e-06	1368.12734328147	249.355667550019	1122.47416832167	1400.87992236332	1581.02793915941	130.875759205616	427.733677311112	189.457566133327
sgANAPC5_9	ANAPC5	cellcyc	CTTCAGCAGTACTTCCAGAA	2	-1.9768312026655	3.61682853392569	12.9598884156804	0.000318236147179574	0.00435927244850149	372.453025542852	130.456912003344	305.577475765056	381.369444934127	430.412155929374	68.4710621170584	223.78001370532	99.1196601876525
sgANAPC4_2	ANAPC4	cellcyc	CTGTTTCCCATCCTTCCGGG	5	-3.4170615218984	6.29909371832764	123.643540502996	1.0082228377834e-28	5.6303383729518e-26	2756.60017769099	355.972373770679	2261.6407069444	2822.59240111978	3185.56742500878	186.834151921243	610.619257023929	270.463712366865
sgANAPC4_5	ANAPC4	cellcyc	GGGAGAGAAGCAGCTCCCGC	5	-2.91723937335616	4.1093724738898	24.210319815589	8.63682521380629e-07	2.19234760950455e-05	581.728902762569	106.139007324343	477.276965133175	595.655327072044	672.254416082489	55.7076696968092	182.066156165812	80.6431961104058
sgANAPC4_8	ANAPC4	cellcyc	ATTGCTTTGGCCAACACAGC	5	-2.53191608903621	4.28223374136115	28.4955301140151	9.39150540147893e-08	2.93112638919045e-06	633.281091474783	150.97693886128	519.572735650495	648.441660504726	731.828878269127	79.2411164749099	258.979159699093	114.710540409837
sgANAPC4_9	ANAPC4	cellcyc	TTTGGCCAACACAGCTGGCG	5	-5.92680854955551	0.642891849887308	21.3524294519469	3.82136192629036e-06	8.49651517926022e-05	55.582394837497	1.10985184916725	45.6023357218368	56.9130215451744	64.2318272454799	0.582512139357671	1.90379074748571	0.843252660658381
sgANAPC4_10	ANAPC4	cellcyc	ACTCACCTCGCCAGCTGTGT	5	-1.57186737992219	4.8084464111632	16.2601442104092	5.52131861993217e-05	0.000945397882401028	800.810002123209	371.60195487661	657.021106647083	819.981165577315	925.427734145228	195.037427641431	637.429548792939	282.33888819546
sgPSMD11_1	PSMD11	cellcyc	TGAGAGCGGTAAGATGGCGG	4	-1.02219311886283	5.79177779891368	11.3004407202115	0.000774886951573615	0.00928510996414032	1419.62253497721	964.426636991485	1164.72317588306	1453.60789428719	1640.53653476139	506.184878629483	1654.33477406087	732.760258284102
sgPSMD11_2	PSMD11	cellcyc	TGAGTAGAGACTGGGCTCTC	4	-2.12437195629562	3.5874850817511	13.6073438332345	0.000225302435280062	0.00323769442153209	372.19932993502	117.680493634992	305.369332299605	381.109675925672	430.118981579782	61.7652853030976	201.863911034567	89.4122845673109
sgPSMD11_3	PSMD11	cellcyc	GTCGGTGCTGAGTAGAGACT	4	-1.48050359285144	6.18658218905345	24.0120845621115	9.57329531497573e-07	2.41220923817956e-05	2052.45089563768	1014.83942353921	1683.92447049281	2101.58598573081	2371.84223068944	532.644320189119	1740.81063717407	771.063313254426
sgPSMD11_8	PSMD11	cellcyc	GACCTTTACCGATGGAGTGG	4	-1.69797698327563	6.60032200829795	41.5058392340716	1.17519381648518e-10	6.53239099890244e-09	2839.03335115482	1207.34866874789	2329.27264799164	2906.99900128698	3280.82840418583	633.683907010355	2071.03247724106	917.329621992269
sgPSMD13_9	PSMD13	cellcyc	TTATCAGTGAATTTGAACAC	1	-3.876024957578	4.10670467752375	38.1319547495427	6.61183957987902e-10	3.28037404610816e-08	615.316665802231	57.6928391978738	504.833900215916	630.047171596182	711.068925594595	30.2804191496257	98.9637432631252	43.8343551808705
sgPSMD12_6	PSMD12	cellcyc	GGGTAGGCGCTGATCCACCG	1	-1.03500326339145	6.19479481322248	13.2327418274348	0.000275101101713198	0.00382734806224741	1883.53438389211	1268.29824601953	1545.33764817067	1928.62566078586	2176.6398427198	665.673643907298	2175.5826848746	963.638409276692
sgRAB2A_2	RAB2A	cellcyc	TATGATGTACTTGAAGAGAT	1	-1.23362397904768	4.77266425225678	7.75038327926543	0.00537011430114194	0.0446821048902707	732.362901188379	429.65946311582	600.863978384757	749.895460533518	846.329264646862	225.509245439071	737.018829191775	326.450314716615
sgRFC4_1	RFC4	cellcyc	ACCTTTAAGAAATGCTTGCA	2	-3.7770988939549	7.8753941057241	198.097430019291	5.43281537958604e-45	1.3045819571e-41	8382.60876615939	843.587761237953	6877.47514832391	8583.28603342851	9687.06511672576	442.761898269014	1447.0531141089	640.948271335944
sgRFC4_6	RFC4	cellcyc	GAAAGCCAAACCCGTTCCCT	2	-1.6696556526973	7.750801914461	37.0105454797703	1.17492080956087e-09	5.48898315174808e-08	6276.55547111564	2722.25873160186	5149.57282080716	6426.81442211087	7253.27917042889	1428.79318426178	4669.64215933363	2068.34085121017
sgRFC3_1	RFC3	cellcyc	CTCGAGCTGCCATGAGCCTC	3	-1.45857866131413	6.32166755932743	16.5604613371323	4.71233060256651e-05	0.000825362470892994	2245.37364436358	1127.24296778035	1842.20710623564	2299.12725013462	2594.78657672048	591.639968190626	1933.62270274071	856.466232409712
sgRFC3_5	RFC3	cellcyc	ATCGGCCCTGCTCCTTGGGA	3	-1.65861449870259	4.9535552083502	17.7202817429652	2.55883776140771e-05	0.000478174094666797	899.141578025482	392.885647947019	737.696823291945	920.666771410938	1039.06113937356	206.208296612077	673.938654012859	298.509993216121
sgRFC3_7	RFC3	cellcyc	GTGATAGTCCAGCCGTCCCA	3	-2.30235738970596	5.04587017138178	37.1274237950052	1.10656488045626e-09	5.24101429475267e-08	1050.34474366965	293.713096902738	861.750807328955	1075.48969779193	1213.79372588805	154.15701164309	503.82244866138	223.159830403745
sgGAS1_1	GAS1	cellcyc	ATGGTGGCCGCGCTGCTGGG	1	-1.07770825512557	5.98736297434371	12.8877482944244	0.00033074010851105	0.00451119898734447	1647.8297654686	1077.2077585032	1351.95481225721	1687.27834090419	1904.25614324438	565.378700237512	1847.79451896842	818.450056303675
sgCCPG1_6	CCPG1	cellcyc	ATGTTCATCTTTAGAGCAAG	2	1.06665688633831	5.19500350535887	8.60552636566003	0.00335144494811062	0.030787393855769	452.298202466812	1307.41534324401	371.086106231613	463.126092661115	522.682408507708	686.20447782607	2242.68242239393	993.359129512035
sgCCPG1_9	CCPG1	cellcyc	GAGCTGGTTTCCTCCAAAGC	2	-1.11415369113961	4.75201487101954	8.00460683883405	0.00466584920361678	0.0399290937015145	704.012515361971	448.695270045815	577.604026810535	720.866374541997	813.567144733381	235.500298413854	769.672010002745	340.913501720846
sgPPAT_2	PPAT	cellcyc	GACATGGAGCTGGAGGAGTT	5	-1.21706233811738	6.34244636358084	14.1304682882229	0.000170558720688987	0.00255497601990309	2172.49180553556	1289.4319611983	1782.41151642744	2224.50064083507	2510.56325934416	676.765796117163	2211.83452465622	979.695562821527
sgPPAT_4	PPAT	cellcyc	GTGATCACTCTGGGACTCGT	5	-1.85322541184955	4.46028923637857	17.6286177137125	2.68517190520983e-05	0.000498292372177771	658.706001753802	251.463875772499	540.432493450266	674.475235897159	761.210275913982	131.982264441257	431.350004400844	191.059358475397
sgPPAT_7	PPAT	cellcyc	ATCTTGGAATTGGACACACC	5	-1.39273209076953	6.29857433522157	18.3305072790172	1.8570935269189e-05	0.000360504340031556	2181.85043458881	1146.50825195374	1790.08976320379	2234.08331280339	2521.37822775926	601.751463619132	1966.66951865988	871.103773582202
sgPPAT_8	PPAT	cellcyc	TCGTTGTTGAAACACTTCAT	5	-1.22412925212824	5.45039317558589	12.5807854817302	0.000389732898443602	0.0051819801164597	1170.63268321176	691.367825048357	960.440527668011	1198.65729635979	1352.80022560749	362.868387482668	1185.94177179951	525.293315862889
sgPPAT_10	PPAT	cellcyc	TCTATATAGCTTCTGCGTCA	5	-3.29091949168423	4.05533256976205	13.5705920037202	0.000229756904993966	0.00328597531841579	575.705506280654	81.038094780999	472.335095511381	589.487732193259	665.293691137324	42.533311086312	139.009161586472	61.5718116702128
sgCUL1_1	CUL1	cellcyc	CCCTCACAATGTCGTCAACC	3	-1.77088535603302	6.84063901292775	38.2248487205306	6.30444565206672e-10	3.17376631956139e-08	3394.63587710249	1372.49737369932	2785.1143401361	3475.90249352156	3922.8907976498	720.363156592706	2354.32125734416	1042.80770716108
sgCUL1_8	CUL1	cellcyc	TGTGTACACCTGCTGGATGC	3	-1.61646982714242	4.36482972901622	14.1216116870444	0.000171363611075204	0.00256543291318509	592.945715738679	266.741274933937	486.479750881452	607.14066735729	685.216728977296	140.000695438175	457.556178847473	202.666950516163
sgCUL1_9	CUL1	cellcyc	TCTGCCGTGTGTACACCTGC	3	-1.28882586042657	4.82018918550045	12.2623829425102	0.000462180936188474	0.00599263003277205	765.887014419912	432.457850864579	628.368692257393	784.222131491242	885.0702195111	226.977995376736	741.819059698181	328.57649751882
sgCUL2_2	CUL2	cellcyc	AATACGTCGAAAGAGCAACA	2	-2.07883459848966	4.70298490175125	26.9375542841417	2.1013590903507e-07	6.04310608821454e-06	804.610100302281	262.694866040272	660.138880781224	823.872237024877	929.819183100741	137.876914409984	450.615148098114	199.592535612719
sgCUL2_3	CUL2	cellcyc	AGATATCTATGCTTTATGTG	2	-1.19004674288355	5.63383161046632	7.78306189308104	0.00527383371406135	0.0440029774064472	1320.93082519032	798.79708564247	1083.75198894839	1352.55353306628	1526.48695355629	419.253254044132	1370.22117132636	606.916831556916
sgCUL3_2	CUL3	cellcyc	GAATGATCATCAAACAGCTA	3	-2.88381135671623	4.84911949880536	51.7315169764043	6.36330427620722e-13	5.19734780899878e-11	969.833909892052	181.185384989014	795.696041572551	993.051457575747	1120.75423052786	95.0961935230227	310.797391364024	137.662570079995
sgCUL3_7	CUL3	cellcyc	GGTGTATTAGGGATCATCTA	3	-1.13629974478229	5.89418423729203	7.98035025268828	0.00472877921250081	0.0403525853695032	1564.70879207517	982.15201681892	1283.75856872912	1602.16747507291	1808.20033242349	515.488146387206	1684.7401062108	746.227797858758
sgCUL3_9	CUL3	cellcyc	TGGATATGATTGCAAGAGAG	3	-1.89532490912989	5.00433187823585	21.450736024494	3.63036643225942e-06	8.12450970529782e-05	966.830286791358	358.519389407848	793.231731975598	989.975928593177	1117.2831998053	188.170967757426	614.988294934152	272.398905531964
sgPPP6C_3	PPP6C	cellcyc	ACAAGTATGTGGAAATAGCG	1	-2.288822761853	3.0226118488348	7.7912313790985	0.00525004019873727	0.0438501618407924	256.544833727223	72.329018663286	210.481100527162	262.686444006379	296.466956648128	37.9623022935941	124.069997819262	54.9547558770021
sgEIF4EBP1_6	EIF4EBP1	cellcyc	CAAGCCCGCGCCTACCTCCC	1	-1.4559417123502	5.80421887436381	18.5160126158127	1.68482850351495e-05	0.000329460805007366	1566.54383710832	787.861536802954	1285.26412349895	1604.0464505617	1810.32093726432	413.51366821172	1351.46281478087	598.608127416269
sgCTDP1_1	CTDP1	cellcyc	AGCCACCCGGTTGTCATGAA	3	-1.50866209722543	3.70901996377137	7.58912366817521	0.00587214870125231	0.0477965700777341	368.64773907628	178.678382359813	302.455444922849	377.473060992939	426.014711313052	93.780378744675	306.496989996963	135.757778337803
sgCTDP1_9	CTDP1	cellcyc	GACACGGTCGCCGTGGACAG	3	-3.03122081298615	6.26498910933944	92.6805517388262	6.14545258501535e-22	1.58678228950509e-19	2622.153529694	442.471162788683	2151.33453542086	2684.92713864774	3030.19891501341	232.233539849038	758.995451850972	336.184496666038
sgCTDP1_10	CTDP1	cellcyc	GTCCACGGCGACCGTGTCCA	3	-1.98401840342242	6.32032622653733	49.8008843856784	1.70167243714058e-12	1.28903029126362e-10	2441.87629149175	851.647237948152	2003.42685415703	2500.33411468923	2821.86790562898	446.991961068913	1460.87798379936	647.071768976182
sgCCNK_3	CCNK	cellcyc	AGTACCAACATGGCTTTGTG	1	-1.48709755051578	5.67070337869229	15.210744774396	9.61547587650876e-05	0.00154239427002408	1437.1642265232	707.340865718724	1179.11518092977	1471.56952893454	1660.80796970531	371.251929934685	1213.34121890615	537.429448315341
sgUSO1_5	USO1	cellcyc	TGAAATAATAGGTTATGCTT	1	-2.17430771733434	6.76567022316631	37.7686464375021	7.9651716612399e-10	3.87181512350918e-08	3411.44836735027	1042.79846165154	2798.90807512792	3493.11746999923	3942.31955692365	547.31878247651	1788.77033387304	792.306268605054
sgTACC1_8	TACC1	cellcyc	TCATGTGGTCAGAAATCAGC	1	1.33770609152727	4.11019482606622	7.73005665277323	0.00543090452701529	0.0450116308032081	186.531446637752	650.773368788716	153.038919555804	190.996956363333	215.55846399412	341.562153159945	1116.30783796924	494.450115236962
sgMKI67_2	MKI67	cellcyc	GATAGTAACCAGGCGTCTCG	2	-2.56064070653158	3.1709165214694	10.7385521889411	0.0010492639427867	0.0120007266319643	292.215941686161	68.2240484189433	239.747306948624	299.211508134017	337.689009975842	35.8077850029973	117.028513520481	51.8358467333513
sgMKI67_10	MKI67	cellcyc	CTGTTATTGATGAGCCTGTA	2	1.26696256268334	4.93981696420475	9.77289250125696	0.00177103609228835	0.0184823510143938	344.250912537245	1143.36944444859	282.439173986104	352.492181372523	397.821382253109	600.104042410414	1961.28534716805	868.718943767309
sgCAB39_3	CAB39	cellcyc	ATTTGTGAGACTTCCCAAAC	1	1.3097670833045	4.84859976522413	10.5965299170699	0.00113300106075543	0.0128052295764347	316.104203037947	1081.52333763854	259.346327774553	323.671647661394	365.294633677893	567.643756818337	1855.19727243869	821.728983658611
sgNUP43_3	NUP43	cellcyc	TCCGCGGTCTGTAAACTTCC	1	1.04620207719308	5.61041653645076	8.41427233439495	0.00372286768998258	0.0334946503707575	609.723184350086	1737.59996016475	500.244752523011	624.31978379058	704.605016736666	911.98935326623	2980.60207718289	1320.20845004513
sgPPP2R4_10	PPP2R4	cellcyc	ACGCGCATTGACTACGGCAC	1	-1.12690160314422	6.1746315875307	12.0438661153012	0.000519630857870493	0.00661957336341865	1895.79941120801	1197.76882555182	1555.40043684561	1941.18430936376	2190.81348741466	628.655871098134	2054.59963816192	910.050967395402
sgING4_1	ING4	cellcyc	TGTCTCTGTTGTAGACCTGA	1	-1.40203148466796	5.41108182710694	16.2314031352835	5.60571468255513e-05	0.000957397060257442	1180.60263805076	616.34948107834	968.620334044268	1208.8659290791	1364.3216510289	323.494577302658	1057.25862436053	468.295241571832
sgVASH1_8	VASH1	cellcyc	GAAGAGGACCTGCGAGACGG	1	-1.24631304966377	5.58496059494562	14.3429031924617	0.000152352898423852	0.00231547477838732	1291.67274607147	751.219350019514	1059.74732433372	1322.59502386332	1492.67589001736	394.281805301386	1288.60842910922	570.767815647936
sgERH_1	ERH	cellcyc	TGCTGGTACAGCCTACCAAG	2	-2.67264500258847	3.86099704479278	25.7413441139074	3.90373916816016e-07	1.07009690234052e-05	478.466064654299	103.425986794422	392.555415715045	489.92040601918	552.922372228672	54.2837252359415	177.412360808822	78.5818743385016
sgERH_4	ERH	cellcyc	ATACTTACACCAGGCAGCTG	2	-7.23532596425471	2.15409234078857	42.8439738132871	5.92844270023497e-11	3.48067712862451e-09	166.436486328915	1.37725957757541	136.552096183049	170.42092842589	192.336434377806	0.722862626742712	2.36249013113012	1.04642597485341
sgINCENP_1	INCENP	cellcyc	CCAGCAGGTGAATGGGCCCT	4	-2.44594330190227	7.69460558661537	93.6925437790575	3.68546657530544e-22	9.72517679920985e-20	6703.55607846552	1697.51248728394	5499.90362441372	6864.03730243037	7746.72730855247	890.949212091743	2911.83780020498	1289.75044955509
sgINCENP_4	INCENP	cellcyc	GCTATGTGACCAGAAGCTCA	4	-1.94797479390304	5.39418575421795	22.7032318429789	1.89049641237012e-06	4.45063630884743e-05	1277.22044141612	456.672866267721	1047.88999341492	1307.7967351492	1475.97459568422	239.687385767577	783.356425527066	346.974787508519
sgINCENP_8	INCENP	cellcyc	CAACATGGATAATAAGGACT	4	-1.85491875203637	5.61539246330717	27.5168701123071	1.55730187303492e-07	4.62815468777073e-06	1469.02844392953	560.277278477419	1205.25804044356	1504.19656663359	1697.63072471145	294.064758611031	961.074849397345	425.692227423881
sgINCENP_10	INCENP	cellcyc	TAAGGACTTGGTGTGGCTTG	4	-2.35230977000547	5.57571901261421	20.1194540832124	7.27528899601537e-06	0.000154193746391277	1526.09942316832	412.273095039628	1252.08167880658	1562.63380886681	1763.58278183158	216.383909952788	707.19502279755	313.240352368545
sgUPF1_1	UPF1	cellcyc	ACCCGGAGGCACCATGAGCG	2	-1.58212161868197	5.14186624222397	15.5388115008145	8.08285954639578e-05	0.00132759033028456	1011.63020021262	466.128944539168	829.987627401089	1035.84833918686	1169.0546340499	244.650462945821	799.576963731503	354.15940694018
sgUPF1_2	UPF1	cellcyc	ACCATGAGCGTGGAGGCGTA	2	-1.3833281195972	6.87689639567307	17.7579088647641	2.50872400963847e-05	0.000469540059574813	3253.80199827041	1721.01893984893	2669.5677926675	3331.69709172672	3760.14111041699	903.286709193376	2952.15972869753	1307.61038165588
sgSKP2_7	SKP2	cellcyc	TGGATGAGCTGAACCTCTCC	3	-2.02084360979893	5.67512319803168	37.7160471037682	8.18286372475451e-10	3.96687722823739e-08	1567.58903325196	532.903648374197	1286.12165015962	1605.11666840344	1811.52878119281	279.697551091057	914.119335690979	404.894058340557
sgSKP2_8	SKP2	cellcyc	GCTAAGATTCAGCTGGGTGA	3	-1.14513345740366	5.80730068792277	11.8918000118492	0.000563816082797102	0.00707732127350069	1475.42207907525	920.448770300042	1210.5036707776	1510.74326358438	1705.01930286377	483.102841842285	1578.89708770287	699.346381354975
sgSKP2_9	SKP2	cellcyc	GTAGCCGCTAAGATTCAGCT	3	-1.615394070752	6.17538936898159	26.2808725039787	2.95197887893929e-07	8.29074489122445e-06	2084.4221937292	938.639063316179	1710.15518389217	2134.32266759616	2408.78872969928	492.650121966495	1610.09991136276	713.167156619279
sgCEP57_5	CEP57	cellcyc	TCCGAAGGATATACTACATA	2	-1.51594384909062	3.59024614123805	7.97936670292258	0.00473134904350542	0.0403601721426983	339.446596934984	163.687611944292	278.497494005446	347.572851822569	392.269444976937	85.9123864969556	280.782485816819	124.367963519102
sgCEP57_7	CEP57	cellcyc	AGCGTCGTAGATCACTATTA	2	-1.38412694732986	5.57648230441351	17.2733125462779	3.23701414082517e-05	0.000587975949800566	1319.97763096193	697.730304670594	1082.96994486162	1351.57751963945	1525.38542838473	366.20777158078	1196.85568778296	530.127454648045
sgCEP55_4	CEP55	cellcyc	TCAGTGGATGAAATCACAAG	2	-1.4946779236319	7.66820263615802	32.5787148116048	1.14461451703783e-08	4.34899183506794e-07	5749.56150260016	2815.25487064813	4717.20289601556	5887.20436802834	6644.27724375659	1477.60274379758	4829.16362087017	2138.99824727665
sgCEP55_5	CEP55	cellcyc	GATGAAATCACAAGTGGGAA	2	-1.35667925527162	5.14539433077324	14.059823739045	0.000177086387637738	0.00263142043709468	973.073709696005	524.21784517159	798.354121325382	996.368817264611	1124.49819049802	275.138757221959	899.220093252437	398.294685040373
sgSUN2_6	SUN2	cellcyc	GATGACGGCAGCAGCAGCAG	1	-1.18570777471035	5.79981977421146	12.7340178215589	0.000359064340159546	0.00483578911960246	1480.09711580011	897.754499449822	1214.33928446179	1515.53021935741	1710.42184358112	471.191622994433	1539.96833978214	682.103535572893
sgHIST1H3A_7	HIST1H3A	cellcyc	GCAGAGCCACGGTGCCCGGC	1	-2.25813151429585	4.88197864872077	32.1631915782102	1.41750961593474e-08	5.26099820825982e-07	932.457114549361	268.855832535763	765.030411305863	954.779872394011	1077.56105994821	141.110533182158	461.183397381553	204.273567043579
sgPMF1_1	PMF1	cellcyc	TAGATTGGCGCTACTTGCTT	5	-1.47752402345986	4.94292711233108	9.47851721784102	0.00207891927452778	0.0208612990134708	865.196898761416	428.629878931119	709.847057834813	885.9094661896	999.834172259836	224.968862246009	735.252726043807	325.668048503541
sgPMF1_3	PMF1	cellcyc	CTCACAGCCGCTGCCTAGAT	5	1.06031496356039	5.24486093309621	8.71847515970572	0.00315001393680761	0.02922769886575	469.731898970712	1351.84686375789	385.389507212586	480.977146895812	542.829042803739	709.524617436483	2318.89828644328	1027.11768739392
sgPMF1_5	PMF1	cellcyc	CTCGAAATGGTAGTGCCGGG	5	-2.07124398397536	5.58419706209438	40.7602470827693	1.72098632063589e-10	9.39228284487039e-09	1482.63574444632	486.709531557517	1216.4220913674	1518.12962205064	1713.35551992092	255.452302652887	834.879991944462	369.796300075201
sgPMF1_7	PMF1	cellcyc	GGTGAAGCTCCTCGACACCA	5	-1.53359276413686	5.61953182233081	17.4933651391812	2.88312087125407e-05	0.000530516333190989	1398.15494305054	666.310136646841	1147.11018282939	1431.62637432178	1615.72827200045	349.71671531212	1142.95892200025	506.254772628149
sgPMF1_8	PMF1	cellcyc	AAGTGTCCACCATGGTGTCG	5	-1.45349259208916	7.29929720403637	30.8820459299397	2.74196757977032e-08	9.6543793978042e-07	4418.80283584652	2226.29203902123	3625.38769691399	4524.58771766977	5106.43309295579	1168.48220729484	3818.88284302979	1691.51106673907
sgEMD_6	EMD	cellcyc	CGCCGCCGCGTACCTACTAC	1	1.00926553496865	5.28747053273922	8.45439495435918	0.00364162374596795	0.0328621988019272	495.275805860627	1375.79258476808	406.346895267686	507.132567644125	572.347954670068	722.092667113179	2359.97371658765	1045.31137060342
sgUBA3_8	UBA3	cellcyc	TGAAGGGTCCAGATCGCTCG	1	-1.26233447323232	5.86347645701914	12.6578296355526	0.000373996121534784	0.00500879468288609	1572.90492282943	904.694255665997	1290.48304879818	1610.55981886393	1817.67190082619	474.833994039846	1551.87249048845	687.376282469698
sgPSMB6_7	PSMB6	cellcyc	AAACTGCACGGCCATGATAG	3	-1.75091554321285	5.66560479091244	31.1878412611393	2.34228558755096e-08	8.34500056585476e-07	1496.83651448384	613.570502469433	1228.07305179565	1532.67035447979	1729.76613717606	322.036014363904	1052.49168743371	466.183805610688
sgPSMB6_9	PSMB6	cellcyc	GCGGACTCCAGAACAACCAC	3	-1.93770178296218	4.03815172448571	16.4442729046758	5.01013114906411e-05	0.000872431321845369	496.66295610113	178.786683129024	407.484976689852	508.552925866454	573.950965747084	93.8372210275564	306.682764343803	135.840064015712
sgPSMB6_10	PSMB6	cellcyc	AGCTCACCCAGTGGTTGTTC	3	-1.07121359611436	5.69263466019631	10.4346626909206	0.0012367213203895	0.0137679133363529	1341.01887679309	880.583204392364	1100.2331441031	1373.1224869052	1549.70099937097	462.179169821547	1510.51346012657	669.056983228978
sgUBE2B_5	UBE2B	cellcyc	AGGTGGGTCCTCTTGTAACC	1	1.18709008010236	6.54934915860668	12.9407287527682	0.00032150982578103	0.0044016051576282	1093.99207747827	3437.38039223577	897.561073790544	1120.1819363452	1264.23322229907	1804.12890925014	5896.33020951165	2611.68205794551
sgTOP3A_1	TOP3A	cellcyc	CTGTCGCCCGCTACGCGCTC	1	-1.39564374047273	7.20501972218535	11.494256392678	0.000698115824543182	0.00850094081884149	4094.66866817971	2147.38690601703	3359.45321935009	4192.69387031249	4731.85891487654	1127.06839348981	3683.5324696847	1631.55985487658
sgBIRC5_5	BIRC5	cellcyc	ATTCAAGAACTGGCCCTTCT	2	1.17074988923813	5.06226805876791	8.42544969775381	0.00370005123816139	0.0333268306008888	392.583182307548	1219.74063635776	322.093175917968	401.981511920561	453.674859084116	640.187902628049	2092.28911009391	926.744896351322
sgBIRC5_8	BIRC5	cellcyc	CTGTCCCTTGCAGATGGCCG	2	-1.40270849749974	6.23890223540465	22.4536626903641	2.15274596145535e-06	5.02370153279176e-05	2096.65399185209	1094.14254311363	1720.19070981926	2146.84729148363	2422.92397425339	574.267019539214	1876.84369906952	831.316910732162
sgCGREF1_10	CGREF1	cellcyc	CACCCGAGCTGCTCCTGGCC	1	2.85755088488383	2.08056208775986	9.69738529840433	0.00184530392091695	0.0190668171484418	19.1088972431886	192.015961639648	15.6778121904545	19.5663588027415	22.0825207363697	100.780684097122	329.375683262067	145.891517559755
sgZWINT_4	ZWINT	cellcyc	GCAGGCATCTTGGAACCTGT	2	-1.0875853120733	5.75821935482688	10.7618067400458	0.00103616183030012	0.0118878901246999	1408.05553850714	914.171802520687	1155.2330836	1441.76398721483	1627.16954470658	479.808339127734	1568.12985495052	694.577213483804
sgZWINT_7	ZWINT	cellcyc	GCAGTTCTGCCTCCTCCTGC	2	-1.89586865644497	6.85931876669846	52.8423355634754	3.61426285105088e-13	3.15597432153763e-11	3504.07637248223	1299.16739198181	2874.90432177439	3587.96296320215	4049.36183247015	681.87549307133	2228.53425179757	987.092431076514
sgHAUS8_6	HAUS8	cellcyc	GTCTGTGACCCATCTCCTGC	1	-1.43119772056961	4.26194822856854	10.067106688757	0.00150939876589431	0.016200546156455	534.123240090934	273.214491806012	438.219104856384	546.909998389746	617.240617026674	143.398200620068	468.660048608803	207.585226189165
sgHAUS6_5	HAUS6	cellcyc	AAATTATATGAAAGGCATCA	2	-4.94957451943396	2.99596168064762	46.1446260856296	1.09837876658759e-11	7.24598058298568e-10	293.372460413509	12.9605978902866	240.696167742177	300.395713590428	339.025499907921	6.80244449751567	22.2320360721335	9.84731310121068
sgHAUS6_6	HAUS6	cellcyc	ATGCATTTGTGCAAGTCCTG	2	-1.33733705988825	6.66126725248767	19.4348559667395	1.04089907893127e-05	0.00021236286815953	2776.12959901927	1515.92030971422	2277.66353630375	2842.58935123449	3208.13590951956	795.639511138302	2600.34261484993	1151.77880315443
sgHAUS5_5	HAUS5	cellcyc	TTGCTGGGCGGTCGAAGAGA	3	-2.49680595692802	6.24862545093464	61.82405277124	3.75558711368288e-15	4.33571698850323e-13	2471.25160020975	604.028984439155	2027.52769928987	2530.41265993456	2855.81444140481	317.028093635829	1036.12458964796	458.934270033675
sgHAUS5_8	HAUS5	cellcyc	GTGCACATGCTGCAAGATGT	3	-3.82096461718916	7.52512914848058	134.509619659502	4.22668412023262e-31	2.89986759368988e-28	6588.20277280658	643.119087308135	5405.26250312591	6745.92247147593	7613.42334381791	337.544759411541	1103.17802224445	488.63448026841
sgHAUS5_10	HAUS5	cellcyc	GTAGGACTGTCAAGAAGATC	3	-2.6939259761725	6.03896907075894	50.2563607602533	1.34916683956138e-12	1.03838279866626e-10	2180.5216647786	464.872897279007	1788.99957975345	2232.72273262223	2519.84268196013	243.991219302446	797.422395845623	353.20507668895
sgHAUS2_5	HAUS2	cellcyc	GCGTCCGCGCCTAACGGCGC	3	1.20785906659473	4.42688699482291	8.38989614999696	0.00377312466066804	0.0337948685104892	247.807798659411	790.062584146016	203.312837850811	253.740246806544	286.370311320877	414.66890059485	1355.23839398962	600.280457853583
sgHAUS2_8	HAUS2	cellcyc	GTTTCAGGAGTTCAATTTCC	3	1.11678336960439	4.79443002830341	8.35329873512108	0.00384987755929278	0.0342650518277604	334.353782289574	1000.70363580186	274.319116231187	342.358116644511	386.384113993024	525.225070527493	1716.56273244428	760.323104433793
sgHAUS2_10	HAUS2	cellcyc	TGAAAGAGAAGAGATCCCTT	3	-1.91805896805673	5.25416999992507	17.5393740413128	2.81419070575121e-05	0.000519424761085348	1154.71975508737	421.516403819488	947.384834534104	1182.36341726663	1334.41101346137	221.235313837135	723.050585631865	320.263311989465
sgHAUS3_2	HAUS3	cellcyc	TCCATTAAGATTATCAGCTT	4	-2.18595220782288	4.71516963715937	23.9508918583423	9.88245018020411e-07	2.47969985556156e-05	823.286171206256	249.550571649194	675.461582471533	842.995407749073	951.401523398162	130.978055745344	428.068007177693	189.605652024544
sgHAUS3_3	HAUS3	cellcyc	TTAATGGAGAAGACTTTGAC	4	-3.76606073230173	3.0532266953172	10.92195121784	0.000950314651914986	0.0110241090514177	293.374070193418	29.6204176494304	240.697488479149	300.39736190801	339.027360193095	15.5464469123367	50.8095536354329	22.5052524005216
sgHAUS3_4	HAUS3	cellcyc	GACTTTGACTGGTTGTTTGA	4	-3.00522671889926	5.55718178319923	25.1554312692579	5.28904854447611e-07	1.40028580703974e-05	1602.65988460391	275.308504219878	1314.89537864106	1641.02710595182	1852.05716921885	144.497255103743	472.252024836648	209.176232719243
sgHAUS3_6	HAUS3	cellcyc	CGTGTTGTCTGAAAGAGAAT	4	-1.49142880308411	3.91731104803462	10.0173231897969	0.00155074683543127	0.0165649838786526	424.632216461897	208.301962490496	348.387667534246	434.79779082796	490.711191023485	109.328485503523	357.311968412786	158.26543355518
sgHAUS1_4	HAUS1	cellcyc	GCAAGTGAATACGAGTCAGA	5	-2.01202679011826	5.6491761040562	31.2968924208206	2.21433801909486e-08	7.96001479828218e-07	1538.61737356179	526.260478381978	1262.35197712786	1575.45143542874	1778.04870812877	276.210845034579	902.723935868334	399.846654243021
sgHAUS1_6	HAUS1	cellcyc	ACCAGTGCTAGAGAGATTGG	5	-1.60894131187405	5.93230355396761	25.9469112494262	3.50936487887205e-07	9.70856899036342e-06	1759.34984044277	795.79216971042	1443.45097598972	1801.46817472263	2033.13037061595	417.676106599199	1365.06667151388	604.633731018176
sgHAUS1_8	HAUS1	cellcyc	TAAGAATTACCTAGCTAGCG	5	-2.03591004107074	7.89451527742372	46.5641973147304	8.8665521715837e-12	6.031516070715e-10	7326.81048265817	2465.27843806843	6011.25000780008	7502.21223961411	8466.96920056033	1293.91559616636	4228.82953602523	1873.09018201371
sgHAUS1_9	HAUS1	cellcyc	AGGTCAAATCATTCACTGCA	5	-1.29172064067483	4.79589440047697	11.7118964885327	0.000621017963364412	0.00766709735438027	753.544535466861	424.634170865622	618.242358721347	771.584177106054	870.807070573183	222.871691839681	728.39866525141	322.632155505776
sgHAUS1_10	HAUS1	cellcyc	GTCCTTAGTAGCACTATCAG	5	-2.28751034605479	6.98639791446985	65.6819330801954	5.29894051275809e-16	6.76826907089681e-14	4029.93421434301	1138.898770057	3306.34211636035	4126.40969208134	4657.05083458735	597.757583190501	1953.61655015869	865.322176821818
sgEID1_10	EID1	cellcyc	TGGAGGTAGGCAGCGGGAGC	1	-2.73634213964181	4.76277936569186	44.635379014691	2.37363532663252e-11	1.49209699210541e-09	902.459933398911	186.750838081499	740.419353622383	924.064567267246	1042.8958793071	98.0172536535535	320.344123309363	141.891137281581
sgFOXN3_1	FOXN3	cellcyc	TTCTTACTGGGAGGCATGAC	1	-2.04578524553086	3.55412266828183	12.8905431725045	0.000330246572923988	0.00450836324935971	360.082180921656	120.227717915347	295.427869739122	368.702445814773	416.116227211072	63.1022106468601	206.233306842079	91.3476362571013
sgRAD21_1	RAD21	cellcyc	ACACTCGAACACATGGGCTT	5	-5.66610050584993	4.0607049170559	75.8025996905276	3.13488088142967e-18	5.22763156984519e-16	623.881452071081	16.8081944919501	511.860842109294	638.816996409849	720.966517694102	8.82187774845089	28.8320330138879	12.7706727135115
sgRAD21_3	RAD21	cellcyc	GTGTAATTTAGAGAGCAGCG	5	-3.25125598240169	2.30090706354882	9.63881736366161	0.0019050785755645	0.019533156206247	168.020692900375	24.2189517447617	137.851851620642	172.043060451636	194.167166628849	12.7114564024259	41.5441180551042	18.4012807767549
sgRAD21_7	RAD21	cellcyc	AAATTCTTCAGGTAAAGTAA	5	-4.85044239992638	4.32767495534518	84.2747410627504	4.30581272355529e-20	8.54508106865563e-18	740.63362488036	35.2846903302454	607.649657907328	758.364182995946	855.887033737805	18.5193730733216	60.5257963295031	26.8089015879115
sgRAD21_8	RAD21	cellcyc	ACATACTCTAAGTCAGGCAG	5	-3.04022997737977	6.55490111924578	109.224429849754	1.44913071899766e-25	5.70458622217883e-23	3209.87737880744	538.30171488222	2633.53002838871	3286.72092937948	3709.38117865411	282.530757408047	923.378940096735	408.995447141879
sgRAD21_9	RAD21	cellcyc	GAAGACACATACTCTAAGTC	5	-1.49040505985725	4.27284086901347	11.911809924395	0.000557791778722184	0.00701637191328224	544.09526564398	267.120457891466	446.400610141038	557.120751395419	628.764435395482	140.19971179875	458.206612512731	202.955049362916
sgANLN_3	ANLN	cellcyc	AAGATTCTCTCGCCTGGCAC	2	-3.4996006921393	4.42543908100702	38.308287097958	6.04055760276027e-10	3.06090498445185e-08	753.11119173337	91.7447582161777	617.8868237273	771.140459246958	870.30629222585	48.1527650951404	157.374898238288	69.7066113151046
sgANLN_4	ANLN	cellcyc	TCTCTGAAGATTCTCTCGCC	2	-1.93207685830929	5.00000168725807	8.78675749239475	0.00303425095065386	0.0283895919003434	969.311205396579	350.395136196448	795.267190927386	992.51623968347	1120.15018557888	183.906906637551	601.052310500106	266.226191451688
sgUSP16_6	USP16	cellcyc	AGGCTTTAGTGAATGTGGAA	1	-1.46794225502506	8.28969855830992	24.8654105116213	6.14756267576331e-07	1.60632668697611e-05	8803.09366410311	4391.08486704302	7222.46016629682	9013.83722011374	10172.9836058988	2304.68619926303	7532.27266105245	3336.29574081358
sgSUPT5H_3	SUPT5H	cellcyc	GACAGCGAGCGCAGCAGTGA	1	-1.76177175689364	5.38485554805866	25.2318078324017	5.08368255213795e-07	1.35153395283539e-05	1233.97997909777	502.011760895411	1012.4135429098	1263.52110847385	1426.00528590967	263.48376591102	861.128758976968	381.422757798244
sgARHGEF10_4	ARHGEF10	cellcyc	TGGAGATGAAATCCCAGAAG	1	1.13131713103475	6.02706255391169	14.2445136974099	0.00016052808267071	0.00242590361810683	781.818189601016	2363.40514386555	641.43935611015	800.534694470455	903.480518222444	1240.4468105856	4054.08059537621	1795.68802563485
sgCEP70_5	CEP70	cellcyc	AATGTGCTATTGATGATGCA	2	-3.27566686565346	4.66088324368761	46.0532836821276	1.15080100150902e-11	7.55032362000985e-10	876.616249975632	124.775279762687	719.216015205554	897.602193420707	1013.03054130063	65.4890246910439	214.033993190515	94.8028214065029
sgCEP70_8	CEP70	cellcyc	ATGTCAACAGAACATGATAC	2	1.04575727125967	5.46534273799688	7.73231145425814	0.0054241267056993	0.0449941868827125	550.993730290237	1569.76272407016	452.060425657868	564.184363321263	636.736401891581	823.899012618788	2692.7015097331	1192.6876498586
sgHINFP_6	HINFP	cellcyc	TTCCATGGTTGAGCACACAA	2	-1.01590534541469	6.09565834558659	12.8224376707484	0.000342487216501424	0.00464640990386932	1751.57390540414	1195.15496754692	1437.07124368025	1793.50608601305	2024.14438651913	627.283972660023	2050.11594181209	908.064988168659
sgHINFP_9	HINFP	cellcyc	GAAGAGGAGGATGACCCACT	2	-1.05594458544463	6.84802153347644	17.1521780590274	3.45013571373377e-05	0.000624326366947167	2978.23828467636	1976.57012804586	2443.48273431744	3049.53646128433	3441.69565842732	1037.41422311669	3390.5209279543	1501.7752330666
sgMYH10_4	MYH10	cellcyc	GAGGTATCTCTTTGTGGACA	1	-1.06505754461861	6.59418155097655	13.8897687396981	0.000193850857700904	0.00285229206248273	2501.73239184274	1649.85943471282	2052.53553310449	2561.62315304113	2891.03848938259	865.938232814688	2830.095862628	1253.54420869579
sgNDE1_8	NDE1	cellcyc	CATATTCTCGGCTTCCCTCC	1	-1.680056261387	3.22097195062669	7.49926979581231	0.00617240144726812	0.0496708699575232	269.826849297913	116.092410390542	221.378272822241	276.286427248341	311.815847823159	60.9317706597726	199.139783314918	88.2056771969364
sgNUDC_1	NUDC	cellcyc	GCACGAGGGCGGCGTGCAGG	3	-1.82887267750114	5.94648846870326	34.6803688046441	3.88529906184804e-09	1.64546184077878e-07	1841.0935961215	715.002094206178	1510.51728719354	1885.16885263924	2127.59464853171	375.272969859683	1226.4829512191	543.250361539754
sgNUDC_2	NUDC	cellcyc	GCGTCGAAGGAAGCTGAAGA	3	-1.90786023945314	5.48280935868977	30.8233714214048	2.82613595532204e-08	9.90715367812382e-07	1350.27654290104	496.417229857967	1107.82855626714	1382.60177890405	1560.39929353194	260.547444053495	851.532148011642	377.172097508765
sgNUDC_10	NUDC	cellcyc	GAGCCCGGCAGGAGGCCGAG	3	-1.67180014032065	4.52536727949707	15.652935523056	7.60943738770641e-05	0.00126366127241351	669.441758493073	289.829441440385	549.240598687249	685.468003596216	773.616673195755	152.118652691307	497.160597945721	220.209073684128
sgPELO_3	PELO	cellcyc	CGTGAGGAAGAACATCGAGA	6	-2.81761503622915	3.76455178717598	17.6716961470587	2.62503760955262e-05	0.000488643628823156	453.976965849691	88.7336340263368	372.463440396638	464.845045161424	524.622411991012	46.5723592103262	152.209749055133	67.4187938135512
sgPELO_4	PELO	cellcyc	GAACATCGAGAAGGACAATG	6	-2.44642382477555	3.4296334468729	15.3341444191361	9.00736988652773e-05	0.00145848936672414	346.120700337536	87.5045625273932	283.973233309145	354.40673136041	399.982136343053	45.9272739506941	150.10145419628	66.484959435205
sgPELO_6	PELO	cellcyc	CAATGCGGGCCAGGTGACCC	6	-5.6559964996792	5.08147728243058	61.9900046245407	3.45205096555421e-15	4.02398542892491e-13	1268.16904113865	34.5567341224031	1040.4638111604	1298.52864692609	1465.51466532944	18.1373010622626	59.2770924650146	26.2558088399323
sgPELO_8	PELO	cellcyc	TAAGTGTGCCACATGTCCTC	6	-2.95427534331768	5.49436365195634	58.3420948591446	2.20279997904269e-14	2.31999280248912e-12	1528.25360568987	271.963239593358	1253.84906855006	1564.83956190461	1766.07218661494	142.741473685012	466.513705935221	206.63453915984
sgPELO_9	PELO	cellcyc	GCACACTTACAACCTCGTGC	6	-3.60787323060518	5.23505448071985	71.0444869230545	3.49260173807533e-17	5.27470726644044e-15	1331.34828470617	150.546929892888	1092.29894860349	1363.22038359701	1538.525521918	79.0154237896122	258.241541344017	114.383824545034
sgPELO_10	PELO	cellcyc	GGCTGTCGCCCACCTGCACG	6	-4.40927364741525	1.20778223799472	11.7854241565208	0.000596962891290486	0.00743509850028964	81.8704085448215	5.16624488878053	67.1702230006506	83.8303628162539	94.6106398175599	2.71153340409101	8.86194785897367	3.92525340327693
sgSF1_3	SF1	cellcyc	TCTTGTTCTCGAGTAAGTCC	4	-1.55384592898033	3.65152975576387	9.23893984212038	0.0023692208338116	0.0231696599071849	356.799045513316	167.595271434587	292.734235476887	365.340713079492	412.32218798357	87.9633441011449	287.485511979753	127.336958222865
sgSF1_5	SF1	cellcyc	TCTTCTATCTGCAGTTGCAC	4	-3.52992065369788	4.0627917947399	38.305118001009	6.05037538704899e-10	3.06090498445185e-08	587.066196853998	70.0006500345055	481.65592501274	601.120394464453	678.422271084802	36.7402445998741	120.076017311382	53.1856881922603
sgSF1_6	SF1	cellcyc	CTGACTCGTAAACTGCGCAC	4	-1.70275579820556	3.52391250647453	9.2865138115652	0.00230847069697788	0.0226906700149528	335.056859519915	141.929734724188	274.895952907443	343.078025343575	387.196600308727	74.4926392425141	243.459986090711	107.836578839338
sgSF1_10	SF1	cellcyc	GAGCCCATCTACAATAGCGA	4	-2.05440753377501	5.37733369990784	27.8936462863046	1.28169954146733e-07	3.89587988471582e-06	1281.30083510755	425.540636535045	1051.23773479127	1311.9748123039	1480.68995822749	223.34745557044	729.953576346665	323.320877688029
sgSTRA8_8	STRA8	cellcyc	GGCCCGGAGACGGCTGTCCC	2	-1.58521015726656	4.6364933861789	15.4892174426081	8.29772415092879e-05	0.00135598081354657	712.367895076651	327.507071470795	584.459162001206	729.421779668206	823.222743560542	171.893973957301	561.791137141474	248.836103313609
sgSTRA8_9	STRA8	cellcyc	GGTGGCTCGGTGGCGGGCCT	2	1.2496005580819	5.06425816244471	11.1114152456348	0.000857979959968882	0.010134123354025	378.34181997341	1241.54331678685	310.408911715311	387.399215426768	437.217332778151	651.631165104938	2129.68846326202	943.310321993591
sgPAFAH1B1_3	PAFAH1B1	cellcyc	AAAGGAAGCTGAATTAGATG	6	-1.11195594598968	6.45991832500257	13.5230368719373	0.00023565276813581	0.00336428651679263	2304.51443097763	1471.17625791786	1890.72890911787	2359.68385034238	2663.13053347264	772.155337683095	2523.59064846915	1117.78278760135
sgPAFAH1B1_4	PAFAH1B1	cellcyc	AATATGCATTGAGTGGTCAC	6	-3.31592874268737	5.58672770959511	89.7863659970424	2.65316373766241e-21	6.37104208324874e-19	1670.36139432568	231.319149416046	1370.44078981367	1710.34937054119	1930.29402262217	121.409188714548	396.794632279039	175.75362725455
sgPAFAH1B1_6	PAFAH1B1	cellcyc	CAGATATGACCATTAAACTA	6	-2.23846360232149	4.9584033753906	27.5835246558505	1.50454855815685e-07	4.48804031391559e-06	980.2982276008	286.536841857286	804.281445829591	1003.76628807117	1132.84694890164	150.390512824136	491.512618329178	217.707394418545
sgPAFAH1B1_7	PAFAH1B1	cellcyc	GAATGCATCAGAACCATGCA	6	-3.00166498157358	4.64717499409282	44.4364186858436	2.62753448583893e-11	1.63883079502468e-09	850.662140773963	146.429623505933	697.922078435898	871.026750234083	983.037593651907	76.8544318034695	251.178896172114	111.255542542215
sgPAFAH1B1_9	PAFAH1B1	cellcyc	TGGCTACTGAAGAAACATTG	6	-1.25896720722602	5.490065013526	12.4195477155568	0.000424863123145315	0.00556890730135832	1212.8654598696	699.219869079582	995.090226826293	1241.90111366682	1401.60503911569	366.989578045527	1199.41082065204	531.259208541183
sgPAFAH1B1_10	PAFAH1B1	cellcyc	TCAGTAGCCATCATGCCCAA	6	-2.86124486459314	2.75770723083907	16.5336658344694	4.77939097781033e-05	0.000833460534133329	225.362225203984	42.6713505778383	184.897464076865	230.75733271302	260.431878822065	22.3963042752312	73.1965464343386	32.4212010239451
sgMRE11A_2	MRE11A	cellcyc	ATGGAGAAAGATGCAGTCAG	3	-1.41759314139881	5.56466345715247	17.1707581039826	3.41655298952791e-05	0.000618715587764207	1316.79851537797	680.085597682885	1080.36165321492	1348.32229693352	1521.71159598547	356.946845427923	1166.58873825226	516.721209368472
sgMRE11A_4	MRE11A	cellcyc	GCAATCATGACGATCCCACA	3	-1.62292499596859	4.65643588245839	13.3686839898396	0.000255860827516826	0.00359928884075076	726.689765057828	325.468591785553	596.209478355073	744.086511139186	839.773305679225	170.824066146292	558.294419298807	247.287289911561
sgMRE11A_9	MRE11A	cellcyc	AGTAACAATGTTGAGACCAA	3	-1.1098800697491	6.34052343314037	13.9963208750321	0.000183168694192364	0.00270173823933737	2119.80001306534	1355.19911896797	1739.18076293009	2170.54742185487	2449.67185441105	711.284067903281	2324.64859668238	1029.66469231824
sgNAE1_1	NAE1	cellcyc	TAATTCTTGTAAGAATTCCA	2	-4.17383151255193	3.9689906586881	54.5951808935834	1.48098358958886e-13	1.36256164508802e-11	565.516808540447	43.0967474010218	463.975822466819	579.05511992995	653.51948322457	22.6195762495352	73.9262533196262	32.7444126339039
sgNAE1_5	NAE1	cellcyc	GAGGAATCTGGGAATTCCAG	2	-2.03457166035013	6.65261229040199	37.7062423686425	8.22409630377315e-10	3.97354576544275e-08	3095.13605371895	1042.3348045628	2539.3910039161	3169.2327296361	3576.78442760464	547.075429381326	1787.97499702136	791.953987285699
sgTGFB1_3	TGFB1	cellcyc	AGCACCAGTAGCCACAGCAG	1	-1.81544005033352	4.12922171710745	12.0364719556497	0.000521696206658227	0.00664236002676777	519.962990914863	203.746617273533	426.601389593845	532.410756879931	600.876826270815	106.937586312936	349.497930816538	154.804334691125
sgCKAP5_1	CKAP5	cellcyc	CAATGGGAGATGACAGTGAG	5	-1.28115966709648	6.04342340105082	15.5362940548165	8.09363020440822e-05	0.00132827493387343	1787.36811224446	1014.72938026034	1466.43844604714	1830.15719597424	2065.508694712	532.58656334	1740.62187380327	770.979703637733
sgCKAP5_3	CKAP5	cellcyc	TGATCAGAAATGTGAACACA	5	-4.04276980134019	5.76771736309159	108.897548072807	1.70894646829056e-25	6.51379865762876e-23	1966.30196006051	164.489827038109	1613.24394847221	2013.37466916317	2272.28726254615	86.3334337122889	282.15857008811	124.977477313929
sgCKAP5_6	CKAP5	cellcyc	TGTCACTGATTCCAATGCAG	5	-4.43915795298564	2.56578415657154	18.8913204530699	1.383808512954e-05	0.000274623089434416	215.08121648948	13.5478331059357	176.462454892237	220.230199576973	248.550994999229	7.1106582848158	23.2393533739781	10.2934876590131
sgCKAP5_7	CKAP5	cellcyc	AATGCAGTGGTTCAATTGAA	5	-1.72082845615988	4.87154806901571	13.2591778517036	0.000271248584828456	0.00378471369406491	858.295253637977	359.198151774379	704.184632909219	878.842597646857	991.858530357856	188.527220097359	616.152613860245	272.914621365534
sgCKAP5_9	CKAP5	cellcyc	ATAATATGTTACAGAACCAC	5	-3.10615206207169	6.83297035540392	71.2784627561858	3.10203485891363e-17	4.71450399158816e-15	3911.89605696817	626.749730732947	3209.49822008111	4005.54573482531	4520.6442159981	328.953208272823	1075.09875237297	476.197231553052
sgUSP39_5	USP39	cellcyc	GAGCCGCCACTGCCCGTACC	3	-1.87465543843521	6.67244950648798	49.4918435414329	1.991981882104e-12	1.4947956542176e-10	3067.81306316735	1154.25557576882	2516.97397435662	3141.25563446977	3545.20958067566	605.817691173021	1979.95893508784	876.990101045592
sgUSP39_6	USP39	cellcyc	TGGTGTCCAGGTACGGGCAG	3	-2.3301077285787	2.04993728006585	7.68682747212366	0.00556253241475766	0.0458383976923733	129.671485078524	35.4670742702357	106.388409736364	132.775783512842	149.850261986366	18.6150983353446	60.8386496690764	26.9474748062862
sgUSP39_10	USP39	cellcyc	AAACTGGACACTGTGAATGT	3	-3.99250227317351	7.24364384384997	156.389445261914	6.95930444305683e-36	7.95779893291065e-33	5460.30995550392	473.227465725621	4479.88771380169	5591.02822124673	6310.01393146333	248.376162700882	811.753452841955	359.552781634026
sgMAU2_2	MAU2	cellcyc	GGCGGCCGACTCGTGGTACC	6	-1.50191593863411	4.24673892321199	9.75050223866968	0.00179273729161619	0.018676356001553	535.551104512192	260.833931573528	439.39059005226	548.372045478724	618.890678005592	136.900192230136	447.422983466301	198.178619024149
sgMAU2_5	MAU2	cellcyc	CAGCGAAGCCCAGAAGCGCC	6	-4.11086119204297	3.12595233400783	30.1761373762032	3.94534025317604e-08	1.3343585281622e-06	313.515792517085	24.9009478256272	257.222677544955	321.021271329604	362.303428676697	13.0694059759628	42.7139839516629	18.919453549256
sgMAU2_6	MAU2	cellcyc	GCAGGCAGTGCACGCACAGG	6	-2.36814428629579	4.45786036238501	25.6888719120445	4.01133461740966e-07	1.09583820441249e-05	703.20523677751	187.832606029943	576.941698583455	720.039769938063	812.634241811014	98.5850257957628	322.199740176352	142.713052117714
sgMAU2_8	MAU2	cellcyc	CAAGCCGCCGCAGCGCATCG	6	-2.51933685234619	6.73197571556907	60.1297677278309	8.88050622293118e-15	9.95278230551941e-13	3466.23395333261	834.142140201201	2843.85667246685	3549.21460731211	4005.63058021886	437.804309630666	1430.85051378209	633.771597190842
sgMAU2_9	MAU2	cellcyc	GTACGGGCCTCGATGCGCTG	6	-1.99284571244992	5.1010350612151	27.5043550002124	1.56741165591694e-07	4.65244203875569e-06	1048.79690287517	363.492883464735	860.480888035985	1073.90480212951	1212.00501846001	190.781334776532	623.519606545951	276.17770907172
sgMAU2_10	MAU2	cellcyc	GGCCCGTACACACCTGCAGC	6	-2.27848776920906	6.34395069243525	57.7369171472693	2.99626282715924e-14	3.08795104156974e-12	2577.22427766271	732.876954070695	2114.47252469152	2638.92229311453	2978.2780151821	384.654693076355	1257.14469480965	556.831474326077
sgSEC13_2	SEC13	cellcyc	TGGCAACCTGCTCATCAGAC	5	-1.21250779006079	4.31966393548316	7.72962203082333	0.00543221197133623	0.0450116308032081	532.065541063384	316.731238282482	436.530874578735	544.803038633318	614.862709978097	166.2382158049	543.30674975612	240.648749286426
sgSEC13_3	SEC13	cellcyc	GACGGACCTGTCTGATGAGC	5	-1.55820794155255	5.63675031970795	13.0885916573464	0.000297099634634266	0.00409779065277004	1421.34610070277	665.902467204463	1166.13726793659	1455.37272168551	1642.52831248623	349.502747655798	1142.25962387951	505.945030078085
sgSEC13_4	SEC13	cellcyc	TCTTTGATGTGCGCAATGGA	5	-2.17558769886552	5.59363253975044	34.3201144680138	4.67524686733827e-09	1.96212271613446e-07	1511.33877694052	461.506897169673	1239.97137037673	1547.51979697078	1746.52516347404	242.224554746058	791.64850821459	350.64762854837
sgSEC13_7	SEC13	cellcyc	GTAGTCATGAGGGTCCTGTG	5	-4.07918028679618	6.49136316126303	100.842606681114	9.95908515197525e-24	3.06599374044079e-21	3252.86153419705	265.416825735329	2668.79619298143	3330.7341132112	3759.0542963985	139.305550643192	455.284277303392	201.660649259404
sgSEC13_8	SEC13	cellcyc	TGAGGGTCCTGTGTGGCAAG	5	-3.18131467048408	6.12621624469084	70.2665378434373	5.18091112353574e-17	7.67958140799159e-15	2406.97542638703	366.005098525985	1974.79259015777	2464.59773281045	2781.53595619287	192.099885329882	627.828949088283	278.08646115979
sgPOLA2_1	POLA2	cellcyc	CTGCTGGGCGGATGCGGACA	5	-2.34310130603949	3.68579987180014	15.3847742098567	8.76920525062716e-05	0.00142280355191426	409.67932851309	111.29870070056	336.11963521491	419.486934998859	473.4314153255	58.4157645017735	190.916865850061	84.5634717498446
sgPOLA2_3	POLA2	cellcyc	CTCCTCCGCCAGCTGCTGGG	5	-2.40697673313696	2.80490132355451	10.1015601199277	0.00148143856000725	0.0159810351039775	222.535471566227	57.7803396452396	182.578266266681	227.862907397974	257.165241034025	30.3263442637101	99.1138376583554	43.9008370136532
sgPOLA2_6	POLA2	cellcyc	TTAGAGCCTCCTCGCAGTCT	5	-3.51257621721713	3.45111488749296	22.9479468117658	1.66447893155418e-06	3.9809893011365e-05	382.670114066919	46.1347632184367	313.960041905583	391.831127648577	442.219172646597	24.2140963600641	79.1375312106794	35.0526620845667
sgPOLA2_7	POLA2	cellcyc	GTAGAGCTTTGTGTTCAGTA	5	-2.60562001236012	2.46296423911318	8.32516077220484	0.00390996775407392	0.0346074661550229	178.791975010272	40.4147991222137	146.68910349448	183.072203988577	206.614617547758	21.2119402387403	69.3257579271456	30.7066992007552
sgPOLA2_9	POLA2	cellcyc	CAGAATGAGGAGGGAATGGT	5	-2.1355603330564	6.41411435023598	57.6541986326519	3.12495212995963e-14	3.20681519216755e-12	2658.94317201888	834.87866243146	2181.51843853065	2722.59751453559	3072.71356299041	438.190877567959	1432.11391142236	634.33119830406
sgHACE1_1	HACE1	cellcyc	GCCGAGGATGGAGAGAGCGA	1	-1.467180571962	5.43382179732903	18.1224738303624	2.07142136645388e-05	0.000397292661922182	1213.9024626064	605.748647563091	995.941031241723	1242.96294195389	1402.80341462358	317.930668737226	1039.07442367004	460.240850282005
sgNUF2_7	NUF2	cellcyc	TAGATCATGTGCAAGACTTC	2	-1.55535144247437	5.97871772825745	24.9680019593921	5.82897163354402e-07	1.53477078767865e-05	1800.84702610116	845.39681109368	1477.49716269035	1843.95879119112	2081.08512442201	443.711388511747	1450.15627817504	642.322766594252
sgNUF2_10	NUF2	cellcyc	TACATGACTTCAGAGTTCAC	2	-2.18114466305031	3.90840827822004	16.207343003593	5.67736232323356e-05	0.000966882989133387	468.80277628376	142.52634483973	384.627212517997	480.025781276263	541.755335057021	74.8057735000529	244.483384680963	108.289876338175
sgPOC5_9	POC5	cellcyc	TCTTTGAATGACTTGAAATA	1	1.40330460069068	5.50426588259562	13.8649486977548	0.000196427963475394	0.00288490806540345	476.238359677036	1738.44509682211	390.727704790401	487.639370419006	550.348003821701	912.432928111557	2982.05178720486	1320.85057514992
sgSPECC1L_9	SPECC1L	cellcyc	CAGGGAAAGCTGTGGAGACG	2	-1.77752018025992	3.717770368392	11.7833042359873	0.000597643087835941	0.00743971149207074	387.867855822399	156.009564290758	318.224506674001	397.153301861846	448.22575893135	81.8825189357073	267.611902650677	118.534271285889
sgSPECC1L_10	SPECC1L	cellcyc	GAAGAGGACAGGGAAAGCTG	2	-3.44010483723723	4.91102344983184	56.0754580311417	6.97422697662876e-14	6.78024746517354e-12	1053.41713051235	133.795715404309	864.271533840969	1078.63563670091	1217.34422099516	70.223452324319	229.50724930636	101.656444582247
sgLZTS2_6	LZTS2	cellcyc	TACCCATGACTGGAGCTTGT	1	-1.38210506260404	4.26482055828915	7.79450139170993	0.00524054702329903	0.043786101485901	530.249640716917	280.625951760989	435.041026984384	542.943666149558	612.764229016811	147.288148091324	481.373339034217	213.216368157426
sgSIRT7_6	SIRT7	cellcyc	GTTGCGGGAGGAGCAGCAGA	1	-2.55457674952914	5.55158367866954	46.9634116576911	7.23243681309908e-12	5.01943656627018e-10	1533.72727959976	360.113836180563	1258.3399206625	1570.4442740095	1772.39764412727	189.007822335236	617.723338368581	273.610347837871
sgRFWD3_6	RFWD3	cellcyc	GGAACAGGCTGGAGGAGGGC	3	-1.07542317391123	7.40200673246583	18.6655312665549	1.55773165637254e-05	0.000306856523908727	4392.63594125347	2876.20208106569	3603.91918128924	4497.79439507008	5076.1942474011	1509.59123843752	4933.70976850697	2185.30523625259
sgRFWD3_7	RFWD3	cellcyc	CATCAGCAGGAACAGGCTGG	3	-1.50603986664937	6.46865001261104	30.4505150472646	3.42492384736236e-08	1.18285930179148e-06	2507.7719703881	1218.23690596891	2057.49067923033	2567.80731737736	2898.01791455661	639.398661067129	2089.70967752986	925.602379309734
sgRFWD3_8	RFWD3	cellcyc	CTGACCACATCAGCAGGAAC	3	-1.20458990430578	6.24212879300337	18.1429246952804	2.04929413805494e-05	0.000393362910768291	2019.95634281152	1209.30292350018	1657.26445500693	2068.31352256143	2334.29105086619	634.709608879896	2074.38471936097	918.814442259683
sgMNAT1_2	MNAT1	cellcyc	AGGGCAACCCTGATCGTCCA	3	-1.0547712034035	8.31903459783384	16.1727166815247	5.78209409492758e-05	0.000981933702273663	8257.8819756647	5485.10901900643	6775.14359189718	8455.57331908005	9542.92901601688	2878.89108052474	9408.91327718207	4167.52269931248
sgMNAT1_6	MNAT1	cellcyc	AAGCTGATGGTGAATGTGTG	3	-1.1937708916034	5.48000976936609	8.6522409646851	0.00326659342115032	0.0301695030084933	1187.70328623525	716.370908272941	974.446030171589	1216.13656475953	1372.52726377464	375.991399811402	1228.83095429472	544.2903707127
sgMNAT1_9	MNAT1	cellcyc	GCTGGAAACTGCCCTGAGTG	3	-2.1529260325004	5.12650965269679	17.9439024956753	2.27512091823927e-05	0.000432561192475689	1090.48360562439	338.23628745175	894.682563215041	1116.58947267402	1260.17878098409	177.525264799756	580.195559432292	256.988038123203
sgARL3_5	ARL3	cellcyc	TGCAAGCTGCTTCAGAAGAG	1	-1.61512293912091	3.61355727956769	8.9365889951528	0.00279514202191986	0.0265715539874749	351.368416532624	158.174245251332	288.278699390644	359.780076387143	406.046473820084	83.0186642134008	271.32510057623	120.178970964364
sgARL2_3	ARL2	cellcyc	AGAAGATGAAGCAGAAAGAG	5	-3.09727303432194	4.91386295578869	38.1818906525797	6.44477756682887e-10	3.23086521319962e-08	1032.5439488475	166.359089703165	847.14622211869	1057.26275700977	1193.22286741406	87.3145269950187	285.365020542758	126.39772157172
sgARL2_5	ARL2	cellcyc	TTGTCTTTCCAGCATTGTCC	5	-1.77030164904339	6.35947825604441	40.2689854610075	2.21294312985629e-10	1.19683340939728e-08	2430.9215154696	983.223260955048	1994.4390554956	2489.11708444802	2809.20840646518	516.05039504587	1686.57767099585	747.041716823422
sgARL2_7	ARL2	cellcyc	TGATGTTGAAGCCCAGCGTT	5	-1.2791554811191	6.33851885095915	14.0810755092041	0.000175096657225427	0.00260669313698338	2193.47133747651	1247.03430396331	1799.62408277431	2245.98241679765	2534.80751285756	654.513141370276	2139.10745967036	947.482310849275
sgARL2_8	ARL2	cellcyc	GGGCTTCAACATCAAGACCC	5	-2.82108419171778	2.96772793683532	15.8770996447791	6.75916564680974e-05	0.00113422672730148	260.262818122441	50.6958383325349	213.531504762082	266.49343588948	300.763513715761	26.6080029201855	86.9613976189057	38.5181144585136
sgARL2_9	ARL2	cellcyc	ATCAAGACCCTGGAGCACCG	5	-2.11850032751722	6.03643717484293	32.8267390931278	1.0074943273422e-08	3.90209052943035e-07	2041.00187120597	648.450240920112	1674.53116785896	2089.86287491382	2358.61157084513	340.342846109408	1112.32284722945	492.685029421481
sgRRM2_6	RRM2	cellcyc	GGTCTTGCTGGCCAGGACGC	1	-1.03155246369509	5.01638168187642	8.12259468857992	0.00437169457466278	0.0379391043806929	830.750403922246	560.693361514429	681.58557995699	850.63833207116	960.027299738589	294.283142190985	961.788579825997	426.008362526306
sgTICRR_1	TICRR	cellcyc	TCACAAAGTAATGCTGCTGC	4	-1.02137874199908	7.33580183450101	16.4347176351851	5.03544849603197e-05	0.0008755700560117	4145.15039881265	2817.75770727504	3400.87073716079	4244.38411920425	4790.19634007292	1478.91637202561	4833.45687606125	2140.89987373825
sgTICRR_3	TICRR	cellcyc	ATAGGTGAGGAGGCGCAGGG	4	-2.60539798654536	4.51519883105806	24.4433692898974	7.65264360861018e-07	1.96099711843655e-05	750.12748823385	169.966733285983	615.438857081075	768.085326735143	866.858280885331	89.2080195211101	291.55341269469	129.138767642148
sgTICRR_4	TICRR	cellcyc	GGCAACTCAGATAGGTGAGG	4	-2.63680370419763	4.07449561785474	23.4137920806067	1.30638541426974e-06	3.17834173787834e-05	553.715110608009	122.726924194741	454.293170382896	566.970892709044	639.881268732087	64.41393346608	210.520334695696	93.2465044224466
sgTICRR_6	TICRR	cellcyc	TCTGAGTTGCCGATTCGGCC	4	-1.60473759960558	4.83712738724857	14.8790685410121	0.000114627867311839	0.00180377390416723	821.715482859812	372.712648707287	674.172918003254	841.387117570802	949.586413005379	195.620381699637	639.334783838246	283.182780583978
sgDCTN2_1	DCTN2	cellcyc	GGCGTATTTAGGGTCCGCCA	2	-4.14856244693778	1.66284086790114	16.8107466661418	4.12987612695448e-05	0.000733511208850281	112.202462941887	8.59831638667055	92.0560259926233	114.888557959817	129.66280487322	4.51287590954745	14.7491714260606	6.53290182440364
sgDCTN2_7	DCTN2	cellcyc	TGAAACTAGCGACCTACCTG	2	-4.46641081008464	2.81485144919362	25.9528610344817	3.49856552907461e-07	9.68985629177261e-06	255.003895561817	15.7800198685906	209.216844466392	261.108616220011	294.686225999049	8.28223437178237	27.0683477650683	11.989477468921
sgDCTN3_1	DCTN3	cellcyc	GGGTCGGTAGTAGCGATGGC	1	-2.8324903415779	4.20883328402091	31.5126162188169	1.98148642111622e-08	7.22024786498691e-07	618.631447996712	119.716937730485	507.553498947123	633.441308732656	714.899536310359	62.8341247230961	205.357137116662	90.9595513516978
sgDCTN1_9	DCTN1	cellcyc	GCAGGAGGAGGAGGGACTAA	1	-1.02610077174824	7.02122025391641	16.5611254678953	4.71068057005812e-05	0.000825362470892994	3335.58770642668	2260.01538652959	2736.66852360029	3415.44072645124	3854.65386922852	1186.18210058972	3876.73038097715	1717.13367802188
sgASPM_7	ASPM	cellcyc	GGAAAGGAGACCTGCAGAAG	1	-1.19842215836384	5.59292017686891	10.7925321162695	0.0010191038547711	0.0117257982101669	1285.47163352733	772.851061143512	1054.65964833643	1316.24545845039	1485.50979379518	405.635333553163	1325.71450909733	587.203340780044
sgITGB1_4	ITGB1	cellcyc	GTGGAGAATGTATACAAGCA	1	-1.91306883275849	5.75766471158572	31.55589931537	1.93780778677025e-08	7.07182042305683e-07	1636.23365961469	599.401253989374	1342.44083730593	1675.40462757764	1890.85551396048	314.599202638625	1028.18638562662	455.418173702876
sgRAN_1	RAN	cellcyc	GAACGCCGCGATGGCTGCGC	4	-1.97240437453575	4.23271199993961	15.1543843569717	9.90679979475438e-05	0.00158172861350689	571.404450704215	200.815192925918	468.806313044765	585.083710570863	660.323328497017	105.399011349641	344.469495215758	152.577072212354
sgRAN_7	RAN	cellcyc	CGTTTCCGTTTCAGCCACCT	4	-4.47954996328291	5.54539385486075	136.861738226026	1.29280472350747e-31	1.00142322018016e-28	1709.00672034002	105.567522279119	1402.14718058972	1749.9198546577	1974.95312577265	55.4077224772287	181.08585600932	80.2089883508092
sgRAN_9	RAN	cellcyc	GCCGGCCAGGAGAAATTCGG	4	-1.75497262698082	3.93270763932034	12.5472739645021	0.000396784719368587	0.00525247600121162	448.970799527693	183.449870596032	368.356152864991	459.719032642971	518.837213075118	96.2847218445986	314.681789763405	139.383100180092
sgRAN_10	RAN	cellcyc	AGAGATGGCTATTATATCCA	4	-2.57666576614646	2.16856221119927	7.60157590087419	0.00583173067728393	0.0475508824290727	144.832674404525	33.3788377234729	118.827342020732	148.299927394801	167.370753798042	17.5190753488059	57.2565811080594	25.3608567135533
sgTIMELESS_3	TIMELESS	cellcyc	TGTCTCCCTCCAAGTACCCA	6	-3.73470062542334	6.90398687039401	171.315904054719	3.8173874713666e-39	5.09260696388479e-36	4264.5100775509	441.89647611561	3498.7988699335	4366.60123466888	4928.13012805031	231.931912236629	758.009659763749	335.747856346452
sgTIMELESS_4	TIMELESS	cellcyc	GGAGGGAGACACTTACCATA	6	-2.41662923469192	5.32665367594655	28.58959871811	8.94614444510156e-08	2.79718446041958e-06	1293.1441989139	334.08495712242	1060.95457146144	1324.10170286786	1494.37632241238	175.34641515137	573.074551095309	253.833905120581
sgTIMELESS_5	TIMELESS	cellcyc	CATAAGGAACCAGATTGCTT	6	-1.87758213642948	4.42375183050751	14.4611432002522	0.000143080841181631	0.00219961603027818	644.430424742661	241.890894103589	528.720157963673	659.857905636736	744.713210627572	126.957829841114	414.928935281757	183.785917187896
sgTIMELESS_7	TIMELESS	cellcyc	TGTCTCTGAAGAGAGCGTGA	6	-2.82591904660189	4.82272809026309	33.2640659831585	8.04556824411237e-09	3.20081913240241e-07	947.695134646474	184.301695048972	777.532379064471	970.382686353868	1095.17033852108	96.7318068179772	316.142971733958	140.030306594979
sgTIMELESS_8	TIMELESS	cellcyc	AGGATCTGATCCGCTATTTG	6	-1.17151451946175	5.87269936833644	11.7225847004221	0.000617461350486854	0.00764283474703135	1553.40299783634	951.539405238838	1274.48277868825	1590.59102333885	1795.13519148193	499.420940772134	1632.22858701455	722.96868792983
sgTIMELESS_10	TIMELESS	cellcyc	AGGATGAGACACGAGATGTG	6	-1.74712189926545	5.68268168338201	18.2542477623788	1.9329441491542e-05	0.000373417440495896	1514.51926374628	622.455363515959	1242.58078703644	1550.77642372517	1750.20058047724	326.699284889597	1067.73238488875	472.934420769536
sgPIWIL2_3	PIWIL2	cellcyc	GGGATGGGTGGATAGGAGAC	1	-1.553795042176	4.67397083242164	14.1134263643235	0.000172110896870305	0.00257341156073888	726.763800681139	341.485724297793	596.270220562375	744.162319154241	839.8588623268	179.230750455626	585.769499599781	259.456922837972
sgPIWIL1_3	PIWIL1	cellcyc	CTGACCGCGGGCCCTTCCTC	1	-1.53632996443267	4.69505980403564	9.32377038128955	0.00226200062545081	0.0223287651886679	735.852515108491	349.970989161235	603.727017049964	753.468614817357	850.361913458152	183.684290621666	600.324747445796	265.903929416244
sgRAD54B_5	RAD54B	cellcyc	AATAACAGAGATAATTGCAG	2	-1.27080108844529	5.05302226686982	13.3713076209437	0.000255503151733508	0.00359636411639902	897.287117191296	513.039468068022	736.175338912029	918.76791531236	1036.9180973495	269.271721575686	880.04519984874	389.80148277964
sgRAD54B_8	RAD54B	cellcyc	AAAGCAGTCTTACCTGTATG	2	-1.22758442747764	5.38021475403495	13.1396341269056	0.00028911430878747	0.003996834713249	1116.28913529386	657.69186346283	915.85459854939	1143.01277937675	1290.00002795544	345.193364962472	1128.17551756719	499.706707858828
sgRAD54L_2	RAD54L	cellcyc	GAGCTTGGCTCCCAGCCAGC	1	-1.96994811986969	5.92934262250752	24.4322412971039	7.69697327019576e-07	1.96834312180203e-05	1858.43770972365	654.490610412057	1524.74719026978	1902.92817938302	2147.63775951814	343.513168849243	1122.68422974982	497.274432637112
sgPSME4_8	PSME4	cellcyc	GGCGTCTAGCCGCTCCGCGT	1	-2.0185567778426	4.35762877857714	15.4520145702072	8.46266882714859e-05	0.00137772248505979	627.701497501148	213.661273087981	514.99498187934	642.728492639916	725.38101798419	112.141350557508	366.505092644681	162.337376061753
sgIST1_4	IST1	cellcyc	GGCCCTGGAAGAGGAGGGAG	1	-2.16051088156986	6.71071880769729	42.3978244665049	7.44728324697124e-11	4.28852788032423e-09	3277.50008627135	1011.47741667246	2689.01078658931	3355.96250520738	3787.52696701737	530.879751509117	1735.04359937466	768.508899133602
sgNCAPH_3	NCAPH	cellcyc	TTCATTGTGGCTGGCAGTGC	1	-2.74686216654363	7.6871393143811	112.46482241689	2.82635371378353e-26	1.25683762461267e-23	6868.90367116247	1411.89319775036	5635.56234252058	7033.34326942077	7937.80540154607	741.040281892765	2421.89911052721	1072.74020083112
sgNCAPG_2	NCAPG	cellcyc	CCAGAGCCATGGGAGCGGAA	2	-1.15488912523098	4.72147855249741	7.560640332615	0.00596567916343575	0.0483802275419057	695.315911665411	430.809807710992	570.468935878059	711.96157662893	803.517222489242	226.113010429538	738.99207940382	327.324333299619
sgNCAPG_3	NCAPG	cellcyc	CAGCCTCCTTTCCGCTCCCA	2	-1.21315567548596	4.65235487349779	7.74110425729235	0.00539777825980518	0.044865645328038	671.004804477015	399.282334440745	550.522993012229	687.068468456002	775.422951962814	209.565634383831	684.91124694989	303.370121988515
sgPLCB1_7	PLCB1	cellcyc	CGAATTTGGTGCCCTTCTTG	1	-2.25257579079061	5.81737742219409	28.4389745024842	9.66988873881953e-08	3.00781137675225e-06	1783.56530786628	516.34528343926	1463.31845162362	1826.26335354193	2061.11411843327	271.006797825427	885.715849243415	392.313203248938
sgTUBB3_8	TUBB3	cellcyc	GGTCCTGGATGTGGTGCGGA	1	-2.02538211059141	6.61269447777221	51.8798480707047	5.90028824780593e-13	4.85217882515629e-11	3008.49573123921	1019.62969611739	2468.30732563414	3080.51826250336	3476.66160558012	535.15852235918	1749.02765876945	774.702907223532
sgFBXO5_8	FBXO5	cellcyc	GGTCACCGATTGTGAGCCCT	2	-1.51372731574579	4.56366416369687	12.3889149507737	0.00043189015197998	0.00565096544711198	669.192396948222	323.286948342449	549.036011085048	685.212672406977	773.328507352643	169.679018011884	554.552124681366	245.629702334096
sgFBXO5_9	FBXO5	cellcyc	ACAATCCTAGGGCTCACAAT	2	-1.35176361538578	5.77040092176724	17.7250055466142	2.55249154914297e-05	0.000477359653968615	1500.33088332671	811.070732629082	1230.9399916167	1536.2483775179	1733.80428084555	425.695148400804	1391.27484221816	616.242207268285
sgPOLD1_10	POLD1	cellcyc	CCATCTCCTCCATCAGTGCC	1	-1.15869514150083	5.53236761864695	10.8675086189969	0.000978660949772614	0.0113092326212174	1222.12142884465	755.27760297002	1002.68424658498	1251.37866790389	1412.30137204509	396.41180275107	1295.56977662955	573.851229529443
sgPOLD2_4	POLD2	cellcyc	CAACAATGCCACCTTTGCCC	3	-3.58846062303554	7.09858613851395	122.290987168826	1.99347543910002e-28	1.06376279375797e-25	4845.3333041695	555.681470766859	3975.33277698699	4961.32920396792	5599.33793155359	291.652622447485	953.191404230179	422.200385622912
sgPOLD2_7	POLD2	cellcyc	GAGTTGGTGTAGGTTGCCAC	3	-2.43182225134291	6.89323125083185	65.7712079704423	5.06426777773947e-16	6.50311562282663e-14	3840.10634774454	981.928711952435	3150.5986632887	3932.03740040194	4437.68297954298	515.370943541076	1684.3570589248	746.058133391431
sgPOLD2_8	POLD2	cellcyc	GGGTTGTGAGGAGTTGGTGT	3	-1.68790566914443	6.7512887422684	20.6743599870479	5.44401323622935e-06	0.000118519573745762	3146.57804536057	1347.52331973368	2581.59636372292	3221.9062279117	3636.23154444709	707.255380437832	2311.48187035511	1023.83270840809
sgPOLD3_3	POLD3	cellcyc	TGTTACAGGTGACATACAAA	6	-3.94524272609895	4.32235068959269	45.2317616671223	1.75043091550502e-11	1.114936275173e-09	717.063205462554	64.0975568351614	588.311409123018	734.229494447956	828.648712816687	33.6419721133636	109.950112468417	48.7005859237041
sgPOLD3_4	POLD3	cellcyc	AAATGGCTGAGCTATACACT	6	-1.8032112759377	5.25895875360929	26.0872449073482	3.26332683815715e-07	9.10130863701134e-06	1137.69207770717	449.722172378954	933.414550189121	1164.92810213786	1314.73358079453	236.039274021668	771.433512821223	341.693730293971
sgPOLD3_7	POLD3	cellcyc	CAAGTAGGTAACATGCAGTT	6	-2.9489621158745	6.90380766697537	56.5164863572416	5.57291611726458e-14	5.57593478016143e-12	4060.22827968938	725.419709953884	3331.1967513998	4157.42898872714	4692.05909894119	380.740715523895	1244.35286825913	551.165546078628
sgPOLD3_8	POLD3	cellcyc	CATGTTACCTACTTGGTGTC	6	-4.85610344876985	6.61853557517294	142.416413520664	7.88553332921362e-33	7.57421247337626e-30	3635.38955832287	173.063242584189	2982.63965780869	3722.41974932595	4201.10926783398	90.8332402721433	296.865027714165	131.491459766259
sgPOLD3_9	POLD3	cellcyc	GAGACTGCCAGACACCAAGT	6	-2.19461047545824	5.96609398959488	52.9211964853265	3.47202388736306e-13	3.06520991203122e-11	1963.09602095793	591.636623386948	1610.61364958554	2010.09198079124	2268.58243249702	310.523891517654	1014.86728190153	449.51869674166
sgPOLD3_10	POLD3	cellcyc	TCTGGCAGTCTCATTCAGAA	6	-2.26878760287603	4.77632497843923	17.7613879049578	2.50414054647996e-05	0.000469047792064144	866.904873560866	248.106051516764	711.248358380366	887.658329419475	1001.80793288276	130.219891028748	425.590141267265	188.508122254277
sgORC6_2	ORC6	cellcyc	TCAGCATGTCGGGCTCGGCG	3	-1.33870197453961	6.84441309662993	16.2553131914658	5.5354146902802e-05	0.000946737271778478	3153.78051713027	1720.52200480316	2587.50560057083	3229.28112480497	3644.55482601501	903.025889970658	2951.30730831102	1307.2328161278
sgORC6_8	ORC6	cellcyc	GAGGCCGACACACTTCACCC	3	-2.02409485856125	3.82507625774729	13.1480403504913	0.000287820106096345	0.00398123514267945	433.881589037379	147.088460054317	355.976275305406	444.268590749532	501.3999010572	77.2002259629099	252.309035231539	111.756118968501
sgORC6_9	ORC6	cellcyc	CGGCCTCTCCGCACGCACCA	3	-1.18410723545744	6.16866139354508	17.5771588770312	2.758821929342e-05	0.00051038205692827	1911.95906878435	1161.01215715281	1568.65855809247	1957.7308245417	2209.48782371889	609.363921852088	1991.54887579311	882.12367381324
sgORC5_2	ORC5	cellcyc	CTTGCAGTCCTTGTTTGGAG	1	-1.66197763822226	5.48330005996741	23.4337590147694	1.29289619738755e-06	3.15720958647764e-05	1299.5801450209	566.581131002286	1066.23491564087	1330.69172369231	1501.81379572951	297.373371939207	971.888199052402	430.48182201525
sgORC3_8	ORC3	cellcyc	TGAGTATTAGTGGAAATTCA	2	-1.50405372242191	4.76785179696092	10.5940142796589	0.00113454371282026	0.0128108767336477	768.88974610745	373.963703109055	630.832270498274	787.296747720479	888.540220103596	196.277004812509	641.480787195788	284.133317318868
sgORC3_10	ORC3	cellcyc	AGCAATCGGTGGATGATAAT	2	-1.24167362384885	5.94114052254119	15.7027566048386	7.41160754636256e-05	0.00123422282947853	1652.56036773412	964.22631052797	1355.8360144492	1692.12219244112	1909.72289631205	506.079736130582	1653.99114291046	732.608052542871
sgRCC1_1	RCC1	cellcyc	TTCACCCTTCAGTCTCACAC	6	-2.90421557331581	2.55818777204884	13.7154968723234	0.000212692215921949	0.00307332193600166	196.1451591595	36.0279877300537	160.926448461885	200.840818425753	226.668210590861	18.9094969973987	61.8008157957923	27.3736503969703
sgRCC1_3	RCC1	cellcyc	CCACAGCACAGAACCCGGCT	6	-1.04686555698233	5.2403253864615	7.60184624711854	0.00583085632964565	0.0475508824290727	974.39803680952	650.712430715981	799.440659784414	997.724848392177	1126.02860225197	341.530169461271	1116.20330749598	494.403815190692
sgRCC1_5	RCC1	cellcyc	CTTGGTGCTGACACTAGGCC	6	-2.53228092473532	3.6882192613538	19.975398442597	7.84449787015673e-06	0.000165091960872983	418.692170552002	99.7520770860459	343.514182529181	428.715541910159	483.846787216667	52.3554525519445	171.1102986776	75.7904800285935
sgRCC1_8	RCC1	cellcyc	TGGGTGAGAATGTGATGGAG	6	-1.7069512463317	5.08135522516388	17.0010969436614	3.7358228993731e-05	0.000672476126556568	990.377286039143	418.497579853601	812.550765782592	1014.08663629894	1144.49445603589	219.650866680488	717.87222859362	317.969644286695
sgRCC1_9	RCC1	cellcyc	TGTGATGGAGAGGAAGAAGC	6	-2.03122630485592	5.61075130348463	23.8704054419037	1.03043773624446e-06	2.56679474693343e-05	1502.63264454478	507.15388398138	1232.82846166418	1538.6052422442	1736.46422972597	266.182638847887	869.949329362869	385.329683733386
sgRCC1_10	RCC1	cellcyc	GGAGAGGAAGAAGCCGGCCC	6	-3.8481277336961	4.52325615115874	51.2730129626998	8.03729830000949e-13	6.47649812342711e-11	821.131730377897	78.5427110370024	673.693980801347	840.789390220669	948.911820111674	41.2235945468258	134.728690740916	59.6758478232655
sgRCC2_8	RCC2	cellcyc	TGCAGTAGCAGCAGCGGCGG	1	-1.6528078293314	4.49858845551052	16.5588233629216	4.71640263300189e-05	0.000825473589112787	654.76336079084	287.230473469035	537.197770704884	670.438209232043	756.654102435593	150.754569373115	492.702443300503	218.234407733486
sgPSMG2_5	PSMG2	cellcyc	TTCTGTTGAATTTCCTTCTG	1	-1.22717723709485	5.77183421102618	10.8570869578216	0.000984183869894634	0.0113621188787403	1464.64099485355	863.20219748501	1201.65837680347	1499.70408327586	1692.5605244813	453.056648175626	1480.69885004412	655.851094235284
sgNUP133_8	NUP133	cellcyc	TGGTGTGGGAACATTCGTGT	1	-1.18935816386668	6.21297505270367	18.2681708278573	1.91886715499506e-05	0.000371295382698601	1973.85546385326	1194.24546925506	1619.44118802693	2021.10900168618	2281.01620184667	626.8066172399	2048.55582869051	907.373961834783
sgLIN37_3	LIN37	cellcyc	TTCTCCACTTTCACCTTCAC	1	-1.27797736424568	4.38715126250314	8.39958578670392	0.00375306518326264	0.0337161412971156	565.306795429658	321.587994444962	463.803518117354	578.840079165082	653.276789006538	168.78731226734	551.637814349887	244.33885671766
sgCHTF18_9	CHTF18	cellcyc	GTGCTGGCAGAGCTGGAAGG	1	-1.47776206611511	4.73210932410839	12.4205180169679	0.000424642434752534	0.00556890730135832	747.318054554902	370.157386136495	613.133869356271	765.208636013789	863.611658294646	194.279237412812	634.951599503039	281.241321493634
sgCDC45_7	CDC45	cellcyc	TCTCTTCGTGGCCTCGGACG	4	-3.85630964359481	5.52755860219383	49.0014058111254	2.55779121815393e-12	1.90155543410311e-10	1650.47404122469	157.112673848256	1354.12429687771	1689.98591986904	1907.31190692731	82.4614923444252	269.504127969402	119.37240123094
sgCDC45_8	CDC45	cellcyc	ACACAGAGCATCCACGTCCG	4	-3.76150587727973	6.77339768401704	133.387406419181	7.43837993093727e-31	4.96160603559991e-28	3901.21554897207	396.796288191425	3200.73544343678	3994.6095385086	4508.30166497083	208.26081868224	680.646793229487	301.481252662548
sgCDC45_9	CDC45	cellcyc	GTGTGCGTGCAAGATCCTTC	4	-2.05628359509272	4.69131319525351	11.270871672934	0.000787327503079279	0.00942007739483943	795.470430630273	263.803334294883	652.640278283291	814.513766263055	919.257247344474	138.458700361765	452.516565488726	200.434737034158
sgCDC45_10	CDC45	cellcyc	GGTCACACTGGAACAAGGCC	4	-2.21909424382491	4.56849386826508	19.5484713416816	9.80791867345193e-06	0.000200270026450341	745.474725939912	220.817912078037	611.621518357503	763.321178636566	861.481480825668	115.897553776736	378.781274463532	167.774907993844
sgCHAF1A_5	CHAF1A	cellcyc	CAGGCGCTTAAACGGCAGAC	2	-2.2233669927748	5.6335390278272	13.2782186072279	0.000268507510653333	0.00375082655806776	1564.43085151605	462.157152106241	1283.53053359812	1601.88288069593	1807.8791402541	242.565844797079	792.76392675687	351.141684764773
sgCHAF1A_7	CHAF1A	cellcyc	GCGCCTGAATCTTGTCCCAA	2	-1.41310773058547	5.1070518761583	13.4890596149417	0.000239958422879554	0.00340734805857953	958.427398525991	496.515658604704	786.337618599758	981.371877575103	1107.57269940311	260.599104948487	851.700988327999	377.246882537625
sgCHAF1B_2	CHAF1B	cellcyc	TGAAATAGCCTGGCACAACA	5	-3.07502283694715	4.15769268163471	40.9895391245105	1.53046203134459e-10	8.37471567445378e-09	609.058610522434	99.603049896279	499.699505797153	623.639300254703	703.837025515446	52.2772347725186	170.854664031214	75.677250885104
sgCHAF1B_3	CHAF1B	cellcyc	CACGGGCTCCTTGTTGTGCC	5	-1.25300763269876	5.48977901467527	13.7910762299852	0.000204304343874051	0.00297150830372355	1210.31381439791	700.637293234314	992.996740322458	1239.28838252901	1398.65632034226	367.733521282068	1201.84220732141	532.336151099468
sgCHAF1B_4	CHAF1B	cellcyc	CAAGGAGCCCGTGTACAGCC	5	-2.83580717960855	5.0641372506198	45.9209513378626	1.23122118644091e-11	8.01228031165461e-10	1122.49586430415	216.827435485417	920.946882552067	1149.36809571244	1297.17261464793	113.803129139098	371.936187508197	164.742989808956
sgCHAF1B_5	CHAF1B	cellcyc	CTGGAAGTCCAGGCTGTACA	5	-2.83648829373143	4.49534479327875	27.8102455011337	1.33815592767377e-07	4.04699474700632e-06	755.199384297139	145.767728842653	619.600072295004	773.27864254618	872.719438050234	76.5070325748014	250.043511357728	110.752642595429
sgCHAF1B_9	CHAF1B	cellcyc	ATCCACAGACTGGCGTCTGC	5	-4.39020779353238	5.06330876682912	38.722376397394	4.88575837043046e-10	2.53943107682136e-08	1219.1389472097	80.0848565955465	1000.23728241226	1248.32478650773	1408.85477270911	42.0329985309543	137.374018987056	60.8475522686295
sgCDCA8_7	CDCA8	cellcyc	GTCGAAGTCTTTCAGAAAGG	3	-3.61967301777356	5.92348037997967	118.387429480655	1.42623008475207e-27	7.28682192024501e-25	2147.11197914216	240.892900569784	1761.58874750686	2198.51322862365	2481.23396129598	126.434027183238	413.217021338347	183.027653187766
sgCDCA8_8	CDCA8	cellcyc	CTGAAAGACTTCGACCGTGA	3	-1.9568510815338	5.32573817949715	17.7904255446561	2.46621160908746e-05	0.000462935518281976	1219.89617988609	433.495742500457	1000.85855069027	1249.1001471188	1409.7298418492	227.522738783426	743.599413080266	329.36507563768
sgCDCA8_10	CDCA8	cellcyc	AGACAGGCAGAACCTCCTCA	3	-4.17865658937785	2.3259672579521	13.4984800213953	0.000238756771083535	0.00339648480096501	178.847992343501	13.4884910725943	146.735062673527	183.129562360815	206.679351996161	7.07951227661531	23.1375606760635	10.2484002651041
sgMFN2_5	MFN2	cellcyc	GGTGGCGCTCTCCTGGATGT	1	-1.96887965017713	6.04860276273024	42.9817588027981	5.52526387483064e-11	3.25990568615007e-09	2017.13090365725	710.913081620077	1654.94633565905	2065.42044319823	2331.02593211448	373.126828037982	1219.46883998109	540.143576841163
sgMAD2L1_2	MAD2L1	cellcyc	GCGCGGGAGCGCCGAAATCG	7	-2.43182122197157	2.95255178496882	12.5952759007732	0.000386722963566564	0.00514480804660603	247.419382318497	63.1545155016334	202.994163341913	253.342531889014	285.921451724564	33.1470114345052	108.332461097547	47.9840739728478
sgMAD2L1_3	MAD2L1	cellcyc	CGAGAACTTACAGAAGAACT	7	-1.57768616199419	4.43364671126783	10.4760344741717	0.00120933054118337	0.0135131011100215	618.270150316121	285.720918599814	507.25707382593	633.071361688455	714.482015433977	149.962270800105	490.113019680584	217.087465318753
sgMAD2L1_4	MAD2L1	cellcyc	ACTCGAGTAAAGGTTTCAGA	7	-1.44948911514815	4.79727077685408	11.7943817296211	0.000594097388411667	0.0074070927247816	777.313123175959	392.640268880401	637.743193824137	795.921778037809	898.274397665932	206.079507994789	673.51774162081	298.323557025606
sgMAD2L1_5	MAD2L1	cellcyc	GTATTTCTGCACTCGAGTAA	7	-1.5025877545241	6.3691551279979	29.2275710639621	6.43568881422305e-08	2.06604539433072e-06	2338.48382412841	1138.71471732601	1918.59895097659	2394.46646109384	2702.3860603148	597.660982053904	1953.30083424889	865.18233567525
sgMAD2L1_6	MAD2L1	cellcyc	AATGTGGTGGAACAACTGAA	7	-1.13114987435882	5.44228625073836	11.5033610768183	0.000694704567995097	0.00846369395802448	1141.7074043402	719.17993359202	936.708907578499	1169.03955454729	1319.37375089481	377.465732939157	1233.64943201851	546.424635818396
sgMAD2L1_7	MAD2L1	cellcyc	GTGGTGAGGTCCTGGAAAGA	7	-2.19739883646397	7.04364789596443	66.6732773938763	3.20449822672309e-16	4.27497866212787e-14	4147.63347435477	1247.72331150623	3402.90796576213	4246.9266388679	4793.06581843428	654.874770950085	2140.28935271866	948.005810849949
sgMAD2L1_8	MAD2L1	cellcyc	TCACTGAACGGATTTCATCC	7	-1.77523852583494	5.92270709875337	37.0150829144465	1.17218985789612e-09	5.48689962137614e-08	1796.37288713298	724.061117188773	1473.82637470272	1839.37754260987	2075.91474408636	380.027650281255	1242.02239835203	550.133302933031
sgGPS1_7	GPS1	cellcyc	CCAGGATCTGGAACAGTACG	2	-2.35271244132523	4.56737638050204	24.6454616579159	6.89068347354032e-07	1.78496205232064e-05	756.959173928309	204.374846262065	621.043884095395	775.080561040095	874.753076649437	107.267315918189	350.575567022277	155.281655845728
sgGPS1_10	GPS1	cellcyc	GCGGCCTGATGCGCATCGAA	2	-1.83022989127542	5.8247010314806	28.9291242492493	7.50755653447043e-08	2.37835033063639e-06	1691.85864303841	656.419103271665	1388.07811464936	1732.36125726768	1955.13655719821	344.52534944094	1125.99228105907	498.739679314987
sgPRKAB2_2	PRKAB2	cellcyc	CCCGGACACCCGGTCGCTGG	1	-1.58258314270427	5.63864577724355	21.5616863038121	3.42628508026051e-06	7.69648116298369e-05	1428.61752863494	658.093396206142	1172.10307957009	1462.81822553214	1650.93128080258	345.404111736922	1128.86428906593	500.011787815574
sgGINS2_3	GINS2	cellcyc	GGTCGAATTCCTCGCCGAGA	3	-1.47593934280753	5.57158481115942	21.9349082131004	2.82056257766177e-06	6.4628024024229e-05	1338.13564092128	663.708995944492	1097.86760568799	1370.1702271875	1546.36908988835	348.351491623541	1138.49704034843	504.278455861503
sgGINS2_4	GINS2	cellcyc	TAACCAGCTCCTTCTCGGCG	3	-1.16290566037965	5.99903189198694	11.3872864445527	0.000739484750714279	0.00894571653345188	1691.97594898702	1042.6333694067	1388.17435780811	1732.48137148729	1955.27211766565	547.232132860345	1788.48714194212	792.180833417631
sgGINS2_10	GINS2	cellcyc	CCTGCTCCCTCCAGAGTGGA	3	-2.49402637734607	5.58641751065408	55.274306482476	1.04829947415037e-13	9.9497293568272e-12	1560.42182406668	382.093585743485	1280.24134434676	1597.77787827083	1803.24624958245	200.544020567505	655.426428092981	290.310308569968
sgGINS1_1	GINS1	cellcyc	CAGCTCGCGGATCAGTTCCA	4	-2.43537824997041	5.31835031054423	38.0581730688238	6.86664707897783e-10	3.39277358657396e-08	1287.19541945228	328.251028417893	1056.0739210516	1318.01051131961	1487.50182598565	172.284444048575	563.067287965998	249.401353239107
sgGINS1_6	GINS1	cellcyc	GGATGGACTCAGACAAGTTC	4	-1.36653463211358	5.99797348618556	15.2131758832169	9.60310539260355e-05	0.001541439637651	1762.95795971334	943.351651576741	1446.41124185776	1805.16267134128	2037.29996594098	495.123551074743	1618.18367671748	716.747726938001
sgGINS1_7	GINS1	cellcyc	ATGAAACTTACACATCAGAC	4	-1.0770194130159	5.90960105481338	12.6151244935036	0.000382638052866485	0.00511312607873284	1560.417134697	1020.5480485087	1280.23749697366	1597.77307663897	1803.24083047836	535.64052490443	1750.60295982141	775.400660800263
sgGINS1_10	GINS1	cellcyc	CTAGGTATGACCGCTTGCTT	4	-3.36658735642754	1.99146875235441	12.3788271713137	0.000434229821647094	0.00567310158172561	136.179666591032	18.0888187126264	111.72801914218	139.43976903783	157.371211593087	9.49402075119412	31.028759130224	13.743676256461
sgGINS4_4	GINS4	cellcyc	TCCTGGGACAGGACTCTGAT	2	1.05250740677233	5.57602951620233	9.738989987027	0.00180399995450293	0.0187448943779658	593.320633537075	1698.26674024213	486.787350569457	607.524560581037	685.649989460732	891.345086103776	2913.1316123513	1290.3235222713
sgGINS4_7	GINS4	cellcyc	GCTCATTGAAAGATTGGAGC	2	-3.08571305664207	4.24194429157999	23.285733530073	1.39631897487367e-06	3.38343163911619e-05	646.256516798429	104.912565031962	530.218367301893	661.727713816418	746.823469276977	55.0639643913943	179.962371331547	79.7113593729438
sgPSMA2_2	PSMA2	cellcyc	ATCTGGACAAGTTTACCAGA	4	-3.07985755992302	4.68539048199885	53.0335023178315	3.2790754433386e-13	2.90555124062324e-11	878.458098265994	143.232692634439	720.727151678377	899.488135034752	1015.15900808485	75.1765042109449	245.695022429806	108.826551262567
sgPSMA2_7	PSMA2	cellcyc	GTACACCAAACCTATATGCT	4	-5.53047430207647	7.18579304362659	272.221512046661	3.7217533923865e-61	2.23426160528443e-57	5457.70371773358	162.792719996947	4477.74943728228	5588.3595908862	6307.00212503228	85.4426973009306	279.247427772239	123.68803491767
sgPSMA2_9	PSMA2	cellcyc	GAGCTGTAGGAATGGGTTCT	4	-1.36345166284553	5.86010343554538	20.1748094452925	7.06775731053646e-06	0.000150192970175143	1600.61117125236	858.304787212472	1313.21452062247	1638.92934698591	1849.68964614869	450.486214169223	1472.29804918904	652.130098279155
sgPSMA2_10	PSMA2	cellcyc	TACCAGCTGAGCTGTAGGAA	4	-3.57502359374383	6.52538850875544	140.385933336633	2.19189549444033e-32	2.02438409646137e-29	3252.89875464661	376.502624412025	2668.82673033848	3330.77222470773	3759.09730889362	197.609572290739	645.835940443327	286.062360502008
sgPSMA3_3	PSMA3	cellcyc	GAGAGAATGTAGAGGCTGAC	3	-3.18525759386333	5.71417542192321	95.073250687652	1.83469183940664e-22	5.00641535678088e-20	1809.97401725888	274.442302014384	1484.98536315601	1853.30427991863	2091.632408702	144.042623884074	470.766179905625	208.518102253452
sgPSMA3_4	PSMA3	cellcyc	TCCGTCAGGAGAGAATGTAG	3	-2.38049365683213	7.13254006456493	68.0039094685449	1.63171692305811e-16	2.31848630020085e-14	4507.98040093622	1194.48249698559	3698.5530449341	4615.90016827818	5209.48798959638	626.931022610311	2048.9624155702	907.554052776261
sgPSMA3_7	PSMA3	cellcyc	ATTGGAATCAGATGCAAAGA	3	-2.44680472454135	6.82494721925578	69.8129056397599	6.52048624664836e-17	9.48948098428892e-15	3667.70293206669	928.148489476546	3009.15102569917	3755.50669603733	4238.45107446357	487.144083827262	1592.10484524047	705.196539361903
sgPSMA1_2	PSMA1	cellcyc	TACCAATATGGTTGTCAACA	4	-2.73799589710036	4.88548471736619	46.9251835293482	7.3748938410598e-12	5.10355405779161e-10	982.552145101986	203.102046428518	806.130662706245	1006.07416371563	1135.45160888408	106.599279590125	348.392262513368	154.314597182061
sgPSMA1_3	PSMA1	cellcyc	CCATATTGGTATCTCAATTG	4	-3.27983031506383	5.85112872626563	50.24691184791	1.35567881907608e-12	1.04006119752313e-10	2003.55114213651	284.522262041118	1643.80487898554	2051.51558605294	2315.33296137103	149.33314899715	488.056897264271	216.176739861932
sgPSMA1_6	PSMA1	cellcyc	ACAAGACGAGACACAGGCAG	4	-2.26608750167479	7.36593131553099	70.1841054666169	5.40199537693246e-17	7.95816656357541e-15	5228.94544611131	1499.89493182304	4290.06570159285	5354.12491137051	6042.64572537056	787.228499194313	2572.85339079081	1139.60290548401
sgPSMA1_7	PSMA1	cellcyc	AGAGATACAAGACGAGACAC	4	-1.95636462251973	3.5719755032584	11.7281817285063	0.000615607094951972	0.00762381287832991	359.539270021693	127.730054926086	294.982440836687	368.146537782436	415.488831445955	67.039855464578	219.10248374734	97.0478255663399
sgPSMA7_4	PSMA7	cellcyc	CGACGGCCACCTCTTCCAAG	4	-3.31375837247423	4.68768394253421	26.3670942845636	2.8230924425617e-07	7.94990628463717e-06	893.827489543975	123.905642768691	733.336902354789	915.225465164145	1032.92010111299	65.0325907028343	212.542256375297	94.1420812279428
sgPSMA7_5	PSMA7	cellcyc	GCGCGTACTCCACTTGGAAG	4	-2.51062709924838	5.08927685563825	47.5524985576598	5.35504627943554e-12	3.7735682697615e-10	1107.47012577604	268.043538227618	908.619080289669	1133.98264528191	1279.80865175653	140.684195833096	459.790023672042	203.656395177717
sgPSMA7_7	PSMA7	cellcyc	GCGCAGGAGGCCGTCAAGAA	4	-1.56088346799106	6.50166392443566	24.540055319128	7.27809997709158e-07	1.87718109256605e-05	2591.32126053006	1211.86589575261	2126.03833338438	2653.35675373819	2994.56869446759	636.054799637562	2078.78112854288	920.761759077399
sgPSMA7_8	PSMA7	cellcyc	CGTCAAGAAGGGCTCGACCG	4	-6.89563954226485	1.54594494284538	30.8875334570396	2.73422532076674e-08	9.64125589244812e-07	108.037361593257	1.10014789264213	88.6387865848756	110.623745270738	124.849552924158	0.577418961849407	1.88714500989434	0.835879706182644
sgPSMA4_1	PSMA4	cellcyc	AAGGGACATGGCTTGCAGTG	5	-2.81640018981956	5.52696262923876	47.3943351369045	5.80502032365578e-12	4.06402195428415e-10	1545.4744737994	302.624396093023	1267.97785539431	1582.47269269377	1785.97287331011	158.834158380903	519.108496938246	229.930532959918
sgPSMA4_2	PSMA4	cellcyc	ATGTTCTGACTAATGAACTA	5	-5.30897354345459	3.8846841543464	78.2446316237651	9.10381698632707e-19	1.59569311892461e-16	548.971403095148	18.965654836027	450.401216047352	562.113622188895	634.399371049197	9.95423324396191	32.532845013438	14.4098862506812
sgPSMA4_6	PSMA4	cellcyc	GCTGTAACCAACTGCTCACA	5	-1.49056948556582	4.61602566854267	12.324110977549	0.000447144845393462	0.00581336717511272	690.62514033914	339.044698731146	566.620412808114	707.158509572607	798.0964986367	177.9495641188	581.582272366122	257.602259708515
sgPSMA4_9	PSMA4	cellcyc	GGTGTTTCATTGCTGTACAT	5	-3.26792349042435	6.69364859712176	81.039434940142	2.21258090601696e-19	4.11865932528568e-17	3590.76320377487	514.250339035007	2946.02615801096	3676.72505255553	4149.53840075811	269.907254181226	882.122274320504	390.721488603291
sgPSMA4_10	PSMA4	cellcyc	TTCATTGCTGTACATTGGCT	5	-2.30899368714141	4.38157603236901	22.9915182787007	1.62717714644393e-06	3.90734048175581e-05	661.540847050918	184.096654566818	542.758330027414	677.377946583585	764.486264541754	96.6241901392253	315.791254364585	139.874519196645
sgPSMA5_1	PSMA5	cellcyc	GTAGAGATTGATGCTCACAT	6	-2.52174475498925	5.32512799055215	38.5460130345603	5.34779029493982e-10	2.72646472085754e-08	1305.38757838471	313.539915771487	1070.9995992554	1336.63818535742	1508.52495054129	164.563231792705	537.832496347222	238.224019174534
sgPSMA5_2	PSMA5	cellcyc	TTGCAGGTTGTGCCATGAGT	6	-1.36787685722577	4.6182210922955	10.1226338897322	0.00146459553146466	0.0158454206161412	676.125596446728	361.400975721649	554.724324661346	692.311850727542	781.340613951296	189.683384941446	619.931240577224	274.588301646276
sgPSMA5_5	PSMA5	cellcyc	TAAAGCCAGAGTGGAGACAC	6	-2.6363550956963	8.18393250999225	105.002835332574	1.21961196197468e-24	4.12486507646451e-22	9596.8329138535	2129.71507379989	7873.68010470613	9826.57836151953	11090.2402753349	1117.79323050396	3653.21899073581	1618.1330001599
sgPSMA5_6	PSMA5	cellcyc	TCTCATTGTAGGTGAACCAG	6	-4.15952010707782	4.6102402544876	76.099276153995	2.69756145855283e-18	4.56172840170627e-16	883.688801677274	68.0975449185833	725.018659694898	904.844059996477	1021.20368534045	35.7413889117656	116.811515014158	51.7397308298266
sgPSMA5_7	PSMA5	cellcyc	CTACAATGAGACAATGACAG	6	-2.21491405202178	6.16231888227696	49.294889732427	2.20235470820067e-12	1.64751226193217e-10	2255.2220601318	670.193814364658	1850.28719640634	2309.21143417241	2606.16754981665	351.755085944811	1149.62081089195	509.205546257212
sgPSMA5_8	PSMA5	cellcyc	AAGCCAGATTGGACACAGCT	6	-1.71598160558068	6.00899559443265	36.2400466371568	1.74448698746107e-09	7.94883605880505e-08	1889.17112094037	793.404154938657	1549.96228473053	1934.39733971424	2183.15373837634	416.42274328358	1360.97037665187	602.81934488052
sgKLK10_2	KLK10	cellcyc	GCGGCGGAGAGGTGGAGGTG	2	-1.16267579649233	7.12669891977326	11.255616158031	0.00079382467136868	0.00948363772814732	3699.59557970284	2280.23189589591	3035.3172106722	3788.16284457781	4275.30668385851	1196.79285204286	3911.40888649745	1732.49394914741
sgKLK10_8	KLK10	cellcyc	AGCAGCGCCGCCTCTGCGGC	2	-1.49256742468189	4.4828041783155	10.1119676679039	0.0014730960423574	0.0159053306048238	629.950081267201	308.821755165238	516.839822716047	645.030906861139	727.979514224418	162.08687800671	529.739172437308	234.639215051697
sgCCNH_1	CCNH	cellcyc	AAGGTTATTGGAATTCTGTT	4	-1.47719730985579	5.77672039506168	11.9828913820522	0.000536912114097201	0.00678215181263339	1543.31544139815	764.824174165066	1266.20648658799	1580.26197367153	1783.47786393494	401.422375661796	1311.94554239052	581.104604442885
sgCCNH_2	CCNH	cellcyc	AGCAATGCCAAGATCTGTTG	4	-2.45767217865192	5.012994763205	26.5568201216745	2.5589973090769e-07	7.28934785087349e-06	1044.55362244549	262.266328755862	856.99950693893	1069.55993877444	1207.10142162309	137.651994146506	449.880054204613	199.266937916466
sgCCNH_3	CCNH	cellcyc	TAACTTACCACAACAGATCT	4	-1.44828657575004	5.30392570550095	18.6239475643535	1.5920803374697e-05	0.000313109133035707	1105.83578302923	559.090529192524	907.278190843608	1132.30917683506	1277.91998140903	293.441886409355	959.039152191575	424.790548976642
sgCCNH_10	CCNH	cellcyc	AGTGCCTTCTCCTGTCCAAG	4	-1.54358417146346	6.16439131749731	28.1386647087192	1.12927122867964e-07	3.47211139747556e-06	2043.81049173183	967.326376123331	1676.83548843583	2092.73873301544	2361.85725374424	507.706823424673	1659.30885824469	734.963446700628
sgPCM1_10	PCM1	cellcyc	TCTATTTGCTTTCTTCTGTT	1	-1.89456535764541	3.38987455869292	9.5025244435082	0.00205189401661124	0.0206591744322372	314.329487414763	116.550298257523	257.890270008495	321.854445851467	363.243746384327	61.1720957456666	199.9252238989	88.5535751280019
sgNCOR1_4	NCOR1	cellcyc	CTAAAGGATCCAGCATTCGG	1	-1.22736662581536	5.75938263012599	10.7621154623256	0.00103598900704943	0.0118878901246999	1451.7697807012	855.503347873609	1191.09824475737	1486.52473592124	1677.68636142499	449.015862586905	1467.49258412001	650.001596913913
sgZNF318_10	ZNF318	cellcyc	GACGAGGAGCCGGAGGGCGG	1	-2.18839497919365	5.68160661659473	39.9845557264107	2.55978799955008e-10	1.37821052092368e-08	1610.68774450618	487.504485780025	1321.48180161657	1649.24715053455	1861.33428136742	255.869538958068	836.243621238428	370.40029714358
sgTUBB4B_1	TUBB4B	cellcyc	GAGGGAAATCGTGCACTTGC	2	1.09889570597648	5.51788084700088	11.1385405544956	0.00084552389311924	0.0100077444793069	557.468275335315	1647.80052289436	457.372438169294	570.813907131367	644.218480705284	864.857601080804	2826.56409640819	1251.97987119409
sgTUBB4B_6	TUBB4B	cellcyc	CAGATCCACGAGCACGGCGC	2	-1.27529489571194	5.00005576804135	11.5233230658152	0.000687284209879921	0.00838605474179194	865.125058675866	493.108102300485	709.788116946981	885.835906272855	999.751152807763	258.810629383715	845.855817039258	374.657860478481
sgPSMC2_3	PSMC2	cellcyc	CGATCAGCGGAAGACCAAAG	4	-2.21380003942844	2.67661195146669	8.46054509963964	0.0036293307102344	0.0327759000920868	199.395445955809	59.198554583864	163.593132222289	204.168916162584	230.424289482552	31.0707025477342	101.54658080342	44.9783804004376
sgPSMC2_4	PSMC2	cellcyc	GAAGACCAAAGAGGATGAGA	4	-1.23458831185239	6.27122714654136	16.3713319144965	5.20668192335653e-05	0.000898835751441843	2073.68375578633	1215.91965683969	1701.34487887327	2123.32715450626	2396.37923397947	638.182439506837	2085.73477091945	923.841760092772
sgPSMC2_6	PSMC2	cellcyc	AAGGACGACAAGCCCATCCG	4	-2.12039320778569	5.9042304884345	44.3985976221491	2.67878923779801e-11	1.66647062091305e-09	1863.94335265348	591.410995698504	1529.26427122653	1908.5656258371	2154.00016089681	310.405469525032	1014.48025014954	449.347267420943
sgPSMC2_7	PSMC2	cellcyc	CATGTCAACTGACCTCGGAT	4	-2.05276845523461	5.71053777972284	34.7388550221677	3.77030943484109e-09	1.60241487537768e-07	1614.87850337605	536.965757741455	1324.92009162677	1653.53823497863	1866.17718352275	281.829572603299	921.087298337941	407.980402283125
sgPSMC3_4	PSMC3	cellcyc	GGAGAAGATGGCGACCGTGT	6	-5.34317346226555	1.22265587064876	18.9182331918238	1.36442351733941e-05	0.000271449063147235	83.9354999652024	2.69584603023387	68.8645183350604	85.9448919372915	96.9970896232553	1.41493032572653	4.62433498025544	2.04827278471964
sgPSMC3_5	PSMC3	cellcyc	CGTGTGGGATGAGGCCGAGG	6	-3.12284501183417	4.23233223124095	35.6044276277836	2.41737468351809e-09	1.07298370194676e-07	643.701638265617	101.838478633906	528.122228247027	659.111672218923	743.871014330899	53.4505124287335	174.689219562704	77.3757039102809
sgPSMC3_7	PSMC3	cellcyc	TGTCCAGCAGCCGTGTGCGC	6	-2.2611163691806	5.44179537314856	42.2920858506547	7.86100248847681e-11	4.51593906114339e-09	1374.63668235408	395.583269561742	1127.81472744267	1407.54509316007	1588.55022645949	207.624158863555	678.566034752171	300.559615069498
sgPSMC3_8	PSMC3	cellcyc	GCTGGACAGTGAGATCAAGG	6	-2.17013082596805	3.79541983585708	8.95720509944918	0.00276377387494016	0.0262941767269961	433.06815660218	132.665234232088	355.308898178071	443.435684973424	500.459886655043	69.6301127658652	227.568071931023	100.797517999375
sgPSMC3_9	PSMC3	cellcyc	GTTGGAGACAAGGTACGGCA	6	-3.56743500614548	5.70189159172266	108.611434418945	1.97432421595905e-25	7.40772615591009e-23	1836.43674871094	213.619662606796	1506.69659685369	1880.40052162751	2122.21312765162	112.119511056648	366.433715866656	162.305760897084
sgPSMC3_10	PSMC3	cellcyc	ATGACGTTGGAGACAAGGTA	6	-1.69719649629789	6.53071619478285	24.1493120372023	8.91480088178413e-07	2.25338014288718e-05	2705.60976267202	1151.22614038138	2219.80584122677	2770.38129008262	3126.64215670666	604.227674550615	1974.76237568665	874.688370906864
sgPSMC4_2	PSMC4	cellcyc	TATGGAGGAGATAGGCATCT	2	-1.87288548786687	4.9413267648537	21.6302177966641	3.30602097395016e-06	7.46122947814523e-05	922.039245849048	347.266457258014	756.483115937129	944.112602883059	1065.52201872696	182.264801465444	595.685513103396	263.849057205203
sgPSMC4_5	PSMC4	cellcyc	CAGGAAGGACAGGCCGGTCT	2	-1.36250979561747	7.03837178810997	23.6463659630533	1.1576431562243e-06	2.86287179303956e-05	3624.05607169562	1944.72919262658	2973.34114766738	3710.81494225557	4188.01212516391	1020.7023246555	3335.90239640163	1477.58285682259
sgPSMC5_4	PSMC5	cellcyc	CACCTGGAGTTCTTCAATCT	2	-1.76929346520278	5.87386144101643	35.8774625943212	2.1012528059875e-09	9.438775961313e-08	1734.66918665226	702.074493971245	1423.20184021068	1776.19667310715	2004.60904663896	368.487844371752	1204.3075178647	533.428119677279
sgPSMC5_7	PSMC5	cellcyc	GCCATCTAGTTCGCCTATTG	2	-1.94601940811586	5.53334916217417	26.8128128916929	2.24146255963948e-07	6.41528491592644e-06	1407.13588761172	503.818285917799	1154.47855999585	1440.82232013881	1626.1067827005	264.431930980425	864.22759205573	382.795334717243
sgPSMC6_5	PSMC6	cellcyc	TGTGTTCAAGCAACTTCTTG	3	-2.92340680738541	5.17640240754676	47.7024452138263	4.96072511368506e-12	3.52431633594436e-10	1221.49193124254	222.050356535927	1002.16777799683	1250.7341003084	1411.57391542238	116.54440935331	380.895355146896	168.711305107575
sgPSMC6_6	PSMC6	cellcyc	TGCACTCACACTCCTTAAGA	3	-1.43892046523112	5.40662709933521	14.6709244927437	0.00012800570232974	0.00199597462989873	1185.74520651222	603.403609033052	972.839532121969	1214.13160916541	1370.26447824929	316.699861749758	1035.05184835124	458.459116998158
sgPSMC6_7	PSMC6	cellcyc	CTGAAGGCCCTACAGAGTGT	3	-1.84587729264502	5.35675626388134	27.8006638246172	1.34479961604842e-07	4.05719417169705e-06	1225.9808409663	470.503697626471	1005.85068458706	1255.33047325292	1416.7613650589	246.946577316364	807.081221580324	357.483293982725
sgCDKN2A_7	CDKN2A	cellcyc	GTGCGGGCGCTGCTGGAGGC	1	-1.13986499954418	6.72844298307653	16.2100982518697	5.66911111567062e-05	0.000966849184805388	2791.97386414763	1748.22944003738	2290.6628951792	2858.81292355904	3226.44577370465	917.568297037429	2998.83541656713	1328.28460650758
sgRALB_10	RALB	cellcyc	GCTTCAGTTCATGTATGACG	1	-1.95518611958769	5.91365174175974	38.1508329744624	6.54817817787565e-10	3.269052028801e-08	1834.24665770663	652.61484573651	1504.89974615065	1878.15800046809	2119.68222650113	342.528662948835	1119.46662603411	495.849248226588
sgRALA_2	RALA	cellcyc	GCCCAAGGGTCAGAATTCTT	1	-1.64987052019341	4.25893504705142	7.98739804803302	0.00471040619212298	0.0402243897195765	554.009844812442	243.512487336262	454.534983787636	567.272682766418	640.221867883272	127.808932394884	417.710544552279	185.017985061625
sgMSH6_1	MSH6	cellcyc	TCACTCAGCGCCGGAGACTT	1	-2.7239698666967	4.34607418685466	30.0229624580302	4.26960299029844e-08	1.43392974274177e-06	673.636565317446	140.56788094853	552.682209824239	689.763232901671	778.464253226428	73.7778624396947	241.123922390433	106.801858015461
sgGPR132_1	GPR132	cellcyc	GAGAGGCCCAGGGAGGCCCA	1	-2.67589922319757	3.8020278821438	16.3795713197806	5.1840966423481e-05	0.000896225433208819	459.262877995281	99.0453617714606	376.800244180715	470.257500538839	530.730889266289	51.9845289461273	169.898030501425	75.2535258668292
sgPIDD_8	PIDD	cellcyc	GGATTCGGACGCAGGGTCCA	1	-5.14204010292636	2.63102239958876	19.7914255990737	8.63692609545774e-06	0.000179100609957018	227.402228903805	8.73442412182304	186.571176299324	232.846173520611	262.78933689148	4.58431283876128	14.9826446117285	6.63631491497932
sgMCM7_1	MCM7	cellcyc	AGTCAAACCCAAGATGGTGG	5	-3.50433537316001	6.02129251325681	55.4556535679072	9.55913785619469e-14	9.1451624438567e-12	2284.40719167597	277.649663319752	1874.2320114985	2339.09524945652	2639.89431407289	145.726025949931	476.267945552621	210.955018456704
sgMCM7_2	MCM7	cellcyc	CTTACACTTGTGACCAGTGT	5	-1.30354646777674	5.19650184340982	10.6537278463786	0.00109849273991634	0.0125014721154555	997.564334329754	557.580393217978	818.447348503716	1021.44574047942	1152.79991400612	292.649282839866	956.448731769296	423.64316504477
sgMCM7_4	MCM7	cellcyc	GAGGCATGAAAGTGGGAGAC	5	-2.17485450150886	6.70038692581105	65.8097435106361	4.96621122017325e-16	6.41148548548496e-14	3259.07855052188	995.839734922734	2673.89691716689	3337.09996313682	3766.23877126194	522.672224119347	1708.21941211977	756.62756852909
sgMCM7_5	MCM7	cellcyc	CATGATCAGAGGCATGAAAG	5	-2.09783131290703	6.25091035436033	51.7531527394321	6.29356840709348e-13	5.15793372558143e-11	2363.4869713434	761.763554554221	1939.11267509255	2420.06817653457	2731.28006240309	399.815991820015	1306.6954909525	578.779180890143
sgMCM7_10	MCM7	cellcyc	GATACAGCCGCCCTCCTGAG	5	-3.35503135205891	3.91085984151986	43.2477480491023	4.82292481783905e-11	2.86665578343488e-09	522.253345611835	70.2987936469788	428.480501210369	534.755942016266	603.523593608869	36.8967269931484	120.587439670388	53.4122142773995
sgMCM6_3	MCM6	cellcyc	GACCTCCAGGTGCTGGCTGC	3	-1.3524148023948	3.8528775713086	7.83991838205886	0.00511049139575772	0.0430590280302913	395.567830979779	213.680400973409	324.541918027061	405.037612232253	457.123962680024	112.151389938413	366.537903772873	162.351909208941
sgMCM6_7	MCM6	cellcyc	GAAGTGCCAGAAACTGTTCC	3	-2.48147902316688	5.9594434597523	35.8341089614404	2.14853307973101e-09	9.62550836633971e-08	2019.34159586267	498.823386008537	1656.76008852853	2067.68405874565	2333.58064031384	261.810328976333	855.659561792046	379.000267257232
sgMCM6_9	MCM6	cellcyc	ACTGTTCCTGGACTTCTTGG	3	-2.97795148237237	4.09862170571593	33.3004399993948	7.89647707683446e-09	3.14980239279113e-07	580.103928734379	101.474004923422	475.943762211828	593.991451628261	670.376572363048	53.2592163012431	174.064017488894	77.0987809801291
sgMCM5_3	MCM5	cellcyc	GCAGCTGCAGAGGCGCTTCA	4	-1.12862294275409	5.63616425785866	12.718217749801	0.000362110699417659	0.00487135250706792	1305.7338716613	823.956420163828	1071.28371407815	1336.99276879646	1508.92513210927	432.458275766489	1413.37838038142	626.032604343571
sgMCM5_5	MCM5	cellcyc	GTTCCTGCGGCAGTACCGAG	4	-1.91126459301069	4.46314960228933	19.658537860812	9.25886813186449e-06	0.000190353767508957	665.317631477216	243.967694607216	545.85697649381	681.245146153769	768.850771784068	128.047850554504	418.491386960462	185.363846306683
sgMCM5_7	MCM5	cellcyc	GAAGGTGAAGCCCGTGCGGT	4	-1.07706539559705	6.53215449724857	13.763654344777	0.000207308423067307	0.00300973226306847	2402.90716402267	1571.54637043696	1971.45480187631	2460.43207740335	2776.83461278835	824.835169693949	2695.76109777851	1194.04284383841
sgMCM5_10	MCM5	cellcyc	ACTCCAGGGATGAACTCAAG	4	-3.3181956692187	6.12150480277424	76.6570645400945	2.03377241203934e-18	3.48835549502148e-16	2421.42715171563	334.861999163704	1986.64944577044	2479.39542832889	2798.23658104755	175.754250145003	574.407454626275	254.424292719834
sgMCM4_3	MCM4	cellcyc	AAGCTCGGAGTGAGGATGCC	3	-2.13147122756851	5.99545266982512	51.2555326400969	8.10918658918442e-13	6.51257182495269e-11	1987.35830284783	625.751614012911	1630.51953394615	2034.93509480192	2296.62027979542	328.429340959944	1073.38662712135	475.438873957442
sgMCM4_8	MCM4	cellcyc	CAGCCGATGCCAACCTCGCC	3	-2.0697493906499	4.63529464622252	14.5611504573394	0.000135683300849833	0.00209933189646072	766.342893684068	251.77679394318	628.742716430217	784.68892437519	885.597040246796	132.146501346555	431.886770383176	191.297110099808
sgMCM4_9	MCM4	cellcyc	GATGCCAACCTCGCCTGGAG	3	-1.54810783323917	4.17442206571251	9.34738726291598	0.00223303586371703	0.022106523239711	513.497874229607	242.204336686964	421.297112539503	525.790867141897	593.40564300742	127.122341987437	415.466600818418	184.024067255036
sgSASS6_7	SASS6	cellcyc	TATTCGTCTGACTGATGACA	1	-1.11424746669426	6.16016529503356	13.7040826762713	0.000213988790962909	0.00308804858016366	1872.73545757277	1193.62120142231	1536.47771572462	1917.56821124498	2164.16044574872	626.478966670086	2047.4849872761	906.899650320749
sgRANGAP1_2	RANGAP1	cellcyc	CTCGGAAGACATTGCCAAGC	5	-2.27346310402558	5.27326176467081	36.2538509553595	1.73217394752993e-09	7.90773631217419e-08	1225.6913546111	349.702341533345	1005.61317675756	1255.0340566768	1416.42683039895	183.543289365892	599.863921193449	265.699814040694
sgRANGAP1_3	RANGAP1	cellcyc	GGCAAGTGTCTCTGCCAGCT	5	-1.40655625401346	5.75075344244639	20.4720234630731	6.05092590208731e-06	0.000130197924450558	1495.97031374247	778.569460539967	1227.36238113949	1531.78341713929	1728.76514294863	408.636668432796	1335.52359836412	591.548114822981
sgRANGAP1_6	RANGAP1	cellcyc	AAACTCAACACTGCAGAAGA	5	-7.26642341700174	4.56732565404381	71.8489386199452	2.32318451667155e-17	3.55328852221871e-15	898.760262515203	7.89274369408107	737.383974628865	920.276327315906	1038.62048560084	4.14255201547002	13.5388632530929	5.99681581368032
sgRANGAP1_9	RANGAP1	cellcyc	CGTCTGGAAGGCAACACAGT	5	-4.88393657867868	2.97568736240248	30.8358379771934	2.80803882460193e-08	9.87253825697893e-07	289.06070023876	13.3739716033957	237.158602734123	295.980731104687	334.042766877469	7.01940607320534	22.9411190464615	10.1613896905204
sgRANGAP1_10	RANGAP1	cellcyc	GGAAGGCAACACAGTGGGCG	5	-4.67456556938188	7.26408235077601	218.413673885321	2.00635296215799e-49	6.02231921003746e-46	5663.2519442742	305.860121119388	4646.39059175463	5798.82858344905	6544.53665761893	160.532447309192	524.658916457054	232.388999591919
sgMIS12_8	MIS12	cellcyc	CTTCAGAATAACCTGTTCAA	1	-1.14366019961728	5.13203750539823	8.83089699999	0.00296172772259344	0.0278247135378076	922.981643747849	576.365084891858	757.256302221928	945.07756151925	1066.61106750237	302.508536525244	988.671160582599	437.915557567729
sgSART1_10	SART1	cellcyc	TACCGCCACTGCCGCCACTC	1	-2.00185390507787	3.8900803215627	15.085293252687	0.000102760766375884	0.00163416839932723	452.28009302673	155.713941193687	371.071248419733	463.107549686193	522.661480974264	81.7273594494681	267.104803872251	118.309660259341
sgCDC27_1	CDC27	cellcyc	GGTGCTGCAGGAACCCGTCC	5	-3.46657474617491	2.21627669398585	12.2111527308276	0.000475046728415528	0.00612965990835146	160.770833269991	19.9363524584854	131.903735607153	164.619641245791	185.78912295703	10.4637094854547	34.1979367584571	15.1474111315443
sgCDC27_2	CDC27	cellcyc	GAAGGTTATCATTACCTGGA	5	-1.88581169122643	6.29008043944519	44.1199275688239	3.08860549663317e-11	1.90659855502962e-09	2357.59702441011	880.180746649417	1934.2802935764	2414.03722594861	2724.47355370531	461.967937555707	1509.82310192439	668.751200468155
sgCDC27_3	CDC27	cellcyc	CCACTATGCTTACCGAGATG	5	-1.59270322641249	4.8300727261107	14.5628867950172	0.000135558323499632	0.00209875049787019	815.999594032536	373.220794138032	669.483341708238	835.534391992358	942.981048397011	195.887084757518	640.206434023047	283.568863633529
sgCDC27_6	CDC27	cellcyc	GCAACCTGTTATTACCGCTC	5	-3.47266383323282	5.21590879637886	43.8514720368297	3.54264602870592e-11	2.14281005257721e-09	1304.25153027362	161.984966018791	1070.06753349053	1335.474940578	1507.21211675234	85.0187429702306	277.861842343868	123.074312742276
sgCDC27_8	CDC27	cellcyc	CTTTATATGCCTTTCCTGAG	5	-5.61242114133509	3.73377823509237	37.788925185226	7.88280147315483e-10	3.84735186534283e-08	497.506414149497	13.8999694904576	408.176988201795	509.41657606036	574.925678186336	7.29547909567219	23.8433925447998	10.5610368309008
sgPPP1R12A_7	PPP1R12A	cellcyc	TACACCTTTAGATATTGCGG	1	-1.62851787498683	4.66583895956415	12.8838613871234	0.000331427717563955	0.00451422222453957	732.725879000262	326.903160743932	601.161781962409	750.267127930875	846.748727107503	171.577007931836	560.755215405639	248.37725889432
sgPPP1R12B_1	PPP1R12B	cellcyc	TCTAGCATGAAAGACTTTCT	1	1.02549995946109	6.19541174001053	11.1383442938019	0.000845613357286204	0.0100077444793069	923.529751680062	2594.31440517271	757.705995007021	945.638790999309	1067.24446903386	1361.64086716392	4450.17212373215	1971.13022462206
sgWTAP_4	WTAP	cellcyc	TCATCAGCTAATGATGTAAC	5	1.06875492386915	4.97170756850169	9.08181587414327	0.00258163578770511	0.0248269203725121	386.845528798627	1119.86821172111	317.385742883922	396.10650062019	447.044342891769	587.76928497058	1920.97237255377	850.862977638973
sgWTAP_7	WTAP	cellcyc	GAAGTGTCGAATGCTTATCC	5	-3.00217388249964	3.75830695987349	30.1137272819089	4.07436936617652e-08	1.37412684817411e-06	458.312472741696	78.8057246629264	376.020488296275	469.284342854071	529.632587074741	41.3616387641978	135.179852675612	59.8756825489689
sgWTAP_8	WTAP	cellcyc	ATCCAGGAGAATCAAGAGCT	5	-1.92164062221021	4.86543153377762	16.4289132956124	5.05089025907993e-05	0.00087730662679971	880.673671441528	320.655425941913	722.544909118703	901.756748401318	1017.71935680456	168.297848313915	550.038127608963	243.630301902859
sgWTAP_9	WTAP	cellcyc	GCTTGGAAGGCAGCTGTCCC	5	-1.45324834918783	6.8063343165175	27.7773881655365	1.36107636645629e-07	4.09568004858584e-06	3138.73959044402	1581.60853515281	2575.1653372497	3213.88012261612	3627.17331146625	830.116354835552	2713.02128984838	1201.68796077451
sgWTAP_10	WTAP	cellcyc	AAGTTGTGCAATACGTCCCT	5	-1.91583280054015	4.84191634026499	20.7377288370735	5.26679967468565e-06	0.000115078854038423	865.9481675547	316.564824537592	710.463433070692	886.678720143903	1000.70234944951	166.150872591815	543.021290982488	240.522310038473
sgHCFC1_7	HCFC1	cellcyc	GCTGGTCGGGTCCGGTGCCA	4	-3.53012284292224	4.64956126194114	51.2765652771889	8.02276746394233e-13	6.47649812342711e-11	881.840873679021	105.197853642387	723.502535152001	902.951893128065	1019.068192757	55.2136997627576	180.451742788916	79.9281183754876
sgHCFC1_8	HCFC1	cellcyc	GCTCCTTGATGGCCACGGCG	4	-3.91969079533315	3.86726349229655	30.3499811270626	3.60710481399399e-08	1.23562636089069e-06	521.23161041888	47.3876194380356	427.642222985328	533.709746773688	602.342861497625	24.8716651674087	81.2866253267921	36.0045678199059
sgHCFC1_9	HCFC1	cellcyc	GATGAGCTCCTTGATGGCCA	4	-4.16136317689205	2.29713299117648	20.0571661818617	7.51613551345619e-06	0.000158737873425351	175.595357396979	13.4064328373095	144.066452383424	179.799060259723	202.920559547789	7.03644353890627	22.9968016106014	10.1860533624209
sgHCFC1_10	HCFC1	cellcyc	CACCACGATGAGCTCCTTGA	4	-1.93503193013364	6.06613081921148	20.6475730071658	5.52071232661929e-06	0.000119971823619103	2033.06664770241	733.543775474517	1668.02074801658	2081.7376844188	2349.44151067185	385.00467813319	1258.28853073674	557.33811755362
sgALMS1_6	ALMS1	cellcyc	GGGCGAGCTGGAGGAGGAGG	1	-1.40718717523965	6.33118671883376	18.8265531004708	1.43160133440382e-05	0.00028340513473239	2237.44475701842	1164.00103439747	1835.70188486704	2291.00854748383	2585.62383870438	610.932651299511	1996.675863551	884.394588341909
sgPRIM1_4	PRIM1	cellcyc	CCTACTCTCAGTACTATCGC	4	-4.24572540387888	5.57779173792984	52.8592568105849	3.58325915732164e-13	3.14032124615929e-11	1735.23036152735	126.075625266894	1423.6622537126	1776.77128234898	2005.25754852048	66.1715185231061	216.264548323888	95.7908089536877
sgPRIM1_5	PRIM1	cellcyc	TACTATCGCTGGCTCAACTA	4	-2.71348051272818	2.81318230674442	12.0291669350944	0.000523744794312829	0.00665433002425077	231.080273720648	48.4920367629521	189.58881227971	236.612269683202	267.039739199033	25.451324965393	83.1810939318737	36.8436913915897
sgPRIM1_7	PRIM1	cellcyc	CAACACAATACAGTGAAGCT	4	-2.8327355041933	5.22471054011093	34.7806375251066	3.69025385792353e-09	1.57676273826188e-07	1254.09699329124	242.778866229285	1028.91846029693	1284.11971825964	1449.25280131715	127.423887128866	416.452123370504	184.460588188486
sgPRIM1_8	PRIM1	cellcyc	TGACAGACTATGACGATGTG	4	-2.50983715606353	4.14882540078754	22.9299420523831	1.68014225015841e-06	4.01445331871183e-05	575.704274719399	139.358025548572	472.334085082269	589.486471148778	665.29226792715	73.1428628603623	239.048589977406	105.882623807949
sgPRIM2_1	PRIM2	cellcyc	GAAGAAAGTGGAGGAAGCTG	5	-2.22615486180246	5.2420046709941	30.2163568696015	3.86436613016077e-08	1.31066417914619e-06	1192.39066890627	351.543347358149	978.291773033969	1220.93616203715	1377.94407164768	184.509551883166	603.021901114787	267.098589076496
sgPRIM2_3	PRIM2	cellcyc	TGAGGTTGGCAGGTGACCAG	5	-1.59582935502397	6.92656304450412	37.3694011927865	9.77436819647018e-10	4.66624062627909e-08	3499.22219180379	1597.32371514616	2870.9217302074	3582.99257482029	4043.75227038367	838.364557625125	2739.97841416082	1213.62817365252
sgPRIM2_6	PRIM2	cellcyc	CTTGGAGTGAGCTATGTGAA	5	-1.18154174657414	5.81456332970222	12.754348316352	0.000355182478807024	0.00479696111563164	1493.94824727724	908.777534521563	1225.70338544366	1529.71294297859	1726.42841340948	476.977126480031	1558.87676633883	690.478710745823
sgPRIM2_7	PRIM2	cellcyc	TGAACAATACCAGAGTAAGT	5	-2.80361230667035	5.70175625102437	66.8792153196037	2.88662389574645e-16	3.91618641856268e-14	1742.31242598731	344.222169680401	1429.47270290341	1784.02288941579	2013.44168564273	180.66698958543	590.463476912445	261.536042543329
sgPRIM2_9	PRIM2	cellcyc	GTAAGTTGGAGAGTGAGCTT	5	-3.31504188708525	5.15996876070351	29.7848143958364	4.82758600291223e-08	1.59676064308446e-06	1242.72103858616	172.17136365501	1019.58510740463	1272.47142643775	1436.10658191612	90.3651324760674	295.335138067611	130.81382042135
sgNCAPD2_4	NCAPD2	cellcyc	CATCTTCCACCACAGCTTAG	3	-2.90381310847304	3.51701924396226	25.6727787517825	4.04492599506233e-07	1.10125632561714e-05	384.466970751037	70.7615189644857	315.434265209432	393.671000570134	444.295646473545	37.1395910428305	121.38117820293	53.7637876476962
sgNCAPD2_7	NCAPD2	cellcyc	AAAGTGCTGCAGCATAGCCA	3	-1.39625742760177	5.88524030418974	19.8934312789417	8.1881180910735e-06	0.000171272891742986	1638.34507221952	858.785709140703	1344.17313665602	1677.5665867991	1893.29549320345	450.738628814915	1473.12300138236	652.495497224838
sgNCAPD2_10	NCAPD2	cellcyc	ATTGCAGAGTATCTTCTTTG	3	-1.71624645628718	3.35024006842087	9.21229287750094	0.00240395420990613	0.0234754584963302	297.193196559974	124.705635127052	243.830874207508	304.307917072447	343.440798399967	65.4524713026534	213.91452786455	94.7499062139536
sgBLM_7	BLM	cellcyc	GGACAGGAAACACAGAGAGG	1	-3.64447478629604	6.32542706533066	65.881307854392	4.78912152847831e-16	6.25006387300813e-14	2843.79014641537	313.659489767912	2333.17534011323	2911.86967287178	3286.3254262611	164.62599089386	538.037608289149	238.314870120726
sgTSC1_1	TSC1	cellcyc	TGGCCCAACAAGCAAATGTC	2	1.05415915032367	6.06776832364407	8.34453149182218	0.00386849905949352	0.0343549825838716	834.326492794133	2390.77226548218	684.519566622798	854.3000314925	964.159880267101	1254.81060208887	4101.02494471269	1816.48124964497
sgTSC1_4	TSC1	cellcyc	TGTTTACAAGCATAGGGCCA	2	-1.06639541665642	7.29986514399756	17.4348434741947	2.97325493153817e-05	0.000545846870573593	4083.91250445267	2690.83774785223	3350.62837128816	4181.68020708819	4719.42893498167	1412.30169985469	4615.74399429085	2044.46754941114
sgNEDD1_2	NEDD1	cellcyc	ACATCTATGTATTTGGTAAG	4	-2.46027806351584	5.38952366036188	42.8998721448512	5.76144232075822e-11	3.3909194717737e-09	1356.00644592101	339.885453134939	1112.529630446	1388.46885417096	1567.02085314605	178.390838913085	583.024465264256	258.241055227476
sgNEDD1_6	NEDD1	cellcyc	ATTGCTTCTGGATCTCTTAG	4	-2.54591331249554	4.29338355662412	27.1763047669049	1.85720982181701e-07	5.43205596239852e-06	638.465756650316	150.7416889197	523.826471795389	653.750445088448	737.820353067113	79.1176441872743	258.575622359887	114.531800211939
sgNEDD1_7	NEDD1	cellcyc	AGGAGTACTAGATAAATTAG	4	-2.45117507682405	5.00575572381636	24.2203971988438	8.59175240726326e-07	2.18321429159379e-05	1037.78986149943	261.743144227114	851.45020849099	1062.63425531702	1199.28512069027	137.377397731364	448.982606616627	198.869428333351
sgNEDD1_8	NEDD1	cellcyc	ACTGTACCTGGTTACTACCA	4	-1.00843320994665	5.78767628732269	10.7217587475842	0.00105882981670889	0.012095946902298	1411.87823648549	968.358754539454	1158.36939964182	1445.67819949444	1631.58711032021	508.2486731862	1661.07975449359	735.747835938575
sgSMC3_1	SMC3	cellcyc	CGGAATCATGTACATAAAGC	4	-1.31496542603749	5.65790724551948	12.1311555479358	0.000495863847738747	0.00635727633515778	1377.7804174157	764.059300642759	1130.39399129267	1410.76408834402	1592.18317261041	401.020927385478	1310.63351219851	580.523462344293
sgSMC3_5	SMC3	cellcyc	GTCATCTTCGTCCAGAACAG	4	-1.86885781140177	4.10668213455939	11.365609008753	0.00074816541478246	0.00903252695081509	515.641125845014	194.701869116199	423.055534068261	527.985427590777	595.882415876005	102.19039811567	333.982970087148	147.932239145779
sgSMC3_8	SMC3	cellcyc	GTATTTCTTAGACAAGAAGA	4	-2.44774294165118	4.64722054084192	27.3377956781986	1.70839281070823e-07	5.0274064416099e-06	808.588258713541	204.395555317572	663.402743663623	827.94563141589	934.416401061109	107.278185185323	350.61109041965	155.297390347742
sgSMC3_9	SMC3	cellcyc	ATGAACCTCCTTGAAAGCGC	4	-1.251650698076	5.67392295313925	12.7063582620042	0.000364414403108553	0.00489411804353786	1374.96106633443	796.710163862328	1128.08086687797	1407.87724280056	1588.92508932476	418.157921120431	1366.64135805782	605.331212408729
sgSMC2_3	SMC2	cellcyc	GACTTCGGTCCTCTGAGCAT	3	-3.89401926278142	4.79964159108581	65.3012196412975	6.42815494042758e-16	8.03954607210872e-14	997.802001792577	92.4785446080409	818.642341746838	1021.68909763364	1153.07456599725	48.5378971118835	158.633602942441	70.2641337697978
sgSMC2_4	SMC2	cellcyc	GCTCAGAGGACCGAAGTCAA	3	-4.77394765000026	3.73171592829405	41.6443393280096	1.09481923789253e-10	6.15688392494455e-09	488.797571248498	24.5178632806363	401.031855666912	500.499245939785	564.861612138796	12.8683418447232	42.0568576759301	18.6283903212557
sgSMC2_5	SMC2	cellcyc	GCCAGTGATAGCATTGAAGA	3	-4.95071947402238	4.68303728651591	35.1327771935398	3.07973162000641e-09	1.33973904694228e-07	950.078152127895	42.249063195454	779.487515462183	972.822752595331	1097.92418832617	22.174664308851	72.4721733461949	32.100351931316
sgCDC25B_7	CDC25B	cellcyc	CCAGCAGGAGGCCCGGGAGG	1	-1.51591607846262	5.32775105492442	17.6407359945249	2.66811710457277e-05	0.000495510410147764	1137.72929147534	548.8685699229	933.44508206445	1164.96620679304	1314.77658556853	288.076832175276	941.504855615607	417.024021977818
sgGAS7_4	GAS7	cellcyc	TCCGGCATCGTGTCTGGGTG	1	-1.56950071171847	3.92313570088251	8.09732131691024	0.00443307256674488	0.0383746833256109	432.216108264594	200.847207956667	354.60983880045	442.563238841221	499.475247152111	105.41581462304	344.524412382735	152.601396864225
sgBUB3_1	BUB3	cellcyc	GCGCCTGTTCTGCAGATGAC	4	-1.74190497432226	6.41026512443112	34.9915773213189	3.31134595305658e-09	1.42756463861307e-07	2505.76029010731	1033.64511866989	2055.84020483466	2565.74747804339	2895.69318744389	542.514597659849	1773.06909438771	785.351663962116
sgBUB3_7	BUB3	cellcyc	ACGCACGGACGTGTCCCAGG	4	-1.6853575437362	3.23553584005883	7.79556456662029	0.00523746429031867	0.0437755760540975	272.944216081266	117.003865435931	223.935902932245	279.478422904949	315.418322406604	61.4101530932623	200.70325296491	88.898190249621
sgBUB3_8	BUB3	cellcyc	CGGCACATCGTAGAGACGCA	4	-2.84738907135848	2.35674641800097	7.83228862402974	0.00513210776931126	0.0431503164791566	170.031358414308	32.4777468983736	139.501493455232	174.10186072552	196.490721062171	17.0461326360664	55.7108897829016	24.6762182761529
sgBUB3_10	BUB3	cellcyc	TTGAGCCGCATGGAGTTGGC	4	-3.30464957007827	4.60244885476798	33.7514499729745	6.26223507985210e-09	2.55305689257196e-07	841.688967482812	117.409892840572	690.560077174354	861.838761729073	972.668063545008	61.6232589166141	201.39973440679	89.2066851983123
sgMCM2_5	MCM2	cellcyc	TTGCCTCGCCGACGCTGGGC	1	-1.39031020333321	7.70713617480046	24.9244654923888	5.96209804736658e-07	1.56579376402253e-05	5792.71840574803	3049.19280699723	4752.61079076025	5931.39443515047	6694.14999133338	1600.38641792659	5230.45040436428	2316.74159870083
sgC11orf82_6	C11orf82	cellcyc	TTGTTTGTTATTACTGTATT	1	-1.4942691813899	5.76939640560299	14.6486237097628	0.000129529192397731	0.00201711056877219	1540.25469948173	754.326223017695	1263.69531410543	1577.12795846504	1779.94082587471	395.912465500079	1293.937821561	573.128381992002
sgIQGAP3_4	IQGAP3	cellcyc	GAGAGCAGCGGGCCCAGGCT	1	-1.10048385288448	5.32706880198174	9.15644624490091	0.00247843419060124	0.0240560388920402	1047.03479716019	673.710029164186	859.035176014637	1072.1005121054	1209.96870336053	353.600591547069	1155.65237015505	511.877125790438
sgDYNC1H1_8	DYNC1H1	cellcyc	GCAGCGGCACCAGCTTGCGC	2	-2.26245826276297	7.76492796464359	70.8754350478102	3.805063320384e-17	5.71068659452381e-15	6893.75928097309	1982.45571708643	5655.95502021049	7058.79391545367	7966.52890725511	1040.50330844458	3400.61680693792	1506.24703587679
sgDYNC1H1_9	DYNC1H1	cellcyc	CAAGCTGGTGCCGCTGCTGC	2	-6.98732847479371	2.66228099500111	49.2153130823427	2.29353281745251e-12	1.71039141445612e-10	237.780657160225	2.44804300610848	195.086112926253	243.473058394671	274.782800159749	1.28486948037056	4.19926463876539	1.8599948991895
sgTUBA4A_1	TUBA4A	cellcyc	CTGCTGGGAGCTCTATTGCT	1	-1.61856111968295	4.04605175491827	9.68578398690734	0.00185699136767525	0.019153633575745	475.291718865804	213.484790393605	389.951037426428	486.670067296269	549.254051874716	112.048722598256	366.202362040686	162.203286541874
sgCCNB2_1	CCNB2	cellcyc	GGCGTCGGAGCAGCGCCATG	2	-2.05091878352563	2.91220275490368	9.2414712960337	0.00236594777231242	0.0231513870646039	230.051676605958	76.4998089898833	188.744904220625	235.559048246435	265.851077350814	40.1513656336979	131.224386974388	58.1236743615641
sgCCNB2_4	CCNB2	cellcyc	GTCAATATTCTCCAAATCAC	2	-2.30272854851285	6.2203384876898	60.2766906554705	8.24176402905504e-15	9.29152486524407e-13	2372.54541334747	663.420353718141	1946.54463470123	2429.34347506121	2741.74813027996	348.199996087532	1138.00191624671	504.059148820179
sgHRAS_9	HRAS	cellcyc	GGATTCCTACCGGAAGCAGG	1	1.56529112117519	4.27420547377065	8.61456983981966	0.00333484545372289	0.0306583628944287	186.273451465102	760.944756804089	152.827248530974	190.732784859703	215.260321004631	399.386241101945	1305.29096152641	578.157067783913
sgMEIOB_1	MEIOB	cellcyc	TGGCAAACTCCTTTGCAGCG	1	1.04847656118468	5.59236424306773	10.006705657361	0.00155971270150995	0.0166311638993599	601.467922296634	1716.78085331901	493.471758434975	615.866893113904	695.065115341022	901.062325053114	2944.8899026133	1304.39033229061
sgCHMP1A_3	CHMP1A	cellcyc	TCAGTTCACGGCGAAGCAGC	2	-1.29545896248452	5.41817758976713	11.3589955469746	0.00075083419857262	0.0090568183655055	1161.77165722882	653.028301996678	953.170537180994	1189.58413993761	1342.56029456784	342.745667849824	1120.17585060601	496.163387534203
sgCHMP1A_5	CHMP1A	cellcyc	GGAGAAGCTGGCCAAGAAGG	2	-1.56521150536136	5.36800738454866	22.7815960155675	1.81495461985381e-06	4.30657166863138e-05	1180.6079804443	550.420779904979	968.624717187973	1208.87139936803	1364.3278247769	288.8915185301	944.167447928494	418.203373256343
sgANAPC11_2	ANAPC11	cellcyc	GTGAAGATTAAGTGCTGGAA	6	-3.1335574196667	6.60173468801037	123.102756690227	1.32410745575841e-28	7.22631643980151e-26	3337.68817940587	524.668441892032	2738.39184758177	3417.59148415553	3857.08120648032	275.375255507572	899.993026926305	398.63704324222
sgANAPC11_3	ANAPC11	cellcyc	GATTAAGTGCTGGAACGGCG	6	-2.24866660275569	4.96763931324354	22.555609020623	2.04147609771041e-06	4.7826307838361e-05	988.312366623415	286.84397409346	810.856611568656	1011.9722833003	1142.10820500129	150.551712948362	492.039459375503	217.940749956513
sgANAPC11_5	ANAPC11	cellcyc	ACGGCGTGGCCACTTGGCTC	6	-1.49805823102009	6.23609028185399	24.5076832469719	7.40141065010857e-07	1.90289158395136e-05	2131.60571220435	1041.23265716249	1748.86669778666	2182.6357460701	2463.31469275629	546.496960966357	1786.08442214451	791.116588376609
sgANAPC11_6	ANAPC11	cellcyc	GTTGGCCACCCAGAGCCAAG	6	-5.17925127998198	6.43814603714844	112.747175989491	2.45120139288013e-26	1.11057922730624e-23	3231.90087725669	122.941873704588	2651.59911254726	3309.27166411135	3734.83185511146	64.526750955125	210.889049572669	93.4098205859706
sgANAPC11_8	ANAPC11	cellcyc	ATGAGAACTGTGGCATCTGC	6	-3.83875435891683	5.3534107218136	75.9570056011179	2.89908736977242e-18	4.86823671401014e-16	1460.63859149214	140.729030690199	1198.37462225647	1495.60586351749	1687.93528870245	73.8624428103514	241.400351525888	106.924297734356
sgANAPC11_9	ANAPC11	cellcyc	ATCTGCAGGATGGCATTTAA	6	-1.21148047025342	6.3605338248853	15.1393274802548	9.98612056372345e-05	0.00159227565137245	2196.53210220247	1308.75573007029	1802.13527397086	2249.11645535973	2538.34457727682	686.907987576788	2244.98166263922	994.377539994856
sgANAPC10_5	ANAPC10	cellcyc	AGCAAGATCTCAGTCAGAGT	3	-4.5065652127421	6.21780375169765	183.221705629025	9.59455689278464e-42	1.43996309166523e-38	2728.28150407377	165.483011228709	2238.4067735152	2793.59578651871	3152.84195218738	86.8547121586657	283.862234297014	125.732087230447
sgANAPC10_8	ANAPC10	cellcyc	TTGGCAGCAACTTGAGTTGG	3	-1.5911999088602	6.71529270313606	29.9231775451018	4.49507263501018e-08	1.49294853643844e-06	3021.25873964672	1383.56313674955	2478.77868074437	3093.58681369843	3491.41072449737	726.171086104067	2373.30297758431	1051.21534656028
sgANAPC10_10	ANAPC10	cellcyc	TGTATCATGAATGTACGAGT	3	-1.10293288569681	6.2845348992925	16.2211237204608	5.63621338795753e-05	0.000961921763219789	2035.66617633946	1307.69135918223	1670.15352005657	2084.39944503132	2352.44556393049	686.349346381986	2243.15588791975	993.568843244965
sgMYC_3	MYC	cellcyc	GTCGAGGTCATAGTTCCTGT	3	-1.9574324273838	3.35048206337122	12.0002766331989	0.000531926542016928	0.00674400847595169	308.381653365715	109.460088786794	253.010395258307	315.764222348678	356.370342490159	57.4507584425053	187.76299233778	83.1665155800957
sgMYC_4	MYC	cellcyc	CTATGACCTCGACTACGACT	3	-2.03524344298502	5.13808402218032	29.559212140219	5.42342744800282e-08	1.77187433073322e-06	1082.48776412784	364.303740366004	888.122409602194	1108.40221300853	1250.93866977281	191.206917694312	624.910514591318	276.793788812383
sgMYC_5	MYC	cellcyc	GCTGCACCGAGTCGTAGTCG	3	-2.13159381077586	5.8078309026431	44.7879647449864	2.19568141618931e-11	1.39117959879474e-09	1745.31708714054	549.480983493882	1431.93786416608	1787.09948130158	2016.91391595395	288.39826096748	942.555362753964	417.4893267602
sgSPC25_2	SPC25	cellcyc	CATAATGGTAGAGGACGAAC	4	-1.72347973359254	6.74442267580863	27.2397849636358	1.79722140063853e-07	5.26300945043085e-06	3151.30194762181	1316.67304410711	2585.47206892533	3226.74321904815	3641.69055489196	691.063435478248	2258.56267277093	1000.39302407214
sgSPC25_3	SPC25	cellcyc	GACACCTCCTGTCAGATGGC	4	-1.19428877134101	6.76353269922724	21.5762679335452	3.40033381463761e-06	7.65968254135956e-05	2894.86568813796	1745.54763232376	2375.08004766709	2964.16794852162	3345.34906822518	916.160734803083	2994.23516229395	1326.24699987424
sgSPC25_5	SPC25	cellcyc	GGGACTAAGAGATACCTACA	4	-1.49645899246262	5.28859976367661	18.4454260720686	1.74839971795232e-05	0.000340505453586287	1102.91100978985	539.29475397992	904.878573274726	1129.31438535703	1274.54007073779	283.051959701579	925.0823554197	409.749946818481
sgSPC25_9	SPC25	cellcyc	ATTAAAGGAAGAAGAACGAA	4	-3.04653351352048	2.71037193006949	9.59458070981282	0.00195152482393387	0.0198736071234623	220.711126849998	36.7323416132497	181.081490525638	225.994888388643	255.057001635711	19.2791811923416	63.0090332770626	27.9088103703448
sgSPC24_1	SPC24	cellcyc	GGCCGCCTTCCGCGACATAG	3	-2.13060253061022	3.31201176338051	12.5783140698517	0.000390248611531174	0.00518309729463389	307.337454075809	96.7339625867763	252.15368646197	314.695025225064	355.163650540394	50.7713777629399	165.933158626995	73.4973513703943
sgSPC24_7	SPC24	cellcyc	GCCGCTCCACCACCTGCTCG	3	-3.14296278996704	4.3949078204046	46.1810103201031	1.07816930237313e-11	7.15195565134974e-10	721.12435766125	112.519050798942	591.643363899775	738.387869474048	833.341839609927	59.0562722840575	193.010200404341	85.4906797084272
sgSPC24_8	SPC24	cellcyc	CGGCTGCTGGAAACGCAAGA	3	-4.35294528410036	5.19360031226177	108.001359812696	2.6859383663149e-25	9.77233908944237e-23	1334.59172418112	89.9834865975524	1094.96001450867	1366.54147008956	1542.27368794512	47.2283515355061	154.35369084573	68.3684174114207
sgKIF3B_5	KIF3B	cellcyc	GGCTGCTTCGTATGACAAAG	1	1.08170907025366	5.66702750237659	11.0979065954144	0.000864252217551306	0.0101931672397149	623.544941953822	1821.26684465935	511.584753837352	638.47243033619	720.577641687925	955.902399784024	3124.12054831153	1383.7775858825
sgSTAMBP_10	STAMBP	cellcyc	TCCAGAGCGGAAGTACCGAC	1	-1.02175540704731	6.57722958534543	11.4028415832389	0.000733318514327597	0.0088890345706959	2450.06093494787	1665.01840843784	2010.14190952196	2508.71469617946	2831.32619914218	873.894507538787	2856.09889532169	1265.06182245303
sgLSM10_3	LSM10	cellcyc	GATCAGGCTGTTCTCAGAGA	5	-2.80052951109063	2.98279754254929	18.2771253567907	1.90986809075011e-05	0.000369852116638567	262.132803134784	51.7928284215106	215.0657258869	268.40818781062	302.924495706833	27.1837644905815	88.8431258721338	39.3515949018167
sgLSM10_7	LSM10	cellcyc	CCACAGTGGTTACCCGGCCC	5	-4.93810498606155	1.61595419707071	17.8560104736597	2.38265510341976e-05	0.000449094952891827	111.257366217091	4.86001361649193	91.2806254676957	113.920835888507	128.570637295072	2.55080615595163	8.3366522862256	3.69258240729857
sgLSM10_8	LSM10	cellcyc	GGTAACCACTGTGGACCTGC	5	-3.26320831090357	6.51402606859095	90.9438236332061	1.47809490662015e-21	3.69723885340308e-19	3170.21879864215	455.494236183248	2600.99231762191	3246.11293409614	3663.5511442084	239.068774975035	781.3346556384	346.07927793631
sgLSM10_9	LSM10	cellcyc	CTCATCCCGCAGGTCCACAG	5	-1.84088231770114	4.57677332759474	16.6940409982839	4.39187360211405e-05	0.000776026937509673	712.317300347869	274.275720940737	584.417651774552	729.369973716022	823.164275553034	143.955192847527	470.480434103649	208.391535871035
sgLSM10_10	LSM10	cellcyc	GGACCTGCGGGATGAGAGCG	5	-3.47658854028702	4.88919138611055	46.4060814837687	9.61167299926532e-12	6.42911152455036e-10	1039.8807921809	128.773330952858	853.165703535538	1064.77524228371	1201.70143072346	67.5874248998601	220.892073275287	97.8404946834264
sgLSM11_6	LSM11	cellcyc	TGACAGCTTCGACCCGCTGC	4	-1.48909876868002	6.04070102681889	25.2668073646101	4.99226363037739e-07	1.33347304289491e-05	1857.72007870815	913.088460427126	1524.15841300337	1902.19336848533	2146.80845463575	479.239740786388	1566.27153786466	693.754102630329
sgLSM11_7	LSM11	cellcyc	GCGCGTACAGGGCCAGCAGC	4	-2.22756199317653	5.44046359192296	31.3525501893435	2.15175876320296e-08	7.76995235801392e-07	1367.80400025009	402.88193421027	1122.20888292846	1400.54883859183	1580.65427922998	211.454905068158	691.085841100465	306.105056462188
sgLSM11_8	LSM11	cellcyc	GTAGGGAATGGGAGGCAGGC	4	-1.34300141358243	5.31538338394059	14.2969603955125	0.00015611676625366	0.0023637023379881	1092.41969083806	594.13080301062	896.27101596448	1118.57190721649	1262.4161493332	311.832976067648	1019.14568725237	451.413745711844
sgLSM11_9	LSM11	cellcyc	TCCGCCACGTTGTTGAAGCA	4	-3.15065565067628	3.95013559703531	34.1762954681038	5.03384124661138e-09	2.08409706646343e-07	529.425558745232	82.1333617636812	434.364912490847	542.099855890093	611.811907854756	43.1081682744392	140.887934099418	62.4039829171869
sgCCND1_4	CCND1	cellcyc	TCGTTGAGGAGGTTGGCATC	2	-1.10596295000986	5.48007768561392	9.25660091680856	0.00234648124449318	0.0229890061705486	1165.83215410818	747.314277549898	956.501954303841	1193.74184395622	1347.2526640645	392.23220550991	1281.90984060708	567.800786532709
sgCCND1_6	CCND1	cellcyc	GCAGCACCCGGTCGTTGAGG	2	-1.84046233512992	3.70209224269894	9.35425045057977	0.0022246893162295	0.0220385579829287	387.186800937126	149.080384893276	317.665738135617	396.455942716521	447.438721959239	78.2456991945421	255.725894951098	113.269560534188
sgSOX11_3	SOX11	cellcyc	GCAGGCGGAGAGCTTGGAAG	1	-1.28241615395149	4.24724072771198	7.57313032912831	0.00592448018346378	0.0481436692539816	513.508302274372	291.215846546199	421.30566818378	525.801544831085	593.417693808251	152.846315401253	499.538775911272	221.262448326073
sgKLHL21_4	KLHL21	cellcyc	CACGCCCTGAGCCTGCTGCG	1	-1.4740731241146	7.05110045449161	29.0720053702131	6.97374481802515e-08	2.22391147829001e-06	3734.61546782274	1854.91613882388	3064.04912659007	3824.02109884887	4315.77617802928	973.563425754618	3181.84105842999	1409.34393228703
sgPOLE_2	POLE	cellcyc	CCCGCCGCTCCTCAGAGACA	1	-1.69126590439207	4.69726962822478	14.7800656411631	0.000120805827305712	0.00188738473070401	756.37847081801	323.089489411571	620.567448737257	774.485956062665	874.082007654106	169.575380554013	554.213412369542	245.479675311157
sgMDK_1	MDK	cellcyc	GCAGGGCGAGGAGGGTGAGG	1	-3.36677004859498	6.35299395469078	54.6516709062849	1.43901918895969e-13	1.32904491478804e-11	2852.25513823083	381.400068549655	2340.12040607845	2920.53731418125	3296.10769443278	200.18002407143	654.23679938909	289.783382188444
sgPRC1_1	PRC1	cellcyc	GAGCGTCCGCCATGAGGAGA	5	-1.31980798253691	5.23046980912988	13.5713957601986	0.000229658543560372	0.00328597531841579	1024.55132843828	566.24642546307	840.588711233019	1049.07879554351	1183.98647853832	297.197699807967	971.314059982245	430.227516598997
sgPRC1_4	PRC1	cellcyc	GGCTTTCTGCAGACATACTA	5	-2.31311279517729	2.99671423368589	10.0849237829646	0.00149487345656886	0.0161042603466075	252.214837989741	69.9172545187367	206.928574230444	258.252789403725	291.463150335054	36.696473982796	119.932964334157	53.1223252392574
sgPRC1_5	PRC1	cellcyc	GAAAGCCCTAAATCACCTTC	5	-1.46956497687734	5.62262228118723	16.7396430102213	4.28756707968195e-05	0.000759832828667178	1385.43536928473	690.216593224369	1136.6744634833	1418.60229758137	1601.02934678951	362.264156825044	1183.96699967442	524.418623173644
sgPRC1_9	PRC1	cellcyc	GGAGCTAATTGGGATTCCAG	5	-1.73315811063129	3.5353594872657	9.09917497963137	0.0025572481719607	0.0246516259948986	339.134095242955	140.658633505238	278.241103342265	347.252868929004	391.908313457595	73.8254944421105	241.279595310114	106.870810763491
sgPRC1_10	PRC1	cellcyc	TTGGGATTCCAGAGGACCAG	5	-3.69022800375988	3.41472277329953	22.4931731895427	2.10891761859618e-06	4.93100669672347e-05	376.099967964155	40.0672913588399	308.569593919386	385.103694118683	434.626615854394	21.0295487863693	68.7296584882097	30.4426668019406
sgHGF_5	HGF	cellcyc	GGAGCAGGAGGAGATGCAGG	1	-4.23833249733852	6.98014210440106	200.740876387224	1.43932061450329e-45	3.8402673240075e-42	4590.74045403431	335.490392210191	3766.4531729651	4700.64147348502	5305.12671565279	176.084065857021	575.48537224977	254.901738523783
sgUTP14C_9	UTP14C	cellcyc	GAATAGAGTCAAATCAAAGA	1	-1.26692160704766	5.64242293132748	11.4887904500587	0.000700171875562954	0.00852165597967219	1349.66786270465	773.817062508357	1107.32916722958	1381.97852707705	1559.69589380732	406.142344936782	1327.37154508986	587.937297498426
sgRFC5_3	RFC5	cellcyc	CTGAATGCTTCAGATGACCG	6	-1.72488420790999	5.96636888800623	27.0105800362073	2.02344883305281e-07	5.87800056519789e-06	1837.89027625886	767.115929918551	1507.88913725096	1881.8888462111	2123.89284531451	402.62521687691	1315.87671879235	582.84585408639
sgRFC5_4	RFC5	cellcyc	CTCGAATGATGTCTATTCCT	6	-1.54046559488392	4.16257279829449	12.1273111519475	0.000496887121947355	0.00636699597615893	508.460338977915	241.101639934834	417.164088505006	520.632734730504	587.584193698234	126.543585241996	413.575083607754	183.186250954752
sgRFC5_5	RFC5	cellcyc	GTGCTAGCAAAGCTCAGGAT	6	-2.54350531588755	1.91082804720874	8.01607212801385	0.00463640178224358	0.0397195561887317	120.671108719842	28.4426844214057	99.0040898355845	123.559940706608	139.449295617332	14.9283068400703	48.7893221746282	21.6104242495186
sgRFC5_6	RFC5	cellcyc	TCCTTGTGCTAGCAAAGCTC	6	-2.0576114594909	4.02246704393785	9.80914896391788	0.00173645842267517	0.0182006006563505	499.600869213473	165.490209758068	409.895374810738	511.56117178226	577.34606104742	86.8584903482866	283.874582335718	125.737556590199
sgRFC5_7	RFC5	cellcyc	TGAAGCAGACGCCATGACTC	6	-2.04811319584882	5.87841021388929	14.9848563062794	0.000108377425589872	0.00171666696615409	1812.88993804506	604.768922147074	1487.3777177679	1856.29000701825	2095.00208934903	317.416454206255	1037.39384604746	459.496466187506
sgRFC5_10	RFC5	cellcyc	CCTCTGCTTACCTCTTCTCA	6	-1.04140987575167	5.90018181003441	10.1819622162602	0.00141821176657229	0.015444679886939	1537.93525528803	1030.98264260881	1261.79233613698	1574.75298743771	1777.26044228939	541.117181754751	1768.50200077581	783.328745295873
sgRFC1_3	RFC1	cellcyc	GGTAAATAGCTCCCGTAAAG	2	-1.66107529675402	5.57408650410181	19.8359964256127	8.43786099612788e-06	0.00017569395896352	1384.9192469077	604.171545812098	1136.25101310878	1418.07381938159	1600.43290823274	317.10291779403	1036.3691331183	459.042586523963
sgRFC1_8	RFC1	cellcyc	TTACCAGGTTTAGAAGATAC	2	-2.45677790057891	3.83084689837763	21.7605286406882	3.0889003826725e-06	7.00413266186164e-05	458.420194544774	115.103991048089	376.108868184239	469.394643486445	529.757071963637	60.4129930714064	197.444292515665	87.4546875571975
sgRFC2_8	RFC2	cellcyc	TAAAGCTGAATGAAATTGTC	2	-1.43159695205633	5.11236356127163	11.0852673977785	0.000870162742872768	0.0102538241577316	965.278087684183	493.695644072208	791.958236923801	988.386570281299	1115.48945584745	259.119004068737	846.863660193825	375.10426795406
sgRFC2_9	RFC2	cellcyc	GGAATGAAGACACCGTGAGC	2	-2.43020798510013	4.9263529577298	32.9883446050994	9.2713019808118e-09	3.62592466555756e-07	979.866782935615	250.747693804571	803.927468917932	1003.32451474354	1132.34836514538	131.606372207874	430.121497546455	190.515211659384
sgKIF11_2	KIF11	cellcyc	TTCGTCTGCGAAGAAGAAAG	7	-2.28951946089947	3.7370437165194	18.9961478653959	1.30982620002158e-05	0.000260803122231494	421.35750183562	118.809965895295	345.700942066275	431.444680465866	486.926882974718	62.358095328317	203.801357767049	90.2704445905207
sgKIF11_4	KIF11	cellcyc	TCCAGGTGGTGGTGAGATGC	7	-1.6662677493994	3.87968572973507	10.2687382521764	0.0013530330371073	0.0148561418930305	426.594834120757	185.364741737221	349.997888713715	436.807392994801	492.979220653756	97.2897529988787	317.966474979687	140.837997233097
sgKIF11_5	KIF11	cellcyc	GACCATTTAATTTGGCAGAG	7	-8.42068286499037	3.30617504342802	88.4102800369757	5.31936458629748e-21	1.16121728918874e-18	374.835735575406	1.36252220105948	307.532359917673	383.809196366485	433.165650442062	0.715127629743558	2.33721028763182	1.03522868580307
sgKIF11_6	KIF11	cellcyc	ATCACATTCTACTATTGAAT	7	-1.88574057934143	5.23761449481955	27.7456937367113	1.38355832167883e-07	4.15292324730922e-06	1135.17843526873	423.771377980628	931.352243109741	1162.3542838151	1311.82877888136	222.418850021526	726.9186685179	321.97661540246
sgKIF11_7	KIF11	cellcyc	AAAGAAGTTAGTGTACGAAC	7	-3.33892604513359	5.61853227482438	88.5072680231406	5.0648443232277e-21	1.14737836541195e-18	1711.22418701749	233.232138601731	1403.96649154553	1752.1904068561	1977.51566265086	122.413232113636	400.076089272133	177.207094419425
sgKIF11_8	KIF11	cellcyc	TAGTGTACGAACTGGAGGAT	7	-1.01215760950641	6.95423133403461	11.9350820590934	0.000550867015848314	0.00693657327126576	3173.33697358397	2170.96124598038	2603.55061078203	3249.30575725829	3667.15455271157	1139.44152168372	3723.97084921614	1649.47136704127
sgKIF11_9	KIF11	cellcyc	GATTGGCTGACAAGAGCTCA	7	-1.42001799530387	4.16629792063877	9.30071712272102	0.00229064175789187	0.0225431067755154	498.252803194373	256.843094110873	408.789359869174	510.180833446468	575.788216267478	134.80557818778	440.577277490477	195.146426654361
sgERCC2_1	ERCC2	cellcyc	GCGGGAGCTCAAACGCACGC	7	-1.24736482732511	5.29874095936309	10.6014458522887	0.00112999260813676	0.0127992983486736	1058.6128029461	615.210604679897	868.534300843318	1083.95569205348	1223.3484159415	322.896831461339	1055.30504618565	467.429936392705
sgERCC2_2	ERCC2	cellcyc	ACGCACGCTGGACGCCAAGG	7	-1.29797049489916	5.46241228226936	17.0596336939711	3.62241394843007e-05	0.000653531375985359	1198.63385654412	672.578929816565	983.413969360126	1227.32880980957	1385.15879046265	353.006927535694	1153.71213238899	511.017729525012
sgERCC2_3	ERCC2	cellcyc	CATGCAGGGTCATGGAGTCC	7	-1.1502005805726	5.85598974412284	12.706778963261	0.000364332429620145	0.00489411804353786	1528.17376394939	950.01801249758	1253.78356273901	1564.7578087756	1765.97992033357	498.622429023761	1629.6188572328	721.812751236176
sgERCC2_4	ERCC2	cellcyc	GGAGTCCTGGAGATGCCCTC	7	-1.92523737021077	5.43075957039884	26.9694276181677	2.06699073020033e-07	5.97288187777384e-06	1306.38422594172	474.525570218008	1071.81729443792	1337.65869237319	1509.67669101404	249.057480324976	813.980163842825	360.539066486224
sgERCC2_5	ERCC2	cellcyc	TGGAGATGCCCTCAGGCACC	7	-2.06247836200996	5.09395075559539	25.5864375660057	4.23002108697601e-07	1.14645029753448e-05	1054.21929104661	348.150310307831	864.929662985876	1079.45700072998	1218.27120942397	182.728696832481	597.201635511662	264.520598579349
sgERCC2_7	ERCC2	cellcyc	CGGGAAGACAGTATCCCTGT	7	-2.96533483930254	2.84428374937905	12.453780496759	0.000417146642748241	0.00548272705654817	241.530762225206	42.5468843320861	198.162870425915	247.312939907225	279.116476342478	22.3309774488216	72.983042544414	32.3266330030228
sgERCC2_10	ERCC2	cellcyc	TCGGCAGGCATATCCGCTGG	7	-1.79438912478558	4.94910069126302	16.9554039229412	3.82682342195469e-05	0.00068577246889103	916.316191701443	364.416361376188	751.787660886004	938.252540448558	1058.90837376977	191.266027480567	625.10369968834	276.879356959659
sgERCC3_10	ERCC3	cellcyc	AGTGGATGAATATGGAGCCA	1	-1.05627564403402	7.58900076432212	19.7942709869257	8.62407811006745e-06	0.00017898875337688	4979.28418256214	3303.89840575367	4085.23219648043	5098.48682825244	5754.13352295355	1734.07011935874	5667.36111691493	2510.26398098736
sgSEH1L_2	SEH1L	cellcyc	GATGCTGCGAGCCACAAACA	3	-2.10593425425222	4.40671939776589	18.3569530307103	1.83149380189823e-05	0.000356110612671921	657.63809411709	210.693175640428	539.556333243214	673.381762855666	759.976186252391	110.583527506356	361.413749631172	160.082249783755
sgSEH1L_3	SEH1L	cellcyc	TGTGGCTCGCAGCATCGCGG	3	-1.28201706496484	4.20993769438155	8.34297072217461	0.00387182370762743	0.0343629403205999	500.223946524877	283.758329930769	410.406575899111	512.199165387104	578.066098288415	148.932194826323	486.746481928674	215.596313037309
sgSEH1L_4	SEH1L	cellcyc	CAGCATCGCGGCGGACCACA	3	-1.94394455737736	4.35940191589303	19.0790849598232	1.25411771320826e-05	0.000251588376334752	621.870975146343	222.918501218141	510.211355001892	636.75838923993	718.643181197205	117.00006009308	382.384532116522	169.370911444819
sgCNTRL_8	CNTRL	cellcyc	AGGTCACTTTCACCTTTGAT	1	1.08147832874921	5.07045026725089	9.8258265689345	0.0017207835241614	0.0181074385476283	411.910550225965	1202.98171357322	337.950231430094	421.771571524295	476.009847723506	631.391885419195	2063.54159558647	914.011659713984
sgPDCD2L_5	PDCD2L	cellcyc	CGTGCACCGGCGCATCTCGA	1	-1.51105230461485	7.56952768865978	31.5829555996943	1.91099547085821e-08	6.98458664257509e-07	5385.39068931904	2607.17264898288	4418.42052552049	5514.31540915948	6223.43613327715	1368.3895905326	4472.22858614476	1980.89977027129
sgSON_2	SON	cellcyc	CTTTCGTGGTCAGTAAATTC	4	-1.72683661778037	4.04375792790642	9.66279645931106	0.0018803716798071	0.0193128165728007	482.873191621053	201.19882476399	396.171223995603	494.433038350775	558.01531251678	105.600362730809	345.127560293823	152.868551267338
sgSON_6	SON	cellcyc	ATGTCAAGTGGAAGGAATGA	4	-1.09160821533202	5.66559029935571	10.3289795732534	0.00130957588415443	0.0144384048237834	1321.56799400215	855.626097567958	1084.27475134741	1353.20595551806	1527.22327514099	449.080288471418	1467.70314351362	650.094860718837
sgSON_7	SON	cellcyc	AGGAATGAAGGCCAGCTGAA	4	-1.13375321225704	4.86931950486685	8.39143103604217	0.00376993988670909	0.0337789427237109	767.005216964453	482.251823867406	629.286116704293	785.367103486339	886.362430702727	253.112649080974	827.233437440997	366.409385080246
sgSON_9	SON	cellcyc	GAAACAAATACACCCATTGA	4	-1.26563744988959	6.35959823544337	21.0141990347796	4.55892173179686e-06	0.000100434300500585	2219.33758098507	1273.62022900308	1820.84593051565	2272.4678908115	2564.69892162807	668.46691734798	2184.71177896941	967.681990691835
sgNIPBL_3	NIPBL	cellcyc	AAGGAGATGGAAGAGGCAGC	3	-1.38080763044355	6.95111947749172	25.5092433397424	4.40268592742399e-07	1.18655103451439e-05	3423.75998705199	1814.08557443781	2809.00909032454	3505.7238263714	3956.54704446005	952.133268720997	3111.8021151682	1378.32133942424
sgNIPBL_5	NIPBL	cellcyc	GTTGTAGCAGGTAAAGGAGA	3	-1.08031924045204	6.50066703766328	12.6901555797917	0.000367585685138303	0.00492843945127083	2352.53365571721	1535.13303726764	1930.12607460667	2408.85264165078	2718.62225089418	805.723421921922	2633.299277469	1166.376412412
sgNIPBL_6	NIPBL	cellcyc	TTTGTAGTTGTAGCAGGTAA	3	-1.56368933756472	4.78539510060317	9.72569918824782	0.00181709182267355	0.0188564502756525	786.931239764663	367.236556657127	645.634336027926	805.770149599295	909.389233666768	192.746223227178	629.941337870392	279.02210887381
sgSUV39H2_6	SUV39H2	cellcyc	AATCACGTATCTCTTTGATC	1	1.87032350486113	3.62333768069886	11.7342061118832	0.000613617542637134	0.00760309496973452	100.593610029152	507.881745808347	82.5315927720015	103.001792413481	116.247444901973	266.564661322599	871.197871330579	385.882704771862
sgCINP_4	CINP	cellcyc	GCACAATTTAATCCTGAAGT	2	-2.61795324732907	2.81655912161152	9.70769871173333	0.00183497654246228	0.0190009882337847	229.967279860863	51.5732268109727	188.675661275715	235.472631067291	265.753547239582	27.0685053196779	88.4664309875068	39.1847441257334
sgCINP_7	CINP	cellcyc	GTTGGCAATATTATTTGCAG	2	-1.73594767715428	6.74149236929297	39.6200364145977	3.0850186235684e-10	1.64258430615849e-08	3150.65323271138	1305.07307730289	2584.93983357959	3226.07897408745	3640.94089046709	684.975126047874	2238.66460305146	991.579502809332
sgSTAG2_8	STAG2	cellcyc	AATGGGCAAGAGTGCTATGC	1	-1.81111606494388	5.00453936426092	21.8355768931834	2.97041009285837e-06	6.78027163116046e-05	954.648434479859	375.28689361977	783.237183873686	977.502446205607	1103.20567336028	196.971488977897	643.750529642358	285.138662239053
sgHMGA2_5	HMGA2	cellcyc	AGGTTGTCCCTGGGCTGAAG	1	-1.2098279446965	6.34242331606637	16.6644812575103	4.46084534768228e-05	0.00078705568944816	2168.28118884977	1293.40281482269	1778.95693415795	2220.18922318462	2505.69740920673	678.849921526833	2218.64595124023	982.712571701012
sgRAB35_6	RAB35	cellcyc	GGCAGCTACATCACCACGAT	1	-1.27601486910997	4.00830781864529	7.71851234500605	0.00546574167181373	0.0452114553101148	434.269673863737	247.361432520752	356.294677824618	444.665966216142	501.848377550451	129.829073457287	424.312854793333	187.942369311635
sgCLASP2_7	CLASP2	cellcyc	ACCAGGCTTCCTTGCACTGT	1	-1.14474280130129	4.9882657295959	10.2148230282861	0.00139316361647787	0.0152202174351606	835.042653573971	521.051656312867	685.107137640716	855.033336957511	964.987486123686	273.47696475201	893.788952998401	395.88905118819
sgCLASP1_4	CLASP1	cellcyc	CCTTCTGCAACACCTGCGCC	2	1.2927588946832	5.71821361126577	13.2005861620894	0.000279861573396531	0.00388682241872232	583.702768909274	1973.50147919332	478.896415085901	597.676447012326	674.535444629595	1035.80362508112	3385.25710351039	1499.44370898843
sgCLASP1_5	CLASP1	cellcyc	CAGGTGTTGCAGAAGGATGT	2	1.26266412225355	5.05936059020701	12.0043463825747	0.000530766225314287	0.0067364108712854	374.788044588502	1241.07181752534	307.493232053498	383.760363670932	433.110538041076	651.383696000181	2128.87967429422	942.95208228163
sgPDCD6IP_10	PDCD6IP	cellcyc	TGCTGAGCTCCTCCGCCGCG	1	-1.25446161143072	4.52593916463039	8.16218012501789	0.00427729244035589	0.0373765004986411	619.423115320983	358.174404733381	508.203018983223	634.251928347275	715.81439863245	187.98990056281	614.396523490274	272.136790147061
sgKDM8_8	KDM8	cellcyc	GGAGAAAGTGGAGAGGAGCG	1	-2.33462044328731	4.69340950966997	28.3338597419775	1.02094490716862e-07	3.16743540773129e-06	825.469681129571	225.698488505882	677.253033755093	845.231190278291	953.92481935533	118.459152442734	387.15319928638	171.483113788531
sgHSPA2_2	HSPA2	cellcyc	CAGGATGTCTGCCCGTGGCC	1	-1.67719631311637	3.89446480601994	11.439768274296	0.00071888755731889	0.00872732402118226	431.563771123427	186.108284024809	354.074631611154	441.89528493462	498.721396824507	97.6800054537182	319.241914515636	141.402932105072
sgTSG101_1	TSG101	cellcyc	GGCGGCCGTCATGGCGGTGT	6	-1.38423621159028	4.42184619131044	8.26554280529982	0.00404045790291622	0.0356704101554144	591.650458363198	312.66913377299	485.417062563405	605.814401889009	683.71991063718	164.106196842284	536.338795441953	237.562409034733
sgTSG101_2	TSG101	cellcyc	TGACAGTTTCACGTACAGTT	6	-2.03259918047282	6.43089168748192	27.8560763386367	1.30683008840769e-07	3.96223622638054e-06	2654.54390965282	895.166577102928	2177.90908272775	2718.09293508098	3067.62971114972	469.833337035896	1535.52913231231	680.137261960579
sgTSG101_3	TSG101	cellcyc	AGGGAACTAATGAACCTCAC	6	-2.57003958935609	6.80451521964466	67.5775953050405	2.02556289900294e-16	2.81155155455246e-14	3664.27999343047	851.351030316578	3006.34269048259	3752.0018132247	4234.49547658413	446.836494786371	1460.36988233632	646.846713827047
sgTSG101_5	TSG101	cellcyc	CATTTACCTCTATAAGGCAC	6	-2.89065459673707	6.85412891591257	102.060006795671	5.38651176809433e-24	1.72461742782999e-21	3903.58712182572	726.198806969912	3202.68119013907	3997.03788614116	4511.04228919691	381.149629082866	1245.68929680283	551.757495024039
sgTSG101_9	TSG101	cellcyc	GGTATGTGTCCAGTAGCCAT	6	-2.31274249671613	3.92068198222578	13.8435109071952	0.000198681650117459	0.00290908987364434	480.897338710681	133.448715872776	394.550144011209	492.40988408427	555.731988036564	70.041327620359	228.912021665834	101.392798332135
sgTSG101_10	TSG101	cellcyc	TTAATAGTCATTGAACTAGT	6	-4.229733102943	2.29734085022478	19.5595982565294	9.75095964746933e-06	0.000199446161852369	175.982305461105	12.809420882521	144.383922250975	180.195271750338	203.367722382003	6.72309837372329	21.9727137230896	9.73245055075014
sgXPO1_3	XPO1	cellcyc	TATCAACTTATTAGATAATG	5	-4.42978140367766	3.02856873071903	25.9841280321208	3.44235849054652e-07	9.55622594606861e-06	296.097222230987	18.8213148506209	242.93168680403	303.185705430056	342.174274458874	9.87847557075817	32.285250589989	14.3002183911156
sgXPO1_5	XPO1	cellcyc	AATTGCTTATACCATGGAGA	5	-4.77466413712713	4.9564620397821	72.7783989558385	1.45055843420439e-17	2.24724256003548e-15	1144.1238828807	57.533709318441	938.691496957575	1171.51388289605	1322.16626878846	30.1968989153046	98.6907789099641	43.7134501300544
sgXPO1_8	XPO1	cellcyc	TAAAGGAGCATCCTGATGCT	5	-5.26411405442711	6.34872366466741	190.004100555619	3.17275092978394e-43	5.8605590828386e-40	3042.23861517948	109.100262024316	2495.99152898964	3115.0689414783	3515.65537507048	57.2619012924575	187.145761432937	82.893123347553
sgXPO1_9	XPO1	cellcyc	TCGACTCTTGTCCAAGCATC	5	-1.89083910645869	6.22003906091381	35.0605278522909	3.19614284653289e-09	1.38037730528407e-07	2246.45125071568	835.762514582044	1843.09122371183	2300.23065407599	2596.03187435922	438.654772463029	1433.63003228812	635.002738994979
sgXPO1_10	XPO1	cellcyc	CAAGGTGGAAGATTCTTCCA	5	-2.8882048175324	6.03979080949785	38.0461320910557	6.90915432340606e-10	3.40676638127207e-08	2216.93703270277	413.071098471168	1818.87641104809	2270.00987408677	2561.92481297345	216.802746652903	708.563882569752	313.84666619085
sgTHAP1_1	THAP1	cellcyc	GTGCAGTCCTGCTCCGCCTA	5	-2.78491626825796	5.0149350492984	48.4194992721621	3.44129288878459e-12	2.49654882593306e-10	1078.96078669871	215.899998612048	885.228716207424	1104.7908007439	1246.8628431448	113.316358551086	370.345303337737	164.038333947322
sgTHAP1_4	THAP1	cellcyc	CTGCAAGAACCGCTACGACA	5	-3.27191989189679	3.55856681291802	23.4909015138153	1.25505894849567e-06	3.08577756697535e-05	406.280524782574	57.9078716725661	333.331101377446	416.0067648747	469.503708095575	30.3932801832478	99.3326004543218	43.9977343801287
sgTHAP1_5	THAP1	cellcyc	CGGGCTTGTCCTTGTCGTAG	5	-1.47864969442444	4.80121540894719	15.8054493152907	7.02000348123037e-05	0.00117182227207271	784.056433020376	388.119899243251	643.275713254084	802.826520800029	906.067065007014	203.706965938838	665.763699586389	294.889032204525
sgTHAP1_6	THAP1	cellcyc	TCCTCACTTGTGGAAAGAAA	5	-1.26120788535708	7.36950064177249	21.4101464377129	3.70803694124606e-06	8.26751077717192e-05	4468.25018004481	2572.18452335341	3665.95655684304	4575.21881721013	5163.57516608125	1350.02587115164	4412.211503779	1954.31619512958
sgTHAP1_8	THAP1	cellcyc	ACAGGAGGCGGTAAAGGAGG	5	-2.03914430512981	4.37769224560336	18.2350329098405	1.95254198094604e-05	0.000376597514766725	638.20659821553	214.158679742432	523.613846377163	653.485082474517	737.520865794909	112.402417306761	367.358322007854	162.71529991268
sgAHCTF1_2	AHCTF1	cellcyc	TAAACAGTACCTACCCTTCC	3	-1.25769918571611	5.55310794807905	9.55131835565317	0.00199805859659329	0.0202231309376844	1266.87859074965	731.004786972914	1039.40506671365	1297.20730352218	1464.02340201311	383.67207538537	1253.93326221964	555.409023313732
sgAHCTF1_5	AHCTF1	cellcyc	AGGACAAATCAGCTTGCTGT	3	-1.17787457755099	6.38034193023809	19.3460802554883	1.09042847619892e-05	0.000220965898725441	2211.54336402091	1348.75845225687	1814.45119887935	2264.48708251228	2555.69181067109	707.903646860969	2313.60056202673	1024.7711478829
sgAHCTF1_9	AHCTF1	cellcyc	CTGTTCAGTCTACACAAGAT	3	-1.49221352797771	5.67611722947734	17.7992669179548	2.4547780534842e-05	0.000461240887310767	1442.21497092173	707.313171081096	1183.25904235172	1476.74118671598	1666.64468369749	371.237394244515	1213.29371275034	537.408406248434
sgPES1_1	PES1	cellcyc	CCTCAACGTGGAGCGATGGG	5	-2.18191026619625	5.92899375809573	44.7396725021665	2.25050850755435e-11	1.42214370505007e-09	1911.20129069633	581.088344742016	1568.03684233384	1956.95490546199	2208.61212429314	304.987566678793	996.773231509859	441.504236037397
sgPES1_4	PES1	cellcyc	TTCCTCTCCCAGTATGAACG	5	-2.54865041888044	4.95352070965121	42.7998680272824	6.06362499205069e-11	3.54272084997842e-09	1010.77620466564	238.262159390451	829.286970443933	1034.97389922963	1168.06774432335	125.053267513721	408.704364338224	181.028846319408
sgPES1_6	PES1	cellcyc	CGGCCACCAACTACATCACC	5	-2.63214953975283	4.13717160675837	20.8440117608809	4.98247570544146e-06	0.000109264099648188	578.488951686022	128.639083233559	474.618761269397	592.337812489162	668.510281299505	67.5169642106868	220.661790678502	97.7384948114877
sgPES1_8	PES1	cellcyc	ACATCACCCGGAACAAAGCC	5	-1.7690159761435	6.35756161859188	38.0347989949736	6.94940324054484e-10	3.41959057408203e-08	2426.38367316137	982.262583512792	1990.71600237783	2484.47060748689	2803.96440961939	515.546177953705	1684.92976742453	746.311805160145
sgPES1_10	PES1	cellcyc	GAAGAAGCTCCAGCTGAGCT	5	-4.52232092584154	4.4922510421505	25.3499756397825	4.7815842601721e-07	1.28004663143269e-05	823.078768425562	49.2823754125977	675.291419756117	842.783039804858	951.16184571571	25.8661387605563	84.5368058764044	37.4441816008323
sgRINT1_1	RINT1	cellcyc	GGAGGCGAGATGCTACCAGC	1	1.01598785027455	5.30084951799419	9.74132434253811	0.00180171042704167	0.0187438033639955	498.514206632081	1391.2554991442	409.003827190347	510.448494808051	576.090297897845	730.208466839689	2386.49811562389	1057.05991496903
sgCROCC_1	CROCC	cellcyc	GCTGGCGAGGGCACAGGAGG	1	-2.23508486201318	6.0904025737827	54.8784839305302	1.28217003743588e-13	1.19800580190458e-11	2150.8225932402	630.287524460174	1764.6331048133	2202.31267376675	2485.52200114054	330.810039699648	1081.1673271737	478.885206507172
sgCSNK2B_6	CSNK2B	cellcyc	CACAGAAGAATTCATTGCCA	2	-2.08484378490113	4.80194468193839	27.6563183166554	1.4489800852245e-07	4.33304592608915e-06	862.010471775592	280.272234908067	707.232767580039	882.646757048935	996.151890697802	147.102497762519	480.766588797843	212.947618163839
sgCSNK2B_7	CSNK2B	cellcyc	GGTGGATGAAGACTACATCC	2	-1.66958011983412	5.79938692482358	25.9681504712022	3.4709664924408e-07	9.62451713429341e-06	1621.1042869375	703.066055481132	1330.02800885364	1659.91306202602	1873.37178993286	369.008271144805	1206.00839859892	534.181496699669
sgEYA1_4	EYA1	cellcyc	GGGTCTTTAAACAATTTCTC	1	-1.15449563339364	7.20233753063082	14.2451199741684	0.000160476377987777	0.00242590361810683	3892.48655871208	2412.76640910803	3193.57378108825	3985.671578707	4498.21431634099	1266.35435512803	4138.75272537565	1833.19214682041
sgSMARCB1_3	SMARCB1	cellcyc	CTTCACGGGCTTCTGCCCGA	1	1.41715373897853	4.45092016514764	9.30748937675675	0.00228219002126794	0.0224875785723049	227.20804763829	837.520977572997	186.411861118918	232.647343610884	262.564938185067	439.577711898242	1436.64642188506	636.338798935685
sgMTBP_1	MTBP	cellcyc	TGATCTCTGAGGAGATGGAT	1	-4.72651080431271	4.71200525438559	52.1539748021388	5.13148764975354e-13	4.3388173568145e-11	965.596366941064	50.191543999748	792.219367765105	988.712469052973	1115.85726400511	26.3433211332623	86.0963534371173	38.1349574288645
sgFEN1_5	FEN1	cellcyc	GGATGTGCTGCAGAATGAGG	2	-1.84529818467958	6.20250741612405	29.2897289698714	6.23251725770358e-08	2.0034998247555e-06	2204.80303091904	846.57668341936	1808.92112170497	2257.58538775498	2547.90258329718	444.330651301746	1452.1801789493	643.219220007033
sgFEN1_10	FEN1	cellcyc	TTGCCATCAAAGACATACAC	2	-1.20834473350365	4.78128156854542	7.77354059562948	0.00530170311931808	0.0442047906264532	732.612996969675	437.406039515601	601.069168388078	750.151543536614	846.618278984334	229.575080707733	750.306963536605	332.336074302464
sgRHOC_8	RHOC	cellcyc	ATATAGTTCTCAAAGACAGT	1	-1.09264165764676	4.95556345344992	8.80086574894647	0.00301087635835536	0.0282202084282542	807.217356664219	522.214394943626	662.277992999717	826.541910361814	932.832166631125	274.087234823485	895.783463390617	396.772486616778
sgRHOB_8	RHOB	cellcyc	ACATAGTTCTCGAAGACGGT	1	-1.33756977276949	6.69332022405848	22.6585544388832	1.9349681841034e-06	4.54641790654354e-05	2837.7972285213	1549.34616092661	2328.25847651716	2905.73328622955	3279.39992281717	813.183261787713	2657.67984081637	1177.17538017574
sgINHA_2	INHA	cellcyc	GGCAGCTGTGCCCACCCTGT	1	-1.0469109148107	6.94231252565047	9.31308681480664	0.00227522833245925	0.0224373954609216	3173.88459625592	2119.65196179319	2603.99990543744	3249.8664898611	3667.78739346921	1112.5115481713	3635.95717372516	1610.48716348312
sgKLHL42_8	KLHL42	cellcyc	GCGCATGCCGGAGCGGTAGA	1	1.09493226367641	5.13919409631494	9.41003776545291	0.00215800782125459	0.0215111007936017	429.308169331082	1265.53267623607	352.224032865094	439.585684677554	496.114790450599	664.222118667855	2170.83874885356	961.537161186786
sgDDB1_3	DDB1	cellcyc	CAGAAGCCCACCGCCGTGAA	4	-2.83748325804786	3.05328308731339	16.8665194544115	4.01027584927689e-05	0.000714382447838916	276.37739839278	53.2308789237571	226.752642527969	282.993794623547	319.385758026824	27.9385335844894	91.3098940652473	40.4442091215347
sgDDB1_4	DDB1	cellcyc	CACGCAGCCGTTCACGGCGG	4	-2.0527305736347	5.91114360485262	37.0853762339681	1.13068517053179e-09	5.32375352940783e-08	1855.23508308194	616.919299277308	1522.11960907732	1899.64888277132	2143.93675739717	323.793649668375	1058.23606528272	468.728182880829
sgDDB1_8	DDB1	cellcyc	CACGAGATTAGAGATCTATG	4	-3.07137382723631	6.96152298744544	64.3212384018317	1.0570017728439e-15	1.29498895771942e-13	4265.55296470301	700.101367293995	3499.65450219205	4367.66908824249	4929.33530367448	367.452237463631	1200.92290367986	531.928960738494
sgDDB1_10	DDB1	cellcyc	CTTCGGCCCGTCAAAGAGGT	4	-4.2963804711548	4.39763304848911	45.5576986068217	1.48208012349887e-11	9.51582620470012e-10	766.564802974317	53.6990911505121	628.924780948727	784.916146110668	885.853481863555	28.1842774701126	92.1130445990998	40.799951382324
sgCCNA2_5	CCNA2	cellcyc	GCAGCAGACGGCGCTCCAAG	2	1.16653085603423	4.98295462931284	8.32873827712804	0.00390227515143876	0.0345746562509799	372.145208836088	1152.8731533518	305.324928877796	381.054259183041	430.056438447427	605.092118800242	1977.5875888504	875.939752404753
sgCCNA2_10	CCNA2	cellcyc	CGGGTCCGCGGTTGTTGGAC	2	-1.19597019203547	5.50175090541703	14.1424048570289	0.000169479942532884	0.00254516689183374	1206.36244458262	726.518073327615	989.75485602789	1235.24241804532	1394.09005967464	381.31719787071	1246.23695218425	552.000069927882
sgNABP1_10	NABP1	cellcyc	TGTACCCATATTACTATTCA	1	-1.44504879462588	4.90512873183394	15.5702614018414	7.94951316245763e-05	0.00131197016886663	837.733728494884	424.472703734917	687.315018433814	857.788835445861	968.097331604977	222.78694488556	728.121691680847	322.509474638344
sgSLC2A8_8	SLC2A8	cellcyc	GTGGCGCTGGCTGGCTGTGC	1	1.09314320970253	5.97016794002834	10.0633603003141	0.00151247113464277	0.016213825605436	765.215416693806	2252.81005401523	627.817682804392	783.534455906782	884.294111370243	1182.40034029364	3864.37067244156	1711.65914931049
sgPNPT1_5	PNPT1	cellcyc	GAAGGAAAGGACCATCGCTC	4	-1.33331781826368	6.75074092557364	15.6883824972457	7.46814729316402e-05	0.00124191565755365	2951.90159651607	1616.40451272678	2421.87491229397	3022.56928030774	3411.26059694651	848.379224202183	2772.7087699429	1228.12554403526
sgPNPT1_6	PNPT1	cellcyc	ATGGTCCTTTCCTTCTGCCA	4	-2.33506954758777	5.37562690092652	30.2993003806265	3.70259430702468e-08	1.2629317769117e-06	1324.05100892429	361.975083765483	1086.31193021335	1355.7484131105	1530.09268344901	189.984708856964	620.916040109458	275.024502330027
sgPNPT1_7	PNPT1	cellcyc	TCCCGCCGTGGCAGAAGGAA	4	-1.2761985652616	6.581474203467	18.2419092923754	1.94550571185124e-05	0.000375542031018359	2593.83685486902	1477.6917758774	2128.10224189212	2655.93257068943	2997.47575202552	775.575044834534	2534.76707964396	1122.73320315372
sgPNPT1_10	PNPT1	cellcyc	AGTTGCAAGTGCGAGCACTA	4	-1.43261052480728	5.67923526772268	16.5492508148751	4.7402709967303e-05	0.000829046813142641	1430.94204984067	731.390954205099	1174.01022295113	1465.19839511373	1653.61753145716	383.87475748275	1254.59567640057	555.702428731981
sgBRE_2	BRE	cellcyc	CATTGGAGATATTCGGTTCA	1	1.00297349303623	6.37616978365211	9.38625428604045	0.00218618425814009	0.0217198355774588	1058.35769663143	2926.97816873971	868.324999969539	1083.69447856627	1223.05361135849	1536.24136068707	5020.80882229495	2223.8843232371
sgTP53_8	TP53	cellcyc	CAGCATCTTATCCGAGTGGA	1	1.01677724771039	5.4986804418434	10.135118791844	0.00145470868280027	0.0157777414634521	571.62219405939	1596.13712322254	468.984959639841	585.306666639968	660.574955898362	837.741768015423	2737.94298688563	1212.72661476657
sgKIF20A_9	KIF20A	cellcyc	CTGCTGCTTGTCCTCTAGGG	2	-1.80448164459455	4.36566976700401	16.1055909300537	5.99069167731277e-05	0.00101520451127249	611.268827657872	241.369421233935	501.512868897521	625.902429359098	706.391184716997	126.684131800112	414.034423798034	183.38970810366
sgKIF20A_10	KIF20A	cellcyc	TCTGCCACAGGTTCCATCTG	2	-2.24524059689538	5.56117489287523	28.861426341831	7.77458946849428e-08	2.45323543898756e-06	1492.03414298708	434.130462655395	1224.13296684796	1527.75301557667	1724.2164465366	227.855875314778	744.688183945603	329.847328705805
sgWAC_10	WAC	cellcyc	CACAGAGTTAGAGAGAGGGA	1	-1.30328079960782	5.79766088604336	17.9791432630961	2.23338643842789e-05	0.000425637369412452	1515.05218733421	847.026920187418	1243.01802189186	1551.32210535206	1750.8164347587	444.566960664276	1452.95249517678	643.561304721201
sgFBXL7_5	FBXL7	cellcyc	ACATTCTTCTGGGCTTTAGT	1	1.00298658656263	5.94017376297791	10.1273591106746	0.00146084563036027	0.0158228624816604	781.745843207548	2162.0422524183	641.379999824173	800.460616124924	903.396913673545	1134.76033651053	3708.67160235441	1642.69481838997
sgTOP2A_3	TOP2A	cellcyc	AACCAATGTAGGTGTCTGGG	4	-2.0101770984859	5.52371440403306	33.1176785187543	8.67464165906407e-09	3.4036629110965e-07	1410.11268402583	482.917337613917	1156.92085975369	1443.87038021156	1629.54681211224	253.461947806334	828.375030270601	366.915034764815
sgTOP2A_4	TOP2A	cellcyc	AGACACCTACATTGGTTCTG	4	-1.1073899978569	5.94300107603135	8.75163388585219	0.00309324792110419	0.0287899853990213	1608.56994183828	1030.12525288175	1319.74425956685	1647.07864827374	1858.88691767425	540.667175815177	1767.03127238031	782.677310449766
sgTOP2A_5	TOP2A	cellcyc	TAATTCCACAGAACCAATGT	4	-7.96516611088425	2.55768476415169	56.3390539842132	6.09918715659557e-14	6.00245004882497e-12	221.856093738947	1.07351029811269	182.020873663283	227.167265458933	256.380142094625	0.563438066842268	1.84145205903925	0.815640768456546
sgTOP2A_7	TOP2A	cellcyc	GCCTTATTTCTAGCAAATGT	4	-2.21354643172788	3.39439865728511	10.4233704364717	0.00124430600582166	0.0138395183500674	329.023144064801	97.7734700926644	269.945617128666	336.89986445831	380.223950607426	51.3169692683175	167.716283800987	74.2871572086891
sgHTT_5	HTT	cellcyc	TGAGGAAGCTGAGGAGGCGG	2	-1.18002068732952	5.64645737951508	12.4933213608902	0.000408409441399578	0.0053941212295958	1329.4609726706	809.563520638907	1090.75051159732	1361.28788984864	1536.34451656583	424.904079501364	1388.68943746927	615.097044946085
sgHTT_6	HTT	cellcyc	GGCGGCTGAGGAAGCTGAGG	2	-3.52494913371932	3.2641334669174	23.0737132167741	1.55907701729928e-06	3.75507687225753e-05	335.413632376319	40.0719918354566	275.188665656178	343.443339240585	387.608892232194	21.0320158586115	68.7377214777865	30.4462381699717
sgNUMA1_4	NUMA1	cellcyc	ACACGTGGCTGACCCTGTGG	3	-2.53084800652814	3.89418120045178	17.6413208169714	2.6672968068512e-05	0.000495510410147764	483.733952989434	115.382771639305	396.8774319417	495.31440610125	559.010020925352	60.5593126713803	197.922500404883	87.6665018416526
sgNUMA1_5	NUMA1	cellcyc	GCTGCAGCACAGCCTCCACA	3	-1.02590834295636	5.7179400881675	8.56118436555636	0.00343405943154957	0.0314380743918413	1350.91710469603	915.387403782946	1108.35410242454	1383.25767556604	1561.13953609752	480.44635445601	1570.21504356147	695.50081333136
sgNUMA1_8	NUMA1	cellcyc	GCTGTCCCTCTTCAGTGCCA	3	-1.50548764595948	7.05966179979357	31.3020537374876	2.20845895812134e-08	7.95078335252891e-07	3777.16206665428	1835.63684618244	3098.95629979502	3867.5862511431	4364.94364902473	963.44457790092	3148.77021300464	1394.69574764175
sgMEN1_7	MEN1	cellcyc	GCACCAGGTCCGGCTCCTCT	2	-1.25429977427791	5.69561422363895	15.2152893664731	9.59236413241756e-05	0.00154074541746985	1397.24011124519	808.135766831338	1146.35961302687	1430.68964170347	1614.67107900523	424.154714686999	1386.24033177055	614.012254036468
sgMEN1_10	MEN1	cellcyc	CTCCACGAAGCCCAGCACCA	2	-1.224878298492	5.38406873587805	9.09743600621515	0.00255968066067134	0.0246651732362363	1119.01769749261	660.53807285631	918.093235617636	1145.80666257769	1293.15319428249	346.687214365976	1133.05777920669	501.869224996267
sgAHR_1	AHR	cellcyc	GTTGGCGCTGCTGCTGTTCA	1	1.08261964372378	6.3528747106664	9.87020213526819	0.00167977052909306	0.0177536662478484	1003.29920972895	2932.21492246907	823.152502249636	1027.31790716291	1159.42721977429	1538.9899010625	5029.79171789882	2227.8631484459
sgGADD45GIP1_4	GADD45GIP1	cellcyc	ACGCAGCCTACTAGGTGTGG	3	-1.35589870241378	6.24101787327587	23.1614031995166	1.48957249241713e-06	3.59488485029273e-05	2081.41344287893	1122.01400237641	1707.68666725522	2131.24188810714	2405.31177327442	588.89551556268	1924.65316688561	852.493324680925
sgGADD45GIP1_5	GADD45GIP1	cellcyc	ACTAGGTGTGGCGGCGACCC	3	-1.02047380744311	6.24992232914665	8.72957972545174	0.00313088656268164	0.029083937729081	1950.23827921936	1326.51031774319	1600.06457092311	1996.92642837613	2253.72383835883	696.226585240535	2275.43709663472	1007.86727135432
sgGADD45GIP1_9	GADD45GIP1	cellcyc	AACTGCTTAGCCGCGTAGCG	3	-3.72856242850299	2.77505945214973	21.5275921318712	3.48774152281365e-06	7.82720908292749e-05	240.954016572479	24.944202761024	197.689681946745	246.722387127775	278.449980642916	13.0921085780936	42.78818155367	18.9523181513083
sgPDS5B_9	PDS5B	cellcyc	AAATAAGGTTCTGTATAGCT	1	-4.1503995872909	7.57752434284465	233.786332538819	8.90502661684904e-53	3.56394006917327e-49	6926.1504135429	538.055719153812	5682.53018499383	7091.96048251519	8003.96057311967	282.401645132264	922.95696991034	408.808542418833
sgPSMD8_4	PSMD8	cellcyc	CGCTCTCGAGGTGGCGCCCT	1	-1.31148289691545	5.38846692919165	10.2815796506309	0.0013436486349864	0.0147666062571754	1141.63497466302	634.618248847313	936.649482962764	1168.96539092426	1319.29005010204	333.083045353162	1088.59606013868	482.175641050101
sgTP73_5	TP73	cellcyc	TGTGCGTAGGGCGAGTGGGT	2	-1.81612187203849	6.88396742363611	41.79494428534	1.01365183745951e-10	5.72725213480359e-09	3521.29626738597	1379.75825636427	2889.03231015616	3605.59509748725	4069.2613945145	724.174072705485	2366.77625414982	1048.32444223752
sgTP73_6	TP73	cellcyc	TGGGTTGTGCGTAGGGCGAG	2	1.04802564699165	5.43580868427964	8.18075496481204	0.00423371361764132	0.0370766466449384	539.319307829974	1538.92364977894	442.482196185245	552.230458511098	623.245268793579	807.712946744619	2639.80152642388	1169.25647616832
sgUSP22_9	USP22	cellcyc	CTCGCACCTGGGCAGCTTCA	2	1.08067293054653	5.92184862868533	13.8355596027394	0.000199524152486509	0.00291433909589935	744.57571020386	2173.18381384682	610.883924780714	762.400640719749	860.442565111116	1140.60804923758	3727.78334377835	1651.16004852455
sgUSP22_10	USP22	cellcyc	TGTCCACCTTGAAGCTGCCC	2	-1.00985387921203	5.21669242131364	8.89664969339469	0.00285694369585917	0.0269987363119505	949.612625001892	650.641459365447	779.105575742786	972.34608088247	1097.38621838042	341.492919738919	1116.08156638199	494.349891975432
sgCENPN_1	CENPN	cellcyc	CTGTTGCTGAGTTCATCAAG	5	-1.40082611340804	6.88493737539757	26.6895733679864	2.3890722433599e-07	6.82961806902396e-06	3282.39467991328	1715.21140804107	2693.0265347976	3360.97427402757	3793.18323091467	900.238592653926	2942.19774563661	1303.19788583267
sgCENPN_3	CENPN	cellcyc	TGAACTGACAACAATCCTGA	5	-2.83069184673646	6.72799287603859	96.5063515018889	8.89579992566247e-23	2.54303385255873e-20	3558.88720222263	690.165198036809	2919.87363024556	3644.08594860147	4112.70202782085	362.237181764651	1183.87883864409	524.379573701692
sgCENPN_7	CENPN	cellcyc	GCACTTGATCCATCTGTGTG	5	-1.75609413371478	4.07906358539904	12.5710451974213	0.000391769410962473	0.00520041949443994	497.369189251868	203.078694726767	408.064402627364	509.276066037751	574.76709909049	106.58702331488	348.352206037574	154.296854827848
sgCENPN_8	CENPN	cellcyc	ACACTGTTACCTCACACAGA	5	-3.4507097077447	6.45905511033954	136.937003156963	1.24471997167673e-31	9.96315355995777e-29	3084.84128903568	389.187265362921	2530.94470870633	3158.69151121732	3564.8876471834	204.267179198214	667.594612193628	295.700004696921
sgCENPN_9	CENPN	cellcyc	CTTACAAATGATGTCTAACA	5	-1.68415458934531	5.41665161455703	17.8974521951623	2.33133002494451e-05	0.000441152308029886	1245.28345400635	534.621134861111	1021.68743006618	1275.09518535355	1439.06774659932	280.598983771969	917.065436006234	406.198984805131
sgCENPM_7	CENPM	cellcyc	GCCGCCTGCACCTACCAAGA	2	-3.55636288584633	3.33751674536619	24.2286625885624	8.55496016731056e-07	2.17616799255962e-05	354.652114882004	41.4681282646861	290.972795515424	363.142385540113	409.841163590474	21.7647861097363	71.1325921248816	31.5070065594403
sgCENPM_9	CENPM	cellcyc	TGCGCAGCTGGTGGGCACGG	2	-2.81020533837887	3.74578976664324	23.2655863699056	1.4110227742289e-06	3.41561389894744e-05	447.365835052865	87.8890241183979	367.039366695257	458.075645775561	516.982492687777	46.1290608324704	150.760942595807	66.7770689269168
sgCENPL_7	CENPL	cellcyc	TCTGCAGAAACGATTAGAAT	2	-1.03848603048366	6.69857027967884	16.3428840439403	5.28542454152151e-05	0.000909532201794921	2674.40517731551	1796.52845851989	2194.20417397856	2738.42967583686	3090.5816821311	942.918315245926	3081.68541548243	1364.98164483132
sgCENPL_8	CENPL	cellcyc	AGAAACGATTAGAATCGGTC	2	-8.1530224636092	2.73631655201765	64.1378743358035	1.16009801181934e-15	1.41182596509021e-13	251.436070768612	1.06759421182203	206.289638028236	257.455378717043	290.563195560557	0.560332974856901	1.83130386642244	0.811145794186762
sgCENPK_8	CENPK	cellcyc	CTGCCATTGACTGAGTTCAG	1	-3.56538328260713	3.35204342135401	21.7896759471124	3.04232791749148e-06	6.92551684477366e-05	358.657824043298	41.6764272197076	294.259262291665	367.243990238273	414.470219599955	21.8741130167524	71.4898989344152	31.6652697079551
sgCENPH_6	CENPH	cellcyc	AGGGAACAACCTGAGGAGCA	1	-1.35761001139139	5.01699337933626	13.3367623724825	0.000260253293534734	0.0036505093744167	889.950584562814	479.120463787791	730.156112411689	911.25574818152	1028.43989309523	251.469136696466	821.862040933355	364.030213733551
sgCENPE_2	CENPE	cellcyc	GATGGCGGAGGAAGGAGCCG	4	-2.39640833913849	5.43938392658443	39.0997316083478	4.02699350563022e-10	2.11135797053927e-08	1394.81957940184	365.450275958477	1144.37369813298	1428.21116301693	1611.87387705561	191.80868350776	626.877231008694	277.664913358977
sgCENPE_3	CENPE	cellcyc	CACTCGCACGCAGACGGCCA	4	-1.71838942591589	6.60709170764111	41.6112863785649	1.11348599897198e-10	6.23266650193802e-09	2861.80366201885	1199.93258776222	2347.95445116957	2930.31442691022	3307.14210797676	629.791534164506	2058.31126010409	911.694969018074
sgCENPE_4	CENPE	cellcyc	CGGCCGCACTCGCACGCAGA	4	-2.75137173357158	7.00318521441272	90.322075677337	2.02381882196338e-21	4.90888498705118e-19	4276.11538386396	876.159179669493	3508.32039336175	4378.48436871096	4941.54138951918	459.857194949113	1502.92468389453	665.695660164842
sgCENPE_9	CENPE	cellcyc	ATCATCGATTCTGCCATACA	4	-1.38367549266933	5.31325387239792	12.5378985079531	0.000398780539580303	0.00527598738123515	1099.63489666213	581.426116949174	902.19070041229	1125.95984301377	1270.75414656034	305.164848368376	997.352631006492	441.760871472654
sgCENPA_5	CENPA	cellcyc	CGCGGCCGGTTACCTAAGGA	1	-1.72434020964655	5.46187836466732	14.8845496923575	0.000114295276412947	0.00180150098136812	1293.36144277651	540.008384261649	1061.13280825	1324.32414748669	1494.62737259282	283.426512667754	926.306485224503	410.29215489269
sgCENPW_9	CENPW	cellcyc	CATTAACAAGGAGCATGTAC	2	-2.13185572900992	4.72588026944607	26.9846572496271	2.05076840548884e-07	5.93314478566309e-06	822.959551099393	258.987320845284	675.193608415895	842.660968449843	951.024076432441	135.930987946989	444.255389141637	196.775585447225
sgCENPW_10	CENPW	cellcyc	GCATGTACTGGCCGCAGCAA	2	-1.90214971847076	6.05346980883859	37.9109451979998	7.40486451138488e-10	3.62883696963031e-08	2005.56621733341	740.305620241733	1645.45813872548	2053.57890157635	2317.6616116984	388.553671329274	1269.88750001667	562.475689379258
sgCENPV_7	CENPV	cellcyc	GGCGCTGGGTGCCAAGGCAG	1	-1.29718790835181	5.41663080064399	12.8499193403201	0.000337493791059263	0.00458505837242513	1160.6103539906	651.593769253008	952.217750956167	1188.3950354305	1341.21827558513	341.992745071779	1117.71511662028	495.073446066963
sgCENPQ_2	CENPQ	cellcyc	AGTTGTGTTGTCAGAGAATA	1	-1.57716211799395	7.07548406710011	23.3432917813687	1.35515296780366e-06	3.29032236763087e-05	3869.42397442812	1789.32893910702	3174.6521834456	3962.05688272138	4471.5628571174	939.139605989653	3069.33567848388	1359.51153284753
sgRACGAP1_2	RACGAP1	cellcyc	TGAGCAGCTTGTGCGCCGGG	5	-3.42742273438863	5.05692900993212	58.8283267802781	1.72046464584777e-14	1.84435346164029e-12	1165.18296288264	149.31347866284	955.969328167428	1193.07711127756	1346.50244920293	78.3680398028691	256.125733688247	113.446662497405
sgRACGAP1_3	RACGAP1	cellcyc	CGGGTGGAGATTCTCAGTGA	5	-1.55645031448139	4.33724231444805	12.5528619520061	0.000395599960443881	0.00524257276497732	575.425409841199	269.858855173788	472.105291597679	589.200930324788	664.970007601129	141.636975394367	462.903938027787	205.03565209921
sgRACGAP1_5	RACGAP1	cellcyc	AGAATTTATCCAGTTGGCGA	5	-3.95240732641758	1.62792220163334	9.87775115632331	0.00167289275056816	0.0176988603925208	108.62019502109	9.5378429133349	89.1169697528313	111.220531564896	125.523083745544	5.00599182176688	16.3607936527776	7.2467432654602
sgRACGAP1_9	RACGAP1	cellcyc	AGGTGGATGTAGAGATCAAA	5	-3.28109812273906	4.14613398686573	20.7388744171596	5.26364986761013e-06	0.000115078854038423	612.946473174849	86.8781037965336	502.889285914295	627.620237232113	708.329896378139	45.5984734753819	149.026854612213	66.0089833020063
sgRACGAP1_10	RACGAP1	cellcyc	CAAACGGAGACAGAGAGCTG	5	-2.75196290991555	4.53651946712101	38.1837461852497	6.43865193310523e-10	3.23086521319962e-08	772.256941835326	158.067375114464	633.594871686522	790.744553155415	892.431400664042	82.9625728061496	271.141780272801	120.097772264442
sgAZI1_4	AZI1	cellcyc	CCGGGACGCTGCCGATGGCC	1	1.34194429064359	6.02908604449338	16.8910971312474	3.95868217719921e-05	0.000705715182784592	706.48364430006	2471.42268890269	579.631453872218	723.396661603315	816.422817424648	1297.1404416274	4239.36911200311	1877.75851307757
sgUHRF1_2	UHRF1	cellcyc	ACACCATGTGGATCCAGGTT	3	-1.46026251280435	7.87038026044621	20.4950888705482	5.97844501983041e-06	0.000128753722207343	6574.16623122394	3296.75011058273	5393.74628322396	6731.5498990841	7597.20251136374	1730.31829544106	5655.09924771414	2504.83278859299
sgUHRF1_9	UHRF1	cellcyc	GTCCAGGCTGACCAAGGTGG	3	-3.94559115760626	3.96894173716303	25.6194539152594	4.15825976027165e-07	1.12955081021949e-05	560.868366947181	50.0945789859308	460.162028643447	574.295395968389	648.147676229707	26.2924284869294	85.9300239434344	38.0612845274286
sgUHRF1_10	UHRF1	cellcyc	TGACCAAGGTGGAGGAGCTG	3	-1.86203395238323	4.76042800063187	19.7626764302949	8.76782218587004e-06	0.000181501477714911	812.483013998729	308.303968980318	666.598178811547	831.933626033739	938.9172371509	161.815114943438	528.850984929428	234.245807068087
sgPOLA1_2	POLA1	cellcyc	TCACAGTCGTCGCCGTGCAC	2	-1.28574936175874	5.73934552602929	10.6275504359682	0.00111415199950407	0.0126377571866279	1449.06326752599	820.036577977556	1188.87769771522	1483.75342959118	1674.55867527156	430.400924004105	1406.65445656094	623.054353367628
sgPOLA1_9	POLA1	cellcyc	AGGCACGCCAGGATGATGAC	2	-1.02274420966968	6.38014541361059	13.7316833618529	0.000210867099746015	0.00305217098625742	2136.62042311532	1451.00521852733	1752.98099568942	2187.77050773255	2469.109765924	761.568451408804	2488.99014013313	1102.45706404007
sgRB1_10	RB1	cellcyc	AAGTGAACGACATCTCATCT	1	1.43381939323762	6.99883104522588	19.6040247336456	9.52683011711235e-06	0.000195194344370494	1323.11091058052	4932.65704489531	1085.54063058855	1354.78580908004	1529.00629207298	2588.93347800932	8461.26160859934	3747.77604807725
sgTRIAP1_1	TRIAP1	cellcyc	ACTGTCGCCATGAACAGTGT	3	-2.36478827401998	6.16691754205656	59.346656565977	1.32204610584802e-14	1.44301332453311e-12	2303.579985094	617.006064711685	1889.96224702957	2358.72703409034	2662.0506741621	323.839189006657	1058.3848988692	468.794106259203
sgTRIAP1_2	TRIAP1	cellcyc	CGAACCAGCGATTGAAGCAC	3	-2.6893742648491	7.07288429371023	99.12846547689	2.36642268474451e-23	7.10311349109624e-21	4463.77532689455	954.782963570836	3662.28518290781	4570.63683734948	5158.40396042636	501.123341056028	1637.79244343919	725.433106217289
sgTRIAP1_5	TRIAP1	cellcyc	ACTGCTGGTAGCGCTTGAAG	3	-3.85450993398526	5.85872091028645	116.657277109196	3.41218098265576e-27	1.70701462367735e-24	2077.22234960748	198.018336611452	1704.24810288668	2126.95046125601	2400.46848467973	103.931065194091	339.671891663966	150.452052976298
sgCDK5R1_3	CDK5R1	cellcyc	TGTCCCTGTCTCCCAGCTAC	1	-2.11063446873799	3.19544674285944	11.8140540020605	0.000587852930658361	0.00733685676917839	282.45779614157	90.1345422640084	231.741278592919	289.219755363307	326.412354468483	47.3076339726129	154.612805051261	68.4831877681509
sgBCCIP_3	BCCIP	cellcyc	CACGGCACGCCGCTTAGACC	3	-1.13918989391055	5.60118659671826	9.74151359876541	0.00180152493431687	0.0187438033639955	1277.29342476088	800.124896065586	1047.94987228484	1307.87146569446	1476.05893630334	419.95016299717	1372.49883856622	607.925686633369
sgBCCIP_6	BCCIP	cellcyc	TTTCCTCTTCCTCGTCGCGC	3	-1.36514435598676	5.28634675132875	15.4884972864177	8.30088616963085e-05	0.00135598081354657	1075.03110961021	575.76476367522	882.004629616839	1100.76704830471	1242.32165090908	302.193454474908	987.641396133758	437.459440416995
sgBCCIP_9	BCCIP	cellcyc	GTCATAATCATTATCTGATA	3	-1.86081005808279	6.55993679227496	20.8887701845945	4.86739780111713e-06	0.000106935794508898	2832.85789050515	1076.12606453797	2324.20601798035	2900.67570186757	3273.69195166754	564.810966925821	1845.93902900896	817.628197679139
sgDSN1_3	DSN1	cellcyc	TTAGCAGAAAGCAAACGGCT	2	-3.05812749227633	4.00718596367216	29.3158441178181	6.14908535421357e-08	1.98465035767111e-06	548.032861563564	90.6685691715208	449.631193702375	561.152612240254	633.314778748061	47.5879210727362	155.52885117597	68.888935265856
sgDSN1_5	DSN1	cellcyc	TAAGAACCTTACCTGGAAAC	2	-3.15194770775873	3.19525546289444	9.53514265062124	0.00201574505491659	0.0203720900689024	312.728459435581	48.4182819300518	256.576713519607	320.215089718288	361.393575068847	25.4126143162798	83.0545781554092	36.7876533184665
sgRAD51D_1	RAD51D	cellcyc	AACATGGGCGTGCTCAGGGT	2	-1.06445090892724	7.44861822684436	17.5997266463079	2.72627531827579e-05	0.000504749801216319	4525.95446329953	2986.12407889391	3713.29978674998	4634.30452457712	5230.25907857149	1567.2844325025	5122.26509917343	2268.82270500581
sgRAD51D_9	RAD51D	cellcyc	GGTCACCTGTCTTGATCCTG	2	-1.51733192330999	4.74518406132944	10.967392697356	0.000927291376007432	0.0108040018496198	759.735329554931	366.1246173834	623.321568985934	777.923177042026	877.961242636835	192.16261549101	628.033966447193	278.177270211998
sgRAD51C_7	RAD51C	cellcyc	GCGGGTGAAGCTGGTGTCTG	4	-2.86184173089783	5.43414084164704	38.3037038799512	6.05476145260746e-10	3.06090498445185e-08	1453.93701058268	275.86041612204	1192.87633915093	1488.74384866905	1680.19084392804	144.786929246383	473.198750089709	209.595569030027
sgRAD51C_8	RAD51C	cellcyc	CTAGGAGTTCCTCAGCAGTC	4	-2.04779494909221	4.10108213075579	17.7893140314601	2.46765278557835e-05	0.000462935518281976	527.238151269717	175.844591457283	432.570263477423	539.860082502386	609.284107829343	92.2930472577169	301.636030487282	133.604696626851
sgRAD51C_9	RAD51C	cellcyc	GCTCGGAGGGTTTCACCTCT	4	-1.3280469080919	4.69510571907871	10.3452662219496	0.00129807143831167	0.0143313054934153	707.50296376728	388.766753725975	580.467750125517	724.440383288372	817.600757887952	204.046471242062	666.873285140628	295.380504795237
sgRAD51C_10	RAD51C	cellcyc	AAACCCTCCGAGCTTAGCAA	4	-2.44046502941743	5.5948493028681	54.2919087242838	1.72811934616638e-13	1.57784524180582e-11	1561.18373649158	396.745291492677	1280.86645210422	1598.55803066226	1804.12672670827	208.234052770997	680.559315749226	301.442505957809
sgRAD51B_1	RAD51B	cellcyc	GGATCTGATGTCTACTCAGA	2	-1.94210012524893	3.64906208661647	11.7580902404264	0.000605793501304702	0.00752556613907388	379.370270251243	136.123865210444	311.252699302731	388.452286511445	438.405824939553	71.4453951677125	233.500854455558	103.425346008061
sgRAD51B_8	RAD51B	cellcyc	AGGGTAGTAGATAAGAATGC	2	-1.87605641341757	4.48259068183815	18.9981474452255	1.30845428745332e-05	0.000260746164353664	670.950128306184	252.115782117367	550.478134184077	687.012483353208	775.359767381265	132.324421243441	432.468255695841	191.554669412819
sgDCLRE1B_4	DCLRE1B	cellcyc	TGGACTTCTGGAGCCTGCGC	1	-1.1499681650009	7.87465834415193	20.6393451114292	5.54448827066636e-06	0.000120379563149649	6196.75262320465	3853.19147996037	5084.09891899643	6345.10111674137	7161.05783387615	2022.36975505387	6609.59414839326	2927.61053643399
sgDNA2_6	DNA2	cellcyc	GCTCAGAACTGTTCTTGGAA	3	-1.49189103560822	4.73377948742279	12.9332021376555	0.000322805117272332	0.00441682010316839	749.586987750973	367.661245660869	614.995405794925	767.531886824591	866.233670633402	192.969123698369	630.669830593533	279.344782690704
sgDNA2_9	DNA2	cellcyc	TGAGCACAGGAATGGATAAC	3	-3.40179953805435	5.68079277250836	91.3760671388644	1.18804708045625e-21	3.00300784663115e-19	1792.33322533194	233.86811116991	1470.51205162988	1835.24117245543	2071.24645191052	122.747025981296	401.16700847172	177.690299056715
sgDNA2_10	DNA2	cellcyc	AGGAATGGATAACCGGTACC	3	-2.83465951271038	4.04004759566364	23.9252982303946	1.001470425405e-06	2.5102619337422e-05	550.460093694414	106.351301226232	451.622605818199	563.637951617266	636.119723647778	55.8190933747129	182.430315730414	80.8044945735695
sgSEPT11_9	SEPT11	cellcyc	GTCAACAAGTCTACTTCTCA	1	-1.22630378489898	8.14621041920813	21.2820066066779	3.96435268768101e-06	8.79815167183773e-05	7602.11118494872	4483.44935439328	6237.11927966243	7784.10356233728	8785.11071284645	2353.16423276583	7690.7106152223	3406.47321519171
sgSEPT12_1	SEPT12	cellcyc	TGCGAGGACAGGCAGGGAGA	1	-3.33439667321643	5.79965878578502	88.7050899539394	4.58284516031996e-21	1.04807486509298e-18	1939.10707960949	265.139964154903	1590.93202629131	1985.52875101675	2240.86046152042	139.16023824709	454.809361200359	201.450293017259
sgPIWIL3_7	PIWIL3	cellcyc	GTTGGTAGCTCTCCCTGCGG	1	-1.05361891251576	5.50011588655736	9.67131954099681	0.00187166835906567	0.0192646259349523	1167.74455212462	776.202732691351	958.070972994634	1195.70002423669	1349.46265914253	407.394477681472	1331.46381814806	589.749902244521
sgDTL_1	DTL	cellcyc	GACCCTGATGCTCTTCAATT	3	1.22656140452617	4.41748790481183	8.12322126909788	0.00437018392369674	0.0379391043806929	244.067796978625	788.296268472419	200.244369629064	249.910710550327	282.048310756483	413.741839633894	1352.20853424837	598.938431534989
sgDTL_5	DTL	cellcyc	GCACTGATAACCAGTCAGAA	3	-1.91383978512254	6.17401982609275	46.5138456066776	9.09733714114386e-12	6.15364385268415e-10	2183.79567404276	799.597238913545	1791.68572651012	2236.07512073604	2523.62617488213	419.673219099917	1371.59371883816	607.524778802556
sgDTL_6	DTL	cellcyc	CTGACTGGTTATCAGTGCAG	3	-3.69784763474442	3.59542384933645	28.6114186138274	8.84590085231483e-08	2.76944742068626e-06	428.059999351325	45.3875518632772	351.199977197446	438.307633863845	494.672386992685	23.8219181739639	77.8557979185861	34.4849394972816
sgSGOL2_7	SGOL2	cellcyc	TCGCCTAAAGCTAAATAACT	1	1.06150511392308	5.37620229492348	8.55069774222768	0.00345389814402704	0.031552301221336	514.163439513685	1480.92330187777	421.843172701504	526.472365869385	594.174779970168	777.271129879827	2540.31029633939	1125.1884794141
sgTUBGCP2_4	TUBGCP2	cellcyc	GAGGAAGCAGCTTGGCAGCG	1	-1.71309084102674	4.34704424194434	14.0000865878417	0.000182802214543862	0.00269798990647926	595.413055711009	250.491432536334	488.504069302547	609.667074746086	688.068023084394	131.471872004349	429.681918307321	190.320507297331
sgTUBGCP3_7	TUBGCP3	cellcyc	AGGATCCTGGGCAGGAGCGA	3	-3.20696884293215	2.54507536091832	11.8719695306173	0.000569851180037054	0.0071456064680051	199.088347097671	29.6221825002732	163.341174290835	203.854465445217	230.069401556963	15.5473732044727	50.8125809824681	22.5065933138786
sgTUBGCP3_9	TUBGCP3	cellcyc	GCAGTTCCAGTATGCTGTGC	3	-2.87890106350516	3.29692386986309	23.4704643339954	1.26846226330464e-06	3.10812084987085e-05	328.927488165227	61.5777620084824	269.867136659106	336.801918583735	380.113409252841	32.319443276445	105.627767931897	46.786074817105
sgTUBGCP3_10	TUBGCP3	cellcyc	CAGTATGCTGTGCGGGTGAT	3	-2.22218403383196	6.86644386087212	61.9953108918577	3.44276141713043e-15	4.02398542892491e-13	3680.05306141372	1088.19063545587	3019.2836359679	3768.15248396475	4252.7230643085	571.143126502875	1866.63406006478	826.794719799951
sgTUBGCP4_2	TUBGCP4	cellcyc	TCAGAGCCAAGAGCAGTTCG	4	-3.71448805123568	6.57570244539246	146.457136815355	1.03134809487734e-33	1.07677225227346e-30	3392.27520847384	356.44718286517	2783.17753975809	3473.48531115804	3920.16277450538	187.083358210916	611.433723532763	270.82446685183
sgTUBGCP4_4	TUBGCP4	cellcyc	TTGGCTCTGAGCGGGTACCC	4	-2.56404663677431	5.41425249391883	37.2730505453319	1.02693963101922e-09	4.883148784092e-08	1394.16162440054	325.189729375173	1143.83388179461	1427.53745676023	1611.11353464679	170.677703603058	557.816071060615	247.075413461846
sgTUBGCP4_5	TUBGCP4	cellcyc	TTCACCTGGAACAAGCGGAG	4	-1.0997762145086	5.34925340503745	11.0039191841043	0.000909194343005633	0.0106292520733176	1062.57306666699	684.044423843918	871.783482104311	1088.01076336033	1227.92495453633	359.024658154134	1173.37953345789	519.729079919736
sgTUBGCP4_6	TUBGCP4	cellcyc	GAACAAGCGGAGTGGCCTGC	4	-1.59947069880838	6.65779062582365	33.5092051780136	7.09275117954344e-09	2.86042053777765e-07	2906.44106216833	1323.37004168213	2384.5770132833	2976.02043371067	3358.72573951101	694.578393251779	2270.05040604706	1005.48132574754
sgTUBGCP5_1	TUBGCP5	cellcyc	CAGGAGCGCGGAACATGGCG	1	-2.04696326470023	4.38507456154992	14.3292918188165	0.000153458385059308	0.00232785609629133	642.393760122284	214.398961871864	527.04918527452	657.772483845201	742.35961124713	112.528530767193	367.770491339412	162.897863508987
sgTUBGCP6_4	TUBGCP6	cellcyc	GAGTCTTGGCAGCCGGCAGG	1	-1.58533491517262	5.40698586536157	19.2933144081645	1.1209817570507e-05	0.000226774515013129	1217.29424258396	559.664380207561	998.723802471415	1246.43592017845	1406.723005102	293.743075421828	960.023510827985	425.226554372871
sgPSMD9_3	PSMD9	cellcyc	GAGGAAGCGAGGCAGAGCGG	1	-1.75854378539786	5.75755467602106	32.8160927431549	1.01302722685385e-08	3.91720173887947e-07	1597.80859691261	651.512381984099	1310.91516061288	1636.05967981438	1846.45095031056	341.950028494639	1117.57550850085	495.011608956809
sgPSMD4_2	PSMD4	cellcyc	GATGGTGTTGGAAAGCACTA	2	-1.4652207864843	3.83434976367705	8.3282234525908	0.00390338121419259	0.0345746562509799	399.10733438062	199.367354485552	327.445888301203	408.661850336785	461.214264503871	104.639105000002	341.985937226744	151.477021229912
sgPSMD4_10	PSMD4	cellcyc	TAGGACTCACATGGGCCACG	2	-3.56617957295553	5.8750477653875	95.2250640226874	1.69925182242958e-22	4.69013034620706e-20	2069.96833187678	241.01085714815	1698.29657537775	2119.52278440611	2392.08563584646	126.495937373203	413.419358832912	183.117275238335
sgPSMD7_3	PSMD7	cellcyc	GTGTGGTGGATCATTTCAAC	3	-2.10830947691981	5.46116788651385	33.8668193530511	5.90166704921377e-09	2.41014848389065e-07	1368.16406152815	437.727723936233	1122.50429364853	1400.91751963438	1581.07037130154	229.74391862984	750.85876675617	332.580486422689
sgPSMD7_8	PSMD7	cellcyc	GGAATGTTTAAGAAAGTCAA	3	-1.96326155294387	7.31082368737512	31.9438110745682	1.58697184039395e-08	5.86276227744305e-07	4838.87648384967	1712.209478338	3970.03530664982	4954.71780920794	5591.87633569125	898.663012548483	2937.04836826917	1300.91705419633
sgPSMD7_9	PSMD7	cellcyc	CTAGCCAGGGAAAGAATAGT	3	-2.64321420255481	5.32148086842702	47.9363899789365	4.40273705522899e-12	3.15590820618549e-10	1317.89140248901	290.972044793293	1081.25830772376	1349.44134745085	1522.97455229241	152.718354646157	499.120569173363	221.077210560361
sgPSMD6_2	PSMD6	cellcyc	CCTTGTGCAAATCCCTCGAC	2	-1.66760474994041	3.97549069929028	12.19126896308	0.000480137107521124	0.00618537143932659	455.873169574114	197.909471025903	374.019172550514	466.786643463145	526.813692708683	103.873926464099	339.485148456174	150.369338157435
sgPSMD6_10	PSMD6	cellcyc	CAAAGGCCGAGTACCTCTGC	2	-2.71490648245628	4.7243568982447	33.9363195519846	5.69456846089341e-09	2.33749867438348e-07	876.327828028202	184.055421120451	718.979380664802	897.306866733972	1012.69723668583	96.602548527262	315.720524335401	139.84319049869
sgPSMD1_1	PSMD1	cellcyc	GGGCGCAGCCATGATCACCT	5	-2.08500357675212	5.49880143249267	32.0386783777823	1.51133316704152e-08	5.59193271805364e-07	1400.18149960256	455.271724287229	1148.77286239753	1433.70144606068	1618.07019034948	238.951988324023	780.952968578847	345.910215958815
sgPSMD1_4	PSMD1	cellcyc	TGAAGATGAACCACAGCTTA	5	-4.50814622707013	4.92552773435361	74.3983220782615	6.38432460492289e-18	1.03585666714874e-15	1112.43198455265	67.3177765035345	912.690015887112	1139.06328954495	1285.54264822587	35.3321229651491	115.473934782287	51.1472717631678
sgPSMD1_5	PSMD1	cellcyc	TCAATTCATACCTTAAGCTG	5	-1.02699089092494	6.63618956523002	7.68920122426954	0.00555522090148207	0.045796355695062	2554.66017944764	1729.81583075355	2095.95990779057	2615.81801681235	2952.20261374	907.9038080831	2967.24952606412	1314.29415811344
sgPSMD1_8	PSMD1	cellcyc	AAGATGAAGGTTTCCGGAGT	5	-1.78173619612629	5.57014793876779	29.3093733975239	6.16965295070952e-08	1.98797670446527e-06	1408.42586583456	565.118518342177	1155.53691705592	1442.14318007304	1627.59750037472	296.605711255188	969.379298020646	429.370545750697
sgPSMD1_9	PSMD1	cellcyc	AGGCTGCAAACTGCCGACTC	5	-1.39039093606451	5.3093516641996	16.6466048320322	4.5030837775931e-05	0.000793342265233626	1098.06604041041	577.899383180901	900.90353907821	1124.35342879005	1268.94115336297	303.31382182475	991.303027969905	439.081299748048
sgPSMD3_3	PSMD3	cellcyc	TGAAGCAGGAGGGCTCGGCG	2	-1.29257599769159	6.06055924711191	20.3422727408639	6.4754056318227e-06	0.000138586377394794	1813.97061279443	1021.71548571975	1488.26435269738	1857.39655281345	2096.25093287248	536.253261052848	1752.60552995033	776.287666156073
sgPSMD3_10	PSMD3	cellcyc	GAGGAGGCAGCGACGGGTGG	2	-1.02395196404652	6.13545043668736	14.0502685171923	0.000177988417038216	0.00263829373971524	1803.5006349385	1223.74300843285	1479.67430459703	1846.67592666852	2084.15167354994	642.288570678215	2099.15460203345	929.78585258687
sgPSMD2_1	PSMD2	cellcyc	CGGAGATGGAGGAGGGAGGC	3	-1.15780843320041	7.18652753348906	17.5563785453666	2.78913594257488e-05	0.000515196318377312	3852.08355631881	2382.24470426757	3160.4253123205	3944.30133993948	4451.52401669647	1250.33486243916	4086.39714357763	1810.00210678591
sgPSMD2_2	PSMD2	cellcyc	GGAGGAGGGAGGCCGGGACA	3	-3.74887778462465	5.09047125265463	55.5097917133394	9.29946403659679e-14	8.93232119643195e-12	1211.35397170382	124.197187325456	993.850132890485	1240.35344090468	1399.85834131629	65.1856095436879	213.04235900617	94.363593426509
sgPSMD2_7	PSMD2	cellcyc	GGCACGGACGAGAAGCCGAG	3	-1.49121037812765	5.4374345219276	19.4182641003587	1.04998114853911e-05	0.000214033933105854	1222.61330114509	600.016025389689	1003.08780108893	1251.88231548716	1412.86978685918	314.921868951144	1029.24093728108	455.885269936848
sgSPIRE2_10	SPIRE2	cellcyc	GTATCCCGCAGGCGCCGGCC	1	-1.13390872744234	4.86104633469311	8.36485266295942	0.00382547636197186	0.0341237607280945	762.757307226577	479.52870302704	625.80093751133	781.01749999875	881.45348416965	251.683403413959	822.56231645844	364.34038920872
sgROPN1B_5	ROPN1B	cellcyc	GTCTTATCATGTGACCACAA	1	-1.00597867780777	5.54394769804619	7.73219201101713	0.00542448552973192	0.0449941868827125	1191.26724702679	818.429279841842	977.370066406272	1219.78584575773	1376.64582891638	429.55732431436	1403.89736846713	621.833146744033
sgYEATS4_8	YEATS4	cellcyc	AAGATGGGCACACTCATCAG	1	-1.15443878599216	5.88037196668109	10.9434645657107	0.000939343572267927	0.0109133240133315	1554.39116044567	963.482506180211	1275.2935124321	1591.60284227971	1796.27712662522	505.689346131951	1652.71525384809	732.042918560594
sgKIF22_10	KIF22	cellcyc	GCCTATGGACCCACAGGAGC	1	-1.09108301705271	6.22751193936804	11.7359915586694	0.000613029147216909	0.00759972581936998	1951.1498555724	1263.73429785277	1600.81246980384	1997.85982760754	2254.77726930582	663.278229408927	2167.75389015897	960.170773990399
sgEIF4E_1	EIF4E	cellcyc	AGAAAGCTTACCTGTTCTGT	3	-3.13997868053485	5.48890205233509	80.1432184636661	3.48231770935984e-19	6.28728534998932e-17	1543.11451315658	241.423921518532	1266.04163588022	1580.05623526506	1783.24566832446	126.71273658858	414.127911174415	183.431116792601
sgEIF4E_5	EIF4E	cellcyc	CTAGGAGGGTATACAAGGAA	3	-3.31954295246237	2.44138523649514	17.3668335084866	3.08156703791252e-05	0.000561865370397824	186.780261335911	25.6861201158839	153.2430585	191.251727614526	215.845997893208	13.481508177626	44.0608337519262	19.5160184180995
sgEIF4E_6	EIF4E	cellcyc	TAAGATGGCGACTGTCGAAC	3	-1.43324405076155	5.33214931941867	15.1714315769942	9.81775874772294e-05	0.001568555161737	1124.69678034843	574.589324260192	922.752614612378	1151.62170106021	1299.7160253727	301.576518323612	985.625099378259	436.566355078705
sgTUBB_7	TUBB	cellcyc	AGCTGACCCACTCACTGGGC	3	-3.17311304105846	2.57492647040359	16.4153560037491	5.08714359034891e-05	0.000882004180758473	202.693308029343	30.877154787041	166.298848913362	207.545728115232	234.235347059433	16.2060526418663	52.9653049065597	23.460106812697
sgTUBB_8	TUBB	cellcyc	GGCATTGTAGGGCTCGACCA	3	-1.2114700794452	5.90022695217654	11.754145599694	0.000607078720097239	0.0075337371088863	1596.88311420946	951.452643855152	1310.15585232727	1635.11204131881	1845.38144898228	499.375403559881	1632.07976037645	722.902767629125
sgTUBB_9	TUBB	cellcyc	AAGCTGACCACACCAACCTA	3	-2.37925154359679	4.6689003369176	22.2034629366171	2.45231089342544e-06	5.66769407929019e-05	815.456336169166	216.162864681342	669.037628141175	834.978128690409	942.353251675913	113.454325322511	370.79621216032	164.238056561196
sgHDAC3_7	HDAC3	cellcyc	TATGGGTCAATGCCAGGCGA	2	-1.94718085397129	5.80356209963918	35.2405534921898	2.91392088714175e-09	1.27453519604617e-07	1697.68060538798	607.379242028364	1392.85471850748	1738.32259573833	1961.86450191812	318.786495639802	1041.87147325663	461.47975718866
sgHDAC3_10	HDAC3	cellcyc	AGAGACCGTAATGCAGGACC	2	-1.78110876674457	6.69649467223502	43.9532739767731	3.36309328565544e-11	2.05242992949249e-09	3076.5465758592	1235.09557835569	2524.13934711483	3150.19822496896	3555.3021554938	648.247032429596	2118.62829809073	938.411404546738
sgHDAC8_2	HDAC8	cellcyc	GGAGGAGCCGGAGGAACCGG	2	-3.79709073599548	5.52498926493072	121.242320923922	3.3819442896966e-28	1.76544843974966e-25	1643.33375728584	162.993539363595	1348.26608176696	1682.67469956559	1899.06049052497	85.5480985028826	279.591904426874	123.840615161029
sgHDAC8_9	HDAC8	cellcyc	CCCGACTTCCCTTACCCGTT	2	-2.71992408341548	4.33655532096344	28.6907369767289	8.49089020013339e-08	2.66874013580894e-06	670.068738983956	140.217972410836	549.755002122363	686.109993821545	774.341221007961	73.5942109270857	240.523704769471	106.536001535951
sgRAD51_2	RAD51	cellcyc	TCAGTGGAAGAAGAAAGCTT	6	-1.7637322639906	5.15392450221739	17.9401343786672	2.27962949084462e-05	0.000433075498130157	1051.82073530049	427.309046624796	862.96177828602	1077.00102424219	1215.49940337326	224.275615797785	732.987028756691	324.66449531991
sgRAD51_3	RAD51	cellcyc	TTGGCCCACAACCCATTTCA	6	-4.78607328549992	3.66965578005935	33.3021790730022	7.88941861773201e-09	3.14980239279113e-07	467.707010664001	23.2515101713887	383.728196349104	478.903783339539	540.48905230336	12.2036891170608	39.8846115925953	17.6662298045099
sgRAD51_4	RAD51	cellcyc	TCTAACCGTGAAATGGGTTG	6	-2.60095372619679	4.59911963273141	20.2373375464623	6.84047229743032e-06	0.000145491816898312	795.133051263682	180.728381911832	652.36347683949	814.168310130482	918.867366821074	94.8563328241538	310.013468509308	137.315344402035
sgRAD51_7	RAD51	cellcyc	TTCCAATTTCTTCACATCGT	6	-4.59484520914133	1.44661156104646	16.2593455498781	5.52364647902654e-05	0.000945397882401028	97.6827809903053	5.4483667537918	80.1434156622093	100.021278956179	112.883648352527	2.85960669087302	9.34588722139836	4.13960634910403
sgRAD51_9	RAD51	cellcyc	AGAAGCTGGATTCCATACTG	6	-3.93990293747976	1.20587195317771	13.2450238129391	0.000273304437585585	0.0038089724084403	80.0118388837489	7.05857917407572	65.6453675514666	81.9272995266443	92.4628495731358	3.70473595967016	12.1079743499851	5.36302721257187
sgRAD51_10	RAD51	cellcyc	AGGCAACAGCCTCCACAGTA	6	-1.58548922622908	5.73422553835781	16.2377271193188	5.58703413161196e-05	0.000954885769412085	1528.05739193309	702.490694097474	1253.68808582097	1564.63865084636	1765.84543913194	368.706289406657	1205.02144914302	533.744343742746
sgRAD50_3	RAD50	cellcyc	TGTACTGGAGATTTCCCTCC	2	-1.82021044311738	4.77686831445369	22.6602401250091	1.93327135926081e-06	4.54641790654354e-05	816.024126235198	318.759890843897	669.50346904793	835.559511488968	943.009398168696	167.302965793333	546.786610585458	242.190096152901
sgRAD50_5	RAD50	cellcyc	TATTTCCTTTGGTTCCAGGA	2	-1.39796609691779	5.95614829610847	19.9789947084715	7.82975773272663e-06	0.000164926291610495	1722.36209573966	901.761677524443	1413.10454063954	1763.59495394203	1990.38679263742	473.294813501154	1546.8420757206	685.148143351572
sgUSP8_3	USP8	cellcyc	ATGCAGATTAGATCGTGATG	1	-1.53682257406491	5.52801775918647	18.1785030736686	2.0113637528907e-05	0.000386700382691468	1312.95947094622	624.303827922705	1077.21192579602	1344.39134687108	1517.27514017156	327.669462086588	1070.90315893148	474.338862750049
sgSOX2_1	SOX2	cellcyc	CGCCCGCATGTACAACATGA	1	1.08711755958634	5.45974582015234	11.4011248927602	0.000733996472155511	0.00888945121834421	538.645816037956	1579.22283668418	441.929632754049	551.540843517327	622.466971842491	828.864207244983	2708.92896827025	1199.87533453731
sgINTS3_4	INTS3	cellcyc	GCTTCGGGAGCAGCGGGAGG	2	-1.48489116478195	4.28364555669631	10.463582326905	0.00121750945805643	0.0135918431503064	547.161850036459	269.655011122157	448.916576057836	560.260748945174	632.308225106367	141.52998666907	462.554272962386	204.880773735015
sgINTS3_5	INTS3	cellcyc	GGAGCAGCGGGAGGTGGAGG	2	-2.58307268417534	6.95105156040871	58.7162674493116	1.82129432479262e-14	1.93516551421439e-12	4059.05623764983	934.602207216743	3330.23515457181	4156.22888833485	4690.70467004282	490.53135477741	1603.17526705388	710.099999818939
sgINTS7_10	INTS7	cellcyc	GAATTGATAAGAATAGGGAA	1	-1.39969093569324	6.60695333536411	25.2301622562157	5.08802187716316e-07	1.35153395283539e-05	2705.17307750758	1414.681704042	2219.44756477014	2769.93415079967	3126.13751695292	742.503845490712	2426.68239081936	1074.85887581594
sgGORASP1_1	GORASP1	cellcyc	GGAGCCGCTGCCATGGGCCT	1	-1.02341567460932	5.89377372230639	8.55642068500847	0.00344305701678365	0.0314964297691527	1523.99927437623	1034.46363954986	1250.358620803	1560.48338311056	1761.15581921513	542.944203061016	1774.47314888297	785.97356670558
sgPOLE2_6	POLE2	cellcyc	TAGACTGAAGAGCTTCTGTG	3	-2.47320347429523	3.58073857169623	20.268285683611	6.7307071295758e-06	0.00014341124250444	385.832464655829	95.7614338725499	316.554578784521	395.06918401024	445.873631172725	50.2609404623796	164.264925908189	72.7584352470816
sgPOLE2_8	POLE2	cellcyc	CATGATTGAACGATCTGTGG	3	-2.99180168307824	5.74896162992034	37.3991305011539	9.62650350529804e-10	4.60480535204625e-08	1828.92306179728	317.133021056612	1500.5320248854	1872.70695918834	2113.5302013181	166.449093809465	543.99595014666	240.954019213711
sgPOLE2_9	POLE2	cellcyc	TGTGGTGGAAGCAGCAGTCC	3	-2.59670297764269	7.06847797386895	64.1310457805101	1.16412585302903e-15	1.41182596509021e-13	4411.20613332725	1006.14372555589	3619.15501515072	4516.80915225503	5097.65423257601	528.080332987338	1725.89442166657	764.456422013745
sgPSMF1_3	PSMF1	cellcyc	ACTGTTCGCATCGGCAGCGC	1	-1.18891244839876	5.81094276922533	15.469796605004	8.38342185094475e-05	0.00136853235150739	1493.11507105483	903.641649403826	1225.01980961141	1528.85982075462	1725.46558279847	474.281527576742	1550.06689628759	686.576524347145
sgBORA_4	BORA	cellcyc	TGGAGATTAGAATAATCACT	1	-1.38798782352271	5.63757223243798	13.5017100332887	0.000238346153595614	0.00339353780985841	1378.00573902899	726.460308145823	1130.57885543688	1410.99480409259	1592.44355755751	381.286879482132	1246.13786434771	551.95618060763
sgDNM2_9	DNM2	cellcyc	CGATCTGCGGCAGGTCCAGG	1	-1.82435450834623	5.49880445835775	29.565167432759	5.40678960244137e-08	1.76884521421559e-06	1347.93175293506	525.093270586142	1105.90478346932	1380.20085533386	1557.68962000199	275.598229296057	900.72175926812	398.959823194247
sgIKZF1_8	IKZF1	cellcyc	CAGCAGCGCCAGCTACGAGA	1	-1.90221391282475	5.47148199561719	22.0527916820315	2.65253619373285e-06	6.08942176100449e-05	1338.9966376425	494.200511304749	1098.57400672831	1371.05183592509	1547.3640702741	259.383986545398	847.729687102499	375.487860266348
sgCRYAA_1	CRYAA	cellcyc	CCCTGGTTCAAGCGCACCCT	1	1.56474034185382	4.54458190601713	9.67137883361946	0.00187160795580235	0.0192646259349523	224.965764997205	918.596098691086	184.572190012969	230.351381361766	259.973723616879	482.130456470967	1575.71909681164	697.938742790647
sgSTRA13_1	STRA13	cellcyc	GTTGAGGCTGCGGTCATGGA	2	1.39503382296893	3.96977249075266	8.58727425180642	0.00338520337721332	0.0310618604115489	164.362990392038	596.709689440785	134.850905399388	168.297793586625	189.940272190101	313.186519473215	1023.56939491051	453.373153938631
sgSTRA13_5	STRA13	cellcyc	AGCTGGATCCGGCTTCCGGA	2	-2.25309232413926	5.93826265346794	46.9146169498182	7.41476323156172e-12	5.11639969768654e-10	1940.35568237943	561.545623069072	1591.95643703979	1986.80724498151	2242.30336511699	294.730456579711	963.250511581468	426.655901046036
sgCLIP1_7	CLIP1	cellcyc	CGTAAAGTATTACCAGCCGT	1	-1.15722934137807	5.29786206983982	7.83404151910251	0.00512713329512377	0.043123590828654	1037.92201348659	642.081292802814	851.558632017945	1062.76957098513	1199.43783745669	337.000066984384	1101.39783547583	487.84597594823
sgTNK1_2	TNK1	kinase	TTCCTGAGGCTGGCTCCCTG	1	1.39179976706914	4.15705749793667	9.50810970795467	0.0020456578558792	0.0206050260458168	187.555334611137	679.350686840743	153.87896402025	192.045355923292	216.74168388987	356.561123236971	1165.32810471586	516.1628325694
sgLCK_4	LCK	kinase	TTTCCATCCAGTCATCTTCC	1	-2.21512318620756	4.22386670181582	17.9551111397111	2.26176260454661e-05	0.000430703452997444	586.487968140631	174.179474050539	481.181519762875	600.528323120314	677.754061538704	91.4191007903463	298.779761774646	132.339559586624
sgRNF14_1	RNF14	nuclear	GACAATATTCAAGTATGCTA	1	-2.13607101799611	2.77404469549987	9.12957215606521	0.00251510530544163	0.0242941366450402	211.158060800496	66.1744610241474	173.243718755711	216.213124657747	244.017338988029	34.7320472466122	113.512742004397	50.2785938214331
sgRNF10_8	RNF10	nuclear	GGCGAGTCTAAACCCAAGAG	1	-4.43587385555566	1.9357309090011	13.6782032466671	0.00021695809394583	0.00312339011386164	137.175348390579	8.6050273955216	112.544921973153	140.45928717618	158.521836022403	4.51639822121995	14.7606831936596	6.5380007716853
sgSPR_8	SPR	nuclear	CTAAGGACAAGCACGGAGCC	1	1.7152546440508	3.86373535945123	10.7429720981094	0.00104676083758554	0.0119808713026414	129.311002279579	586.224563776569	106.092653181298	132.406670858322	149.433682799116	307.683340840247	1005.58367434723	445.406676142228
sgRNF111_2	RNF111	nuclear	TCAGGAGTCCATTGAGACAT	1	-2.12361118344485	3.82085548534753	12.7806105380737	0.000350230603720526	0.00474074830165783	437.764414299787	138.502453399977	359.161922517679	448.244369743252	505.886950638431	72.6938108873203	237.580979375573	105.232569937039
sgNSRP1_10	NSRP1	nuclear	CTTCGATGCTAAGAGCAGTG	1	-2.2842764727034	3.76413721353352	19.6017893619901	9.53798287849291e-06	0.000195256251373615	429.507481891156	121.552782473658	352.387557993952	439.78976872357	496.345118955946	63.7976784169308	208.506263946964	92.3544050570802
sgHRH1_7	HRH1	nuclear	ACTATCTGCTTGGTCACAGT	1	-2.09403538631481	3.80578996689781	16.0187646366966	6.27177836043161e-05	0.00105761386073767	431.377283783723	139.309896103657	353.921628878941	441.704333141098	498.505889331129	73.117601843818	238.966030857485	105.84605560967
sgSMAD9_5	SMAD9	nuclear	AAAGTGGGCAGAGAAGGCAG	1	-2.01329562876449	3.33050080257854	7.72145934386217	0.00545682694156773	0.0451844087406434	306.569082941492	104.677155582553	251.523279684275	313.908259504552	354.27570963565	54.9404083851551	179.558560379669	79.5324979828337
sgIGF2R_10	IGF2R	nuclear	TGCATACAAACAGCACTTGA	1	-1.86234844047062	3.41924820952646	8.23196398278181	0.00411589654988482	0.0362033054404338	319.187237270587	121.028365834822	261.875789891646	326.828488855801	368.857433064314	63.5224353217081	207.606702851856	91.9559593309014
sgRNF112_3	RNF112	nuclear	GTGACTGACAAGGCGGGCCT	1	1.24429018476585	4.50837687367047	7.67600141415811	0.00559600294228957	0.0460194584428766	257.642864616857	842.421715485009	211.381975226938	263.810761442893	297.73585718074	442.149892435401	1445.05293082564	640.062323193985
sgTCEA3_2	TCEA3	nuclear	GGCCAACATGGGCCAGGAAG	1	-3.81338699196027	1.86412871035915	10.0656925596907	0.00151055773307386	0.016200546156455	127.148417283812	12.3439864412231	104.318369664147	130.192314193461	146.934567993828	6.47881242480623	21.1743280794842	9.37881881937898
sgRLF_4	RLF	nuclear	GGCTGAGGCTCCGGCGGTAG	1	-6.74985735427677	1.44037822779918	18.3333489057207	1.85432565842093e-05	0.00036025826889694	100.643080826546	1.13849835139979	82.5721808740042	103.05244752768	116.304614077955	0.597547421150563	1.95292968971395	0.865017943334869
sgMGRN1_3	MGRN1	nuclear	GGTGGAGGACATCGACATCC	1	-1.08624043809622	4.94408733961487	8.89963728341709	0.00285227308046193	0.026975830437626	800.009833799868	519.853360553499	656.364612003021	819.161841452128	924.503047944456	272.848032316661	891.733449481289	394.978599862545
sgSP8_1	SP8	nuclear	ATTACAGGTAGCGGCAAGCA	1	4.06801806602496	1.13543774830478	9.933333772555	0.0016231229468828	0.0172079696792479	4.47351492632564	105.801240348375	3.67027599518482	4.58060960001801	5.16965918377409	55.5303907528469	181.486765642532	80.3865646497468
sgIPO11_1	IPO11	nuclear	GCTGGCACTATTGAGATCCA	1	-1.49891603606449	4.7922626341084	15.6448238666833	7.6421463882694e-05	0.00126821604161377	781.741912677781	381.573595395482	641.376775038007	800.456591499394	903.392371495942	200.271100636536	654.534459661291	289.915225888618
sgIPO13_3	IPO13	nuclear	GGAGCGGCGGGAGGAGCAGC	1	-3.75807826992706	2.89110970272281	16.0373146772558	6.21063181795596e-05	0.00104803866370047	261.842714417454	26.5711154201022	214.827723851985	268.111154451987	302.589264948391	13.9460030634691	45.5789155328443	20.1884276639931
sgSP2_8	SP2	nuclear	GCCTGCCGCCTCCACCACCC	1	-3.84791207479417	2.33980619976524	10.3899977195969	0.00126699780105145	0.0140528490515698	178.501474800286	16.9701030657876	146.450763852193	182.774749286272	206.278911262394	8.90685639654452	29.1097638164646	12.8936889843537
sgPHOX2A_4	PHOX2A	nuclear	CTCGTGCGTGGCGGCCATGG	1	-3.4917069541606	1.5208920815911	12.7255566281692	0.000360692486067097	0.00485499364794237	98.3706245281056	11.9384582050395	80.7077539212313	100.72558927244	113.678530390645	6.26596859289612	20.4787028890861	9.07070313313622
sgPNN_5	PNN	nuclear	CATTCGCAAGCTCACCGGGC	1	-1.58135182388874	5.86908971020228	22.7142166944015	1.8797200630421e-06	4.42960921234838e-05	1676.75753288416	773.075890938571	1375.6884740619	1716.89863083573	1937.68549375485	405.753336766843	1326.10017217832	587.37416387055
sgSIX6_7	SIX6	nuclear	ATTCTTGTTGAGGGCCTCGC	1	1.10646184588759	5.28377503306934	8.39565379442227	0.00376119207997393	0.0337257301778991	472.353156858743	1403.57943518508	387.540106922673	483.66115695139	545.858206702165	736.676755696317	2407.63805013391	1066.423499725
sgRCOR3_4	RCOR3	nuclear	CGGATCCCTGAATTTGATCC	1	1.85500006229591	2.95677404334035	7.64654098266169	0.00568812847251286	0.0466333318574433	63.6166552387684	317.937318187347	52.1940099590949	65.1396198530369	73.5163359041734	166.871233793874	545.375605851943	241.565114916224
sgRCOR1_6	RCOR1	nuclear	GGCCGAGGCTGAGGAGGCGG	1	-5.20804556138131	4.01702946084035	53.2003762900271	3.01201093439243e-13	2.69878427490916e-11	602.008635247166	22.3363984003343	493.915384039295	616.420550578527	695.689971123677	11.7233874300309	38.3148693572187	16.9709384137531
sgKDM3B_5	KDM3B	nuclear	GGGAGCCGAGGCCGAGGCTG	1	-2.49508613398817	3.8679372789093	19.7215313214346	8.95863022626666e-06	0.000184814078714211	473.007120386953	115.655962922867	388.076648474192	484.330776180277	546.613936506389	60.7026986910197	198.391120643097	87.8740694344851
sgKDM3A_5	KDM3A	nuclear	TCCGCAGCCGACGGCAGCGA	1	-2.76780830349098	3.3142844178063	11.7199244280743	0.000618344656254071	0.00764588580361947	329.33089585731	66.5975863767206	270.198110757306	337.214983741113	380.579593073512	34.9541270264754	114.23855250952	50.6000795941667
sgEIF2B5_7	EIF2B5	nuclear	GAAGCGGCGATCGAAGCTAT	1	-4.42004779885128	2.01872667846647	12.2492829303388	0.000465436985396446	0.00603159111188606	146.011151193095	9.27178650626677	119.794218210754	149.506616582168	168.732618786364	4.86635058317512	15.9044122659595	7.04459666966569
sgMECOM_7	MECOM	nuclear	ACACACGATCCAGGAGTGTA	1	-2.31202556033369	3.52555482352778	14.8465343227428	0.000116622161749983	0.00182916261926999	364.721365918977	101.231606917808	299.234069028341	373.452691580119	421.477337148471	53.1319923110032	173.648218676968	76.9146097654524
sgIFI16_1	IFI16	nuclear	GTTCCGAGGTGATGCTGGTT	1	3.02532275626173	2.06669602560533	11.6387147541832	0.000645932174635157	0.0079501636645382	17.0899697158688	193.036119459715	14.0213918226732	17.4990987252218	19.7494185997114	101.31611980838	331.125616841287	146.666621729477
sgMYT1L_8	MYT1L	nuclear	TGACCACTGCCGTCACAGCC	1	1.12593654878208	5.75100539890939	9.46087184700879	0.00209901282043577	0.0210277825853668	647.047585127028	1948.74667898362	530.867395894582	662.53772009558	747.737639390922	1022.81092552366	3342.7938147116	1480.63529671561
sgCLIC4_6	CLIC4	nuclear	AAGAATCATGAAGAGCCTCT	1	-1.51203989307206	4.26855393571886	8.46403619037917	0.00362237143137822	0.0327253593610554	544.423424965447	263.300959985149	446.669847038648	557.456766757613	629.14366110008	138.195026310006	451.654814829516	200.053038815926
sgCLIC3_3	CLIC3	nuclear	CCTGCACCTTGACAAACAGC	1	1.57998825532988	4.84982162406545	15.5393014897677	8.08076485143321e-05	0.00132759033028456	276.045329420642	1139.08038647791	226.480197974356	282.653776014758	319.002014272811	597.852905615708	1953.92808692999	865.460166888024
sgFOXL2_8	FOXL2	nuclear	GTACGTGGCGCTCATCGCCA	1	-4.9305593279555	1.33424581846256	18.2274041379075	1.96037805157856e-05	0.000377805442636886	90.636072675599	3.96988717072255	74.3619742680305	92.8058744506708	104.740369308096	2.08361816089354	6.80976877216056	3.01627457911357
sgNR1D2_4	NR1D2	nuclear	GTGGCGTCAGGATTCCACTA	1	-1.79244490461104	3.23707102612697	8.036412532915	0.00458462446151423	0.0394589918259288	278.044038124309	110.655480358263	228.120029895619	284.700333235743	321.311751241564	58.0781665980976	189.81351413949	84.0747603372012
sgITGB1BP1_9	ITGB1BP1	nuclear	TCAGGTCTAATGGCCCTTCA	1	1.19343422024768	5.17250954361887	9.44652923195809	0.00211549040910348	0.0211576742666234	419.416688017666	1323.75203513766	344.108609753883	429.457404117674	484.68405018144	694.778884718429	2270.70566071623	1005.77155997833
sgOGFR_4	OGFR	nuclear	ATCCTCCTCGTCCTCCTCCC	1	-2.01939228056502	4.72209290432874	24.8067242919269	6.33759968396714e-07	1.65418240446851e-05	808.889583853031	275.207304224466	663.649964572557	828.254170193431	934.764616793106	144.444139702913	472.078430842949	209.099342127536
sgVCP_9	VCP	nuclear	CATCAATGAGGACAACAGTG	1	-2.8937382320053	1.952578217381	11.3984699412246	0.000735046216584315	0.00889650443489877	127.977806693214	23.6351745337233	104.998838622029	131.04155894919	147.893022508422	12.405057568775	40.5427324613408	17.9577335710543
sgPBX1_5	PBX1	nuclear	GGCGGGAGGAAGCAGGACAT	1	-2.21184106627909	4.28968965775642	23.3954760203473	1.31888343233639e-06	3.20550079561678e-05	614.086845388162	182.797652253425	503.824899370164	628.78790963154	709.647727162783	95.9424012886024	313.563003281292	138.887552190379
sgAIRE_1	AIRE	nuclear	AGCGCCGCGTCCGTCGCCAT	1	-3.867582982549	2.80028652462919	13.7704616914711	0.000206558547950196	0.00300065965633881	246.592794131601	23.172012772303	202.315992634934	252.496155416259	284.966234343609	12.1619644489896	39.7482452722238	17.6058285956957
sgMAMSTR_1	MAMSTR	nuclear	CAGAGCCGAGACAGGGATCC	1	1.08136621273745	5.89103990153206	8.23414559385474	0.00411095205663737	0.0361730640293269	728.631094919557	2127.67186989535	597.802234053351	746.074315885094	842.016734820226	1116.72084315922	3649.71416917642	1616.5805973504
sgUXT_5	UXT	nuclear	GGTGCTGGACCATCGAGACA	1	-2.16501525042599	4.79840491986361	16.2893367887943	5.43690454595278e-05	0.000932545634728314	870.020993846789	267.580346299569	713.80496580694	890.849048737859	1005.40896699557	140.441086880181	458.995484736424	203.3044672821
sgMBNL2_1	MBNL2	nuclear	GTCTGCAGACAGTTTCAAAG	1	-4.67273977016773	3.16446725767322	28.4614051505451	9.55850250443364e-08	2.97702101996064e-06	328.288220029005	17.6263593224015	269.342651878457	336.147346550336	379.374661658222	9.25129627497861	30.2354767575735	13.3923049346524
sgPTPN18_1	PTPN18	nuclear	CGGCGCCATGAGCCGCAGCC	2	1.07487909612621	5.29878514376529	8.10583649084155	0.00441229552684736	0.038236179172207	484.471571276864	1408.40935315956	397.482607679022	496.069682760475	559.862423391094	739.211765981111	2415.92307768766	1070.0932158099
sgPTPN18_8	PTPN18	nuclear	GCCACTCACGCTGAACTCGC	2	-8.13506311775434	4.11010841038161	137.623421813579	8.80941856846904e-32	7.29450234774645e-29	656.837858630333	3.08664443282622	538.899783495217	672.562369959188	759.051422436593	1.62004311958495	5.29469326595433	2.34519691293937
sgPTPN13_3	PTPN13	nuclear	TAGCTGAGGCCCTGGAGGTT	1	1.77941415009573	3.4524356833702	8.964992242394	0.00275201867347716	0.0262464556822607	93.6694021327748	444.058548799977	76.8506563168247	95.9118209514393	108.245729130061	233.066688545524	761.718383567722	337.390574286687
sgNKX2-8_9	NKX2-8	nuclear	GCCGCGCTCCGAATCCAGCC	1	-2.32946646427772	3.28174135094777	12.2326011332677	0.00046961683042255	0.00607592076990123	308.61776291327	84.6124464634396	253.204110316578	316.00598429158	356.643194131653	44.4093301666221	145.140446285773	64.2875629379233
sgSETD1B_8	SETD1B	nuclear	CGATGGGCAGCATTTCAGCC	1	1.68735378387261	3.19071489239737	8.4961057151968	0.00355907419024994	0.0322627589771505	81.9709336410717	364.609833418946	67.2526983815887	83.9332944546882	94.7268080869384	191.36757239723	625.435573068715	277.026354790893
sgLYAR_10	LYAR	nuclear	AGTTCATAATGAATCCATTC	1	-1.33592316181377	5.53904397296455	8.770621752729	0.00306121079362285	0.028602667232399	1274.3041162035	696.475862875907	1045.49730699311	1304.8105939413	1472.6044476761	365.549370575212	1194.7038738415	529.174344211003
sgTFIP11_4	TFIP11	nuclear	GAACTTTGAGATCACTGACT	4	-2.7621392778729	4.37796129815508	36.4215981236492	1.58932259423971e-09	7.29720907370519e-08	691.773810450329	140.58414215574	567.562834238446	708.334678519223	799.423918593318	73.786397228016	241.15181614567	106.814213093534
sgTFIP11_5	TFIP11	nuclear	CTGCCAGTGGCGCTGTCGGT	4	-7.66842730239495	2.98853025265353	61.0193363664013	5.65169731272567e-15	6.43195296542567e-13	299.902730228326	1.88035159272011	246.053899400198	307.082316205394	346.571975079385	0.986913370322213	3.22547191044152	1.42866949739659
sgTFIP11_6	TFIP11	nuclear	ACAGCGCCACTGGCAGACCA	4	-1.81111434482065	4.32165099998353	15.2356405871346	9.48955074247254e-05	0.00152832046934268	594.114936234102	233.517286054123	487.43903278575	608.337878658487	686.56789725807	122.562893397392	400.565218593257	177.423746171719
sgTFIP11_9	TFIP11	nuclear	GGTGTGGGCAGAGCGAGACT	4	-1.89443440438051	4.42010131043063	10.3096141750592	0.0013233894776734	0.0145706334375843	643.790822588938	238.841625003171	528.195399139809	659.202991589553	743.974077037451	125.357403380146	409.698354007035	181.469117622333
sgSRSF7_2	SRSF7	nuclear	ATGTCGCGTTACGGGCGGTA	2	-7.37366292595259	2.00111987231068	37.649524621228	8.46673088643145e-10	4.07438093739235e-08	149.66390586745	1.09321029607015	122.791105002991	153.246817163459	172.953795435898	0.573777724305698	1.87524456374612	0.830608600158643
sgSRSF7_4	SRSF7	nuclear	ACAGAAACCAAGGTGTATGT	2	-8.64984905295207	3.21372168288911	83.5759085136501	6.13157620572981e-20	1.19705316608285e-17	351.729618493292	1.05754211881677	288.575045978839	360.149925419913	406.463884081124	0.555057075910646	1.81406095091921	0.803508329620443
sgSRSF3_2	SRSF3	nuclear	CAATGGCAACAAGACGGAAT	2	-1.58799753571971	5.87242939825489	11.012541705401	0.000904974666845403	0.0105953957459574	1681.57828631103	771.734569636042	1379.64364038474	1721.83479172713	1943.25642682121	405.04933655088	1323.79932897382	586.355043383429
sgSRSF3_3	SRSF3	nuclear	ATGGACCACTCCGAAGTGTG	2	-3.78218269973388	3.23881229199013	30.1558930830533	3.98673914498588e-08	1.34646367213145e-06	334.463517912099	33.4125495267046	274.409148348617	342.470479306597	386.510926081084	17.5367691830207	57.3144088434655	25.3864705536276
sgHOXA6_5	HOXA6	nuclear	CGTCATAGCCAGCCTGGTAG	1	2.31701222618207	3.85820624353136	17.6948944912675	2.59321693383428e-05	0.000483469862050952	92.2525853443342	634.897046898109	75.6882351035664	94.461085972462	106.608434956974	333.229374116898	1089.07429797729	482.387468600144
sgSRSF9_5	SRSF9	nuclear	GAGGACCTGTTCTACAAGTA	1	-1.20698206947646	5.32303805610594	10.0901715435668	0.00149062228834785	0.0160728841536133	1068.6134439416	638.656744401984	876.739283544115	1094.19574554716	1234.90530273354	335.202673019776	1095.52351669652	485.244043489659
sgHOXA1_2	HOXA1	nuclear	ATACTTAGCAGTGGCGACTC	1	1.24379219645755	4.33608370134868	8.89795389261752	0.00285490383607754	0.026990081029815	228.681116208435	747.488514497058	187.620433863462	234.155677023205	264.267237738639	392.323654775793	1282.20871895568	567.933169759702
sgCHMP5_4	CHMP5	nuclear	CAGTCAGTCAGGCTGGGCGG	1	-3.00466306634661	4.60576675263843	36.1702610219269	1.80808811504516e-09	8.22303407321581e-08	827.426013759662	142.131651883121	678.85809840986	847.234356954563	956.185585914563	74.5986166270737	243.806345849651	107.989993172639
sgPGBD1_10	PGBD1	nuclear	AGATTTGCCGCCTGCGCTTT	1	1.4104159529846	4.56194180652373	11.1434232126086	0.000843301241993216	0.00999022828020873	246.35503409782	903.847047472499	202.12092344237	252.252703474962	284.691475376127	474.38933193684	1550.41922704505	686.732583435601
sgHOXA10_1	HOXA10	nuclear	CAAGAAATGTCAGCCAGAAA	1	-3.21521952703626	1.83327832263101	7.98541297333618	0.00471557374990977	0.0402542027929553	120.76247138661	17.8110313211227	99.0790479408371	123.653490569608	139.554875649386	9.34822243781307	30.5522549318395	13.5326165937154
sgSF3B3_2	SF3B3	nuclear	TTAACCTTGCAGAGAGCCAC	1	-2.76273549319854	4.07379303925168	32.9036661519525	9.68404708225768e-09	3.77504906795866e-07	560.087287407681	113.752485318048	459.521195309621	573.495617607092	647.245049306329	59.7036474999672	195.125979394903	86.4278290592752
sgLGALS1_5	LGALS1	nuclear	AGGTGGCTCCTGACGCTAAG	1	2.10667439913751	2.94693145544573	9.71549114407822	0.00182721242454608	0.0189369235868041	54.8221114431086	326.294031672225	44.9785644954259	56.1345371827828	63.3532326511171	171.257303028004	559.710342351987	247.914449636682
sgAKIRIN2_10	AKIRIN2	nuclear	CGAGGCGGCCGCAGCGGAGA	1	-3.50245200114065	3.86539434204109	34.1837414759089	5.01461692755333e-09	2.08332173497125e-07	510.994358707629	62.0876641903066	419.243114044982	523.227418171093	590.512543906812	32.5870683752547	106.502431569759	47.1734926259066
sgHN1_9	HN1	nuclear	AGTCATCTGGACTGCAGAGA	1	-2.10975747395273	4.55205541046818	25.7757301404285	3.83480381854144e-07	1.05602229466325e-05	727.332525530366	232.415456835291	596.736828407964	744.744659114438	840.516089068696	121.984591981802	398.675189510821	176.586589013249
sgOCRL_7	OCRL	nuclear	CCCGCATACTGTCGAGGGTA	1	1.22837012561751	5.08873867395545	8.87045322501738	0.00289823178024257	0.0272980424286071	389.049171708383	1258.02201627013	319.193712189231	398.362898113812	449.590904822107	660.280105499133	2157.95529511926	955.830648191982
sgELL_9	ELL	nuclear	CACTGTCGGTGAGCTTCACG	1	-2.43822259698185	3.83389981622905	18.8095393308266	1.44442871535787e-05	0.000285708951745376	458.976884536546	116.738912692548	376.565602083022	469.964660478126	530.40039104849	61.2710911189164	200.248764753937	88.6968822047914
sgSRRM1_5	SRRM1	nuclear	TGAGTTTATATTCAACCAGC	3	1.2218053611883	4.21534188537528	7.53398741260087	0.00605457563152748	0.0489523651986092	212.511620836341	684.140904513147	174.354241239579	217.599088535481	245.581532733962	359.075296589418	1173.54503212829	519.802384821728
sgSRRM1_6	SRRM1	nuclear	ATTCAACCAGCTGGAAGTGA	3	-3.32925781795161	2.87250611217157	15.0295468874545	0.000105841046590946	0.00167981563237832	252.964728416087	34.6004615959223	207.543818591124	259.020631993378	292.32973466376	18.1602516787502	59.3521006380057	26.2890324710111
sgSRRM1_10	SRRM1	nuclear	TCAGTTCTAGGAAAGCAGAA	3	-4.13179257287597	5.7311790820247	110.053825702619	9.53657759310071e-26	3.82340000665438e-23	1921.99794951241	151.14881795541	1576.89491441664	1968.01003321624	2221.08890090434	79.3313282080413	259.273993490951	114.841132167237
sgSRRM2_7	SRRM2	nuclear	ACAAGGGAGAGGAGGAACTG	1	-2.38676772146769	4.3726562342402	25.261672316624	5.0055725133901e-07	1.33554236404485e-05	664.285168995199	175.152994986634	545.009897110801	680.187966813883	767.657643060913	91.9300588642731	300.449696506938	133.079229588692
sgPUF60_3	PUF60	nuclear	GCAGCAGGAGGCCCTTCAGA	3	-3.94115146363071	3.92662244577281	47.8995999453889	4.48613146122331e-12	3.20611532078438e-10	543.709078028404	48.7047331218308	446.083764180215	556.725318558277	628.318151346719	25.5629598751667	83.5459438533843	37.0052956369414
sgPUF60_4	PUF60	nuclear	GGTCCATGCTCACCTTCTGA	3	-1.23588217933134	4.79030906823637	10.632917901032	0.0011109228956396	0.0126190120591266	741.82802753257	434.532674782449	608.629600403372	759.587179307595	857.267302886744	228.0669786677	745.378120829147	330.152924850499
sgPUF60_5	PUF60	nuclear	TCAGGCCAAGAAGTACGCCA	3	-8.31862838705697	2.89818931633473	67.3192815611095	2.30911984174961e-16	3.16850827199619e-14	281.782867296944	1.06657489332157	231.187536138119	288.528668914298	325.632396838414	0.559797979667373	1.82955537257492	0.810371327722412
sgEIF1AD_4	EIF1AD	nuclear	GAGGAAGCATGTGGTGAAGG	1	-4.48394924768012	1.60968738997345	15.4481046428951	8.4801945497248e-05	0.00137870624050468	109.524026520527	6.61353304428078	89.8585144018836	112.146000533101	126.567564626595	3.47115093354779	11.3445619136823	5.02488628561223
sgSAP18_8	SAP18	nuclear	GAAACCGATCGACCGCGAGA	1	-2.42186653099864	3.17175061211294	15.0026015209617	0.000107363067575753	0.00170284632872957	288.674745386171	74.2184999640138	236.841947742688	295.585536602811	333.596751813013	38.9540074437807	127.3111304268	56.3903620214604
sgMYSM1_9	MYSM1	nuclear	AGAGCTGTTTGAACAAGGGC	1	-5.59025786080116	1.69567529006855	20.4559084688384	6.10208853283364e-06	0.000131181246140496	119.768784727085	3.29652525592232	98.2637820138745	122.636015334363	138.406556833016	1.73020027917665	5.65471354198022	2.50466194661008
sgRLIM_2	RLIM	nuclear	ATCACCACTTCCTTTGTCAT	2	-2.5719785314439	3.13199979559149	12.8336986805567	0.000340432140747653	0.00462114018980972	284.61960765685	65.9257113754221	233.514927511346	291.433320030779	328.910575428425	34.6014895598793	113.086047864959	50.0895967014275
sgRLIM_6	RLIM	nuclear	AATCTGAAATCACCACTGTT	2	-2.51100401067501	3.65533951897332	12.3339809650287	0.000444786843571815	0.00578584316072048	408.235404830885	98.7053725015025	334.934974267768	418.008444194799	471.762796030089	51.8060836183563	169.314827953377	74.9952059327744
sgCHD7_8	CHD7	nuclear	GAGGCAAAGCCTTGGTCTAT	1	-1.86773030076715	4.2152953672219	8.54488388693066	0.00346494702626468	0.0316240465568171	555.948053108612	210.093589305632	456.125178410937	569.257291217375	642.461689697523	110.26883116299	360.385245766121	159.626690987786
sgNPC1_5	NPC1	nuclear	GTAGCAGCAGGAGGAGGCCA	1	-1.73792867667764	5.41930530501728	19.1097655997153	1.23411798213941e-05	0.00024778323666483	1259.39949254011	520.895741857892	1033.26887289823	1289.54915783087	1455.38044689123	273.395132151747	893.521504242061	395.770589179867
sgMPO_6	MPO	nuclear	TGCAGAGATGAAGCTGCTTC	1	-2.81308432344759	5.95061696386939	35.0833593085072	3.15888733968395e-09	1.37168827645263e-07	2072.44424890079	406.787993810969	1700.32793080385	2122.05797417877	2394.94684171976	213.505022961072	697.786122883585	309.072835588249
sgHNF4G_3	HNF4G	nuclear	CAGATTCTATATAATTCAAG	1	1.19471323019947	4.79320225397458	7.90125911461448	0.00494003984602882	0.0418578605584651	321.951269824654	1017.07944280503	264.14352845968	329.658691562271	372.051589452012	533.820007210514	1744.65306709448	772.76525411009
sgPSMB7_9	PSMB7	nuclear	TACAAGAGCAACTGAAGGGA	1	-3.77975322581072	0.973054430053744	11.461307847697	0.000710602720051708	0.00863110931542825	67.6154307955595	6.66680636457665	55.4747880894759	69.2341249581756	78.1373793390269	3.49911174273103	11.4359446097991	5.06536274119979
sgRMI1_5	RMI1	nuclear	TAATAATGTTAACTTGAGTC	1	1.51700252810468	3.88176490633226	8.87006587899663	0.00289884679935652	0.0272980424286071	145.292319170108	574.050616693806	119.204455582934	148.770575925208	167.901926002182	301.293774552703	984.701024258452	436.157051270262
sgBEX4_9	BEX4	nuclear	TTCGATGGGCCATACCTAAT	1	1.72171406268118	3.24714696024306	8.18931205548037	0.00421378996544144	0.0369425843154966	83.7229183670168	381.374048327249	68.6901066812069	85.7272211961689	96.7514272236745	200.16636720774	654.192165451056	289.763612322952
sgMACROD1_5	MACROD1	nuclear	CACCCGCCAAGTGTCCGGGC	1	-1.85138639092809	3.55951632110185	11.3312324952151	0.000762143006060589	0.00916441662720727	351.372566947245	134.260198178367	288.28210458039	359.784326161509	406.051270099837	70.4672387852007	230.304002502097	102.009353247803
sgGTF2F1_9	GTF2F1	nuclear	GTTCAACCGCAAGCTTCGGG	1	-2.58750838143435	3.5447590556567	15.743674261241	7.25300654910776e-05	0.00120948921016475	380.612336117816	87.2563856085434	312.271746877088	389.724087081238	439.841174395122	45.7970168645372	149.675742492326	66.2963974687667
sgGTF2F2_6	GTF2F2	nuclear	CAGCAATGGGCTAAAGCCTC	1	-1.52995024786335	3.48170918072228	7.71873100866012	0.00546507970016611	0.0452114553101148	315.647691648461	150.733358062309	258.971784977233	323.204207519216	364.767082448933	79.1132716887597	258.561331975785	114.525470522381
sgCUX1_9	CUX1	nuclear	GCTGGAGGAAGCTGAGCATA	1	1.28378323742164	5.1531358939875	11.1072217304179	0.000859922128073462	0.0101520698433766	395.948433348979	1330.46702202523	324.854181596623	405.427326113811	457.563792336503	698.303284286327	2282.22425206302	1010.87352972634
sgBRF2_3	BRF2	nuclear	TGGAGCCGCAGTCCGGGCAG	3	-3.91941979907076	3.32559690539229	20.339039769319	6.4863555817965e-06	0.000138697111830525	358.296189822075	32.5442688104084	293.962561057166	366.873698596754	414.052309812305	17.0810470449784	55.8249985269937	24.726760859253
sgBRF2_6	BRF2	nuclear	CGAGTCTTCCACCAGCTCCG	3	-3.17733280110044	3.72633654250072	15.9931900542305	6.35707404575175e-05	0.00107049382230461	454.47845199454	69.1969952348884	372.874882537699	465.358536741803	525.201936704118	36.3184417466543	118.697463432473	52.5750805255375
sgBRF2_10	BRF2	nuclear	GGTGACCACGCAGCCGCAGT	3	-3.82777576429189	2.36558449521341	12.1478540037498	0.000491443795330989	0.00630397428273667	181.770711757068	17.5270383962286	149.132995189891	186.122250845023	210.056889236291	9.19916711446823	30.0651060360924	13.3168420381251
sgBRF1_1	BRF1	nuclear	CTTCAGGAGGACTGTGAAGG	3	-4.28643142829144	3.46711559082435	29.3212143187612	6.1320680045068e-08	1.98182165534619e-06	399.773462044456	28.1263254709051	327.992409865246	409.343924907243	461.98405136088	14.7622640216533	48.2466540308582	21.3700583602038
sgBRF1_3	BRF1	nuclear	AAGTGTGTGAGTCCACGCTG	3	-3.45521696163916	1.16860358496211	7.57718214517025	0.00591117748309238	0.0480681018968836	76.6336300904208	9.50797756024769	62.8737307412463	78.4682173766058	88.5589421534105	4.9903168190784	16.3095639477314	7.22405191393325
sgBRF1_9	BRF1	nuclear	CATGAAGATCGACCTGGAGG	3	-1.65156542704745	4.72534060864663	9.26668899902018	0.00233359178989649	0.0228907433213989	766.348909781383	336.486979870516	628.747652311269	784.695084496162	885.603992536718	176.607130634097	577.194874620026	255.658934357423
sgNCL_4	NCL	nuclear	CTATCTTCTTCTACCTCCTT	1	-1.43614056150058	4.53965998544505	12.0326593171868	0.000522764395002459	0.00664921183310595	648.562519238267	330.636667939619	532.110317041451	664.088921298128	749.48831937522	173.536560700522	567.159508429212	251.213934689124
sgH1FNT_7	H1FNT	nuclear	GCTGAGGCGCCTGGGCCCAG	1	-1.0963186946159	6.60740317478077	8.34235770638764	0.00387313030815362	0.0343629403205999	2543.55625507489	1641.48324168937	2086.84974100922	2604.44826765149	2939.37075656395	861.541939632472	2815.72771178951	1247.18007364613
sgFCF1_1	FCF1	nuclear	TTACACAATCGGTTATACAT	3	-2.17115256792548	4.46297137921573	21.2313188298988	4.07058408661861e-06	9.02557116084697e-05	688.875713447655	210.943774800604	565.185103072728	705.367201899415	796.074835370822	110.715055919833	361.843616340706	160.272652141273
sgFCF1_3	FCF1	nuclear	ATCCACCTACAGGATTGCCA	3	-2.49900644533859	3.9076423317562	20.2753012076532	6.70607168935383e-06	0.000143013232217099	486.399164278796	118.610658982509	399.064093030025	498.043421790073	562.089978016289	62.2534879464909	203.459475508837	90.1190134921978
sgFCF1_5	FCF1	nuclear	ACAGCATAAGTGTTACATTG	3	-3.60643598971882	4.33983964198901	9.1975164810667	0.00242343697235623	0.0236237898203729	713.895697825062	80.744657796793	585.712641165849	730.986157579436	824.9882947299	42.3792989940091	138.505812769312	61.348861627058
sgPATL1_9	PATL1	nuclear	TCTTATAGATGATGATTGGC	1	-1.9050789038379	3.96299816553088	14.0870957877095	0.000174537103012861	0.00260158873659083	469.394936854406	172.833076837237	385.113048099979	480.632118002377	542.439644460862	90.7124364533593	296.470211577431	131.316582480921
sgU2SURP_8	U2SURP	nuclear	AGAATCACAAAGGCTTTCAC	1	-4.1439367683109	0.588874253447043	12.2137845380577	0.000474377061908092	0.00612430988580593	52.1126072982821	3.93943837369714	42.7555635251847	53.3601682801457	60.2220900895159	2.06763693429159	6.75753825320206	2.99313993359778
sgENO1_4	ENO1	nuclear	CACCAGCTTTGCAGACGGCA	1	1.43857080786899	3.99578896785246	9.23853483358177	0.00236974491867098	0.0231696599071849	163.751505125625	612.708744729409	134.349214954249	167.671669537028	189.233630885597	321.583715847551	1051.01346634207	465.529051998606
sgNSMCE1_5	NSMCE1	nuclear	TCAGCAACTGGAGGAAGCGC	2	-4.7538205578482	5.7169000650131	94.3256255880083	2.67662636318381e-22	7.14153653990364e-20	1941.59408678585	99.1643293180202	1592.97248058498	1988.07529643684	2243.73448333573	52.0469697485755	170.10210216609	75.3439160393948
sgNSMCE1_7	NSMCE1	nuclear	GATGACCCATGGCGTGCTAG	2	-1.47472583270403	6.02678086739505	21.8682121504705	2.92031683890718e-06	6.6786255478741e-05	1834.73846175769	910.822094408906	1505.30324465969	1878.66157816812	2120.25056244526	478.050225520155	1562.38391389112	692.032143815445
sgCELF4_5	CELF4	nuclear	TGCCGAGCCCGTTGGTACTG	1	1.79329625050678	3.63696986599944	8.07732830251338	0.00448224797463349	0.0387027042843847	105.843093216245	506.576199777522	86.8385085744572	108.376946733504	122.313824340772	265.879437964169	868.958395443986	384.89076592441
sgSORBS1_8	SORBS1	nuclear	GGCAGCAATGGGCAAGACAA	2	-3.99223580822518	1.86744748310355	11.1837760031411	0.000825156720371924	0.00980429902339981	129.159514358358	11.0589716613604	105.968365570778	132.251556359397	149.258621144898	5.80436501177023	18.9700705922162	8.40247938009467
sgSORBS1_10	SORBS1	nuclear	CCCTGTAGGAAGACGAGGCC	2	-6.15787535058786	0.874720221464509	19.0241183840689	1.29076615204866e-05	0.000257648941056895	66.0037910381244	1.12424692714038	54.1525252129646	67.5839030037937	76.2749448976148	0.59006747899389	1.9284834272115	0.854189875215738
sgPFDN5_2	PFDN5	nuclear	CAAGAACCAGCTGGACCAGG	1	-3.67218857012141	2.70535930064549	20.5730252153342	5.73992258451469e-06	0.000124061891108867	229.050145863592	24.6612861063677	187.923202649783	234.53354114324	264.693693797752	12.9436181413858	42.3028788442603	18.7373613334569
sgEBF1_7	EBF1	nuclear	GCATGAACGCGGTGCGGACG	1	1.16487152961016	5.31514614952558	11.8419582842114	0.000579108924728774	0.00723901229021971	469.430754269655	1452.536420987	385.142434343584	480.66879287635	542.481035589031	762.372111844421	2491.61669707173	1103.62045404486
sgDDX23_1	DDX23	nuclear	TCCTACTCATTACAGATGGC	2	-1.7674174989289	7.15159375411782	31.8471918955836	1.66790631438397e-08	6.14285802565987e-07	4209.20592233214	1705.9597720674	3453.42481470483	4309.97311371969	4864.21983857189	895.382818193919	2926.32789870255	1296.16859930574
sgDDX23_9	DDX23	nuclear	TCAAGGGATAGACGTCGAGG	2	-2.14994934051723	3.24460214696668	10.5936792940819	0.00113474929465159	0.0128108767336477	294.188726746149	91.3564126234068	241.365869928424	301.231521106674	339.968789203349	47.9489396726529	156.708747394012	69.4115508035555
sgTBX21_10	TBX21	nuclear	AGGCGTAGGCTCCAAGGAAG	1	-3.60525736305654	2.13110181471196	8.01838289745043	0.00463048976389486	0.0396830659173474	152.517262795838	17.1549196530701	125.132129368045	156.168482644341	176.251176375129	9.0038584475187	29.4267900115503	13.0341105001413
sgTBX20_10	TBX20	nuclear	TTTACCTCCAGAGCAATTTG	1	1.04501754938418	5.78270165815165	9.85055889004149	0.00169780171110629	0.017928457558837	687.599669356273	1957.9059237528	564.138178210616	704.060609675785	794.600220182418	1027.61820792752	3358.50517786208	1487.59438546878
sgDSCR3_1	DSCR3	nuclear	TTTAATCTTGATGTCCAGGG	1	-2.3554509572563	3.6374151754521	12.2241684059969	0.000471744155891103	0.006100157466566	396.869322793623	106.895559684046	325.609721363129	406.370261389575	458.627985628165	56.1047505629787	183.363912603731	81.2180158854292
sgNMNAT1_3	NMNAT1	nuclear	CCTGAGGTGCATGTTGGTGA	2	-6.76176379985209	1.86792785820402	32.6794728224875	1.08678916058808e-08	4.1800075122048e-07	135.834600193116	1.57057441438242	111.444910906737	139.086441848591	156.972447824019	0.824325032957126	2.69409384737479	1.19330436281534
sgNMNAT1_5	NMNAT1	nuclear	GGAAGGTACACAGTTGTCAA	2	-1.14736938585861	5.04965205699628	8.58068718133405	0.00339747128576536	0.0311625202387638	871.545507973618	542.842510528708	715.055746836213	892.410059298844	1007.1707177858	284.914020172718	931.168020003655	412.445491409751
sgACSS2_2	ACSS2	nuclear	CAGTACATTGTAGCAGATGT	1	-3.03360259718043	2.87787561163235	12.2159078885595	0.00047383746727247	0.00612266528416306	248.121369723309	41.6843960139263	203.570105875522	254.061324672436	286.732678621969	21.878295484324	71.5035682513728	31.6713243060821
sgNAA10_1	NAA10	nuclear	TATGAACATCCGCAATGCGA	1	-7.0477340341227	2.14598764509415	35.4266843017335	2.64833659822884e-09	1.16687168317925e-07	165.378224677233	1.56789516825175	135.683849982743	169.337332291562	191.113491757394	0.822918815184358	2.68949798712765	1.19126870244325
sgROGDI_3	ROGDI	nuclear	CGTGATGGCAGCGACGGCGG	1	-6.10887250185541	3.80864324732016	73.6578507882079	9.29016090289067e-18	1.46766206421785e-15	526.705774442284	10.3891710018979	432.133477209287	539.314960725276	608.66888539229	5.45281627544168	17.8211241818452	7.89357254840697
sgKLF16_10	KLF16	nuclear	GCGCAGGTCGGCCAGGATGC	1	-1.39437152508621	4.23551849630156	9.87035018624985	0.0016796353674478	0.0177536662478484	520.751013623081	273.262728541262	427.24791942045	533.217644627427	601.787476821367	143.423517948563	468.742791769818	207.621875905406
sgKLK1_9	KLK1	nuclear	ATGGTACAGAGCCGCCTGCC	1	1.00577607145135	5.94258816916726	11.8537896273081	0.000575441244071628	0.00719691176765208	782.118924590441	2167.26082144763	641.686092833012	800.842628969905	903.828051968406	1137.49933254134	3717.62330472855	1646.65982707298
sgCOQ7_5	COQ7	nuclear	ATTCGCCTGCATGATCCACC	1	-3.0689834486118	2.37604218654516	10.9985335325219	0.000911840051409859	0.010649812818339	175.15325198459	28.6706522487663	143.703728907778	179.346370969632	202.409656076359	15.0479570680896	49.1803680973604	21.783631580849
sgUFD1L_10	UFD1L	nuclear	GATACTTACTGAGTTGGTCC	1	-1.94961095483598	5.10584628834202	24.5568725064265	7.21485566869559e-07	1.86491204706552e-05	1044.99447671798	373.196374625498	857.36120392225	1070.0113469727	1207.61087925898	195.87426803563	640.164545871891	283.550309968974
sgCHMP2B_6	CHMP2B	nuclear	GCAGGCAGTTAACAAGAAGA	1	-6.65218053337368	1.31905362890207	28.1508312619975	1.12219461816404e-07	3.45477684179142e-06	91.4484593143803	1.10288449291534	75.0284933762113	93.6377093942918	105.679175172638	0.578855282274438	1.89183925289949	0.837958943572102
sgSAFB_4	SAFB	nuclear	AGGCCTAGGTGATTCTGGAG	1	-1.17499213105724	4.95306655768697	8.22122268042639	0.00414032948380725	0.0363782407225259	819.966856299314	501.023983145547	672.738264895969	839.596629388294	947.56567461368	262.965325066222	859.43436873725	380.67225563317
sgRNF6_1	RNF6	nuclear	ATGATTATGGTCTTGAGGTA	1	-1.67452245623557	4.91770380940401	13.4194469194608	0.000249029112054303	0.00352175269008244	879.97413217662	380.290575000595	721.970975150902	901.040462365572	1016.91095901338	199.597699987948	652.333623253752	288.940401760083
sgRFX1_10	RFX1	nuclear	TGCGAGGGTGCGGGTACAGC	1	1.23217514936138	4.60512903198662	8.75814637651026	0.00308222156954058	0.0287207553548226	277.285385922744	899.049005248231	227.497596974313	283.923519116467	320.435041677451	471.871051823252	1542.18887774261	683.087086178827
sgPPP1R26_3	PPP1R26	nuclear	TGGGAGGCCTTTGGCCCGCC	1	1.2738365946931	4.32967189699505	8.7626902845779	0.00307455190043173	0.0286938261892993	224.265198176892	748.48769473106	183.997412991776	229.634043171232	259.164138367668	392.848080280106	1283.92266851209	568.692335400983
sgNMD3_9	NMD3	nuclear	AGACTTGTTTCGGAATACCT	1	-2.73002487914001	2.74952734876467	11.3517664191408	0.000753762432367835	0.00908183506695876	221.085752608205	45.8560614390859	181.388850610532	226.378482580843	255.489924633241	24.0678181249517	78.6594585118467	34.8409076804594
sgRECQL_3	RECQL	nuclear	CATAGCTCTAACTGAGGAAC	1	-1.29433782292334	4.30132683771461	7.86673072076098	0.00503526080539772	0.0424698692377996	534.606082970451	300.68805627234	438.615251210944	547.404400390329	617.79859731008	157.817859266462	515.78698529922	228.459324251337
sgCTDNEP1_9	CTDNEP1	nuclear	AGGCGTACCAGGCCGGACTG	1	-1.51113169885131	4.84060774882671	16.2075271919068	5.67681035360976e-05	0.000966882989133387	810.387849995352	392.223000075469	664.879210556336	829.788304400631	936.49603502909	205.860502057707	672.801977178339	298.006520990361
sgPRKRIR_8	PRKRIR	nuclear	CACAGTTCTACAGATCATAG	1	-1.10032382963489	6.31080102242486	14.4383527083737	0.000144822701944759	0.00222212622479201	2072.73321849567	1333.91491412956	1700.56501465958	2122.35386162347	2395.28077920394	700.112930328254	2288.13861359829	1013.49319846215
sgADNP_4	ADNP	nuclear	AACACTACATGGGAGGATGT	1	-2.20044822240527	3.08653255711295	8.23441763630721	0.00411033591245002	0.0361730640293269	264.912722637586	79.4189895204532	217.346498833389	271.254657794854	306.137011284514	41.6835143590521	136.231820073238	60.3416341290702
sgPOLDIP3_3	POLDIP3	nuclear	ACGAACTCATCAGGAAGCGC	1	-1.78896343431619	4.08129382897866	12.3881599384646	0.000432064821592371	0.00565096544711198	500.842070360749	199.88788923896	410.913712929883	512.832086931622	578.78041122074	104.912310665285	342.878839507374	151.872517544222
sgANKS1A_8	ANKS1A	nuclear	CCCTCTCCAGTCTGCTCAGG	1	-2.07068270171186	2.8157798823688	8.74967592282901	0.00309657079397497	0.0288097460192642	215.411391088895	70.6466691211887	176.733345215933	220.568278462295	248.932549588456	37.0793114406709	121.18416986422	53.676526058675
sgCLP1_6	CLP1	nuclear	GTTCAGTTGGAGTTGTTGAC	1	-2.14465350639638	4.20780651883868	19.5485536755886	9.80749597916687e-06	0.000200270026450341	574.52371605301	179.171753960152	471.365500824585	588.277650244029	663.927997090416	94.0393276725225	307.343297806876	136.132636401058
sgNKX3-2_2	NKX3-2	nuclear	GGAGAAGGACGTCAAGGTGT	1	-5.4046780371237	2.60866371819463	26.9166054215978	2.12425916657463e-07	6.10165494820056e-06	225.546827742635	7.21564993426193	185.048920432197	230.946354583889	260.645208211818	3.78717545338751	12.3774065811135	5.48236776828481
sgCPNE1_7	CPNE1	nuclear	GACGCAGAGTGGGTCAGACT	1	-1.39714550228012	5.46968482197197	18.8769144404961	1.39429844207516e-05	0.00027624825486428	1228.4759744014	643.522351481386	1007.89780603462	1257.88533947208	1419.6447776975	337.756414936973	1103.86976376149	488.940875745696
sgDNMT3A_2	DNMT3A	nuclear	GGGCCGCTGGAGGGCATGGC	1	-1.78860229245661	4.24156289817375	8.91719909955057	0.00282497434541622	0.0267598062944693	560.086254562271	223.60074755353	459.520347916067	573.494560035658	647.243855735089	117.358141014146	383.554827288618	169.889274357828
sgDNMT3L_8	DNMT3L	nuclear	AGCTCCGTTTCACCCGGGAC	1	-2.36442412964902	4.91174986001671	32.1798520786909	1.40540624225565e-08	5.24306689944195e-07	963.481513571096	258.062577368936	790.484245454134	986.546986695443	1113.41330856371	135.445631003927	442.669125105235	196.072975997647
sgSNRPB_3	SNRPB	nuclear	AGCATATTGATTACAGGATG	1	-3.09620191776504	2.00446384135783	7.73827053588255	0.00540625548637762	0.0449205581295453	134.784343384415	21.6186922023689	110.583232245273	138.011042190906	155.758755717065	11.3466951957289	37.0837479060766	16.4256335053013
sgSALL4_6	SALL4	nuclear	GAACCACCCAGGGAATGACG	1	-1.79936403187735	4.29842735968077	8.8501024175189	0.00293072445978389	0.0275766012746045	582.887596289274	230.975962970594	478.227610231466	596.841759391889	673.593419244468	121.229065330794	396.205945437634	175.492878143355
sgLARP6_2	LARP6	nuclear	TCGGCCCGGGCCCAAGACGG	1	-1.72566507114338	5.44579285953642	22.3549023885062	2.26633780316608e-06	5.27340791351037e-05	1279.44101060949	533.704794417771	1049.7118498165	1310.07046413686	1478.54071787512	280.118037209209	915.493586160791	405.502759883314
sgLARP7_3	LARP7	nuclear	GAAACGGTCACGAGTTAAAC	1	1.11173756222406	5.20470082075905	10.0677873345301	0.00150884125520074	0.016200546156455	445.827829628051	1329.62380212252	365.777516788836	456.500820938759	515.20515115656	697.860715460729	2280.77782995716	1010.23286094968
sgEIF5A2_1	EIF5A2	nuclear	GAAATCAATTTCGTCTGCCA	1	-1.65329359730932	6.81764392813228	28.8775231096595	7.71024610226e-08	2.43613341649433e-06	3276.96578911103	1437.44542671703	2688.57242479235	3355.41541712516	3786.90952541558	754.451516529081	2465.73027332689	1092.15449029512
sgEDNRB_4	EDNRB	nuclear	CGGACGCGCCCTGGTTGCGC	1	-2.80154297201945	2.97970880953684	10.2538448534113	0.00136400016601569	0.0149628761930264	261.812396670259	51.6952635453589	214.802849787275	268.080110906556	302.554229316946	27.1325570030452	88.675767401148	39.2774662318834
sgSTX16_4	STX16	nuclear	GTCACACCAATCGCTGCTTC	1	-1.67594316719547	5.51366395900874	21.6220651472894	3.32010292038857e-06	7.48597478190523e-05	1331.3221299563	574.829717931629	1092.27749005195	1363.19360270987	1538.49529710707	301.702690327508	986.037460044034	436.749003423344
sgFBXO38_2	FBXO38	nuclear	AATGACAGCAGATGAAACAA	1	-3.19258847668864	4.0751972617881	15.5603111296998	7.99146084883689e-05	0.00131617935091303	579.366108289805	87.3137289068702	475.33842061555	593.235967972307	669.523936281558	45.8271138251462	149.774106648648	66.339966246817
sgHINT1_2	HINT1	nuclear	CTGGTGGCGACACGATCTTT	2	1.92134170814721	4.68550490508742	9.52790243674654	0.00202371282500251	0.0204440118076505	205.098331998059	1072.37712317062	168.272040438505	210.008327673031	237.014627882642	562.843313443185	1839.50826089033	814.77979517835
sgHINT1_7	HINT1	nuclear	TCATTAAGTGTCCAAGAAGC	2	-1.22411355622135	4.66663165082314	9.6358472783265	0.00190816162509328	0.0195467810651461	679.253910067329	401.132428959701	557.29093605668	695.515055285565	784.955738859742	210.53666715461	688.08481721497	304.775802509523
sgPTTG2_1	PTTG2	nuclear	TACTCTGATCTACGTTGATA	1	-2.6858568146657	2.07659575037725	7.68565642124219	0.00556614304139442	0.0458524160730718	137.193434396223	29.2961197008357	112.559760558351	140.47780615565	158.542736474669	15.3762372650158	50.2532672856589	22.2588545518324
sgMORC1_7	MORC1	nuclear	TGGAGCACTGGCTGAATTGC	1	1.28087417841887	5.21736586403091	10.001709295436	0.00156394997697596	0.0166689439845201	414.525795541283	1390.07437442439	340.095898150874	424.449425067881	479.032063405093	729.588546723411	2384.47206654815	1056.1625100016
sgPPP1R13B_5	PPP1R13B	nuclear	AAATGGCAGCTGCCTTCTCC	1	-2.45421630083846	2.6187815808983	11.1818594856104	0.000826009485120472	0.00980957753026602	196.302857656665	49.3087201597932	161.055831512609	201.002292180043	226.850449277345	25.8799659529525	84.5819964899024	37.4641980365248
sgREV3L_4	REV3L	nuclear	GCTCCGAAGACTCGCACCAC	1	-3.82842792807501	4.12812872869383	39.5308496238111	3.22917614953018e-10	1.7042243270037e-08	623.031133930371	60.3814635938384	511.163202264224	637.946321894942	719.983877631947	31.6915591589861	103.575690571536	45.877141050993
sgSEC24C_3	SEC24C	nuclear	GGCTGCCCAAATGGTGGCAC	1	-2.85103207026364	6.67676098240305	89.5124897393338	3.04708710735489e-21	7.17350026557969e-19	3440.72399572184	657.902808556952	2822.92713795117	3523.09394857902	3976.15090063533	345.304080710846	1128.53736344664	499.866981513375
sgPOM121C_7	POM121C	nuclear	CGTGGACGCAGGTGCAGGTG	1	-4.11644384190177	5.81031264629966	111.710960946194	4.13390926429924e-26	1.77263505649317e-23	2030.96830432328	161.437959163606	1666.29917125626	2079.58910729659	2347.01663441698	84.7316432697646	276.923530991326	122.658703229727
sgARFGAP1_6	ARFGAP1	nuclear	GTGGCGCGTTCAATCCTCAG	1	-2.32677444157623	4.83724460086782	31.1956624944019	2.33286749713848e-08	8.32379601913614e-07	910.804075440702	250.400539253646	747.265268912879	932.608465693876	1052.53849171535	131.424166141093	429.526003992524	190.251447627323
sgU2AF2_10	U2AF2	nuclear	GGAGCCGGGACCGCAAACGC	1	-2.32069112451559	5.72671544121735	52.8655820981712	3.57173820240715e-13	3.14032124615929e-11	1687.50666993926	465.993489727378	1384.5075571212	1727.90509917157	1950.10735352501	244.579368707197	799.344610541678	354.056489933261
sgWDHD1_5	WDHD1	nuclear	GTGATGGATCTGTCAGAGTG	2	-3.1557825110992	2.92842069492139	10.183372899393	0.00141712716406983	0.015444679886939	259.553414264665	40.0600543506746	212.949477431679	265.767049105322	299.943716256994	21.0257504009253	68.7172444446643	30.4371682064342
sgWDHD1_9	WDHD1	nuclear	ATAGTTACTGGCAATTCCTG	2	-2.13536902490037	3.12877077471672	9.05144150577937	0.00262487783507947	0.0251722010598096	270.485259829041	84.8387509051058	221.918462898092	276.960599940129	312.576716648902	44.5281073570733	145.528638910296	64.4595064479485
sgSLX4_2	SLX4	nuclear	AGTGTGAATGAGGCTCAGCT	1	-4.51693417138614	3.09757059517001	22.1785446130718	2.4843461530709e-06	5.73070164973022e-05	311.155328659149	18.6098751196994	255.286045170197	318.60429863895	359.575642168299	9.76750020940999	31.9225562324662	14.1395689172221
sgHR_9	HR	nuclear	GCAGGCTCTCCCAGGCACAG	1	-1.35734515432402	4.2308468988789	8.71985808691483	0.00314762541652217	0.0292168261024147	515.307261590116	277.438602328693	422.781616582663	527.64357072067	595.496597467014	145.615249372382	475.905900868698	210.794656744998
sgNUDT16_3	NUDT16	nuclear	CTGCGTGTCCACGAATCCGC	1	-1.14968159501477	4.66293517978051	8.46520855402127	0.00362003744010755	0.0327253593610554	666.931509615647	414.714778221849	547.18107584034	682.897660075352	770.71579293125	217.665441442938	711.383378075862	315.095515146747
sgTESC_3	TESC	nuclear	GCACCTCCTCAGACGCGGAG	1	-3.8446430423584	1.50853993216431	14.4397089594945	0.000144718449690148	0.00222194637622093	99.4553914958774	9.42258911663614	81.5977462936168	101.836325252579	114.932102941436	4.94550020233635	16.1630923902782	7.15917475729388
sgNUCKS1_3	NUCKS1	nuclear	AGACTCCGCACTGACCTGAC	1	2.50370360624088	3.14232181176156	15.5673845133296	7.96161853893065e-05	0.00131216435123776	50.0856532167929	392.638999683572	41.0925578057107	51.2846894950349	57.879712349633	206.078841849518	673.515564496736	298.322592704463
sgXRCC6_2	XRCC6	nuclear	GTCACTTACCACTTGCTTCA	2	-4.65621716344755	6.7386151086767	128.602428563563	8.28589000331125e-30	4.85290430852471e-27	3933.11921889947	215.097944095036	3226.91067160105	4027.27697321085	4545.17001188652	112.895395615414	368.96949451279	163.428942156903
sgXRCC6_3	XRCC6	nuclear	ATAGGAGACTATAAATATTC	2	-1.98620321343805	3.12940900006746	10.5784612850313	0.00114412849547721	0.012904630137104	265.465354751164	92.3495682231132	217.799903463538	271.820519763893	306.775641026061	48.4702031129346	158.412362559363	70.1661389970414
sgMLLT3_2	MLLT3	nuclear	GTGTGCCGTGCAGGTGAAGC	1	1.5834494317724	3.66191724498712	8.50874935915766	0.00353442894772673	0.0320841231155009	120.417895191747	498.251658276304	98.796341890372	123.300665318743	139.156678366126	261.510254381077	854.678845340996	378.565875106838
sgKRT14_5	KRT14	nuclear	TCCCTACTTCAAGACCATTG	1	-2.29596492531725	3.20887789687402	11.0267078197792	0.000898085013224196	0.0105404278702603	291.837530883551	81.8872814089845	239.436841440402	298.824038284529	337.251712925721	42.979011582061	140.465818748832	62.2170138960608
sgGTPBP4_3	GTPBP4	nuclear	GTTGAGTCTTCGACAACGTG	2	-4.40590991379708	3.05189133810493	37.0928715059832	1.12634733054288e-09	5.3137482216751e-08	300.461184828689	19.4182010302997	246.512081064475	307.654140049893	347.217333371698	10.1917547221499	33.3091227284435	14.7537256403056
sgGTPBP4_4	GTPBP4	nuclear	TAATGTTTATGAATAACGGT	2	-4.24634926024565	3.839550145726	21.6634572796309	3.2492244780929e-06	7.35378203510318e-05	518.642682048886	37.5704815308821	425.518147888646	531.058840195604	599.351058062409	19.7190837584971	64.4467414013354	28.5456194328136
sgLYRM4_3	LYRM4	nuclear	TGCTCTCTCTCAGCATCGCC	2	-7.5070666288507	2.12385137429646	43.1018477658013	5.19631570206654e-11	3.08096614700553e-09	163.113353217142	1.08543436993358	133.825645977827	167.018240453543	188.496173220056	0.569696484658531	1.86190608416161	0.824700540980592
sgLYRM4_5	LYRM4	nuclear	GCTGGGTCACCTGTAATTGT	2	-4.51985489881517	1.14418281015246	11.7099284841608	0.000621675089048859	0.00767126614251298	78.5409044759292	4.57288215401366	64.4385457711834	80.4211513678876	90.7630162887167	2.40010355306764	7.8441196819971	3.47442322697626
sgNKX2-6_3	NKX2-6	nuclear	TCCGCTCGCGCTCCAGTCGC	1	3.29482881155102	2.43886728218077	10.0830339519263	0.00149640739847022	0.0161105804490285	18.945140977483	257.833652749333	15.543459069703	19.3986822586577	21.8932816040884	135.325478597985	442.276437943432	195.899041706584
sgNKX2-5_10	NKX2-5	nuclear	GCGGGCAGAGAGCTCTCCGG	1	-2.68346609991227	3.01661265375126	13.842379276734	0.000198801336053403	0.00290908987364434	265.72995947775	56.9559385090234	218.016997268341	272.091459052298	307.08142211261	29.8936525761605	97.6996964317379	43.2744665191718
sgPCGF3_8	PCGF3	nuclear	GTGCTTTGATGACAGTCTGC	1	1.20457772958916	4.38364244488447	7.59425171400116	0.00585546935913678	0.0476796831878439	240.952156664494	766.464845946258	197.688155993275	246.720482694123	278.447831306085	402.28349170171	1314.75987815888	582.351167978186
sgPCGF6_9	PCGF6	nuclear	GAGGCTGGAGGGAGGCCGGC	1	-2.08057917949277	5.52922491319319	42.757870388868	6.19521267249036e-11	3.61081655108036e-09	1428.85888939908	466.025760693974	1172.30110296633	1463.06536440426	1651.21020082666	244.59630631	799.39996672968	354.081009042243
sgASXL2_3	ASXL2	nuclear	GAAGGGCAGGACCTGGGCGG	1	-3.33020540392803	3.41512296201792	29.492695482691	5.61278409258184e-08	1.82876233941883e-06	369.201785448231	50.523905520348	302.910009875169	378.040371077293	426.654975392229	26.5177629928223	86.6664716814698	38.387481886752
sgTRIM41_5	TRIM41	nuclear	GCAGACCCTTCAGGAGGAGG	1	-1.30135472477118	4.98859974254816	9.48165619992957	0.00207536526873584	0.0208517766519471	862.742945684037	482.944510770676	707.833722633847	883.396766174207	996.998348244056	253.476209794264	828.421641901205	366.93568061656
sgCITED2_8	CITED2	nuclear	GTGTATGTGCTCGCCCATTA	1	-3.73067528578426	1.36483566962279	8.3793136802702	0.00379515710209406	0.0339553368361391	88.5748486293682	9.07104592008696	72.6708519040346	90.6953052876194	102.358388696451	4.76099072960614	15.5600707478544	6.8920762828003
sgSLC9A3R2_9	SLC9A3R2	nuclear	GCGGATGTACTGGCCGGGCC	1	-3.36765080389695	3.49916456143265	27.4729529063562	1.5930689809453e-07	4.70672086603323e-06	392.204717274302	52.3000492505787	321.782665916455	401.593986542171	453.237499364281	27.4499822659439	89.7131900361357	39.7369754496564
sgRRAGD_9	RRAGD	nuclear	GCCGCTGTCCGGATCGGCGT	1	-7.22354638767173	1.87283052994331	28.1936526953664	1.09763933991463e-07	3.38696848484903e-06	137.027955652884	1.1128186147229	112.423994238266	140.308365898309	158.351506822078	0.58406926335768	1.90887980583078	0.84550677498024
sgRRAGA_7	RRAGA	nuclear	GCACCAGGTTCCCTAGGAAT	1	-8.05936273620882	2.95467493953172	67.0970355531193	2.5846677130646e-16	3.52645601101251e-14	292.952419740061	1.36836702851266	240.351547186273	299.965617262847	338.540094771063	0.718195321117394	2.34723624599226	1.03966951842833
sgPOU4F2_5	POU4F2	nuclear	AGTACTTGGGCTCCACGTGC	1	1.29566944715746	5.5806176873002	16.893396319376	3.95388996408463e-05	0.000705591570892811	529.759688432175	1794.75695999549	434.639047749019	542.441984546612	612.198033000893	941.988534035857	3078.64666530828	1363.63568064234
sgCPE_3	CPE	nuclear	AGCGCGCTGCTGGCTCTGTG	1	-2.51725243374003	4.62379039228337	15.7213928011079	7.33894364817133e-05	0.00122297053312657	801.488242000194	193.063517408248	657.577565624078	820.675642323855	926.211518052649	101.330499779568	331.172614069753	146.687438375423
sgHMGN5_4	HMGN5	nuclear	TCAAGGTGATATGAGGCAGG	1	-4.49599980771515	1.67495967928173	16.7061521324901	4.36392524726575e-05	0.000771656384113346	114.107832724572	6.83908545848404	93.6192783994021	116.839541752627	131.864678021687	3.58953341805093	11.7314645435743	5.19625841382693
sgNACA_1	NACA	nuclear	TCCCTTCCTTCAGAAATGCC	3	-3.89137381939575	1.10955597816675	11.6223146028796	0.000651652565881696	0.0080041601353029	75.1155350877487	6.85832303990812	61.6282162546558	76.9137796117829	86.8046093968075	3.5996303735318	11.7644638394232	5.21087490676935
sgNACA_5	NACA	nuclear	GGCAACCACACAACAAGCCC	3	-2.94122595727591	4.39922031228958	23.4208690077297	1.30158832693631e-06	3.16988240311579e-05	713.399445579371	128.042373981594	585.305493154741	730.478025196271	824.414818387102	67.2037779208253	219.638222034019	97.2851219899382
sgNACA_8	NACA	nuclear	GTCCAAACTGGGTCTTCGGC	3	-1.33268202927252	4.70345499416777	10.999641272699	0.000911295237520183	0.0106486289725412	712.361060054363	390.180941490525	584.453554236698	729.414781017431	823.214844908962	204.788715840563	669.2991202495	296.454988381512
sgCBY1_3	CBY1	nuclear	GTCCGAAGAAGACACCTCCT	1	-3.57981116396806	4.66873254896459	47.3386666163319	5.97224245146059e-12	4.168937732178e-10	896.555370265027	103.330320113284	735.574980307606	918.01865057301	1036.07247991446	54.2335140269981	177.248258417562	78.5091878952918
sgTFAP4_5	TFAP4	nuclear	CAGAGAAAGAAGTGATAGGA	1	1.69848151417316	3.61777641869855	7.80220610336556	0.00521824859050268	0.0436867978542493	109.892136885789	492.479018306666	90.1605289607823	112.522923355704	126.99295834088	258.480451024009	844.776714195286	374.179889700703
sgCALM1_3	CALM1	nuclear	ATCGCCATCTTTATCAAATA	1	-1.83771868268053	6.31536356843894	19.7564276211798	8.796535727816e-06	0.000181939028795905	2382.445019661	919.613952905993	1954.66672393368	2439.48007513139	2753.18825991792	482.664683121781	1577.46507888852	698.712096707683
sgEIF4A3_10	EIF4A3	nuclear	GGTCACATCCACCTCCTCGC	1	-6.14703345085336	2.42655126755401	31.4814055469557	2.01359301256114e-08	7.30398927653029e-07	199.681118782715	3.72739032731495	163.827511258984	204.461427915633	230.754417173527	1.95634229506799	6.39380041825792	2.83202826861892
sgCPSF6_1	CPSF6	nuclear	GGCTGAAGGAAGATGGCGGA	1	-1.4226264568567	3.77519887359309	8.51002052402415	0.00353196078716423	0.0320841231155009	379.806150959943	195.410185846614	311.610315747128	388.898602080213	438.90953505249	102.562162233815	335.197985261169	148.470410044858
sgCPSF3_6	CPSF3	nuclear	CTCGACTGTGGGATCCACCC	1	-3.71544594266591	2.88304947057384	13.0257399068457	0.000307238664046434	0.0042279209396831	259.639176855488	27.1364574512309	213.019840978815	265.854864828152	300.042824759497	14.2427260866984	46.5486782348079	20.6179680321865
sgCPSF2_8	CPSF2	nuclear	CATACGGGAGGGCACCAAGG	1	-7.95089157339071	4.23439686941363	101.64501417243	6.64186883838615e-24	2.07131423917099e-21	714.53344118788	3.81974808915138	586.235874952745	731.63916833679	825.725280274104	2.0048167986461	6.55222683577898	2.90220063302906
sgCPSF1_1	CPSF1	nuclear	CATGTACGCCGTGTACAAAC	1	-2.01912927797596	4.77238458435829	15.2263020015545	9.53659042986637e-05	0.00153383888809364	837.657896899305	285.050983285955	687.252802728822	857.711188463473	968.009699505619	149.61065138964	488.96384229002	216.578456178205
sgSLC35F6_3	SLC35F6	nuclear	GGCCAGGAACAGCTGGTACT	1	-6.17006786946835	2.57957748793073	32.1758400166956	1.40831139388667e-08	5.24306689944195e-07	222.942395842986	4.12255236453346	182.912125531587	228.279573326064	257.635488671307	2.16374536770855	7.07164388968943	3.1322678362024
sgCMTM8_10	CMTM8	nuclear	GGAAGCCGGGCAGGGTGCGG	1	-3.15828309651303	2.47948842379491	16.3441926710432	5.28177617316503e-05	0.000909532201794921	189.79781406145	29.2086879823039	155.71879659748	194.341519693194	219.333125893676	15.330348223656	50.1032907848291	22.1924249384267
sgMBD3_5	MBD3	nuclear	CGCTCCCGCAGGGCTGGGAG	1	1.73160445131463	5.69155708747366	23.5074720987816	1.24429580168929e-06	3.06454103445793e-05	457.541838467694	2097.03482743371	375.388224735402	468.495259814955	528.742030852724	1100.64081485516	3597.16074232709	1593.30292511886
sgEAF2_3	EAF2	nuclear	ACTTGAGAACCCGCTCGCGA	1	1.43830900371792	4.64620996457926	10.2722222708974	0.00135048040172467	0.0148348974778657	257.66216827877	963.777425142205	211.39781283296	263.830527228977	297.758164774374	505.844136048837	1653.22114478436	732.266994593416
sgNDUFA13_10	NDUFA13	nuclear	AGCATGCTGGCCATAGGGAT	1	-1.64737051694409	3.51340527639951	7.87553462980089	0.0050108055214713	0.0423379567160768	329.360973676835	144.980270837071	270.222787974395	337.245781615074	380.614351441036	76.0937307022765	248.692740742546	110.154341066389
sgTMUB1_4	TMUB1	nuclear	AAGGGCCAGCACCAGAAGGC	1	-4.38947738107485	3.39027779781725	35.6717951227754	2.33520581664642e-09	1.04035801994676e-07	380.277779312459	24.8944641023658	311.997261191458	389.381521081211	439.454555664707	13.0660029564419	42.7028620597062	18.9145272909493
sgSYNCRIP_7	SYNCRIP	nuclear	CGAGGGCGTGGAGGTAGAGG	1	-2.23122015915	4.89362727787761	29.0879729686592	6.9165028746355e-08	2.20859020649764e-06	936.940850606463	275.238486910778	768.709073183636	959.370947815766	1082.74253081999	144.460506115537	472.131920243113	209.123034373684
sgFIGN_4	FIGN	nuclear	GGACGCCAGAGCATGCCCAG	1	-1.65857564231297	3.64672331503066	8.98424190404055	0.00272317743014066	0.0260317116361336	362.252336010354	158.233918796602	297.208364106316	370.924553798436	418.624090126312	83.0499842175479	271.427461935038	120.224310237221
sgSMYD3_10	SMYD3	nuclear	CTGACTGAAGATAAGAAAGA	1	-2.54054612888891	3.34189652578565	9.43200979936425	0.00213230477033657	0.0212902430145913	329.287832060525	77.9787082637523	270.162779251274	337.170889009294	380.529827921008	40.9275744408124	133.761225342651	59.2473250077935
sgMRFAP1_4	MRFAP1	nuclear	GCGTCGCTGACGCGCGAGCA	1	-3.57150839194303	0.867434436698	8.3569154715684	0.00384222225358786	0.0342349844064583	61.7491300078883	7.02382977228111	50.6618069513515	63.2273865998282	71.3581964724851	3.68649753586976	12.0483667639214	5.33662501705219
sgIRF3_8	IRF3	nuclear	GCGTCCGCTTCCTTCCGTGA	2	-2.77595074565006	2.61632116901969	8.37857649795776	0.00379669676446232	0.0339553368361391	202.353676009448	40.645413951186	166.02019928989	207.197965401477	233.842863336976	21.3329797608108	69.7213443993038	30.8819176934432
sgIRF3_9	IRF3	nuclear	GCTCACCACGCTATGCCCTC	2	1.61404827090366	4.21133869274185	9.11889268538146	0.00252983047741831	0.024426545739544	173.827325181706	734.534361020445	142.615877990514	177.988701856589	200.877395698015	385.524592665934	1259.98773734557	558.090753049827
sgDMD_3	DMD	nuclear	CCATGTCCTTACCTAAAGAC	1	-3.45642807302665	4.47365729758422	35.1857742867301	2.99704868308526e-09	1.30613666110574e-07	776.832337174082	97.5180418339004	637.34873502595	795.42948215593	897.718794340366	51.1829062746155	167.278133469439	74.0930857576465
sgDDX19A_6	DDX19A	nuclear	GATGACCAATTTGCAGATCA	1	-1.8591123207156	4.71785825639632	14.0020520406544	0.000182611229863191	0.00269798990647926	787.778712386086	299.532095725101	646.32964127899	806.637910473993	910.368585405276	157.211146711187	513.804101731523	227.581038732593
sgTRIM63_2	TRIM63	nuclear	AGTCGAGCCTGATCCAGGAT	1	-2.35892506897056	2.42897449269777	8.61569882103404	0.00333277905982024	0.0306511005604992	170.10402435701	45.6393990375402	139.561111913996	174.176266270201	196.574694886831	23.954101614827	78.2878054162554	34.6762900815383
sgOMP_7	OMP	nuclear	CATGCCGCTGGTCCTGGACC	1	-3.19377147493072	2.96100894962803	16.4122463512903	5.09549588382888e-05	0.000882814882095115	266.673193196958	40.0886030661408	218.790869298383	273.057273518198	308.171436774293	21.0407343587703	68.7662156478009	30.4588591918512
sgSRSF2_4	SRSF2	nuclear	GGGTATGACCTCCCTCAAGG	3	-5.29076512104305	3.65900938594156	45.9885329699009	1.18947183845905e-11	7.76162697198839e-10	469.209326390322	16.4001053512524	384.96076479658	480.442064076627	542.225150297757	8.60768981104754	28.1320149612149	12.4606112814948
sgSRSF2_7	SRSF2	nuclear	GCGCCTCAGCGTGTCGGGCG	3	-7.5521465248686	2.17385576607264	38.7022849866037	4.9363084639339e-10	2.55464601604407e-08	169.487838884895	1.09392707316234	139.055565205395	173.545329493317	195.862621955973	0.574153928893478	1.87647409145032	0.831153199143218
sgSRSF2_8	SRSF2	nuclear	GAAGACGCGCCTCAGCGTGT	3	-2.15491417296327	4.54929479143222	20.3149304012636	6.56860135499622e-06	0.000140330804570751	730.794587099476	226.32261190024	599.577261865821	748.289601451837	844.51689798077	118.786727203224	388.22379293756	171.957315559936
sgHSF5_3	HSF5	nuclear	GCGCTACCGCTCCATCCGCT	1	-1.71246972430104	4.01328080649331	11.2241651136275	0.000807390871888989	0.00961223451000015	471.441488817451	198.40009196189	386.79213281671	482.727663836748	544.804669798894	104.131431689909	340.326737898184	150.742106297576
sgPARK7_2	PARK7	nuclear	TCATCCCTGTAGATGTCATG	1	-4.33073702420951	3.02657051247607	26.4003501817733	2.77490170014562e-07	7.84849405484062e-06	294.662117045021	20.0719845318956	241.754260954031	301.716244234524	340.515845946509	10.5348967608618	34.430594015022	15.2504628198031
sgMDM1_5	MDM1	nuclear	GGGCGAAAGTACCCATGGGC	1	-1.58622424097843	5.09221975316093	18.1602091091843	2.03077816653512e-05	0.000390120608904062	977.585053288995	449.158900081212	802.055433686707	1000.9881611388	1129.71156504147	235.743637309934	770.467300448318	341.265762485382
sgSNRPD3_5	SNRPD3	nuclear	TCGTCTCACATGTCACAATG	2	-6.67045255159775	1.33187666345041	29.3073969487799	6.17594895069793e-08	1.98797670446527e-06	92.4052234177097	1.10009603644897	75.8134663514526	94.6173781578568	106.78482574382	0.577391744827568	1.8870560580754	0.835840306443943
sgSNRPD3_7	SNRPD3	nuclear	ATGTGAGACGAACACCGGTG	2	-7.88844515960203	4.13701124979873	115.193007296778	7.13989237832327e-27	3.36176932707209e-24	668.11832400424	3.73811638060936	548.15479257828	684.112886462512	772.087292971927	1.96197192595619	6.4121994154162	2.84017780045568
sgSNRPD2_5	SNRPD2	nuclear	GAAACTCCTGGGCCGCGTGA	1	-6.43490329216669	3.19080399664968	58.3192829429047	2.22849077504302e-14	2.32664126004817e-12	343.559190104414	5.34814120141313	281.871653304411	351.783899301589	397.022017707243	2.807002732085	9.17396474415662	4.06345612799777
sgKPNA3_1	KPNA3	nuclear	GATGCGGTGGTTCTCCAAGC	1	-1.10986456367513	6.23188899880645	10.2332471334061	0.00137931628227043	0.0150964092461986	1966.37884489132	1257.12410340787	1613.30702829949	2013.45339459494	2272.37611177951	659.808830758508	2156.41505513093	955.148424334173
sgMNF1_8	MNF1	nuclear	AGCGGGTAGCACAGGCCTTT	1	-2.99506838918889	3.69826869369936	12.0855401019655	0.00050814379169967	0.00649390998940084	439.39064001276	75.9223300926904	360.496152378398	449.909526836794	507.766240823087	39.8482725063673	130.233805229474	57.6849125422299
sgEFCAB13_8	EFCAB13	nuclear	TTGTGAACGCTGTACTGATT	1	-6.24057758739394	2.6471063070646	34.2840830067244	4.76261070961422e-09	1.99241412839662e-07	233.572513685834	4.1124121787125	191.633559792372	239.164173163594	269.919808101535	2.15842323274028	7.05424986366855	3.12456343972866
sgJHDM1D_8	JHDM1D	nuclear	CTGCCGGCACACACAGTACA	1	1.37128191668823	4.17694093076133	9.74473596535182	0.0017983696153176	0.0187269078805818	192.152964035485	686.167596300112	157.651069219147	196.753051287078	222.05477160023	360.139017454081	1177.02152953191	521.342241914344
sgNOC4L_7	NOC4L	nuclear	CACGGCCAGGATGTCGAACA	1	-3.28754524319986	5.57239612403731	36.7634034176834	1.33370503474139e-09	6.18267548247974e-08	1651.80948496524	233.297364563381	1355.21995592537	1691.35333375253	1908.85516521782	122.44746633552	400.187975000285	177.256652354339
sgCGGBP1_7	CGGBP1	nuclear	TGACTTGAGGTGGTCACTAA	1	-8.81638476374742	3.37249188101449	94.5320547035907	2.41155458404028e-22	6.50659103669204e-20	393.02816903752	1.0525501684371	322.458263358177	402.437151506157	454.189092248225	0.55243702198416	1.80549798014806	0.799715503179068
sgINO80E_5	INO80E	nuclear	CGGCAGCACTCACGTAGATG	1	-1.27978259066601	8.46332504306188	16.3407537090958	5.29136919963147e-05	0.000909532201794921	9576.39426910768	5442.30133067683	7856.9113069218	9805.65042143753	11066.6210789637	2856.42321859475	9335.48286300175	4134.99791043399
sgISCU_5	ISCU	nuclear	TTCAGTGGCTAATGAGCTGG	3	-3.03487580437158	3.76720478845597	11.9350714148879	0.000550870163174273	0.00693657327126576	461.779200850131	77.6186996740203	378.864750396161	472.834063446418	533.638788707814	40.7386218576823	133.143682539383	58.9737946249959
sgISCU_6	ISCU	nuclear	TTAGCCACTGAATGGGTGAA	3	-7.85905248459218	2.45880205539926	52.1782510212655	5.06843952736613e-13	4.30065153253155e-11	206.768519571505	1.07720231532481	169.642338617728	211.71849906147	238.944721035316	0.565375843353965	1.84778518198109	0.818445920639387
sgISCU_8	ISCU	nuclear	AGTGCAGTTTCACGGGAGGA	3	-8.64618389122815	3.21151682851585	81.6057055207518	1.66133836176259e-19	3.11669672507853e-17	351.240323748586	1.05884015065284	288.173606219357	359.648917098325	405.898447928077	0.555738355400653	1.81628753728865	0.804494559269209
sgNKX6-1_2	NKX6-1	nuclear	TGAGCAGGAATGCGCTCTGC	1	1.71855034744859	3.62067036994995	8.25409728888204	0.00406601219143599	0.0358496079761263	109.032057824169	495.473763354769	89.4548808103205	111.64225424622	125.999038415966	260.052260221885	849.913767323535	376.455262518887
sgKCTD10_10	KCTD10	nuclear	TACGTGAAGCTGAATGTGGG	1	-3.33650368797389	7.83627577951317	104.453800912388	1.60901689625082e-24	5.3662948235654e-22	7963.13296900907	1087.63783053248	6533.3180427375	8153.76810512238	9202.31275916734	570.852983652899	1865.68580296263	826.37470498192
sgBARHL2_2	BARHL2	nuclear	ATGTAGCAATGACAATGGAA	1	-2.38470393118859	3.73456602264102	15.4540556318289	8.45353452502776e-05	0.00137716909463699	425.785749860636	112.386708188788	349.334079027839	435.978939487845	492.044231066224	58.9868115023985	192.783185747476	85.3901273164891
sgGLIS2_5	GLIS2	nuclear	AGCTGAGTATCACCAAGCTC	1	-3.83332762857873	1.44080818562226	9.44366306303857	0.00211879891668196	0.0211736279154537	94.1011383267945	8.98162817108429	77.2048724120562	96.3538927870252	108.744649781302	4.71405930870778	15.4066874982432	6.82413770630186
sgC2CD2_3	C2CD2	nuclear	ATAGCTGGAGTTCCACATGA	2	1.39574283027113	4.83000663207	8.8933825608857	0.00286206022315893	0.0270258168064158	299.065379799779	1086.07918131898	245.36689885855	306.224919845988	345.604320694798	570.034917630349	1863.01216507711	825.190461249472
sgC2CD2_6	C2CD2	nuclear	TGATGAAAGACCAGCTAATC	2	1.35102898386764	4.51685627091645	10.2227099832354	0.00138721872980717	0.0151621681196448	246.000034691242	866.140709791513	201.829665712883	251.889205483662	284.281232877181	454.598943294992	1485.73944401591	658.083742063637
sgTAF6_5	TAF6	nuclear	GGATTCAGCCACCACCTTCA	1	1.15974078743093	5.35519588151985	12.7124369424614	0.000363231779703513	0.00488369805488267	483.686403480496	1491.3277250075	396.83842015251	495.265718270606	558.955072018371	782.731951322465	2558.15758334636	1133.09364035368
sgSSBP4_8	SSBP4	nuclear	GCCCAGCCCGTACCACCACC	1	5.44347101612772	0.534841938757378	13.3856949011612	0.000253550694673097	0.00357307091031988	1.00967563958534	66.8217523003306	0.828384016578377	1.03384698693465	1.166795915243	35.0717818034001	114.623076814805	50.770398282787
sgPDCD2_10	PDCD2	nuclear	AGAAGAGGAAGATGCAGCGG	1	-3.02893795711999	2.37720454738269	10.9469614920973	0.00093757239633404	0.0109026275802273	174.887459742205	29.4374685364499	143.485660810768	179.074215736638	202.10250267921	15.4504250160126	50.495730823123	22.3662497702141
sgSSRP1_10	SSRP1	nuclear	AGGCAAAGTGGACAACATCC	1	-3.38130668238871	3.43205116411281	25.270651300258	4.9823242413756e-07	1.33230013372107e-05	374.746401344431	49.4947000607473	307.459066033804	383.717723499454	433.062414500035	25.9775785758116	84.9010181817798	37.6055034246504
sgNEMF_6	NEMF	nuclear	CTTTATCTTTGCAGCTTGCT	2	1.20568085297095	4.96060891921841	10.089290720844	0.00149133497972749	0.0160733513771078	359.740103913248	1145.10994899663	295.147214135388	368.352179580177	415.720918024181	601.017556253363	1964.27093164673	870.041359089787
sgNEMF_9	NEMF	nuclear	CTAGACGGCATCATATTCTT	2	3.23407501165915	-0.610850816236356	8.02223817846247	0.00462064325459577	0.0396552918057927	1.93512923111515	26.3260635386829	1.5876684176789	1.98145567396197	2.23626360170457	13.8173861712178	45.1585643798052	20.0022400650256
sgMPHOSPH10_10	MPHOSPH10	nuclear	GAAGCACTCGGGCCGACCCG	1	-5.14454361157506	2.9339226884655	27.1421695289615	1.89029294367275e-07	5.5153832875351e-06	281.961157014266	10.8518996447076	231.333813166463	288.711226836693	325.838431039643	5.69568207042808	18.6148684184643	8.24514844523037
sgMTAP_1	MTAP	nuclear	TCCCGTGCAGACATGGCCTC	2	-5.12694489407256	6.4320454908978	111.347384390136	4.96599536787422e-26	2.09207801348708e-23	3213.98107347722	126.776901409459	2636.89688695209	3290.92286533131	3714.12346814827	66.5395873481411	217.46748638508	96.3236304951554
sgMTAP_5	MTAP	nuclear	CTCTCTTAGATTGGAATAAT	2	-3.86874547696662	1.01376280824078	12.4624185950256	0.000415221952871481	0.00546640611529762	69.3703842000142	6.41846798627151	56.9146320285523	71.0310914474843	80.1654291240059	3.36876991364845	11.0099559454403	4.87667809972578
sgBBS9_2	BBS9	nuclear	AATAGTAGACCACCAATCAC	2	-1.38489223506865	5.51340972180356	14.146733082977	0.000169090475140299	0.00254249817128616	1262.88341213901	667.192469542953	1036.1272396822	1293.11648147306	1459.40651526176	350.179812817724	1144.47243680413	506.925159007008
sgBBS9_8	BBS9	nuclear	GACAATAGTGGAAATGGACA	2	-2.73270859646839	1.59420512719252	7.71154662843533	0.00548687218237158	0.045339388064449	98.0443837873743	20.2342280689618	80.4400911148973	100.391538421259	113.301521825967	10.6200512163365	34.708899398698	15.373733591851
sgDIMT1_8	DIMT1	nuclear	ACTGATGTAGTGCTGGAAGT	1	-2.23855173474952	4.17021110575116	23.8027597362792	1.06729327003396e-06	2.65309661421589e-05	566.924655772389	165.651756045746	465.130884646198	580.496670623801	655.146412047169	86.9432788484015	284.151691688649	125.860297600187
sgMGST3_5	MGST3	nuclear	GGAAACATTGATGGCTAGGT	1	-4.84968437370046	1.24117184431815	15.8659195576992	6.79921470041302e-05	0.00113935479833229	84.300848226924	3.87924909038509	69.1642667380417	86.3189865323812	97.419291410349	2.03604624206107	6.6542922201813	2.9474088089129
sgEDC4_9	EDC4	nuclear	TGTAGGCACTGGATGGCCGT	1	-1.63803121771014	3.80639396950467	9.42956120878441	0.00213515371023962	0.0213098279484555	403.191113472657	178.654743134629	330.796407214851	412.843393937603	465.933539265516	93.767971561099	306.456440316195	135.739817526594
sgKCNIP3_4	KCNIP3	nuclear	ACTTGGTCTGGGCCTGCAGC	1	-1.00403713434444	5.97666676472	11.3120822385784	0.000770043695506863	0.00924552963010315	1607.51861847148	1105.9167820063	1318.8817058524	1646.00215652485	1857.67199303717	580.44679667958	1897.0407074174	840.262841921914
sgLIN28B_6	LIN28B	nuclear	CCGTATTGACTCAAGGCCTT	1	1.56075710185778	5.30397742332291	15.2091196890136	9.62375392192305e-05	0.00154269160832535	382.257188256663	1556.35795705041	313.621258708447	391.408316511986	441.741989549555	816.863443393826	2669.70756559221	1182.50286216519
sgUTP23_1	UTP23	nuclear	AGCCAGGCATGAAGATCACA	2	-1.38293551352384	5.12845990990459	10.5629065335471	0.00115379630498498	0.0130069854366395	966.431952871243	511.24674185921	792.904920631689	989.568058672422	1116.82287930962	268.330798893113	876.970036644144	388.439390040373
sgUTP23_6	UTP23	nuclear	GCAGGATCTGGTACGGCTCG	2	-3.13733195434503	2.02646361289467	9.31850606823507	0.00226850878225342	0.0223803210305059	137.383704923104	21.4171107819286	112.715867190138	140.672631704773	158.7626158744	11.2408940254524	36.7379640580906	16.2724742622427
sgIRF7_5	IRF7	nuclear	AGGGCACGCGGAAACAGGTG	1	-6.77296805063782	1.42343321628337	30.8248091095229	2.82404298307589e-08	9.90715367812382e-07	99.0551802360212	1.09808951761709	81.2693946944281	101.426533049105	114.46961296453	0.576338611854644	1.88361416446621	0.834315776530412
sgMNDA_10	MNDA	nuclear	CGCAAGAAACAAACTGACAT	1	-3.18874224129563	2.42357053318728	9.71651813847754	0.0018261916479852	0.0189345164261955	183.126020312605	27.5850407915751	150.244952239186	187.510005101512	211.623103597117	14.4781676381633	47.3181582455538	20.9587964910083
sgSFMBT1_6	SFMBT1	nuclear	GCCACCTCCAGCTTCATCCC	1	1.05631774484576	4.81760392885676	8.14223796986013	0.00432458764644354	0.0376527640152461	349.718974799735	1003.71533674918	286.925422046681	358.091147488777	404.140354863746	526.805779126795	1721.7288709717	762.611360149042
sgPRPF3_3	PRPF3	nuclear	GAAGACAGTGAAGAGGGTCC	1	-2.17425175862678	4.91743835870863	35.7078884431209	2.29233910644372e-09	1.02506404027994e-07	945.274991555112	288.877491232904	775.54678312047	967.904605725932	1092.37358581893	151.61901613861	495.527664686719	219.485792873383
sgPCF11_4	PCF11	nuclear	CGATGACTGATAATCCCGAC	1	-2.46135747750912	3.22958462382416	13.9150252162887	0.000191263394472874	0.0028159459788333	301.817483723587	75.5032383056479	247.624850633421	309.042908354187	348.784692183154	39.6283097666192	129.514913724164	57.3664914261603
sgZFP69_4	ZFP69	nuclear	TTGCAGCTTCACCCAGGTGC	1	-2.2709853287762	2.68616723613707	10.5255126221095	0.00117737748994585	0.0132052151639746	201.650137410016	57.5347972776223	165.442984085357	206.477584288277	233.029843856413	30.1974699369511	98.6926451469979	43.7142767489179
sgPIP4K2B_6	PIP4K2B	nuclear	CCAGAAAGTGAAGCTATTCC	1	1.25468397743788	4.60801611330144	10.1554758940487	0.00143873251530063	0.0156327076424951	274.778207823238	904.933473057825	225.440593533883	281.356319887072	317.537710048759	474.95954866661	1552.28283341624	687.558037090628
sgELK4_8	ELK4	nuclear	AGAAGAGGTGGCTCGTCTCT	1	-3.48917448574826	4.60108336128754	63.3942417695269	1.69211932898803e-15	2.02153539537262e-13	851.643479313709	104.521998918102	698.727213401333	872.031581739077	984.171642800718	54.8589735156158	179.29241150366	79.4146117350293
sgCEP97_2	CEP97	nuclear	AAATATGGCGGTGGCGCGCG	1	1.81522219294681	3.29205453268744	7.73629034269382	0.00541218739404443	0.0449542912117568	82.2870022253306	399.94903693773	67.5120154860899	84.2569296308671	95.092061559035	209.915557031728	686.05487890945	303.876674872012
sgNUBP2_5	NUBP2	nuclear	CAGGATGATGTGCCTGACGC	1	-1.96961285731685	4.01030571372959	12.8549696692118	0.000336584162409604	0.00457666788898178	489.223312163048	172.251122267975	401.381152961003	500.935178970618	565.353604557523	90.4069942437487	295.471952462712	130.874420097464
sgSMNDC1_4	SMNDC1	nuclear	CAGAAGGTTGAGTTGACAGA	1	-4.30263945713409	2.53493098429928	15.4662288695884	8.39926163372701e-05	0.00137018661420303	209.209688463738	14.4976300477824	171.64518508922	214.218108841964	241.765771460031	7.60916468363438	24.8685930163996	11.0151324433132
sgPPAN_1	PPAN	nuclear	CACAGCAGCATGGGACAGTC	1	-3.18400301695366	3.60707005731622	22.7280298733966	1.86625648419507e-06	4.4022020584456e-05	418.349193237042	63.3915249348502	343.232788272825	428.364353815926	483.450437622375	33.2714072014669	108.739016590844	48.1641510122393
sgNFYC_9	NFYC	nuclear	CCGAGTGCAGGAACTCCCAC	1	-4.23114552492549	3.35633742902689	29.7951688710037	4.80187085692689e-08	1.59044586051566e-06	370.059596133367	27.0549233385378	303.613796945945	378.918717506007	427.64627394815	14.1999324377523	46.4088182260454	20.5560193518158
sgNFYB_4	NFYB	nuclear	AATGATCATGAAGACACAAA	1	-3.28277918097688	3.41210352361379	23.9756712945079	9.75607235246032e-07	2.45299882998816e-05	367.418955477772	51.9640882550287	301.447294727945	376.214860664927	424.594711040444	27.2736512012118	89.1368974117427	39.4817161521317
sgFYB_1	FYB	nuclear	CTCATGGCGAAATATAACAC	1	-3.06396044590174	4.4579830572556	17.7791577511419	2.4808605680351e-05	0.000465049998596619	749.493518904189	123.542665268823	614.918719683378	767.436180360226	866.125656668963	64.8420798701087	211.919620834965	93.8662951013957
sgNLE1_5	NLE1	nuclear	GGATTAACTGAGGCCTCAGC	1	-1.1934403110817	7.43936852848117	19.2339645787797	1.15637594241126e-05	0.000233737840952202	4624.61325069882	2790.24091128407	3794.24396265398	4735.32517525784	5344.27061418464	1464.47402306436	4786.25578192661	2119.99292886125
sgCREB1_6	CREB1	nuclear	GGGCTTGAACTGTCATTTGT	1	1.36886278898707	5.36474245325118	13.6144835193966	0.00022444722391315	0.00322733604061466	439.606015970641	1566.88215369583	360.672856652592	450.130058833788	508.015132425543	822.387128656456	2687.76030678764	1190.49902564341
sgKAT8_7	KAT8	nuclear	TCGGAGAAACGTACCTGTGC	2	-6.56529167183688	1.2263040547239	27.5401506384983	1.53866924705096e-07	4.58116022198293e-06	86.0991516556943	1.10291450784778	70.6396770172907	88.1603408332456	99.4974371165467	0.578871035784711	1.89189073918634	0.837981748572297
sgKAT8_8	KAT8	nuclear	AACGTACCTGTGCCGGCGAC	2	-5.01149243544788	1.57585547500787	21.9449969341696	2.80577392271958e-06	6.43505723077988e-05	107.787644136004	4.4706444943577	88.4339069758818	110.368049648655	124.560975783477	2.34644352817891	7.66874572497421	3.39674422991997
sgKAT5_9	KAT5	nuclear	GCGTGAAGGACATCAGTGGC	2	-2.00685221193177	5.19209782751811	26.9401260074526	2.09856493800908e-07	6.04230693721968e-06	1119.95203581356	384.410007689394	918.85980945661	1146.76336869204	1294.23292929203	201.759807975869	659.399915789743	292.07029930257
sgKAT5_10	KAT5	nuclear	AGAACTCACAGTCAATGTAA	2	-2.7643374106495	3.05015306500198	13.5016302369627	0.000238356289180075	0.00339353780985841	274.637628479795	55.6543106257957	225.325255818874	281.212375114171	317.375254506339	29.2104856800784	95.4669415621419	42.2855046351667
sgHNMT_3	HNMT	nuclear	GGAAATATGTTGAATCTTTC	1	1.83463787310191	3.64359752898993	9.92452851783363	0.00163090620025579	0.0172752318424095	103.927568288424	511.879648549996	85.2669244227238	106.415564684277	120.100215758273	268.662983617353	878.055696773327	388.920265259308
sgNKAP_8	NKAP	nuclear	CGCACTCTTGCTCTCGGTCC	1	-2.171050425416	4.21338695905124	17.911429002864	2.31427160540269e-05	0.000438615659514875	578.782569533654	177.225612442214	474.859658764023	592.638459464472	668.849590372467	93.017884080788	304.004972770135	134.653980475719
sgGAPDH_5	GAPDH	nuclear	ACAACAGCCTCAAGATCATC	1	-2.78035768510671	5.80271787104793	48.7641130797312	2.88673807522551e-12	2.13289973539662e-10	1864.41292641285	374.341224582044	1529.64953098879	1909.04644105857	2154.54280719118	196.475149133347	642.128370823993	284.420153788792
sgBAG1_6	BAG1	nuclear	GAGCGAGGAGGTGACCAGGG	2	-5.83490314280372	0.541993538860531	21.517992806031	3.5052434932748e-06	7.85914211055162e-05	52.0284154384227	1.10706436458442	42.6864886774819	53.2739608911313	60.1247967466548	0.581049112009481	1.89900921978763	0.841134761956155
sgBAG1_9	BAG1	nuclear	CTCACTGTGGGTGACAGTCA	2	-1.95531093146314	5.23482591886168	21.5051229797954	3.52884676445335e-06	7.90468258906888e-05	1144.43836398407	407.108948056702	938.949511620242	1171.83589258751	1322.52968774447	213.673477646676	698.336673593441	309.31669292999
sgMSRB1_5	MSRB1	nuclear	TGCACACTCGTCTCCATGGC	1	-2.92930939236478	5.24857897770082	29.0183898573339	7.1694457005646e-08	2.28026357096235e-06	1285.07929792015	232.662042346895	1054.33775828246	1315.84373044047	1485.05640503753	122.114013808694	399.098171385212	176.773941846779
sgMEOX1_9	MEOX1	nuclear	AGGCGGAGAAAGGAGAGTTC	1	-1.55965793589901	3.66584115655664	9.13430033791985	0.00250861375899655	0.0242694521229075	360.603936946681	168.701584683277	295.855942215806	369.23669253049	416.719176093748	88.5439989856481	289.383232768573	128.177522295609
sgCPSF3L_1	CPSF3L	nuclear	TCCACAGGTAGATGATGAGC	3	-2.23468720130885	3.62034501276692	12.4924128309956	0.000408608108800848	0.0053941212295958	385.99831900767	113.052280598725	316.690653270979	395.239008868044	446.065294883987	59.3361410175954	193.924879205726	85.8958215728545
sgCPSF3L_5	CPSF3L	nuclear	GCCCACTTTAATCTGGAACA	3	-3.09782482541996	3.39764345106551	24.8714723652407	6.12826175792285e-07	1.60302777334424e-05	359.361618559262	57.7942172000961	294.836687461811	367.964633394573	415.283534821401	30.333627978356	99.137642601829	43.9113810201033
sgCPSF3L_9	CPSF3L	nuclear	GGGTCATGTTATAATCACCC	3	-1.8336065645224	3.79459262607618	9.75968607610784	0.00178380367705373	0.0185913531671403	413.100690928038	159.825089323717	338.92667722756	422.990203855934	477.385191700621	83.8851192389726	274.156885442748	121.43326328943
sgRILPL1_3	RILPL1	nuclear	GTCGGCGCTGGCGGCCGAGT	1	-1.57618318381123	3.74186561971021	9.51232582326408	0.00204096313402901	0.020566364975845	381.573975773579	176.483371505232	313.06071997826	390.708748116573	440.952459225903	92.6283146473138	302.731765513426	134.090034354956
sgKANK1_3	KANK1	nuclear	AGCCACCATGCAGATGACAC	1	-1.15117368777994	5.65794030681889	8.48131595473674	0.00358812454651778	0.0325015596889971	1331.14339929099	826.961672889526	1092.13085124974	1363.01059328333	1538.28875333991	434.035599979509	1418.53345791482	628.315960774249
sgUBR4_1	UBR4	nuclear	CGGAAGATGGCGACGAGCGG	1	-1.66170676465686	4.2907865432979	13.4197089664035	0.000248994326781821	0.00352175269008244	567.399057453463	247.360935679669	465.520105455963	580.982429346054	655.694637558372	129.828812687382	424.312002534127	187.941991817499
sgFTSJD2_2	FTSJD2	nuclear	GGACGTGGAGCTGAGGCTCA	1	-2.19954216397925	2.99286693915435	9.23426784992012	0.00237527358886397	0.0232142632028452	248.096191594577	74.4178077420511	203.549448588576	254.035543786471	286.703582408684	39.0586152797384	127.653014169224	56.5417937771906
sgNR1I2_5	NR1I2	nuclear	GAGGACACAGAGTCTGTTCC	1	-3.37148489016898	3.91850645560153	29.4163070277326	5.83842952935792e-08	1.89713407697526e-06	525.827318831051	69.9769529831691	431.412752098084	538.415475136813	607.653729258257	36.7278070659088	120.035368438192	53.1676834454067
sgHOXC8_2	HOXC8	nuclear	GGACTCGCCGGCTTTGTATT	2	-2.75073711187888	3.22757552272796	12.8644065373475	0.0003348910826557	0.00455622638402908	309.658456596929	63.3610836556313	254.057942953414	317.071591885731	357.84583495164	33.255429920629	108.686798967598	48.1410220786663
sgHOXC8_10	HOXC8	nuclear	CGTGGGCAGGAGCCATGCGC	2	-1.00267265716092	5.37972293133263	8.12517968515239	0.00436546571643693	0.0379124514462206	1062.65067954779	731.734228442454	871.847159257062	1088.0902342714	1228.0146451149	384.054926944591	1255.18451383632	555.963244546454
sgHOXC5_10	HOXC5	nuclear	TGGATCGGCCTCAGAGGTGC	1	1.7554565228253	3.55839260432482	9.88950551453252	0.00166224031461956	0.01759937243164	102.294730833436	476.9275012766	83.9272699868312	104.743637565497	118.213284947979	250.318147683938	818.100330087424	362.364026058437
sgHOXC4_8	HOXC4	nuclear	TTACGGCCGGACCAGGGAAT	1	1.34413198181924	5.98074867627993	21.7873185983015	3.04606823298002e-06	6.92663224228686e-05	682.746639106405	2392.01801624745	560.156530507783	699.09139926343	788.991987548002	1255.46444155756	4103.16185044689	1817.4277567379
sgSSU72_3	SSU72	nuclear	GAGCAACCAGAACCGGAGCA	1	-5.77884484217881	3.31677394309224	29.5059907919537	5.57441317176595e-08	1.81872803659804e-06	371.604743557638	9.18427525135784	304.881506474966	380.500855319699	429.431868878248	4.8204197966894	15.7542993319481	6.97810662543602
sgLSM7_1	LSM7	nuclear	GTACATCGACAAGACGATCC	1	-5.57756373178073	1.14160136366942	19.3939612635431	1.06342788534002e-05	0.000216041402797546	79.6970656818789	2.1458511995813	65.3871132378502	81.6049907439398	92.0990930638467	1.1262623691164	3.68089818682488	1.63039304280262
sgPOLR2E_3	POLR2E	nuclear	ACGACGAGGAGGAGACGTAC	1	-3.32012224617299	2.92121292923146	22.2149017237982	2.43774417440597e-06	5.63945576686036e-05	261.036254536191	35.9330133190893	214.166067326405	267.285388150772	301.657308131395	18.8596491304454	61.6379008941524	27.3014899326702
sgPOLR2A_7	POLR2A	nuclear	GCAGAAGCGAATGTCTGTGA	1	-7.70773390811374	2.32261680769	42.2561458997112	8.00679955393374e-11	4.58871784459692e-09	188.158995098407	1.08982239752074	154.374234659145	192.66346787076	217.439282765317	0.57199956622683	1.86943311250005	0.828034513835343
sgPOLR2C_4	POLR2C	nuclear	CATCATCGAGAACACCGACC	1	-4.95546263713778	3.17635737052423	38.908438707086	4.4415643327516e-10	2.3185931374427e-08	333.023534737377	14.6750957177978	273.227720373816	340.996023344646	384.846860493669	7.70230856331598	25.1730097733074	11.14996881677
sgPOLR2B_7	POLR2B	nuclear	AGGCTTGGTTAGACAACAGC	1	-1.38811325321105	4.41189928624266	8.9730180062338	0.00273995637817188	0.0261504660210816	587.964338264036	309.886210179563	482.392801252527	602.04003712414	679.460176415442	162.645563355668	531.565091463263	235.447975719757
sgPOLR2L_1	POLR2L	nuclear	GCAGCGTACAGGGATGATCA	2	-6.65555038980977	1.35024739164038	15.621861380829	7.73550804434239e-05	0.00128277641891503	95.034849834606	1.14921545677558	77.9709319848948	97.3099570824989	109.823660436424	0.603172355672097	1.97131333800859	0.873160676646046
sgPOLR2L_8	POLR2L	nuclear	AGGGATGCGCTGGATGCCCT	2	-5.16920590030212	4.56899528437805	59.8417770483074	1.02797950294474e-14	1.13233356900055e-12	882.184894924485	33.6908484506379	723.784785896629	903.3041501442	1019.46574873263	17.6828359771455	57.7917905019427	25.5979188728255
sgPOLR2I_2	POLR2I	nuclear	GTAAGTCCCGTCGGGCTCCA	1	-5.17061864687463	2.8918846519863	21.659409234535	3.2560887017857e-06	7.36237834237099e-05	273.490366519803	10.3346126006722	224.383989700108	280.037648029491	316.049461829811	5.42418098412618	17.7275371147702	7.85211970312008
sgPOLR2H_2	POLR2H	nuclear	CGATGTGAAGGATATTGACC	3	-1.74176798388685	3.40978604238123	8.39582956050409	0.00376082841333502	0.0337257301778991	310.901483641392	128.171511468915	255.077779122019	318.34437664374	359.282295158417	67.2715564752939	219.859738765013	97.3832391664391
sgPOLR2H_8	POLR2H	nuclear	TTCAGGTGACAAGTTTCGGT	3	-3.72467997533236	2.88713975067764	16.5367435376966	4.77163997328533e-05	0.000832713595047243	260.896656028614	27.0977074254622	214.051534333946	267.142447694668	301.495986057228	14.2223879123487	46.4822081554196	20.5885262086182
sgPOLR2H_10	POLR2H	nuclear	CAGGGTACCATCTTCATACA	3	-1.80020469946164	2.98488611751727	8.34206468263378	0.00387375502635506	0.0343629403205999	233.287136111256	92.327050493625	191.399422994175	238.87196373113	269.590021608463	48.4583845528381	158.373736642683	70.1490302853543
sgGTF3A_4	GTF3A	nuclear	GAACGCGTCGGCGATGGTCA	1	-4.42623835787404	2.59791984191495	14.1441632805208	0.000169321605204274	0.00254438029147074	218.489181171943	13.8834879827503	179.258504793149	223.719749963661	252.489288759019	7.28682868136541	23.8151208958393	10.5485143710461
sgHIST1H1D_2	HIST1H1D	nuclear	TCTGCGGGTGCAGGAATGGT	1	-6.80248556306756	1.73607617106633	33.897695406396	5.80874654639553e-09	2.38029745424225e-07	123.65930988021	1.38196918129819	101.455746568222	126.619678551992	142.902504520415	0.725334489399102	2.3705687769408	1.05000427755468
sgHIST1H1B_6	HIST1H1B	nuclear	AAGGCAACTAAGAAGGCTGC	1	-1.20367614459697	5.48148046750275	11.6236499123678	0.000651184901069565	0.00800250922691067	1190.89558022048	713.380604482659	977.065133980676	1219.40528135389	1376.21632532687	374.421921633289	1223.7015195036	542.018372311089
sgMRTO4_2	MRTO4	nuclear	TCCAAGCGCGACAAGAAAGG	2	-2.43907393656989	2.67424305150173	11.4248080858828	0.000724699106589002	0.00879343084715599	203.985669507421	51.7861684053794	167.359161304896	208.869028359151	235.728818858217	27.1802689427318	88.8317015751898	39.3465346982167
sgMRTO4_6	MRTO4	nuclear	TGAAGGACATCCGGAACGCC	2	-6.6034712888934	1.29115402066419	22.2238827059972	2.42636820281865e-06	5.61855155779019e-05	89.6726717726795	1.12063717779896	73.5715561592372	91.8194100044229	103.627049154378	0.588172881248263	1.92229142293446	0.851447229214164
sgNOTCH3_7	NOTCH3	nuclear	CAACGACCTCCATTTGCACA	1	1.10948259848553	5.28307366563882	9.39494002629453	0.00217585120981189	0.0216530108169138	471.323188430383	1403.45518910772	386.695073775212	482.606531372095	544.667960143842	736.61154442656	2407.42492391111	1066.32909898549
sgGTF2H1_1	GTF2H1	nuclear	GGATGGAGCTCTGTACCTCA	1	-2.53123717717774	5.07618887185045	46.7164866283471	8.20359326033076e-12	5.61233290485249e-10	1099.50739837336	262.338369273101	902.086094992075	1125.82929245227	1270.60680767574	137.689805027164	450.003629319856	199.321673472282
sgGTF2H4_7	GTF2H4	nuclear	AGACAGCCAGACATGTGGCA	1	-3.55304335442661	2.83218315243275	15.8321390560265	6.9216784961624e-05	0.00115664763902817	249.127689682728	29.1567985835641	204.395736738805	255.091735645177	287.895596664203	15.3031137736773	50.0142820065064	22.1529999705085
sgALDH1B1_8	ALDH1B1	nuclear	TTGATGAACAGCTGGTTGTA	1	-3.47236950143291	4.55024021589538	51.105610108618	8.75277810566767e-13	6.95961790236416e-11	821.149688254915	101.956978870653	673.708714263967	840.80777800415	948.932572496628	53.5127079609335	174.892489624797	77.4657390262298
sgATF7_6	ATF7	nuclear	TGACTGAGTCAGTTCGGGCT	1	-1.48340524333212	4.49665814466792	10.1222408103671	0.00146490791520566	0.0158454206161412	634.51274387472	313.041188239256	520.583239541138	649.702798312457	733.252193770566	164.301471773136	536.977001208759	237.845091735874
sgTMCO6_9	TMCO6	nuclear	ATCCCTCTCCAGCTTCCTCT	1	-1.88973926931229	3.50025923821426	11.0184455769533	0.000902096863439406	0.0105720117041339	338.760490107272	126.036785310035	277.934580622713	346.870319792742	391.476569906362	66.1511331479054	216.197923980687	95.7612988015123
sgPPWD1_7	PPWD1	nuclear	AAGAGAGCTGGCAGTAGCAG	1	2.50499284332299	2.67129888162475	8.11791240120089	0.00438300015372117	0.0380097445616852	36.1171094756538	283.578071732446	29.6321264390713	36.981742793684	41.737459194206	148.837585272065	486.437274992286	215.459354932986
sgLHX9_4	LHX9	nuclear	AGGCCACATCCAAGGCATCA	1	-3.28072231857222	4.57181461324639	43.7291091860129	3.77120637436667e-11	2.27532609717756e-09	822.7219764819	116.683019664673	674.998691347324	842.417706363647	950.74953173473	61.2417553411123	200.152888327369	88.6544153255379
sgSENP7_7	SENP7	nuclear	GATTGAACATGGACATCCTC	1	1.14801858247574	4.4304299538787	7.52457335794875	0.0060862967222876	0.0491757211279583	255.791954946936	782.371419303127	209.863404384402	261.915541522443	295.596918933964	410.632148401171	1342.04531017733	594.436799330876
sgWDFY3_7	WDFY3	nuclear	ACTCCGTGAAGAGCCGGCGG	1	-6.65501424336344	1.31509905244061	28.9167073392492	7.55583705522388e-08	2.39049163645706e-06	91.4758771027435	1.10083823818107	75.0509881822257	93.6657835567023	105.710859569302	0.577781293684134	1.88832919808178	0.836404222777287
sgWDFY1_3	WDFY1	nuclear	GGCTGCTCTGCGGCCTGGAG	2	-7.24462564688996	1.87758861964379	34.739082052993	3.76986977655461e-09	1.60241487537768e-07	137.293921781342	1.09714248560204	112.642204999353	140.580699180159	158.658861164513	0.575841556643592	1.88198966765687	0.833596232505671
sgWDFY1_5	WDFY1	nuclear	TCTTGCTCAGCAGCACCGGG	2	-2.26780996678714	4.02540437338629	15.2171022922407	9.58316001568548e-05	0.00154029733237387	514.21286354746	147.219924454536	421.883722436496	526.522973100457	594.231895105427	77.2692258110234	252.534543445945	111.856004106639
sgACP1_3	ACP1	nuclear	ACCCAGACACACAAACAGCA	1	1.81498197991731	3.13702809761394	8.01987201959162	0.00462668396847408	0.0396830659173474	73.7438565274431	358.403158173317	60.5028285056683	75.509263457271	85.2194776193901	188.109963124116	614.78891701805	272.310594377783
sgSREK1_8	SREK1	nuclear	GCCACCACTTATGGGAAACG	1	3.87966427174204	1.86060678484164	14.0812790992308	0.000175077705084339	0.00260669313698338	8.42582480498754	173.130517026985	6.91293156068201	8.62753665192227	9.73700620235834	90.8685496511624	296.980427316223	131.542574113571
sgSCRT1_7	SCRT1	nuclear	CGCGTCCGTAGGCGCTCTCC	1	1.73990346966925	4.68674947839788	20.1605177176955	7.12076214968232e-06	0.000151051997791803	226.427628564598	1043.93653772014	185.771569661412	231.848241526759	261.663074505623	547.916108260101	1790.72253919753	793.17096570278
sgMTMR6_5	MTMR6	nuclear	TCCTGTTAATGACTTGTTGC	1	1.07971707732915	6.14397693970056	14.8839208968052	0.000114333381735102	0.00180150098136812	868.978728540533	2534.57029096541	712.949843739133	889.781831896913	1004.20450998555	1330.28382450364	4347.68971409348	1925.7373342991
sgNOBOX_3	NOBOX	nuclear	TGGTGTCCCAGGTACCCTCC	1	-4.05631575054788	0.703580152688553	8.38601975499757	0.00378118007954842	0.0338543912193125	55.4040214095623	4.45639716567386	45.4559900134823	56.7303779081592	64.0256963070455	2.33896573560868	7.64430648784086	3.38591927357202
sgEXOSC9_3	EXOSC9	nuclear	CGATGGCACGGAGTAGGAAG	2	-3.53416900184689	1.64160019311452	11.6676895030681	0.00063594940728227	0.00783130929080469	107.354771034089	12.6598331282968	88.0787581094791	109.924813687922	124.060741304867	6.6445863788113	21.7161175092409	9.61879549683806
sgEXOSC9_7	EXOSC9	nuclear	TTGTGCTTACAGCGGCTGGA	2	-2.24606696052725	4.18215719006474	8.46859642066823	0.00361330132273389	0.0326803030745043	571.965863668798	166.25688205934	469.266921886186	585.65856360198	660.972105518229	87.2608827241115	285.189698073562	126.320065380346
sgEXOSC2_9	EXOSC2	nuclear	CTACGGACACAGGATTCATG	2	-3.27932037293666	2.99982698903656	14.008282000767	0.000182007186646793	0.00269121833309695	274.878554985816	38.9332071514582	225.522922929908	281.459069332152	317.653672695387	20.4343181541464	66.7843006258042	29.5810026744241
sgEXOSC2_10	EXOSC2	nuclear	CTTCTCCCATATACGTTCCA	2	-5.04719135989095	5.35824220860804	136.039185943608	1.95631318984401e-31	1.46802964461638e-28	1521.62285230983	63.358881552171	1248.40889558505	1558.05007017648	1758.40959116796	33.2542741339367	108.683021576773	48.1393489458033
sgEXOSC3_6	EXOSC3	nuclear	ACGCACAGTACTAGGTCAGG	1	-3.1323296396993	1.73726149124831	9.92674918643681	0.00162893972031988	0.0172620165507684	112.255407125537	17.539816035161	92.0994638193736	114.94276961215	129.723987945086	9.20587353190228	30.0870242324647	13.326550341116
sgEXOSC4_5	EXOSC4	nuclear	AGCTGCGCAAGATCCAGGCG	3	-1.95324961551356	5.14845210806157	25.8589047582199	3.67306289054608e-07	1.01264361872196e-05	1077.21253563804	383.73638313229	883.794371177352	1103.00069705058	1244.84253868619	201.406252244825	658.244410034578	291.558487117467
sgEXOSC4_8	EXOSC4	nuclear	GCGGATGGGCGTGTTCGCGC	3	-3.47351541846495	2.31826718038872	17.1373536486164	3.47716809069031e-05	0.000628271161487933	172.582543904791	21.3066987073823	141.594602569473	176.714120870304	199.438908274597	11.1829436117975	36.5485680715096	16.1885844388399
sgEXOSC4_10	EXOSC4	nuclear	GTTCGCGCAGGCTGACGGCT	3	-2.73772142698603	3.84541524736358	25.6801311727174	4.02954438455917e-07	1.09956192393658e-05	476.717927832643	98.497953310475	391.121164411877	488.130419299721	550.90219978633	51.6972184605427	168.959030252066	74.8376112188162
sgKPNA6_3	KPNA6	nuclear	TTCGATAATTGTCTTTCCCT	1	-3.3483914412697	4.3179255568988	35.898175295534	2.07903329690363e-09	9.36657158696938e-08	692.64430037374	93.7069131321014	568.277023935489	709.226007723565	800.429869462167	49.1826134110967	160.740691949288	71.1974340359192
sgFANCE_6	FANCE	nuclear	GGCCCTGTGCCGGGAGGAGC	1	-3.65539592705423	1.73828910532014	13.1505415941105	0.00028743614902563	0.00398050994610868	116.066892945493	12.5799740227323	95.2265808942826	118.845501317477	134.128596624719	6.60267186701008	21.5791307335824	9.5581194676045
sgRERE_4	RERE	nuclear	AAGAGGATGATGGGCTCAGT	1	-4.38395073884208	1.3811458560313	14.8468954868623	0.000116599832388666	0.00182916261926999	92.196472644119	5.95278927704499	75.6421976810884	94.4036299501793	106.543590301089	3.12435575930128	10.2111512954397	4.52286077639396
sgDMBX1_6	DMBX1	nuclear	TGCACTGAAGGCCGGTAGTC	1	1.46330431337634	4.60424218390123	11.1805060454478	0.000826612242136537	0.00981188322808931	247.058281572183	940.276970530486	202.697899794598	252.972786493641	285.504158428309	493.509787007547	1612.90950491543	714.41161966848
sgPPIL2_2	PPIL2	nuclear	GTGCAGACTGGGTAGACAAA	3	-1.64410638374598	6.26501968024457	35.5040911235751	2.54515445259093e-09	1.12553948195334e-07	2230.26879345236	984.5295273135	1829.81439656029	2283.66079339305	2577.33119040374	516.735996472406	1688.81838250058	748.034202967514
sgPPIL2_9	PPIL2	nuclear	CCACTCACCCTCACTGTTCT	3	1.74429987757475	2.88672423969469	7.50392844165735	0.00615645582711936	0.0496090516028916	64.2413877475572	297.330867079638	52.7065690470116	65.77930828022	74.23828591544	156.055819170447	510.028211524666	225.908570543801
sgPPIL2_10	PPIL2	nuclear	CGGTAAACAGCACTGGGCAG	3	-3.61908212301444	4.39245689771095	29.0101528538331	7.19999525203193e-08	2.28695087284448e-06	742.037112754633	83.2005428361939	608.801143470541	759.801269970346	857.508924823013	43.6682844107486	142.718529284951	63.2148148128817
sgPPIL4_5	PPIL4	nuclear	CAGTTTCAAGAAATTCAAGC	1	-3.75454231054833	2.10929329132361	17.6743764414812	2.62134115007411e-05	0.000488334096483549	151.086022220873	15.3128745685066	123.957874221445	154.702978577496	174.597213863678	8.03705046877139	26.2670273900123	11.6345458467361
sgIARS_5	IARS	nuclear	TGTCAACATGAAACCCACTC	2	-2.51217446476766	3.65567666300674	16.3055693017036	5.39052886047427e-05	0.000925252105264964	408.774180468178	98.7565051906538	335.377010411809	418.560117967455	472.385413025269	51.8329209049463	169.402538705558	75.0340559614569
sgIARS_10	IARS	nuclear	AACATACCACAGGTAAGCCA	2	-3.05988075470674	4.45567978308882	46.2512629649292	1.0401947475921e-11	6.9191679983183e-10	748.488071362261	123.726966892881	614.093804591257	766.406662690403	864.963746805123	64.9388116396668	212.235763684925	94.0063253540527
sgAFF4_2	AFF4	nuclear	GCAGCACATTCCGGTCTTCA	1	-1.4384357659154	4.39529453994888	8.96487195599001	0.00275219986706919	0.0262464556822607	587.171542377973	298.855395179647	481.742355292779	601.228261930279	678.54400991086	156.85597652993	512.643319562065	227.066889446946
sgPHF20_4	PHF20	nuclear	CTTTGAAGTGGGAGCCCAGT	1	1.27246426322801	4.10611725899125	8.00512669124868	0.00466450990214272	0.0399290937015145	192.072076379558	640.462287619166	157.584705291287	196.670227203698	221.961296643691	336.15032278306	1098.62066563008	486.615874444363
sgMORF4L2_3	MORF4L2	nuclear	TCTGCAGATTGCTGTCCACG	1	-2.53905875825709	3.3128039472693	16.2788537711111	5.46706714556578e-05	0.000937049845585091	322.485212521069	76.4429995520123	264.581599438257	330.205416694821	372.66862143013	40.1215488728259	131.126938578668	58.0805112045434
sgMORF4L1_9	MORF4L1	nuclear	GCCTCTTCTTTATGAAGCAA	1	-2.25811301896766	4.19736404596312	23.5783648157357	1.19928398505703e-06	2.95975399107652e-05	579.26746990394	166.979570952646	475.257493177996	593.134968211567	669.409948322255	87.6401901547797	286.429366619792	126.869156083367
sgDTX1_7	DTX1	nuclear	GGGAAGCCCAGACCATTCAC	1	-2.8766491297638	7.33947057906449	114.272522935209	1.13575676070725e-26	5.24479367208908e-24	5458.62189382254	1025.44548994182	4478.50275088783	5589.29974784931	6308.06318273048	538.210975265643	1759.00381412798	779.121680431843
sgPOU3F4_1	POU3F4	nuclear	ATTCGAGGCAGCTGTGGCCA	1	-6.29843143987932	0.984737394034268	24.4414977413466	7.66008119390948e-07	1.96099711843655e-05	71.780718691302	1.10703434881102	58.8921805489964	73.499128660253	82.9508468646567	0.581033358057825	1.89895773205824	0.841111956317006
sgACRC_3	ACRC	nuclear	GCAAGAGCCGGAGGAGGACG	1	-7.89996855770616	3.39293772587605	80.4860346429653	2.92766709006218e-19	5.32591438133811e-17	397.907780088322	2.14850140395712	326.461719164305	407.433579056252	459.828042044408	1.12765334415676	3.68544423013095	1.63240663758365
sgAHCY_10	AHCY	nuclear	ATTGAGACCCTCGTCACCCT	1	-1.26705867001646	5.5767625797397	12.7527400762401	0.000355488005098894	0.00479838868265303	1289.12016581449	739.028379387265	1057.65307088934	1319.98133556173	1489.7260909924	387.883304105784	1267.696577577	561.505256479011
sgPARL_2	PARL	nuclear	GTTGGGAAGATGGCGTGGCG	1	-3.77791232262887	1.0127808454125	9.84478265648633	0.00170314112636843	0.0179769353263671	69.4468073318746	6.84884987980321	56.9773330569301	71.1093441273632	80.2537448113304	3.59465833085482	11.7482139997976	5.20367730875724
sgNHLRC1_10	NHLRC1	nuclear	AGTTTGGCCACCGGCAGCAG	1	-3.28161169212673	2.56662580314746	16.7875619874317	4.180642971756e-05	0.000741431164555221	203.000032030495	28.6755468631347	166.550499295023	207.859795001646	234.589801794816	15.0505260346496	49.1887641022451	21.7873504525093
sgSH3BP4_1	SH3BP4	nuclear	GTTTCGAGATGGCGGCTCAG	1	-7.00293767725873	3.70084676731176	72.4458342729268	1.71679956337202e-17	2.64266076379822e-15	492.342622049612	5.16483901707288	403.940377281644	504.129164247776	568.958324619418	2.71079552422289	8.85953628886077	3.92418523813496
sgDDX5_7	DDX5	nuclear	AAATCGAGGTGCACCAAACC	1	-1.62823860732906	4.05095514489966	11.4008799091216	0.00073409327305945	0.00888945121834421	477.29783451178	212.951327708337	391.596946341509	488.724208779654	551.572348414178	111.768731633429	365.287283757846	161.797967733736
sgTRAK1_4	TRAK1	nuclear	GAAAGAGCGGGATTTAGAAT	1	-4.25628808000763	2.58034277148496	24.3278136898468	8.1257253318812e-07	2.06917330216822e-05	214.736006751151	15.3655967169296	176.179229053772	219.876725615792	248.152065583888	8.06472199222063	26.3574646302896	11.6746035282786
sgAMER1_5	AMER1	nuclear	AAGGCAGCTGAGGCGACAGA	1	1.59263262512631	3.72372160665345	8.74533298053745	0.0031039541819444	0.0288672547525294	125.159299699385	521.166479324649	102.686406735229	128.15557770038	144.635914662545	273.537230271494	893.985915311518	395.976292390935
sgDLX5_2	DLX5	nuclear	GACAGGAGTGTTTGACAGAA	1	3.63904505627683	1.408893629761	9.57575930200754	0.00197163292358989	0.0200189519637057	7.32181076761526	127.543802951256	6.00714801319249	7.49709283281653	8.46119145683677	66.9421000421768	218.782995351976	96.9063134596146
sgTFEB_4	TFEB	nuclear	GCGGGAGCAGGCGCAGCAGG	2	-1.3134969046404	5.25592652287694	13.8588005938073	0.000197071647378171	0.00289082557635432	1041.21919927684	577.983182308671	854.26379385532	1066.14569046447	1203.24811351073	303.357804279913	991.446773285296	439.144969360804
sgTFEB_7	TFEB	nuclear	AGCAACAGCAGCAGCTCGGA	2	-3.06071252000009	2.22356056859442	9.38861836927233	0.00218336689090484	0.0217008233242127	157.269045333211	25.8848223335071	129.030708822564	161.03402150279	181.742405674279	13.5857981817104	44.4016787428137	19.6669900759971
sgTNFAIP1_10	TNFAIP1	nuclear	CATGGTGTCGTGGCGGGTCA	1	-3.24053688262317	3.66784841078014	18.3903685927304	1.7996535215433e-05	0.00035020324159497	437.473441987436	63.7377608518983	358.923195541046	447.946431636585	505.550698784677	33.453131117964	109.332934360877	48.4272170768545
sgTNFAIP3_6	TNFAIP3	nuclear	AACCATGCACCGATACACAC	2	-1.12237936714707	5.40383051154414	10.3583623703203	0.00128889490911871	0.0142562107105792	1108.79520704883	702.705236160621	909.70623749542	1135.33944862312	1281.33993502795	368.818893044953	1205.38946510395	533.907350332956
sgTNFAIP3_9	TNFAIP3	nuclear	TTCTGTCGATGAGGGCTTTG	2	-7.03092771638288	1.67151742700273	33.256579104599	8.07660387815661e-09	3.20401262821051e-07	118.350542098091	1.09686593866854	97.1001909758943	121.183820380616	136.767614937763	0.575696409391738	1.88151529128524	0.833386115328632
sgIPO9_10	IPO9	nuclear	TGAAGAACAGATTAAGGTGC	1	-1.78050991879609	4.29443425435383	7.80070144603737	0.0052225956516729	0.0436969300988228	580.444154425794	233.036528608092	476.222898910534	594.339822225864	670.769742140984	122.310565081131	399.740548545427	177.058472197719
sgJAZF1_1	JAZF1	nuclear	TCTCGATGTAGCACCATGAC	2	1.03029455486029	6.25165379311816	13.3623544893803	0.000256725797762799	0.00360934226093565	958.16446380182	2700.5626010143	786.121894941222	981.102648268495	1107.26884819574	1417.40584508329	4632.42557704851	2051.85638091112
sgJAZF1_3	JAZF1	nuclear	GGTATTGGAGAAGAAGGAGG	2	-7.83059272136469	2.4367026125799	46.4387155365312	9.4529183083532e-12	6.34058456252753e-10	204.041578352238	1.08483686315694	167.405031475092	208.926275645795	235.793427935826	0.569382879783246	1.86088114747859	0.824246562208972
sgNR6A1_1	NR6A1	nuclear	TAGGCACCACCGCATGGAGC	1	-2.13437958884301	7.53392976586054	57.1418181349824	4.05491270489898e-14	4.10846492754174e-12	5780.66170656978	1816.68164338125	4742.71892400583	5919.04910202652	6680.21709367698	953.495830467682	3116.25529694923	1380.29380272684
sgPYGO1_5	PYGO1	nuclear	AAAGATGAACGTACCATGCG	2	-1.61968676743955	4.99883641635553	16.9817786825004	3.77402797794927e-05	0.000677322375444662	921.768443360862	413.79476230472	756.260937205595	943.835317460405	1065.20907541659	217.182565786577	709.805223485333	314.396497642249
sgPYGO1_6	PYGO1	nuclear	TTTAGGTGGTGATAGTGGAC	2	-3.60583106720254	2.18206547775519	8.35934355135059	0.0038370915876102	0.0342019600197786	157.938757254712	17.7624596708356	129.580171075324	161.71976613702	182.516334551793	9.32272932723074	30.4689372723916	13.4957124128845
sgFADS1_4	FADS1	nuclear	AAACCCGGCGCGCAGGCGGC	1	1.29212665479697	5.13554715230123	9.99204774661275	0.0015721767694443	0.0167417653058385	389.356984992492	1315.91126262074	319.446256268388	398.678080360305	449.946618348783	690.663610074813	2257.25594652054	999.814231266869
sgNXT1_2	NXT1	nuclear	TGTGGATTTCAAGACCTATG	2	-2.7942694912571	3.41041657002025	21.7677510735766	3.07729391237487e-06	6.98441008675403e-05	353.148879794925	70.1234809085883	289.739472782386	361.603163433033	408.104003169358	36.804713092038	120.286715957116	53.2790136766112
sgNXT1_10	NXT1	nuclear	TGGCTTCATCATGAACAGGC	2	-4.85595392870189	2.6675385512232	34.3649407162544	4.5687955945223e-09	1.9247454142327e-07	232.475840992922	10.9341642959628	190.73379941923	238.041246438645	268.652477120891	5.73885914674878	18.7559815607475	8.30765218039206
sgCSE1L_9	CSE1L	nuclear	AAGCATCAAGTGCACTATGT	1	-1.30144098411976	5.37071041608843	12.188497388018	0.000480851007684144	0.0061879288571915	1125.84183885537	630.210590502853	923.69207291761	1152.7941719418	1301.0392717067	330.76966046876	1081.03535806789	478.826752971905
sgMAK16_3	MAK16	nuclear	ACTTTGTCTTGCAGGTTATC	3	-5.34103449729106	5.45650658074575	52.0416650155182	5.43353800738788e-13	4.51472485022164e-11	1639.4525586087	55.6723664361821	1345.08176907954	1678.70058609713	1894.57532064943	29.2199623762194	95.49791370025	42.2992232320769
sgMAK16_5	MAK16	nuclear	TCGGCAGAAGCTCTGAGTCT	3	-5.81154458720799	2.19537107210333	30.4394285760446	3.44455313668201e-08	1.18639996395665e-06	169.957580302786	4.04319175652963	139.440962522364	174.026316387014	196.40546199898	2.12209249522496	6.93551221468624	3.07197055967769
sgMAK16_8	MAK16	nuclear	GGCATACTGACTATTTGCCA	3	-3.03311678687278	2.70852000690313	9.82376047676555	0.00172271759002136	0.0181198499733609	220.566139523748	37.0538764907825	180.96253630018	225.846430107082	254.889452163983	19.4479406258915	63.560579977012	28.153108869444
sgACAD11_7	ACAD11	nuclear	GCTGGTTTAGGTAGGCCTCC	1	-1.88851230002414	3.68898527536174	10.6384746715186	0.00110758987788505	0.0125930661636618	386.745335451315	144.028154238206	317.303539684967	396.003908672669	446.928557996309	75.5940068181033	247.059522063128	109.430933833386
sgCMPK2_5	CMPK2	nuclear	AGCTCCAGGACGAAGCGGCG	1	-1.09171150192241	5.53697893318759	9.20899680939972	0.00240828627695982	0.0235052447788442	1208.95887700789	782.656682482264	991.885087794305	1237.90100832363	1397.09053490573	410.781870424776	1342.534638011	594.653539011019
sgUSP10_10	USP10	nuclear	ACTGTTCGGGACTGCTGAAT	1	-6.34219303565579	3.63180956176714	51.5105310608711	7.121407109818e-13	5.77724151783986e-11	465.888350440242	7.77306538604035	382.236084425351	477.04158490781	538.387381987566	4.07973816576223	13.3335723796365	5.90588561272228
sgUSP15_3	USP15	nuclear	GGAAGGCGGAGCGGCGGATC	1	-5.60253720594289	1.93800356658724	22.2316666133555	2.41655162548659e-06	5.60663325437773e-05	140.414223169365	3.82959472795736	115.202242793082	143.775699695038	162.264727019975	2.00998486377178	6.56911732424077	2.90968199585952
sgEID2_10	EID2	nuclear	CGGCACAGCCTGAGGAGGCC	1	-2.84219587467355	3.46862651736931	15.4083681676301	8.66039275273684e-05	0.00140680900105079	369.463412857437	70.9662838361381	303.124660952791	378.308261772188	426.957315847331	37.2470630658226	121.732422802247	53.9193656403443
sgTSN_8	TSN	nuclear	GAGGTTTGTGTTGCAGCGCT	1	-4.05335327685934	2.47566950411933	15.3591876960384	8.88876263265866e-05	0.00144025544600562	197.913611687125	16.3074826841806	162.37736769825	202.651607203398	228.711860159728	8.55907627042993	27.973134136976	12.3902376451359
sgBAZ2B_1	BAZ2B	nuclear	CTTCTCATAGATATGGAGTC	1	-3.74744479054473	1.25516362860088	11.0098120112052	0.000906308374240583	0.0106058396640542	82.2034081675798	8.30641372162774	67.4434311025445	84.1713343551735	94.9954590450213	4.35966911349996	14.2484545120942	6.31111753928909
sgSPRTN_4	SPRTN	nuclear	CACTGCGGCTTCAGGAGGAG	1	-2.04476335107756	3.5703186946118	10.2606752393732	0.00135895931145742	0.014914392114272	363.647356964168	121.503640534797	298.352903021215	372.352971156711	420.236196714579	63.7718859871037	208.421968039734	92.3170675775549
sgNAA38_6	NAA38	nuclear	AAGAGCTGAATACTCGTTCA	1	-1.92241154520221	3.64084664810459	11.5730346190437	0.000669151244111232	0.00818559797495824	375.891606739282	136.729413490352	308.398644852585	384.890344785409	434.385830579852	71.7632206723315	234.53958517742	103.885434621305
sgRBM5_2	RBM5	nuclear	ACAGAGCGTAGTGGAAGATA	1	-2.33714158607818	3.87505588999451	16.6709350256005	4.44569443292397e-05	0.000784959267777965	467.071923004426	127.432802472662	383.20714142246	478.253491862208	539.75513572861	66.8838408012668	218.592590043131	96.8219765735894
sgCAD_3	CAD	nuclear	CCGACCCGTCCTCCAACACT	1	-1.50077052794106	6.52212874041873	25.7518926568126	3.88246092144789e-07	1.06548038979118e-05	2599.23764896458	1267.29355054713	2132.53330007575	2661.46265825798	3003.71698856002	665.146323698328	2173.85927472231	962.87505322076
sgPGR_6	PGR	nuclear	CAGGCTGGCATGGTCCTTGG	1	-5.68771743061198	3.88593397499791	74.8047549189329	5.19644023010561e-18	8.54672049626891e-16	553.160040972737	14.6687313564074	453.837765898604	566.402534864736	639.239822154871	7.69896819156099	25.1620926294221	11.1451332482391
sgCA9_8	CA9	nuclear	GGAGGATCTGCCCAGTGAAG	1	-1.28783553471753	5.19598486111926	7.69463336366792	0.00553852594751141	0.0456876068627934	994.284057197988	561.833420122853	815.756059302148	1018.08693444704	1149.00917784477	294.881508522027	963.744185911564	426.87456593497
sgOGT_4	OGT	nuclear	GGCAACGTGGCCGACAGCAC	1	-2.11236921270956	4.05515047092373	14.0580000038501	0.00017725819512437	0.00263155487326117	514.432286398192	164.053281960877	422.063746966447	526.747648871764	594.485463356366	86.1043105125975	281.409739981174	124.64579538886
sgRBMX_1	RBMX	nuclear	AAATATGGACGAATAGTGGA	1	-2.75296072518633	1.72495168798915	9.32348485454695	0.00226235312972261	0.0223287651886679	107.593938480757	21.9013310516168	88.2749820078656	110.16970673517	124.337126699235	11.495039824667	37.5685740803825	16.6403792498009
sgGHR_1	GHR	nuclear	GTCCTACAGGTATGGATCTC	1	-1.03756726470558	5.28380189152932	7.98961622283004	0.00470463865015063	0.0401894300626351	1002.02589572075	673.492223354764	822.107817272485	1026.01411037988	1157.9557595099	353.486274912731	1155.27875570819	511.711639443373
sgAKIP1_7	AKIP1	nuclear	GGAGAGGGCCAAGAGGAGGG	1	-7.57396046976578	2.18850334999396	43.6431071119598	3.94062630683592e-11	2.37158545127947e-09	170.87493871515	1.08554193079058	140.19360526869	174.96563609859	197.465574778169	0.569752938594227	1.8620905892958	0.824782264481724
sgDDX39B_10	DDX39B	nuclear	ACAATGGCCCGGAGCAACTC	1	-5.08789023719204	2.19738620072357	24.4115282012611	7.78017315200178e-07	1.9875031691385e-05	167.911823386515	6.67552127971604	137.762530098325	171.93158463261	194.041355428612	3.50368581616793	11.4508937895657	5.07198423341447
sgDDX39A_4	DDX39A	nuclear	AGTCCCGGAAGCCAGAGCTG	1	-7.80058901865984	2.40338221949937	50.7077984135373	1.0719280018513e-12	8.41183238838405e-11	198.745305560937	1.07833996709478	163.059727344002	203.50321159176	229.672977747051	0.565972946441973	1.84973665948248	0.819310295359895
sgSTRAP_8	STRAP	nuclear	TGCAGCTGCTGTAGCTGCTT	1	1.12982968710838	5.32519961391778	8.0955381333027	0.0044374361372327	0.0383986140408536	480.750434792493	1451.857933334	394.429617326174	492.259463328105	555.5622237232	762.016003689469	2490.45284937707	1103.10494693547
sgSFN_5	SFN	nuclear	TTCGGCCTGCTCTGCCAGCT	1	-3.49077254387823	2.34158232268188	8.99231166199627	0.00271117820443486	0.0259376582562129	175.598613877216	21.4254090730499	144.069124148566	179.80239469917	202.924322783911	11.2452494313723	36.7521985794537	16.2787792083238
sgSF3A3_3	SF3A3	nuclear	CCCACTCACCGTGGACTTCT	1	-2.46356755327048	3.29555678960351	9.65659521417051	0.00188672983546491	0.0193615570679568	315.529008183124	78.8154526844404	258.874411640824	323.08268280551	364.629930103038	41.3667445723542	135.196539693221	59.8830737877462
sgTCERG1_4	TCERG1	nuclear	TGGCCCAACAGCAGGCCTTG	1	-2.01119813652367	4.07368410644113	10.5412010731443	0.00116742529874062	0.0131181018711551	514.591765140801	176.037400463714	422.194590611853	526.910945490067	594.669759320485	92.394244175943	301.966766524484	133.751190690715
sgBASP1_8	BASP1	nuclear	GGCGCGGCGACGGAAGAGGA	1	-2.11048371329163	3.6190292010969	13.279414692944	0.000268336259189879	0.0037506161769072	379.617138890959	121.189833222952	311.455241611684	388.705065116109	438.691109945082	63.6071824109408	207.883676863995	92.0786403939214
sgNOP58_2	NOP58	nuclear	GGTGCTGTTTGAAACGTCTG	2	-3.85229824075049	2.30489674336626	13.6860093887257	0.000216058101800942	0.00311229945923576	173.863220548352	16.4729283365507	142.645328189007	178.025456548093	200.918876907957	8.64591137457636	28.2569322875402	12.5159413475356
sgNOP58_4	NOP58	nuclear	TCTCCCACCTACCTTAAAGA	2	-6.99092815236811	4.03720408261073	86.2691020237532	1.57043123732949e-20	3.22314233350367e-18	622.188708360326	6.61880214374184	510.47203784466	637.083728896595	719.010358339723	3.47391645076691	11.3536002937229	5.02888968673567
sgGNPTAB_6	GNPTAB	nuclear	GGGCTCTACGTGTGCTTCTT	1	1.5379023881834	3.9135825256975	7.80175019157067	0.0052195653622555	0.0436867978542493	146.978757449771	589.186088743331	120.588086583869	150.497387057144	169.850798708301	309.237714286977	1010.66374321805	447.65680872497
sgCBFA2T2_1	CBFA2T2	nuclear	TTCACTTCCACAGGCGATCC	1	-2.00325702958265	5.22519834959947	33.7150206162799	6.38061007465686e-09	2.59690830038534e-07	1144.78287035063	393.915521921765	939.232160380377	1172.1886463384	1322.92780433312	206.748831903114	675.705254253845	299.292479608335
sgSHMT1_10	SHMT1	nuclear	ATATTCACATACCTCTGGCC	1	-6.50602019337248	1.16989602720208	26.9664380841403	2.07019019670983e-07	5.97493716269149e-06	82.6626803607581	1.10341172174304	67.8202389893269	84.6416013938983	95.5262006990492	0.579132001363193	1.89274363789893	0.83835952596701
sgRUNX2_3	RUNX2	nuclear	AATGAGCGACGTGAGCCCGG	1	-3.45391818501762	2.35169732576154	14.1146234132671	0.000172001406738585	0.00257337680997734	176.569043688687	22.1053017695192	144.865309095015	180.796056324039	204.045765647007	11.6020950314866	37.9184564235006	16.7953538535704
sgSUPT7L_2	SUPT7L	nuclear	TTGGTCTGGCTTGATGATAT	1	-1.42887642480553	4.03519929295937	7.99799922851801	0.00468290663006748	0.0400607897783435	455.569035633764	233.393941271038	373.769647173049	466.475228642853	526.462231085391	122.498155177126	400.353638410764	177.330030225223
sgJUN_6	JUN	nuclear	GTAGCCATAAGGTCCGCTCT	1	-1.20367583947339	6.47034697477014	16.3551109351326	5.25143528858753e-05	0.000905259982662258	2366.11078072693	1417.44987912555	1941.26536816609	2422.75479916772	2734.31217484697	743.956738136919	2431.43079585687	1076.96210338286
sgFBXO3_5	FBXO3	nuclear	GGCAGCGACTCTAGGGTCAG	1	-6.54497812692303	4.15641561387421	46.6760884818833	8.37446413084812e-12	5.71295474926295e-10	673.241196493663	9.80167169171514	552.357831180807	689.358399060811	778.007359239371	5.14446387660348	16.8133538639244	7.44719733461756
sgTBX6_8	TBX6	nuclear	AGAGGAAGCAATCCAGTTTA	1	-2.16097859235049	4.0594937409606	17.7175497846299	2.5625152550697e-05	0.000478488948833505	519.698394155226	160.238892488	426.38430232549	532.1398257492	600.571054390987	84.1023062145857	274.866705078615	121.747666170798
sgDBR1_4	DBR1	nuclear	AGATCTTATCCAGCTCGCCG	1	-2.13288170849256	2.63240690355566	7.66490192894517	0.00563053208116133	0.0462400707472391	191.07527681795	60.0025970189841	156.766885397259	195.649564544382	220.809380512211	31.4927088536818	102.925799615117	45.5892825881539
sgPPIE_2	PPIE	nuclear	ACCAAGCGCGTCTTGTACGT	2	-6.67935759247827	1.3369639003147	27.539004658393	1.53958118483331e-07	4.58116022198293e-06	93.3555654275118	1.10508384822853	76.5931703478037	95.590471084804	107.883054849928	0.580009626585936	1.89561192967506	0.839629988424591
sgPPIE_8	PPIE	nuclear	TGCAGCAGCTATCGACAACA	2	-3.12815566079151	4.30925012604816	43.862953881769	3.52192415306287e-11	2.13565567392674e-09	679.172114248012	107.061319338201	557.223827030089	695.431301297621	784.861214416325	56.1917504727712	183.64824937906	81.3439581627703
sgDCPS_6	DCPS	nuclear	GCGCGAATTGGACGTGGAGG	1	-1.81312328129504	3.77829672580179	10.5208861512344	0.00118032871550724	0.0132259605438522	407.122827214181	159.764720194542	334.022164768611	416.86923178671	470.477085087221	83.8534341536045	274.053330910093	121.387395519929
sgHNRNPA2B1_7	HNRNPA2B1	nuclear	GGCTGAGGTTGATGCTGCCA	1	1.56576343267396	3.99978716982066	8.39391869606214	0.00376478398371812	0.0337453369917966	153.805389260825	628.565101146108	126.188967161383	157.48744649016	177.739754130932	329.906015896553	1078.21275844362	477.576529098151
sgTSEN34_2	TSEN34	nuclear	GAGGATGCTGGTGGTGGAGG	1	-6.28516675548245	2.83231866793446	32.3782643854577	1.26897952335895e-08	4.79119580100919e-07	266.653688994425	4.56217646426487	218.774867159675	273.03730239061	308.14889743299	2.39448461010372	7.82575561556382	3.46628916712707
sgPURB_1	PURB	nuclear	GCGGCCTAGAAGATGGCGGA	1	2.65960000515986	1.78211957877983	7.49478339613771	0.00618779734366897	0.0497614124626668	17.4016021718629	152.485566348445	14.2770693249041	17.8181915734883	20.1095456171964	80.0329283061034	261.566992528874	115.856778210359
sgCRCP_1	CRCP	nuclear	AGCTCCAGCTGCTGAACCAC	2	-8.07713554347704	2.67558550583646	52.1810149187002	5.0613106986307e-13	4.30065153253155e-11	241.12130176099	1.08010235799969	197.826930356967	246.893677076072	278.64329784993	0.566897947465461	1.85275978684919	0.820649339684409
sgCRCP_8	CRCP	nuclear	TGCAGGCAGAATGCTGGTGA	2	-1.14179340810574	5.01906230676241	9.25217175462424	0.00235216314320878	0.0230352746973379	853.219390242496	533.48561105644	700.020162714733	873.645219526825	985.992788485931	280.002997558812	915.117608722344	405.336226888163
sgNFAT5_4	NFAT5	nuclear	ACTGAGGTAGAATAAATGGT	1	-1.08006479060852	6.74568502295616	11.7862319195481	0.000596703918611541	0.00743509850028964	2788.84150210977	1820.17868569648	2288.09296227741	2855.6055736658	3222.82597038609	955.33127328106	3122.25396858121	1382.95081522717
sgPCBP1_1	PCBP1	nuclear	CCGCCGCTCGCCATGGATGC	2	-2.10709352296119	3.75362902182923	9.48549142709911	0.00207103132429481	0.0208256596274251	416.950373498695	133.433098107302	342.085132661567	426.932046731298	481.833941103221	70.0331305461415	228.885231642078	101.380932133688
sgPCBP1_2	PCBP1	nuclear	TTCAGTCACACCGGCATCCA	2	-3.65051308302664	5.27886688746721	38.1277227257532	6.62619568029889e-10	3.28071828600036e-08	1375.19207788042	150.975576501933	1128.27039930288	1408.11378469719	1589.19204964118	79.2404014327551	258.976822768158	114.709505304886
sgMED30_6	MED30	nuclear	GTCGCTGTGCCGCATCGGGC	1	-6.31397122389929	0.986972673949432	25.6400586314169	4.11409501985298e-07	1.11881952108414e-05	72.3536215484435	1.10353073911773	59.3622162231294	74.0857466486846	83.6129017735166	0.579194468318221	1.89294779503656	0.838449953998414
sgMED31_7	MED31	nuclear	ACAATTAAGGTAATTTGGGT	1	-2.62538173540541	5.22281784581959	48.6495101835506	3.06044733755199e-12	2.24056469258036e-10	1228.5413351757	274.611710424707	1007.95143099953	1257.95226496471	1419.72030956287	144.131538864571	471.056775595818	208.646816813734
sgPAK1IP1_9	PAK1IP1	nuclear	TCAGCAGCAATGGACTCTTG	1	-3.76851121248788	2.40094282681971	16.998862636459	3.74022165734185e-05	0.000672763615413856	185.472827570517	18.6409576120445	152.170380115452	189.912994257025	214.335108339074	9.7838140346526	31.975873764333	14.163185037148
sgRBM27_5	RBM27	nuclear	GTCCTGGCTGGCCAAGTTAC	1	-1.09486837736565	5.50156103621499	9.93406916527969	0.00162247461410424	0.0172079696792479	1179.87308602052	762.155241786439	968.021776232815	1208.11891178098	1363.47857004778	400.021571121225	1307.36737389721	579.076780340882
sgRBM25_1	RBM25	nuclear	GGAGGGCGATTCAAATGAGG	2	-2.80186877999716	2.06146217038533	7.76889169508731	0.00531536523032282	0.0442879477015065	137.269445653695	27.0382401402799	112.622123666165	140.555637100985	158.630576193934	14.1911761649977	46.3802006060399	20.5433436498022
sgRBM25_3	RBM25	nuclear	GTGCTGGGATTCCCATGGGA	2	-3.5174210760653	1.76948772780674	11.4708448856865	0.000706965330554123	0.0085912745357268	117.740908985759	14.0560064674103	96.6000201225694	120.559592825142	136.063114009565	7.37737600230151	24.1110514699177	10.6795919300117
sgRBM28_1	RBM28	nuclear	GGGTTTCCCGGTCTCATGGC	2	-4.90259962110618	5.4679998257416	139.947008612341	2.73402039631149e-32	2.4315567324677e-29	1638.28340605329	75.4388730578157	1344.12254291634	1677.50344436241	1893.22423088113	39.5945272953432	129.404504426406	57.3175874516982
sgRBM28_8	RBM28	nuclear	GTTCCTCCAGCTGCTCACTG	2	-4.8313264133088	3.90055452836532	46.7363572002384	8.12083193509399e-12	5.5715867787832e-10	549.307302141163	26.4788711284443	450.676802968531	562.457562562438	634.787540892519	13.8975881153681	45.4206837570461	20.1183415129186
sgAFAP1L2_1	AFAP1L2	nuclear	TCACCTTTGTACCGCTCCAT	1	-1.11384599636964	5.26856449036226	8.02255254990295	0.00461984128094114	0.0396552918057927	1007.53017839537	642.309681931396	826.623782213711	1031.65016401462	1164.31658895777	337.119938334777	1101.78960408003	488.019503379379
sgTRMT5_10	TRMT5	nuclear	GTCATGCCTCGGACATCAGA	1	-1.97127970663334	3.80467570001006	13.8017452922179	0.000203147429220176	0.00295826514121534	424.393984878317	149.239017857755	348.192211460687	434.553856048095	490.435887126169	78.3289586201861	255.998006918338	113.390088034742
sgKDM6B_8	KDM6B	nuclear	CGTAGCGCATGGCTGCCTGG	1	1.539901074267	3.80345705170669	7.63065409668117	0.00573844876411241	0.0469497002291759	135.937870281746	545.70351619352	111.529638404815	139.192184193741	157.091788246682	286.415635484504	936.075662512212	414.619250583844
sgFGF12_3	FGF12	nuclear	TCTGCAGGAAGTATCCCTGC	1	-1.81516660328853	4.15211453891309	13.3860225978601	0.00025350639946783	0.00357307091031988	527.620152703427	206.786662023607	432.883674903418	540.25122894166	609.725554265203	108.533171320464	354.712689048888	157.114125701469
sgCREB3L4_5	CREB3L4	nuclear	CTGTCGAGAAGATATCCTCT	1	-5.52515685472487	2.05896372613234	27.8005085152923	1.34490757534288e-07	4.05719417169705e-06	153.82443560485	4.4775706496621	126.204593652056	157.506948798239	177.761764364256	2.35007876070739	7.68062654527835	3.40200664300055
sgPGAP2_1	PGAP2	nuclear	ATCGGGATGGGACCCTGGTA	1	-3.34134465720695	2.49661442481344	10.3763863393922	0.00127637269383224	0.0141307226818781	193.932168020408	26.2688396236564	159.110809442204	198.574848908848	224.110845710174	13.7873518696221	45.0604050083143	19.9587619930328
sgSRSF10_4	SRSF10	nuclear	GGAACGTGGCCGACGACACC	1	-1.91933776919957	5.96886621849688	29.1740885566751	6.61580737713318e-08	2.11820510062799e-06	1894.71494109195	691.096594531892	1554.51068802393	1940.07387734187	2189.56025791004	362.72603058294	1185.47651497441	525.087238038329
sgHNRPDL_9	HNRPDL	nuclear	GGAGCGAGCGAAGGGAGGAG	1	-3.9016695524347	0.742075849651712	9.05921113652025	0.0026137472085986	0.0250854962909985	56.7421203145677	5.1001004209661	46.5538274793468	58.1005105199834	65.5720229443728	2.67681709895337	8.74848656599392	3.87499759795102
sgCCT2_4	CCT2	nuclear	AGGGTTCAAGATGATGAAGT	1	-3.30738776947756	2.95903647887246	19.9197317968201	8.07624639251727e-06	0.00016937546255329	268.078704691199	37.2349451786767	219.944015131855	274.496432557452	309.79566638429	19.5429755702718	63.8711771913439	28.2906827744145
sgCCT4_2	CCT4	nuclear	GGGTGCCACATTCTCGGGCA	1	-1.20485646893238	5.02926059247827	8.35602695947301	0.00384410147211443	0.0342390239799272	870.116333395091	520.776106384896	713.883186727466	890.946670687804	1005.51914277	273.332340784259	893.316286845945	395.679691524483
sgCCT5_3	CCT5	nuclear	AGGGCGCCCATATTCATCGA	2	-2.22478794659472	4.12833890572224	22.1343656146018	2.54217870770455e-06	5.85286071985708e-05	549.438106980886	162.078600800749	450.784121234189	562.591498832783	634.938700875685	85.0678877251791	278.022459305193	123.145455371875
sgCCT5_10	CCT5	nuclear	AATACAATGAGAACATCACT	2	-1.02387338322441	5.22592915160701	8.79170261509231	0.00302603694863353	0.0283291326501119	958.757280564173	650.553637281723	786.608268892855	981.709656895359	1107.9539159043	341.446825812138	1115.93092026598	494.283165767047
sgRIPPLY2_7	RIPPLY2	nuclear	CCCGCAGATACGCAGGCTTC	1	1.54332983544739	4.62761534611995	12.0012222850603	0.000531656701268049	0.00674400847595169	241.06074583198	969.794093722555	197.77724750662	246.831671455362	278.573318533958	509.002019228629	1663.54187180982	736.838390129213
sgXIAP_2	XIAP	nuclear	GCTGAAACAGGACTACCACT	1	-2.32056228899053	2.80187003583351	9.60379438557324	0.00194175719534294	0.0197909234005815	219.993162522533	60.6548001924303	180.492439794862	225.259736199589	254.227311573149	31.8350214480565	104.044560076722	46.0848190525126
sgDCTN4_10	DCTN4	nuclear	CATGAAGAAAGCCTATTACC	1	-1.65335147559143	5.32790484823691	20.1681313921461	7.09247524826916e-06	0.000150584976248176	1164.71487703851	510.819182663341	955.5852891588	1192.59781959159	1345.96152236515	268.106391985043	876.236620520445	388.114535484537
sgMYOG_4	MYOG	nuclear	GTGGTTCGAAGCCCTGGAGG	1	-1.65050273892403	5.35059371199907	19.6667540242842	9.21914264939775e-06	0.000189699462245063	1183.01778125982	519.874007851709	970.601827856435	1211.33889012898	1367.11262579404	272.858869170122	891.768866942928	394.994287442076
sgNHS_9	NHS	nuclear	TGCAGCTCCTCCACGCAGGG	1	1.83379986730788	3.30673023982449	9.97326406249644	0.00158829671490608	0.0168909517338529	82.1760850625844	404.588563357149	67.4210139790901	84.1433571428237	94.9638840658395	212.350639211579	694.013317215097	307.401733644771
sgCNOT3_1	CNOT3	nuclear	GCGGACAAGCGCAAACTCCA	1	-2.01077604241543	3.29008721799942	10.0146225461835	0.00155302240407031	0.0165819150684483	297.867198790392	101.881192887007	244.383856425684	304.998054724367	344.219685221124	53.4729312506451	174.762489702227	77.4081577081478
sgRPP14_1	RPP14	nuclear	TCATGTAGTGGTACTCGGAA	1	-2.44007542213541	2.57451504729876	9.66703176507869	0.00187604169369877	0.0192923991172395	190.090444021084	48.215775699802	155.958883583665	194.641155130748	219.67129334884	25.3063277542449	82.7072079296019	36.6337914155592
sgRNF216_5	RNF216	nuclear	CTGACTCCTCAGATGAGGAA	1	1.01524962770931	5.16747920335624	8.78639163431599	0.00303485955141721	0.0283895919003434	454.706330286577	1268.36024028738	373.061844297939	465.591870375272	525.465276186519	665.706181956067	2175.68902709822	963.685511807856
sgMXD1_3	MXD1	nuclear	GATGAACATCCAGATGCTGC	1	-2.72940628478221	1.6849496811051	8.371948569866	0.00381056827455761	0.0340160505490528	104.201552662258	21.5574028969919	85.4917137185905	106.696108166015	120.416836102169	11.3145271505779	36.9786149438852	16.3790665965126
sgRRP9_8	RRP9	nuclear	CCTCAGGCTTCCTTGGAGCT	1	-2.16392850400549	6.39966836237563	32.1784213568903	1.40644154489575e-08	5.24306689944195e-07	2641.60970135105	813.282347639705	2167.29726740389	2704.84908551493	3052.68275113431	426.855927285157	1395.06854873618	617.92256689778
sgATRAID_1	ATRAID	nuclear	CTTCTGATTCAGGCAGCAAC	1	-5.51483877293374	1.62756737003493	21.058173959802	4.45548103234251e-06	9.84263716924017e-05	113.029520316936	3.25307612647626	92.7345816429959	115.735414852956	130.618564454857	1.70739575317992	5.5801828280946	2.47164979815426
sgPDCD6_5	PDCD6	nuclear	GAATGAGGATGTCGTGGAAC	1	-1.76207168901544	5.08253015280239	15.2463161801032	9.43606231455322e-05	0.0015217472421717	999.646808417137	406.575084910451	820.155905372173	1023.57806840356	1155.20645147568	213.393276497594	697.420908377552	308.911069856206
sgDUT_5	DUT	nuclear	AGGTGGTATTGTGTAATCAT	1	-5.16807619448969	1.30532846505223	18.5890857371763	1.62146224961002e-05	0.000318105988561156	89.0714521821106	3.26142484744081	73.0782881434955	91.2037973880277	102.932271014809	1.7117776274937	5.59450385457898	2.47799306024977
sgNAT10_5	NAT10	nuclear	GGTATTGCCCAGGATCTTGT	4	-1.40363571327673	4.1256383430463	10.2007583301746	0.00140382913849287	0.0153088778849361	483.125364024455	251.888508284239	396.378117754559	494.691247689719	558.306726629086	132.205135262294	432.078400220103	191.381989370318
sgNAT10_6	NAT10	nuclear	AAGATCCTGGGCAATACCTT	4	-3.41609702306816	2.48220933974746	12.1689660724375	0.000485912336836334	0.00624302458237072	192.949649435274	24.8127235031594	158.304706313628	197.568809108516	222.975432883679	13.0231009318592	42.5626478531165	18.8524217245024
sgNAT10_7	NAT10	nuclear	ACATGCCGAAGGTATTGCCC	4	-5.55641205199282	1.99425838782063	23.6949867971967	1.1287618570656e-06	2.79720933681282e-05	146.642536284355	4.15198727173138	120.312235381219	150.153116852753	169.462256619094	2.17919444839127	7.12213522690578	3.15463213989708
sgNAT10_8	NAT10	nuclear	CTGCAGCACACACATGCCGA	4	-3.6915139771871	4.04892238452387	32.3116169561008	1.31325844733629e-08	4.93509782408238e-07	586.801861694406	62.5415784130969	481.439052373012	600.849731196399	678.116801513808	32.8253078710945	107.281055940343	47.5183714278528
sgMED11_1	MED11	nuclear	GATAATGGCTACCTACAGCC	1	-1.83629656164763	4.73478006758856	14.0976232289449	0.000173562955717464	0.00259028418622962	794.936898381136	307.075813327345	652.202544054409	813.967461403774	918.640689685224	161.170510370842	526.744261072226	233.312668538968
sgMED18_2	MED18	nuclear	ACAGGCATCATGGTGACTGG	2	-1.51716219909562	4.51221078087374	14.3662066511873	0.000150478825772987	0.00229571031975016	645.58590210785	311.136755384276	529.668164376143	661.041044801075	746.048497146332	163.301919213531	533.71022136671	236.398125572586
sgMED18_8	MED18	nuclear	TGTCACACAAACCACGAAGG	2	-3.11901553434102	4.36685263870388	30.647579139944	3.0941240974403e-08	1.07680002828745e-06	706.946524712575	112.155021292266	580.011222106968	723.87062324112	816.957728789639	58.8652092994961	192.385760298086	85.2140942792164
sgTOPBP1_10	TOPBP1	nuclear	AAATATGTACAAATGATGGG	1	-5.58852984350477	4.25406751474355	101.7625221254	6.2593261832148e-24	1.97769999523075e-21	713.358667144752	20.3140923727721	585.272036664226	730.436270537537	824.367694232494	10.661968456467	34.8458950911973	15.4344135706519
sgSLC30A9_7	SLC30A9	nuclear	GCCGGCTCCGTCTGCGATGC	1	-1.38137427485441	6.09558172297409	21.887353996914	2.89133046935337e-06	6.61863856630909e-05	1890.52835164918	1001.26638767283	1551.07581880218	1935.78706213981	2184.72217400557	525.520434090239	1717.52805210014	760.750676828115
sgSLC30A5_4	SLC30A5	nuclear	TCGGTCCCTTACCGAGCGCT	1	-2.61957706294518	2.45573813776971	7.66843565472155	0.00561951558067191	0.0461828743027357	178.118218619588	39.8727040050359	146.136322974452	182.382318061724	205.836014822588	20.9274184922752	68.3958719526215	30.294821570211
sgSNRNP200_2	SNRNP200	nuclear	TGTACTCGTATTGCAGACTA	2	-2.31715715970577	4.32234327364874	21.4263712762233	3.67679170158041e-06	8.21309759349306e-05	635.952747867515	175.972868870498	521.764684596037	651.177275590859	734.916283415649	92.360374397334	301.856071885216	133.702160328945
sgSNRNP200_3	SNRNP200	nuclear	TCTGCAATACGAGTACAAGG	2	-3.34565010766439	1.73340437153174	8.33727504928441	0.00388398093095317	0.0344282148744845	113.762917394423	15.3144304256137	93.3362941068571	116.486369247674	131.466088828738	8.03786706934081	26.2696962384421	11.6357279690583
sgNOP14_5	NOP14	nuclear	CACCTCGAACGGATTGGAGT	1	1.08932696472406	5.89546970141044	12.3684570185241	0.000436648314337988	0.00569540248354053	727.870267454273	2137.2119776619	597.178016446324	745.295274426904	841.13751148959	1121.72802370225	3666.07884785818	1623.82906142527
sgNOP16_7	NOP16	nuclear	CTCGACGGAAGGCAGCGCCG	2	-2.81424145288083	1.74025443517981	8.01866741104591	0.00462976237740809	0.0396830659173474	109.365055429305	21.3343512422635	89.7280872568651	111.983223719216	126.383855311834	11.1974572040976	36.5960020061296	16.2095945165633
sgNOP16_9	NOP16	nuclear	GGTCCCAGGCATGTCGGATG	2	-8.42096025895104	3.89227038775639	116.25327729689	4.18312077137864e-27	2.04998528741052e-24	564.171796709957	2.12127892507915	462.872313321106	577.677908899174	651.965167909592	1.11336546922848	3.63874799454745	1.61172331146153
sgMAML2_9	MAML2	nuclear	TAGGGCCGAGAGCTCAGACC	1	1.40020396572423	4.01453718729138	8.69268274494552	0.00319490031973691	0.029621290107275	169.104754781721	616.122555847198	138.741265507915	173.153074465781	195.419924371468	323.375474287273	1056.86936686121	468.122826393108
[truncated: 1,232 more rows]

## Sheet: dox vs dox+cis
gRNA_ID	Gene.Symbol	Pool	Sequence	Count	logFC	logCPM	LR	PValue	FDR	Mean_Doxy	Mean_Doxy.Cis	Doxy.1	Doxy.2	Doxy.3	DoxyCis.1	DoxyCis.2	DoxyCis.3	IsEssential
[truncated: 144 more rows]

[truncated: 1 more sheets: cis vs veh]
