# Supplementary material for: Identification of New Regulators of Pancreatic Cancer Cell Sensitivity to Oxaliplatin and Cisplatin
Source: Molecules. 2022 Feb 14;27(4):1289. doi: 10.3390/molecules27041289 (PMC8875979; doi:10.3390/molecules27041289)
Supplement: Supplementary file 1 [file molecules-27-01289-s001.zip › supplementary/Table S6. GO enrichment analysis results.xlsx]

## Sheet: GO enrichment results
Column1	ID	Description	GeneRatio	BgRatio	pvalue	p.adjust	qvalue	geneID	Count	hugo_symbol
GO:0003697	GO:0003697	single-stranded DNA binding	7/152	116/18337	5.13195796450195e-05	0.018321089933272	0.015990100605185	1663/2072/254394/5395/5890/29935/51729	7	DDX11/ERCC4/MCM9/PMS2/RAD51B/RPA4/WBP11
GO:0003684	GO:0003684	damaged DNA binding	5/152	66/18337	0.000217937639060253	0.0370648454371405	0.0323490911083402	79000/672/2072/2189/4683	5	AUNIP/BRCA1/ERCC4/FANCG/NBN
GO:0003954	GO:0003954	NADH dehydrogenase activity	4/152	45/18337	0.000519115482312892	0.0370648454371405	0.0323490911083402	4716/4718/100532726/4728	4	NDUFB10/NDUFC2/NDUFC2-KCTD14/NDUFS8
GO:0008137	GO:0008137	NADH dehydrogenase (ubiquinone) activity	4/152	45/18337	0.000519115482312892	0.0370648454371405	0.0323490911083402	4716/4718/100532726/4728	4	NDUFB10/NDUFC2/NDUFC2-KCTD14/NDUFS8
GO:0050136	GO:0050136	NADH dehydrogenase (quinone) activity	4/152	45/18337	0.000519115482312892	0.0370648454371405	0.0323490911083402	4716/4718/100532726/4728	4	NDUFB10/NDUFC2/NDUFC2-KCTD14/NDUFS8
GO:0003955	GO:0003955	NAD(P)H dehydrogenase (quinone) activity	4/152	48/18337	0.000665016168705676	0.0395684620379877	0.0345341729713825	4716/4718/100532726/4728	4	NDUFB10/NDUFC2/NDUFC2-KCTD14/NDUFS8
GO:0016655	GO:0016655	oxidoreductase activity, acting on NAD(P)H, quinone or similar compound as acceptor	4/152	60/18337	0.00154332802800676	0.0714168884750165	0.0623305292307383	4716/4718/100532726/4728	4	NDUFB10/NDUFC2/NDUFC2-KCTD14/NDUFS8
GO:0016651	GO:0016651	oxidoreductase activity, acting on NAD(P)H	5/152	102/18337	0.00160037845322166	0.0714168884750165	0.0623305292307383	4716/4718/100532726/4728/7296	5	NDUFB10/NDUFC2/NDUFC2-KCTD14/NDUFS8/TXNRD1
GO:0030332	GO:0030332	cyclin binding	3/152	30/18337	0.0019238863037511	0.0763141567154603	0.0666047188199212	1027/55294/388324	3	CDKN1B/FBXW7/INCA1
GO:0032404	GO:0032404	mismatch repair complex binding	2/152	11/18337	0.00357461662228778	0.127613813415674	0.111377528441809	254394/5395	2	MCM9/PMS2
GO:0004861	GO:0004861	cyclin-dependent protein serine/threonine kinase inhibitor activity	2/152	12/18337	0.00426628106654943	0.138460212796195	0.120843942172118	1027/388324	2	CDKN1B/INCA1
GO:0051539	GO:0051539	4 iron, 4 sulfur cluster binding	3/152	42/18337	0.00505967482794791	0.13987455550345	0.122078338284008	83990/1663/4728	3	BRIP1/DDX11/NDUFS8
GO:0048156	GO:0048156	tau protein binding	3/152	44/18337	0.00576725165011344	0.13987455550345	0.122078338284008	1859/5520/4087	3	DYRK1A/PPP2R2A/SMAD2
GO:0004707	GO:0004707	MAP kinase activity	2/152	14/18337	0.00581874170602486	0.13987455550345	0.122078338284008	1432/225689	2	MAPK14/MAPK15
GO:0009055	GO:0009055	electron transfer activity	5/152	138/18337	0.00587708216401051	0.13987455550345	0.122078338284008	9167/4716/4718/100532726/4728	5	COX7A2L/NDUFB10/NDUFC2/NDUFC2-KCTD14/NDUFS8
GO:0140097	GO:0140097	catalytic activity, acting on DNA	6/152	204/18337	0.00713948669808637	0.155202030549791	0.135455701143264	83990/1663/2072/9156/254394/5883	6	BRIP1/DDX11/ERCC4/EXO1/MCM9/RAD9A
GO:0000400	GO:0000400	four-way junction DNA binding	2/152	17/18337	0.00855581775226031	0.155202030549791	0.135455701143264	5890/7516	2	RAD51B/XRCC2
GO:0008381	GO:0008381	mechanosensitive ion channel activity	2/152	17/18337	0.00855581775226031	0.155202030549791	0.135455701143264	9780/79838	2	PIEZO1/TMC5
GO:0016410	GO:0016410	N-acyltransferase activity	4/152	97/18337	0.00866570081766486	0.155202030549791	0.135455701143264	204219/253782/114799/157570	4	CERS3/CERS6/ESCO1/ESCO2
GO:0008094	GO:0008094	DNA-dependent ATPase activity	3/152	51/18337	0.00869479162743925	0.155202030549791	0.135455701143264	1663/5890/7516	3	DDX11/RAD51B/XRCC2
GO:0070182	GO:0070182	DNA polymerase binding	2/152	20/18337	0.011760484840122	0.199928242282074	0.174491404144166	2177/55215	2	FANCD2/FANCI
GO:0004536	GO:0004536	deoxyribonuclease activity	3/152	59/18337	0.0129376284734765	0.207851225719464	0.181406347672007	2072/9156/5883	3	ERCC4/EXO1/RAD9A
GO:0004529	GO:0004529	exodeoxyribonuclease activity	2/152	22/18337	0.0141446040037225	0.207851225719464	0.181406347672007	9156/5883	2	EXO1/RAD9A
GO:0016895	GO:0016895	exodeoxyribonuclease activity, producing 5'-phosphomonoesters	2/152	22/18337	0.0141446040037225	0.207851225719464	0.181406347672007	9156/5883	2	EXO1/RAD9A
GO:0042826	GO:0042826	histone deacetylase binding	4/152	113/18337	0.0145554079635479	0.207851225719464	0.181406347672007	23125/3838/4205/5883	4	CAMTA2/KPNA2/MEF2A/RAD9A
GO:0003688	GO:0003688	DNA replication origin binding	2/152	23/18337	0.0154083200006702	0.211568086163048	0.184650312558638	1663/254394	2	DDX11/MCM9
GO:0005160	GO:0005160	transforming growth factor beta receptor binding	2/152	24/18337	0.0167186567511859	0.214079111662958	0.186841860687706	10637/4087	2	LEFTY1/SMAD2
GO:0051536	GO:0051536	iron-sulfur cluster binding	3/152	67/18337	0.0181751131390315	0.214079111662958	0.186841860687706	83990/1663/4728	3	BRIP1/DDX11/NDUFS8
GO:0051540	GO:0051540	metal cluster binding	3/152	67/18337	0.0181751131390315	0.214079111662958	0.186841860687706	83990/1663/4728	3	BRIP1/DDX11/NDUFS8
GO:0016887	GO:0016887	ATPase activity	9/152	478/18337	0.0183021643599716	0.214079111662958	0.186841860687706	83990/1663/55661/254394/23195/64005/5395/5890/7516	9	BRIP1/DDX11/DDX27/MCM9/MDN1/MYO1G/PMS2/RAD51B/XRCC2
GO:0001098	GO:0001098	basal transcription machinery binding	3/152	69/18337	0.0196426426530342	0.214079111662958	0.186841860687706	26523/27161/2072	3	AGO1/AGO2/ERCC4
GO:0001099	GO:0001099	basal RNA polymerase II transcription machinery binding	3/152	69/18337	0.0196426426530342	0.214079111662958	0.186841860687706	26523/27161/2072	3	AGO1/AGO2/ERCC4
GO:0004519	GO:0004519	endonuclease activity	4/152	124/18337	0.0197888254478364	0.214079111662958	0.186841860687706	27161/2072/9156/5395	4	AGO2/ERCC4/EXO1/PMS2
GO:0019887	GO:0019887	protein kinase regulator activity	5/152	190/18337	0.0211357984107823	0.219687072135695	0.191736321250673	51719/1027/10926/388324/6794	5	CAB39/CDKN1B/DBF4/INCA1/STK11
GO:0070325	GO:0070325	lipoprotein particle receptor binding	2/152	28/18337	0.0224093897106912	0.219687072135695	0.191736321250673	1173/4035	2	AP2M1/LRP1
GO:0019902	GO:0019902	phosphatase binding	5/152	193/18337	0.0224361869857054	0.219687072135695	0.191736321250673	1027/1432/51778/5520/4087	5	CDKN1B/MAPK14/MYOZ2/PPP2R2A/SMAD2
GO:0070063	GO:0070063	RNA polymerase binding	3/152	73/18337	0.0227686881485174	0.219687072135695	0.191736321250673	26523/27161/672	3	AGO1/AGO2/BRCA1
GO:0003678	GO:0003678	DNA helicase activity	3/152	74/18337	0.0235900251059348	0.221622077968914	0.193425136602679	83990/1663/254394	3	BRIP1/DDX11/MCM9
GO:0022829	GO:0022829	wide pore channel activity	2/152	30/18337	0.0255129079801094	0.233541234587156	0.203827820839741	10804/5551	2	GJB6/PRF1
GO:0033613	GO:0033613	activating transcription factor binding	3/152	78/18337	0.0270345590891711	0.241283439870852	0.210584986589333	10459/4205/4087	3	MAD2L2/MEF2A/SMAD2
GO:0004518	GO:0004518	nuclease activity	5/152	206/18337	0.0286676040421117	0.241752502719025	0.210994370646709	27161/2072/9156/5395/5883	5	AGO2/ERCC4/EXO1/PMS2/RAD9A
GO:0030291	GO:0030291	protein serine/threonine kinase inhibitor activity	2/152	32/18337	0.0287800285543697	0.241752502719025	0.210994370646709	1027/388324	2	CDKN1B/INCA1
GO:0051015	GO:0051015	actin filament binding	5/152	208/18337	0.029714200604515	0.241752502719025	0.210994370646709	8522/10804/65108/64005/7170	5	GAS7/GJB6/MARCKSL1/MYO1G/TPM3
GO:0016891	GO:0016891	endoribonuclease activity, producing 5'-phosphomonoesters	2/152	33/18337	0.0304730045444149	0.241752502719025	0.210994370646709	27161/9156	2	AGO2/EXO1
GO:0035198	GO:0035198	miRNA binding	2/152	33/18337	0.0304730045444149	0.241752502719025	0.210994370646709	26523/27161	2	AGO1/AGO2
GO:0097718	GO:0097718	disordered domain specific binding	2/152	34/18337	0.0322045786574303	0.247564270118318	0.216066707813717	4087/8463	2	SMAD2/TEAD2
GO:0030295	GO:0030295	protein kinase activator activity	3/152	84/18337	0.0326770776989285	0.247564270118318	0.216066707813717	51719/10926/6794	3	CAB39/DBF4/STK11
GO:0016209	GO:0016209	antioxidant activity	3/152	86/18337	0.0346839096361557	0.247564270118318	0.216066707813717	493869/4025/7296	3	GPX8/LPO/TXNRD1
GO:0019903	GO:0019903	protein phosphatase binding	4/152	148/18337	0.0348327778996507	0.247564270118318	0.216066707813717	1027/1432/51778/5520	4	CDKN1B/MAPK14/MYOZ2/PPP2R2A
GO:0000217	GO:0000217	DNA secondary structure binding	2/152	36/18337	0.0357805423954349	0.247564270118318	0.216066707813717	5890/7516	2	RAD51B/XRCC2
GO:0061631	GO:0061631	ubiquitin conjugating enzyme activity	2/152	36/18337	0.0357805423954349	0.247564270118318	0.216066707813717	7334/29089	2	UBE2N/UBE2T
GO:0019207	GO:0019207	kinase regulator activity	5/152	220/18337	0.036499516816289	0.247564270118318	0.216066707813717	51719/1027/10926/388324/6794	5	CAB39/CDKN1B/DBF4/INCA1/STK11
GO:0003727	GO:0003727	single-stranded RNA binding	3/152	88/18337	0.0367532389811508	0.247564270118318	0.216066707813717	26523/27161/1663	3	AGO1/AGO2/DDX11
GO:0019209	GO:0019209	kinase activator activity	3/152	90/18337	0.0388847006882183	0.253782585868114	0.221493868249924	51719/10926/6794	3	CAB39/DBF4/STK11
GO:0005547	GO:0005547	phosphatidylinositol-3,4,5-trisphosphate binding	2/152	39/18337	0.0414156055760912	0.253782585868114	0.221493868249924	695/64005	2	BTK/MYO1G
GO:0043539	GO:0043539	protein serine/threonine kinase activator activity	2/152	39/18337	0.0414156055760912	0.253782585868114	0.221493868249924	51719/10926	2	CAB39/DBF4
GO:0061650	GO:0061650	ubiquitin-like protein conjugating enzyme activity	2/152	39/18337	0.0414156055760912	0.253782585868114	0.221493868249924	7334/29089	2	UBE2N/UBE2T
GO:0004386	GO:0004386	helicase activity	4/152	157/18337	0.041803614454729	0.253782585868114	0.221493868249924	83990/1663/55661/254394	4	BRIP1/DDX11/DDX27/MCM9
GO:0001046	GO:0001046	core promoter sequence-specific DNA binding	2/152	40/18337	0.0433634110306862	0.253782585868114	0.221493868249924	26523/27161	2	AGO1/AGO2
GO:0004520	GO:0004520	endodeoxyribonuclease activity	2/152	40/18337	0.0433634110306862	0.253782585868114	0.221493868249924	2072/9156	2	ERCC4/EXO1
GO:0015036	GO:0015036	disulfide oxidoreductase activity	2/152	40/18337	0.0433634110306862	0.253782585868114	0.221493868249924	64714/7296	2	PDIA2/TXNRD1
GO:0004712	GO:0004712	protein serine/threonine/tyrosine kinase activity	2/152	44/18337	0.0514835158965778	0.29644540604965	0.258728704675501	1859/1432	2	DYRK1A/MAPK14
GO:0061980	GO:0061980	regulatory RNA binding	2/152	45/18337	0.0535924181001749	0.303690369234324	0.265051892358426	26523/27161	2	AGO1/AGO2
GO:0004715	GO:0004715	non-membrane spanning protein tyrosine kinase activity	2/152	46/18337	0.0557315632182525	0.306094893367941	0.267150489272919	695/1859	2	BTK/DYRK1A
GO:0016893	GO:0016893	endonuclease activity, active with either ribo- or deoxyribonucleic acids and producing 5'-phosphomonoesters	2/152	46/18337	0.0557315632182525	0.306094893367941	0.267150489272919	27161/9156	2	AGO2/EXO1
GO:0047485	GO:0047485	protein N-terminus binding	3/152	106/18337	0.0581167463195738	0.314358764183149	0.274362949132278	51/2072/4683	3	ACOX1/ERCC4/NBN
GO:0015026	GO:0015026	coreceptor activity	2/152	48/18337	0.0600980354020038	0.317982642003669	0.277525761560035	4035/8434	2	LRP1/RECK
GO:0016746	GO:0016746	transferase activity, transferring acyl groups	5/152	254/18337	0.0605681222864131	0.317982642003669	0.277525761560035	204219/253782/114799/157570/3158	5	CERS3/CERS6/ESCO1/ESCO2/HMGCS2
GO:0000993	GO:0000993	RNA polymerase II complex binding	2/152	50/18337	0.0645779221700602	0.320198864093215	0.279460014069266	26523/27161	2	AGO1/AGO2
GO:0005048	GO:0005048	signal sequence binding	2/152	50/18337	0.0645779221700602	0.320198864093215	0.279460014069266	1173/3838	2	AP2M1/KPNA2
GO:0016538	GO:0016538	cyclin-dependent protein serine/threonine kinase regulator activity	2/152	50/18337	0.0645779221700602	0.320198864093215	0.279460014069266	1027/388324	2	CDKN1B/INCA1
GO:0016860	GO:0016860	intramolecular oxidoreductase activity	2/152	50/18337	0.0645779221700602	0.320198864093215	0.279460014069266	3284/64714	2	HSD3B2/PDIA2
GO:0004601	GO:0004601	peroxidase activity	2/152	53/18337	0.0714997669047999	0.340541772620032	0.297214697613237	493869/4025	2	GPX8/LPO
GO:0003779	GO:0003779	actin binding	7/152	439/18337	0.0732800631604014	0.340541772620032	0.297214697613237	23136/8522/10804/65108/64005/51778/7170	7	EPB41L3/GAS7/GJB6/MARCKSL1/MYO1G/MYOZ2/TPM3
GO:0051082	GO:0051082	unfolded protein binding	3/152	120/18337	0.0779550961227963	0.340541772620032	0.297214697613237	3998/23195/134492	3	LMAN1/MDN1/NUDCD2
GO:0000014	GO:0000014	single-stranded DNA endodeoxyribonuclease activity	1/152	10/18337	0.0798867334527468	0.340541772620032	0.297214697613237	2072	1	ERCC4
GO:0001094	GO:0001094	TFIID-class transcription factor complex binding	1/152	10/18337	0.0798867334527468	0.340541772620032	0.297214697613237	2072	1	ERCC4
GO:0004523	GO:0004523	RNA-DNA hybrid ribonuclease activity	1/152	10/18337	0.0798867334527468	0.340541772620032	0.297214697613237	9156	1	EXO1
GO:0016634	GO:0016634	oxidoreductase activity, acting on the CH-CH group of donors, oxygen as acceptor	1/152	10/18337	0.0798867334527468	0.340541772620032	0.297214697613237	51	1	ACOX1
GO:0048256	GO:0048256	flap endonuclease activity	1/152	10/18337	0.0798867334527468	0.340541772620032	0.297214697613237	9156	1	EXO1
GO:0051864	GO:0051864	histone demethylase activity (H3-K36 specific)	1/152	10/18337	0.0798867334527468	0.340541772620032	0.297214697613237	84678	1	KDM2B
GO:0051880	GO:0051880	G-quadruplex DNA binding	1/152	10/18337	0.0798867334527468	0.340541772620032	0.297214697613237	1663	1	DDX11
GO:0016684	GO:0016684	oxidoreductase activity, acting on peroxide as acceptor	2/152	57/18337	0.0810813744333409	0.340541772620032	0.297214697613237	493869/4025	2	GPX8/LPO
GO:0016796	GO:0016796	exonuclease activity, active with either ribo- or deoxyribonucleic acids and producing 5'-phosphomonoesters	2/152	57/18337	0.0810813744333409	0.340541772620032	0.297214697613237	9156/5883	2	EXO1/RAD9A
GO:0043175	GO:0043175	RNA polymerase core enzyme binding	2/152	57/18337	0.0810813744333409	0.340541772620032	0.297214697613237	26523/27161	2	AGO1/AGO2
GO:0016667	GO:0016667	oxidoreductase activity, acting on a sulfur group of donors	2/152	58/18337	0.0835359415386618	0.342785415279337	0.299172881977543	64714/7296	2	PDIA2/TXNRD1
GO:1990841	GO:1990841	promoter-specific chromatin binding	2/152	58/18337	0.0835359415386618	0.342785415279337	0.299172881977543	2072/84759	2	ERCC4/PCGF1
GO:0016813	GO:0016813	hydrolase activity, acting on carbon-nitrogen (but not peptide) bonds, in linear amidines	1/152	11/18337	0.0875179451357931	0.343339630917342	0.299656584848985	23576	1	DDAH1
GO:0035197	GO:0035197	siRNA binding	1/152	11/18337	0.0875179451357931	0.343339630917342	0.299656584848985	27161	1	AGO2
GO:0061133	GO:0061133	endopeptidase activator activity	1/152	11/18337	0.0875179451357931	0.343339630917342	0.299656584848985	10197	1	PSME3
GO:0070410	GO:0070410	co-SMAD binding	1/152	11/18337	0.0875179451357931	0.343339630917342	0.299656584848985	4087	1	SMAD2
GO:0000340	GO:0000340	RNA 7-methylguanosine cap binding	1/152	12/18337	0.0950862782329969	0.361125546055105	0.315179600861893	27161	1	AGO2
GO:0016668	GO:0016668	oxidoreductase activity, acting on a sulfur group of donors, NAD(P) as acceptor	1/152	12/18337	0.0950862782329969	0.361125546055105	0.315179600861893	7296	1	TXNRD1
GO:0032977	GO:0032977	membrane insertase activity	1/152	12/18337	0.0950862782329969	0.361125546055105	0.315179600861893	9694	1	EMC2
GO:0031625	GO:0031625	ubiquitin protein ligase binding	5/152	293/18337	0.0970445430227531	0.364683177464451	0.318284595398725	672/55294/4087/7334/29089	5	BRCA1/FBXW7/SMAD2/UBE2N/UBE2T
GO:0004713	GO:0004713	protein tyrosine kinase activity	3/152	135/18337	0.102024077655061	0.370537442027508	0.32339402282218	695/1859/53834	3	BTK/DYRK1A/FGFRL1
GO:0015037	GO:0015037	peptide disulfide oxidoreductase activity	1/152	13/18337	0.102592247439468	0.370537442027508	0.32339402282218	64714	1	PDIA2
GO:0002039	GO:0002039	p53 binding	2/152	66/18337	0.103940690679935	0.370537442027508	0.32339402282218	10197/6794	2	PSME3/STK11
GO:0004521	GO:0004521	endoribonuclease activity	2/152	67/18337	0.106579631527348	0.370537442027508	0.32339402282218	27161/9156	2	AGO2/EXO1
GO:0140104	GO:0140104	molecular carrier activity	2/152	67/18337	0.106579631527348	0.370537442027508	0.32339402282218	9694/3838	2	EMC2/KPNA2
GO:0030276	GO:0030276	clathrin binding	2/152	68/18337	0.10923656187051	0.370537442027508	0.32339402282218	1173/4035	2	AP2M1/LRP1
GO:0005041	GO:0005041	low-density lipoprotein particle receptor activity	1/152	14/18337	0.110036363265118	0.370537442027508	0.32339402282218	4035	1	LRP1
GO:0016863	GO:0016863	intramolecular oxidoreductase activity, transposing C=C bonds	1/152	14/18337	0.110036363265118	0.370537442027508	0.32339402282218	3284	1	HSD3B2
GO:0030983	GO:0030983	mismatched DNA binding	1/152	14/18337	0.110036363265118	0.370537442027508	0.32339402282218	5395	1	PMS2
GO:0070411	GO:0070411	I-SMAD binding	1/152	14/18337	0.110036363265118	0.370537442027508	0.32339402282218	4087	1	SMAD2
GO:1990756	GO:1990756	ubiquitin ligase-substrate adaptor activity	1/152	14/18337	0.110036363265118	0.370537442027508	0.32339402282218	553115	1	PEF1
GO:0004860	GO:0004860	protein kinase inhibitor activity	2/152	69/18337	0.111911007220286	0.370537442027508	0.32339402282218	1027/388324	2	CDKN1B/INCA1
GO:0016747	GO:0016747	transferase activity, transferring acyl groups other than amino-acyl groups	4/152	225/18337	0.117409358720138	0.370537442027508	0.32339402282218	204219/253782/114799/157570	4	CERS3/CERS6/ESCO1/ESCO2
GO:0004029	GO:0004029	aldehyde dehydrogenase (NAD+) activity	1/152	15/18337	0.117419132068463	0.370537442027508	0.32339402282218	216	1	ALDH1A1
GO:0004559	GO:0004559	alpha-mannosidase activity	1/152	15/18337	0.117419132068463	0.370537442027508	0.32339402282218	4125	1	MAN2B1
GO:0005283	GO:0005283	amino acid:sodium symporter activity	1/152	15/18337	0.117419132068463	0.370537442027508	0.32339402282218	54407	1	SLC38A2
GO:0044389	GO:0044389	ubiquitin-like protein ligase binding	5/152	312/18337	0.118092284295454	0.370537442027508	0.32339402282218	672/55294/4087/7334/29089	5	BRCA1/FBXW7/SMAD2/UBE2N/UBE2T
GO:0008080	GO:0008080	N-acetyltransferase activity	2/152	72/18337	0.120034786003246	0.370537442027508	0.32339402282218	114799/157570	2	ESCO1/ESCO2
GO:0019210	GO:0019210	kinase inhibitor activity	2/152	73/18337	0.122774676083661	0.370537442027508	0.32339402282218	1027/388324	2	CDKN1B/INCA1
GO:0004030	GO:0004030	aldehyde dehydrogenase [NAD(P)+] activity	1/152	16/18337	0.124741056090164	0.370537442027508	0.32339402282218	216	1	ALDH1A1
GO:0008191	GO:0008191	metalloendopeptidase inhibitor activity	1/152	16/18337	0.124741056090164	0.370537442027508	0.32339402282218	8434	1	RECK
GO:0015923	GO:0015923	mannosidase activity	1/152	16/18337	0.124741056090164	0.370537442027508	0.32339402282218	4125	1	MAN2B1
GO:0035497	GO:0035497	cAMP response element binding	1/152	16/18337	0.124741056090164	0.370537442027508	0.32339402282218	1388	1	ATF6B
GO:0035615	GO:0035615	clathrin adaptor activity	1/152	16/18337	0.124741056090164	0.370537442027508	0.32339402282218	1173	1	AP2M1
GO:0003725	GO:0003725	double-stranded RNA binding	2/152	76/18337	0.131084041588114	0.370537442027508	0.32339402282218	26523/27161	2	AGO1/AGO2
GO:0016888	GO:0016888	endodeoxyribonuclease activity, producing 5'-phosphomonoesters	1/152	17/18337	0.132002633486283	0.370537442027508	0.32339402282218	9156	1	EXO1
GO:0030228	GO:0030228	lipoprotein particle receptor activity	1/152	17/18337	0.132002633486283	0.370537442027508	0.32339402282218	4035	1	LRP1
GO:0030275	GO:0030275	LRR domain binding	1/152	17/18337	0.132002633486283	0.370537442027508	0.32339402282218	6794	1	STK11
GO:0034185	GO:0034185	apolipoprotein binding	1/152	17/18337	0.132002633486283	0.370537442027508	0.32339402282218	4035	1	LRP1
GO:0043395	GO:0043395	heparan sulfate proteoglycan binding	1/152	17/18337	0.132002633486283	0.370537442027508	0.32339402282218	4035	1	LRP1
GO:0140312	GO:0140312	cargo adaptor activity	1/152	17/18337	0.132002633486283	0.370537442027508	0.32339402282218	1173	1	AP2M1
GO:0003724	GO:0003724	RNA helicase activity	2/152	77/18337	0.133882294175368	0.370537442027508	0.32339402282218	83990/55661	2	BRIP1/DDX27
GO:0046332	GO:0046332	SMAD binding	2/152	77/18337	0.133882294175368	0.370537442027508	0.32339402282218	4205/4087	2	MEF2A/SMAD2
GO:0004708	GO:0004708	MAP kinase kinase activity	1/152	18/18337	0.139204358361287	0.370537442027508	0.32339402282218	1432	1	MAPK14
GO:0055106	GO:0055106	ubiquitin-protein transferase regulator activity	1/152	18/18337	0.139204358361287	0.370537442027508	0.32339402282218	55294	1	FBXW7
GO:0140416	GO:0140416	transcription regulator inhibitor activity	1/152	18/18337	0.139204358361287	0.370537442027508	0.32339402282218	54892	1	NCAPG2
GO:0005546	GO:0005546	phosphatidylinositol-4,5-bisphosphate binding	2/152	81/18337	0.145206508748493	0.370537442027508	0.32339402282218	115548/64005	2	FCHO2/MYO1G
GO:0050660	GO:0050660	flavin adenine dinucleotide binding	2/152	81/18337	0.145206508748493	0.370537442027508	0.32339402282218	51/7296	2	ACOX1/TXNRD1
GO:0000339	GO:0000339	RNA cap binding	1/152	19/18337	0.14634672080078	0.370537442027508	0.32339402282218	27161	1	AGO2
GO:0001091	GO:0001091	RNA polymerase II general transcription initiation factor binding	1/152	19/18337	0.14634672080078	0.370537442027508	0.32339402282218	2072	1	ERCC4
GO:0003756	GO:0003756	protein disulfide isomerase activity	1/152	19/18337	0.14634672080078	0.370537442027508	0.32339402282218	64714	1	PDIA2
GO:0005416	GO:0005416	amino acid:cation symporter activity	1/152	19/18337	0.14634672080078	0.370537442027508	0.32339402282218	54407	1	SLC38A2
GO:0005537	GO:0005537	mannose binding	1/152	19/18337	0.14634672080078	0.370537442027508	0.32339402282218	3998	1	LMAN1
GO:0008409	GO:0008409	5'-3' exonuclease activity	1/152	19/18337	0.14634672080078	0.370537442027508	0.32339402282218	9156	1	EXO1
GO:0016864	GO:0016864	intramolecular oxidoreductase activity, transposing S-S bonds	1/152	19/18337	0.14634672080078	0.370537442027508	0.32339402282218	64714	1	PDIA2
GO:0031683	GO:0031683	G-protein beta/gamma-subunit complex binding	1/152	19/18337	0.14634672080078	0.370537442027508	0.32339402282218	2776	1	GNAQ
GO:0004527	GO:0004527	exonuclease activity	2/152	82/18337	0.148068344836545	0.372256331736949	0.324894218470107	9156/5883	2	EXO1/RAD9A
GO:0043130	GO:0043130	ubiquitin binding	2/152	83/18337	0.150941706421691	0.376826497849956	0.328882923082964	55294/7334	2	FBXW7/UBE2N
GO:0031681	GO:0031681	G-protein beta-subunit binding	1/152	20/18337	0.153430206903973	0.377755750791162	0.329693947321787	2792	1	GNGT1
GO:0061608	GO:0061608	nuclear import signal receptor activity	1/152	20/18337	0.153430206903973	0.377755750791162	0.329693947321787	3838	1	KPNA2
GO:0005243	GO:0005243	gap junction channel activity	1/152	21/18337	0.160455298815891	0.385959420733998	0.336853865656091	10804	1	GJB6
GO:0015035	GO:0015035	protein disulfide oxidoreductase activity	1/152	21/18337	0.160455298815891	0.385959420733998	0.336853865656091	7296	1	TXNRD1
GO:0016881	GO:0016881	acid-amino acid ligase activity	1/152	21/18337	0.160455298815891	0.385959420733998	0.336853865656091	2730	1	GCLM
GO:0001228	GO:0001228	DNA-binding transcription activator activity, RNA polymerase II-specific	6/152	443/18337	0.162835956101124	0.385959420733998	0.336853865656091	1388/26508/4205/63974/5326/4087	6	ATF6B/HEYL/MEF2A/NEUROD6/PLAGL2/SMAD2
GO:0003713	GO:0003713	transcription coactivator activity	4/152	258/18337	0.166834018451461	0.385959420733998	0.336853865656091	672/23125/1859/29893	4	BRCA1/CAMTA2/DYRK1A/PSMC3IP
GO:0004602	GO:0004602	glutathione peroxidase activity	1/152	22/18337	0.167422474759328	0.385959420733998	0.336853865656091	493869	1	GPX8
GO:0008093	GO:0008093	cytoskeletal anchor activity	1/152	22/18337	0.167422474759328	0.385959420733998	0.336853865656091	23136	1	EPB41L3
GO:0050321	GO:0050321	tau-protein kinase activity	1/152	22/18337	0.167422474759328	0.385959420733998	0.336853865656091	1859	1	DYRK1A
GO:0070412	GO:0070412	R-SMAD binding	1/152	22/18337	0.167422474759328	0.385959420733998	0.336853865656091	4087	1	SMAD2
GO:0001216	GO:0001216	DNA-binding transcription activator activity	6/152	447/18337	0.167573417965741	0.385959420733998	0.336853865656091	1388/26508/4205/63974/5326/4087	6	ATF6B/HEYL/MEF2A/NEUROD6/PLAGL2/SMAD2
GO:1901981	GO:1901981	phosphatidylinositol phosphate binding	3/152	171/18337	0.16946588012408	0.387816148745491	0.338474362461051	695/115548/64005	3	BTK/FCHO2/MYO1G
GO:0005212	GO:0005212	structural constituent of eye lens	1/152	23/18337	0.174332209066539	0.387816160286607	0.338474372533792	1414	1	CRYBB1
GO:0017134	GO:0017134	fibroblast growth factor binding	1/152	23/18337	0.174332209066539	0.387816160286607	0.338474372533792	53834	1	FGFRL1
GO:0030215	GO:0030215	semaphorin receptor binding	1/152	23/18337	0.174332209066539	0.387816160286607	0.338474372533792	56920	1	SEMA3G
GO:0050750	GO:0050750	low-density lipoprotein particle receptor binding	1/152	23/18337	0.174332209066539	0.387816160286607	0.338474372533792	1173	1	AP2M1
GO:0030674	GO:0030674	protein-macromolecule adaptor activity	4/152	263/18337	0.174897484050823	0.387816160286607	0.338474372533792	1173/23136/55294/553115	4	AP2M1/EPB41L3/FBXW7/PEF1
GO:0030898	GO:0030898	actin-dependent ATPase activity	1/152	24/18337	0.181184972210685	0.396828436068801	0.346340017916453	64005	1	MYO1G
GO:0043495	GO:0043495	protein-membrane adaptor activity	1/152	24/18337	0.181184972210685	0.396828436068801	0.346340017916453	23136	1	EPB41L3
GO:0016407	GO:0016407	acetyltransferase activity	2/152	95/18337	0.186186654194504	0.405296558216085	0.35373074224373	114799/157570	2	ESCO1/ESCO2
GO:0001223	GO:0001223	transcription coactivator binding	1/152	26/18337	0.194721447793807	0.406510796133739	0.354790492866244	8463	1	TEAD2
GO:0043425	GO:0043425	bHLH transcription factor binding	1/152	26/18337	0.194721447793807	0.406510796133739	0.354790492866244	54892	1	NCAPG2
GO:0008022	GO:0008022	protein C-terminus binding	3/152	185/18337	0.19849914982628	0.406510796133739	0.354790492866244	27161/2072/84759	3	AGO2/ERCC4/PCGF1
GO:0008139	GO:0008139	nuclear localization sequence binding	1/152	27/18337	0.201406082163057	0.406510796133739	0.354790492866244	3838	1	KPNA2
GO:0035035	GO:0035035	histone acetyltransferase binding	1/152	27/18337	0.201406082163057	0.406510796133739	0.354790492866244	4205	1	MEF2A
GO:0045499	GO:0045499	chemorepellent activity	1/152	27/18337	0.201406082163057	0.406510796133739	0.354790492866244	56920	1	SEMA3G
GO:0070006	GO:0070006	metalloaminopeptidase activity	1/152	27/18337	0.201406082163057	0.406510796133739	0.354790492866244	9520	1	NPEPPS
GO:0140297	GO:0140297	DNA-binding transcription factor binding	5/152	376/18337	0.202453292105378	0.406510796133739	0.354790492866244	10459/1432/4205/54892/4087	5	MAD2L2/MAPK14/MEF2A/NCAPG2/SMAD2
GO:0019208	GO:0019208	phosphatase regulator activity	2/152	101/18337	0.204221042096454	0.406510796133739	0.354790492866244	4659/5520	2	PPP1R12A/PPP2R2A
GO:0032182	GO:0032182	ubiquitin-like protein binding	2/152	101/18337	0.204221042096454	0.406510796133739	0.354790492866244	55294/7334	2	FBXW7/UBE2N
GO:0015267	GO:0015267	channel activity	6/152	477/18337	0.204870580234054	0.406510796133739	0.354790492866244	10804/389816/9780/27039/5551/79838	6	GJB6/LRRC26/PIEZO1/PKD2L2/PRF1/TMC5
GO:0022803	GO:0022803	passive transmembrane transporter activity	6/152	478/18337	0.206163701686904	0.406510796133739	0.354790492866244	10804/389816/9780/27039/5551/79838	6	GJB6/LRRC26/PIEZO1/PKD2L2/PRF1/TMC5
GO:0004129	GO:0004129	cytochrome-c oxidase activity	1/152	28/18337	0.208035589290922	0.406510796133739	0.354790492866244	9167	1	COX7A2L
GO:0015002	GO:0015002	heme-copper terminal oxidase activity	1/152	28/18337	0.208035589290922	0.406510796133739	0.354790492866244	9167	1	COX7A2L
GO:0016675	GO:0016675	oxidoreductase activity, acting on a heme group of donors	1/152	28/18337	0.208035589290922	0.406510796133739	0.354790492866244	9167	1	COX7A2L
GO:0016676	GO:0016676	oxidoreductase activity, acting on a heme group of donors, oxygen as acceptor	1/152	28/18337	0.208035589290922	0.406510796133739	0.354790492866244	9167	1	COX7A2L
GO:0003712	GO:0003712	transcription coregulator activity	6/152	480/18337	0.208758880668189	0.406510796133739	0.354790492866244	672/23125/1859/84678/55588/29893	6	BRCA1/CAMTA2/DYRK1A/KDM2B/MED29/PSMC3IP
GO:0061135	GO:0061135	endopeptidase regulator activity	3/152	192/18337	0.213443921223399	0.406510796133739	0.354790492866244	10197/8434/10879	3	PSME3/RECK/SMR3B
GO:0000146	GO:0000146	microfilament motor activity	1/152	29/18337	0.214610420817919	0.406510796133739	0.354790492866244	64005	1	MYO1G
GO:0005343	GO:0005343	organic acid:sodium symporter activity	1/152	29/18337	0.214610420817919	0.406510796133739	0.354790492866244	54407	1	SLC38A2
GO:0016645	GO:0016645	oxidoreductase activity, acting on the CH-NH group of donors	1/152	29/18337	0.214610420817919	0.406510796133739	0.354790492866244	54498	1	SMOX
GO:0032452	GO:0032452	histone demethylase activity	1/152	29/18337	0.214610420817919	0.406510796133739	0.354790492866244	84678	1	KDM2B
GO:0043325	GO:0043325	phosphatidylinositol-3,4-bisphosphate binding	1/152	29/18337	0.214610420817919	0.406510796133739	0.354790492866244	64005	1	MYO1G
GO:0140457	GO:0140457	protein demethylase activity	1/152	29/18337	0.214610420817919	0.406510796133739	0.354790492866244	84678	1	KDM2B
GO:0004857	GO:0004857	enzyme inhibitor activity	5/152	385/18337	0.215691220656642	0.406510796133739	0.354790492866244	1027/388324/4659/8434/10879	5	CDKN1B/INCA1/PPP1R12A/RECK/SMR3B
GO:1902936	GO:1902936	phosphatidylinositol bisphosphate binding	2/152	105/18337	0.216350283656612	0.406510796133739	0.354790492866244	115548/64005	2	FCHO2/MYO1G
GO:0005184	GO:0005184	neuropeptide hormone activity	1/152	30/18337	0.221131024708878	0.409035107881188	0.356993636835712	5539	1	PPY
GO:0017147	GO:0017147	Wnt-protein binding	1/152	30/18337	0.221131024708878	0.409035107881188	0.356993636835712	8434	1	RECK
GO:0033764	GO:0033764	steroid dehydrogenase activity, acting on the CH-OH group of donors, NAD or NADP as acceptor	1/152	30/18337	0.221131024708878	0.409035107881188	0.356993636835712	3284	1	HSD3B2
GO:0051721	GO:0051721	protein phosphatase 2A binding	1/152	31/18337	0.227597845282661	0.414553218193418	0.361809678859654	5520	1	PPP2R2A
GO:0071889	GO:0071889	14-3-3 protein binding	1/152	31/18337	0.227597845282661	0.414553218193418	0.361809678859654	4659	1	PPP1R12A
GO:0140142	GO:0140142	nucleocytoplasmic carrier activity	1/152	31/18337	0.227597845282661	0.414553218193418	0.361809678859654	3838	1	KPNA2
GO:0001530	GO:0001530	lipopolysaccharide binding	1/152	32/18337	0.234011323241638	0.419809258277713	0.366396993808648	671	1	BPI
GO:0050699	GO:0050699	WW domain binding	1/152	32/18337	0.234011323241638	0.419809258277713	0.366396993808648	51729	1	WBP11
GO:0051019	GO:0051019	mitogen-activated protein kinase binding	1/152	32/18337	0.234011323241638	0.419809258277713	0.366396993808648	1432	1	MAPK14
GO:0071949	GO:0071949	FAD binding	1/152	33/18337	0.240371895700927	0.429063833826154	0.374474111197233	51	1	ACOX1
GO:0004540	GO:0004540	ribonuclease activity	2/152	114/18337	0.243848225765639	0.433103565165836	0.377999868167735	27161/9156	2	AGO2/EXO1
GO:0015175	GO:0015175	neutral amino acid transmembrane transporter activity	1/152	34/18337	0.246679996217396	0.433816545071973	0.378622135754987	54407	1	SLC38A2
GO:0016229	GO:0016229	steroid dehydrogenase activity	1/152	34/18337	0.246679996217396	0.433816545071973	0.378622135754987	3284	1	HSD3B2
GO:0016810	GO:0016810	hydrolase activity, acting on carbon-nitrogen (but not peptide) bonds	2/152	117/18337	0.253053244111367	0.442843177194893	0.386500310923451	23576/55768	2	DDAH1/NGLY1
GO:0016620	GO:0016620	oxidoreductase activity, acting on the aldehyde or oxo group of donors, NAD or NADP as acceptor	1/152	36/18337	0.259140498030529	0.449092999014071	0.391954968916896	216	1	ALDH1A1
GO:0043394	GO:0043394	proteoglycan binding	1/152	36/18337	0.259140498030529	0.449092999014071	0.391954968916896	4035	1	LRP1
GO:0005504	GO:0005504	fatty acid binding	1/152	37/18337	0.265293748907495	0.453171022081255	0.395514145764563	51	1	ACOX1
GO:0071855	GO:0071855	neuropeptide receptor binding	1/152	37/18337	0.265293748907495	0.453171022081255	0.395514145764563	5539	1	PPY
GO:0042277	GO:0042277	peptide binding	4/152	315/18337	0.265301802843088	0.453171022081255	0.395514145764563	1173/3838/4035/9520	4	AP2M1/KPNA2/LRP1/NPEPPS
GO:0005179	GO:0005179	hormone activity	2/152	122/18337	0.268411481555652	0.456299518644608	0.398244604212897	79006/5539	2	METRN/PPY
GO:0048487	GO:0048487	beta-tubulin binding	1/152	38/18337	0.271396227058646	0.459186981326713	0.400764695481961	10804	1	GJB6
GO:0004177	GO:0004177	aminopeptidase activity	1/152	39/18337	0.277448348676608	0.465019063274878	0.405854762581052	9520	1	NPEPPS
GO:0032451	GO:0032451	demethylase activity	1/152	39/18337	0.277448348676608	0.465019063274878	0.405854762581052	84678	1	KDM2B
GO:0004842	GO:0004842	ubiquitin-protein transferase activity	5/152	429/18337	0.283795076997395	0.473433843402197	0.413198931584993	672/55008/89122/7334/29089	5	BRCA1/HERC6/TRIM4/UBE2N/UBE2T
GO:0017124	GO:0017124	SH3 domain binding	2/152	128/18337	0.286835435130046	0.474075233062159	0.413758717341587	225689/5883	2	MAPK15/RAD9A
GO:0044325	GO:0044325	ion channel binding	2/152	128/18337	0.286835435130046	0.474075233062159	0.413758717341587	1173/389816	2	AP2M1/LRRC26
GO:0061134	GO:0061134	peptidase regulator activity	3/152	230/18337	0.297756947247752	0.489858203536624	0.427533623018844	10197/8434/10879	3	PSME3/RECK/SMR3B
GO:0016504	GO:0016504	peptidase activator activity	1/152	43/18337	0.301161475626741	0.49318645320526	0.430438420016975	10197	1	PSME3
GO:0016706	GO:0016706	2-oxoglutarate-dependent dioxygenase activity	1/152	44/18337	0.306967939806513	0.498125247776933	0.434748852548937	84678	1	KDM2B
GO:0016903	GO:0016903	oxidoreductase activity, acting on the aldehyde or oxo group of donors	1/152	44/18337	0.306967939806513	0.498125247776933	0.434748852548937	216	1	ALDH1A1
GO:0061733	GO:0061733	peptide-lysine-N-acetyltransferase activity	1/152	45/18337	0.312726474390748	0.502897979087824	0.438914350022102	114799	1	ESCO1
GO:0140296	GO:0140296	general transcription initiation factor binding	1/152	45/18337	0.312726474390748	0.502897979087824	0.438914350022102	2072	1	ERCC4
GO:0060090	GO:0060090	molecular adaptor activity	4/152	342/18337	0.315312846390194	0.504783346014795	0.440559842017925	1173/23136/55294/553115	4	AP2M1/EPB41L3/FBXW7/PEF1
GO:0019787	GO:0019787	ubiquitin-like protein transferase activity	5/152	452/18337	0.320965838807955	0.511539305600179	0.446456241950915	672/55008/89122/7334/29089	5	BRCA1/HERC6/TRIM4/UBE2N/UBE2T
GO:0005044	GO:0005044	scavenger receptor activity	1/152	47/18337	0.324101323720321	0.511965365345817	0.446828094183582	4035	1	LRP1
GO:0016879	GO:0016879	ligase activity, forming carbon-nitrogen bonds	1/152	47/18337	0.324101323720321	0.511965365345817	0.446828094183582	2730	1	GCLM
GO:0001102	GO:0001102	RNA polymerase II activating transcription factor binding	1/152	48/18337	0.329718414961137	0.518543938947691	0.452569676923239	10459	1	MAD2L2
GO:0003743	GO:0003743	translation initiation factor activity	1/152	51/18337	0.346292947806857	0.542221852487053	0.47323505332793	27161	1	AGO2
GO:0035091	GO:0035091	phosphatidylinositol binding	3/152	253/18337	0.349879223369388	0.5454449028073	0.476048035473863	695/115548/64005	3	BTK/FCHO2/MYO1G
GO:0001085	GO:0001085	RNA polymerase II transcription factor binding	1/152	52/18337	0.351726802774229	0.545941167784346	0.476481160737628	4205	1	MEF2A
GO:0015459	GO:0015459	potassium channel regulator activity	1/152	53/18337	0.357115784233256	0.547168819619195	0.477552618626807	389816	1	LRRC26
GO:0034212	GO:0034212	peptide N-acetyltransferase activity	1/152	53/18337	0.357115784233256	0.547168819619195	0.477552618626807	114799	1	ESCO1
GO:0051287	GO:0051287	NAD binding	1/152	53/18337	0.357115784233256	0.547168819619195	0.477552618626807	216	1	ALDH1A1
GO:0016597	GO:0016597	amino acid binding	1/152	54/18337	0.36246026032145	0.55063111887131	0.480574410101453	23576	1	DDAH1
GO:0030374	GO:0030374	nuclear receptor coactivator activity	1/152	54/18337	0.36246026032145	0.55063111887131	0.480574410101453	29893	1	PSMC3IP
GO:0008408	GO:0008408	3'-5' exonuclease activity	1/152	55/18337	0.367760596176132	0.556315817096945	0.485535845085348	5883	1	RAD9A
GO:0043621	GO:0043621	protein self-association	1/152	56/18337	0.373017153958717	0.559501756985176	0.488316438353566	1859	1	DYRK1A
GO:0045309	GO:0045309	protein phosphorylated amino acid binding	1/152	56/18337	0.373017153958717	0.559501756985176	0.488316438353566	55294	1	FBXW7
GO:0016853	GO:0016853	isomerase activity	2/152	157/18337	0.374568403135734	0.559501756985176	0.488316438353566	3284/64714	2	HSD3B2/PDIA2
GO:0015179	GO:0015179	L-amino acid transmembrane transporter activity	1/152	59/18337	0.388527736354109	0.575536937254842	0.50231146521431	54407	1	SLC38A2
GO:0016627	GO:0016627	oxidoreductase activity, acting on the CH-CH group of donors	1/152	59/18337	0.388527736354109	0.575536937254842	0.50231146521431	51	1	ACOX1
GO:0001786	GO:0001786	phosphatidylserine binding	1/152	60/18337	0.393612744783597	0.580660123503074	0.506782829299454	115548	1	FCHO2
GO:0140098	GO:0140098	catalytic activity, acting on RNA	4/152	386/18337	0.398036452813434	0.580898367127048	0.506990761225435	27161/83990/55661/9156	4	AGO2/BRIP1/DDX27/EXO1
GO:0001221	GO:0001221	transcription coregulator binding	1/152	61/18337	0.398655742146014	0.580898367127048	0.506990761225435	8463	1	TEAD2
GO:0004714	GO:0004714	transmembrane receptor protein tyrosine kinase activity	1/152	61/18337	0.398655742146014	0.580898367127048	0.506990761225435	53834	1	FGFRL1
GO:0005096	GO:0005096	GTPase activator activity	3/152	276/18337	0.401612823701898	0.582828366103973	0.508675206742669	216/2776/10641	3	ALDH1A1/GNAQ/NPRL2
GO:0033218	GO:0033218	amide binding	4/152	391/18337	0.407393147806781	0.588823294603323	0.513907401452406	1173/3838/4035/9520	4	AP2M1/KPNA2/LRP1/NPEPPS
GO:0008235	GO:0008235	metalloexopeptidase activity	1/152	64/18337	0.413536101849376	0.590529553440909	0.515396573252275	9520	1	NPEPPS
GO:0016811	GO:0016811	hydrolase activity, acting on carbon-nitrogen (but not peptide) bonds, in linear amides	1/152	64/18337	0.413536101849376	0.590529553440909	0.515396573252275	55768	1	NGLY1
GO:0019843	GO:0019843	rRNA binding	1/152	64/18337	0.413536101849376	0.590529553440909	0.515396573252275	84678	1	KDM2B
GO:0048029	GO:0048029	monosaccharide binding	1/152	67/18337	0.428050607484861	0.608820983554165	0.531360787651578	3998	1	LMAN1
GO:0004866	GO:0004866	endopeptidase inhibitor activity	2/152	180/18337	0.441006626224078	0.624759387150777	0.545271350719829	8434/10879	2	RECK/SMR3B
GO:0033293	GO:0033293	monocarboxylic acid binding	1/152	71/18337	0.446849590513294	0.625683604905515	0.546077980398149	51	1	ACOX1
GO:0015370	GO:0015370	solute:sodium symporter activity	1/152	72/18337	0.451452615928929	0.625683604905515	0.546077980398149	54407	1	SLC38A2
GO:0035064	GO:0035064	methylated histone binding	1/152	72/18337	0.451452615928929	0.625683604905515	0.546077980398149	54892	1	NCAPG2
GO:0140034	GO:0140034	methylation-dependent protein binding	1/152	72/18337	0.451452615928929	0.625683604905515	0.546077980398149	54892	1	NCAPG2
GO:0008237	GO:0008237	metallopeptidase activity	2/152	184/18337	0.45217470606617	0.625683604905515	0.546077980398149	9520/7092	2	NPEPPS/TLL1
GO:0031406	GO:0031406	carboxylic acid binding	2/152	184/18337	0.45217470606617	0.625683604905515	0.546077980398149	51/23576	2	ACOX1/DDAH1
GO:0030414	GO:0030414	peptidase inhibitor activity	2/152	187/18337	0.460467977443807	0.634699104044166	0.553946439030143	8434/10879	2	RECK/SMR3B
GO:0038024	GO:0038024	cargo receptor activity	1/152	75/18337	0.465034615584996	0.638528299091705	0.55728844620712	4035	1	LRP1
GO:0001227	GO:0001227	DNA-binding transcription repressor activity, RNA polymerase II-specific	3/152	307/18337	0.469357984035371	0.641995403450681	0.560314431435652	26508/10472/9745	3	HEYL/ZBTB18/ZNF536
GO:0001217	GO:0001217	DNA-binding transcription repressor activity	3/152	309/18337	0.473618627611573	0.645350572737906	0.563242723073626	26508/10472/9745	3	HEYL/ZBTB18/ZNF536
GO:0005216	GO:0005216	ion channel activity	4/152	429/18337	0.477308142809645	0.647887589439495	0.56545695554796	389816/9780/27039/79838	4	LRRC26/PIEZO1/PKD2L2/TMC5
GO:0004674	GO:0004674	protein serine/threonine kinase activity	4/152	430/18337	0.479110150173744	0.647887589439495	0.56545695554796	1859/1432/225689/6794	4	DYRK1A/MAPK14/MAPK15/STK11
GO:0019199	GO:0019199	transmembrane receptor protein kinase activity	1/152	80/18337	0.486932808305265	0.655981179490489	0.572520799437372	53834	1	FGFRL1
GO:0005516	GO:0005516	calmodulin binding	2/152	198/18337	0.490243478393711	0.656778899538395	0.573217025691774	65108/64005	2	MARCKSL1/MYO1G
GO:0015171	GO:0015171	amino acid transmembrane transporter activity	1/152	81/18337	0.491204387049724	0.656778899538395	0.573217025691774	54407	1	SLC38A2
GO:0030165	GO:0030165	PDZ domain binding	1/152	83/18337	0.499641840924245	0.661248386287336	0.577117860359874	51	1	ACOX1
GO:0001540	GO:0001540	amyloid-beta binding	1/152	84/18337	0.50380829431416	0.661248386287336	0.577117860359874	4035	1	LRP1
GO:0008135	GO:0008135	translation factor activity, RNA binding	1/152	84/18337	0.50380829431416	0.661248386287336	0.577117860359874	27161	1	AGO2
GO:0042562	GO:0042562	hormone binding	1/152	84/18337	0.50380829431416	0.661248386287336	0.577117860359874	216	1	ALDH1A1
GO:0048306	GO:0048306	calcium-dependent protein binding	1/152	84/18337	0.50380829431416	0.661248386287336	0.577117860359874	553115	1	PEF1
GO:0005249	GO:0005249	voltage-gated potassium channel activity	1/152	87/18337	0.516101980491913	0.669994207402229	0.584750952059737	389816	1	LRRC26
GO:0019888	GO:0019888	protein phosphatase regulator activity	1/152	87/18337	0.516101980491913	0.669994207402229	0.584750952059737	5520	1	PPP2R2A
GO:0051219	GO:0051219	phosphoprotein binding	1/152	87/18337	0.516101980491913	0.669994207402229	0.584750952059737	55294	1	FBXW7
GO:0005261	GO:0005261	cation channel activity	3/152	333/18337	0.523466418946341	0.675502228530699	0.589558188545148	389816/9780/27039	3	LRRC26/PIEZO1/PKD2L2
GO:0051213	GO:0051213	dioxygenase activity	1/152	89/18337	0.524129180120459	0.675502228530699	0.589558188545148	84678	1	KDM2B
GO:0022836	GO:0022836	gated channel activity	3/152	337/18337	0.531526407796251	0.682571681954179	0.59572819654559	389816/9780/79838	3	LRRC26/PIEZO1/TMC5
GO:0072341	GO:0072341	modified amino acid binding	1/152	93/18337	0.539788849968038	0.690697560711791	0.602820221054666	115548	1	FCHO2
GO:0030695	GO:0030695	GTPase regulator activity	4/152	467/18337	0.54393067477328	0.693511610335932	0.605276239597334	216/2776/10641/5863	4	ALDH1A1/GNAQ/NPRL2/RGL2
GO:0008238	GO:0008238	exopeptidase activity	1/152	95/18337	0.547425617442832	0.695483791555484	0.606997500517244	9520	1	NPEPPS
GO:0004553	GO:0004553	hydrolase activity, hydrolyzing O-glycosyl compounds	1/152	96/18337	0.551196657139614	0.697791512761851	0.609011610725366	4125	1	MAN2B1
GO:0004867	GO:0004867	serine-type endopeptidase inhibitor activity	1/152	98/18337	0.558645342629616	0.704722216674109	0.615060522292603	8434	1	RECK
GO:0015294	GO:0015294	solute:cation symporter activity	1/152	99/18337	0.562323499761054	0.706864399347522	0.616930155408717	54407	1	SLC38A2
GO:0005496	GO:0005496	steroid binding	1/152	100/18337	0.56597120389727	0.708953402776581	0.618753375267191	64714	1	PDIA2
GO:0051087	GO:0051087	chaperone binding	1/152	101/18337	0.569588705515279	0.710990097443897	0.620530941599273	1027	1	CDKN1B
GO:0004725	GO:0004725	protein tyrosine phosphatase activity	1/152	102/18337	0.573176253045531	0.712436232391713	0.621793085030066	2140	1	EYA3
GO:0048018	GO:0048018	receptor ligand activity	4/152	486/18337	0.575595305337921	0.712436232391713	0.621793085030066	10637/79006/5539/56920	4	LEFTY1/METRN/PPY/SEMA3G
GO:0005200	GO:0005200	structural constituent of cytoskeleton	1/152	103/18337	0.576734092888529	0.712436232391713	0.621793085030066	23136	1	EPB41L3
GO:0030546	GO:0030546	signaling receptor activator activity	4/152	492/18337	0.585338147097032	0.720571443150485	0.628893254231294	10637/79006/5539/56920	4	LEFTY1/METRN/PPY/SEMA3G
GO:0004222	GO:0004222	metalloendopeptidase activity	1/152	107/18337	0.590673233268764	0.72464035834003	0.632444481995131	7092	1	TLL1
GO:0090079	GO:0090079	translation regulator activity, nucleic acid binding	1/152	108/18337	0.59408616078073	0.726331367803838	0.633920344596597	27161	1	AGO2
GO:0099106	GO:0099106	ion channel regulator activity	1/152	117/18337	0.623557835267573	0.759761594506907	0.663097248928334	389816	1	LRRC26
GO:0005262	GO:0005262	calcium channel activity	1/152	118/18337	0.626698296795528	0.760990788965998	0.664170053173921	27039	1	PKD2L2
GO:0005267	GO:0005267	potassium channel activity	1/152	120/18337	0.632901349243165	0.763330343512872	0.666211946571753	389816	1	LRRC26
GO:0016616	GO:0016616	oxidoreductase activity, acting on the CH-OH group of donors, NAD or NADP as acceptor	1/152	120/18337	0.632901349243165	0.763330343512872	0.666211946571753	3284	1	HSD3B2
GO:1901681	GO:1901681	sulfur compound binding	2/152	260/18337	0.637629838859517	0.766443947720025	0.668929407415973	53834/4035	2	FGFRL1/LRP1
GO:0015078	GO:0015078	proton transmembrane transporter activity	1/152	124/18337	0.645001911251008	0.772703631934932	0.674392673014123	9167	1	COX7A2L
GO:0030246	GO:0030246	carbohydrate binding	2/152	267/18337	0.652010804632546	0.778487816902404	0.679440937057678	3998/4125	2	LMAN1/MAN2B1
GO:0005126	GO:0005126	cytokine receptor binding	2/152	270/18337	0.658034828627946	0.780227479117568	0.680959262328763	10637/4087	2	LEFTY1/SMAD2
GO:0003774	GO:0003774	motor activity	1/152	129/18337	0.659571796526994	0.780227479117568	0.680959262328763	64005	1	MYO1G
GO:0061629	GO:0061629	RNA polymerase II-specific DNA-binding transcription factor binding	2/152	271/18337	0.660024366088251	0.780227479117568	0.680959262328763	10459/1432	2	MAD2L2/MAPK14
GO:0016614	GO:0016614	oxidoreductase activity, acting on CH-OH group of donors	1/152	130/18337	0.662413683990081	0.780467607869502	0.681168839538177	3284	1	HSD3B2
GO:0002020	GO:0002020	protease binding	1/152	131/18337	0.665232002221174	0.78120994997684	0.681816733578489	4035	1	LRP1
GO:0015085	GO:0015085	calcium ion transmembrane transporter activity	1/152	134/18337	0.67354747546763	0.785805388045569	0.685827494800201	27039	1	PKD2L2
GO:0016798	GO:0016798	hydrolase activity, acting on glycosyl bonds	1/152	134/18337	0.67354747546763	0.785805388045569	0.685827494800201	4125	1	MAN2B1
GO:0019838	GO:0019838	growth factor binding	1/152	137/18337	0.681657721724563	0.791561720478789	0.690851449982962	53834	1	FGFRL1
GO:0045182	GO:0045182	translation regulator activity	1/152	138/18337	0.684316404488182	0.791561720478789	0.690851449982962	27161	1	AGO2
GO:0022843	GO:0022843	voltage-gated cation channel activity	1/152	139/18337	0.68695302773769	0.791561720478789	0.690851449982962	389816	1	LRRC26
GO:0046873	GO:0046873	metal ion transmembrane transporter activity	3/152	425/18337	0.687796059981302	0.791561720478789	0.690851449982962	389816/27039/54407	3	LRRC26/PKD2L2/SLC38A2
GO:0020037	GO:0020037	heme binding	1/152	140/18337	0.68956777330225	0.791561720478789	0.690851449982962	4025	1	LPO
GO:0001664	GO:0001664	G protein-coupled receptor binding	2/152	289/18337	0.694276728638749	0.794412795269338	0.693339782986065	2776/5539	2	GNAQ/PPY
GO:0015293	GO:0015293	symporter activity	1/152	143/18337	0.69728253991774	0.79530308866017	0.694116804491848	54407	1	SLC38A2
GO:0016247	GO:0016247	channel regulator activity	1/152	145/18337	0.702319596327698	0.798497120665568	0.696904460318467	389816	1	LRRC26
GO:0015081	GO:0015081	sodium ion transmembrane transporter activity	1/152	146/18337	0.704806811661811	0.79878105321672	0.697152268176762	54407	1	SLC38A2
GO:0046906	GO:0046906	tetrapyrrole binding	1/152	150/18337	0.714550909584956	0.807261628866548	0.704553861549457	4025	1	LPO
GO:0015079	GO:0015079	potassium ion transmembrane transporter activity	1/152	152/18337	0.719302450071646	0.810066166169014	0.707001578021607	389816	1	LRRC26
GO:0005543	GO:0005543	phospholipid binding	3/152	451/18337	0.725806824951558	0.814820869521089	0.711151341230259	695/115548/64005	3	BTK/FCHO2/MYO1G
GO:0046943	GO:0046943	carboxylic acid transmembrane transporter activity	1/152	157/18337	0.730840325117183	0.815306507286582	0.711575191380888	54407	1	SLC38A2
GO:0140030	GO:0140030	modification-dependent protein binding	1/152	157/18337	0.730840325117183	0.815306507286582	0.711575191380888	54892	1	NCAPG2
GO:0005342	GO:0005342	organic acid transmembrane transporter activity	1/152	158/18337	0.733090725039196	0.815306507286582	0.711575191380888	54407	1	SLC38A2
GO:0016705	GO:0016705	oxidoreductase activity, acting on paired donors, with incorporation or reduction of molecular oxygen	1/152	160/18337	0.737535601722424	0.817702514953122	0.713666355377043	84678	1	KDM2B
GO:0008083	GO:0008083	growth factor activity	1/152	162/18337	0.741906936181398	0.81967852186869	0.715390955250279	10637	1	LEFTY1
GO:0016874	GO:0016874	ligase activity	1/152	163/18337	0.744065403620211	0.81967852186869	0.715390955250279	2730	1	GCLM
GO:0008201	GO:0008201	heparin binding	1/152	164/18337	0.746205937275418	0.81967852186869	0.715390955250279	53834	1	FGFRL1
GO:0003924	GO:0003924	GTPase activity	2/152	322/18337	0.74969261815396	0.820982406996822	0.716528947283088	2776/2792	2	GNAQ/GNGT1
GO:0046982	GO:0046982	protein heterodimerization activity	2/152	324/18337	0.752758648343197	0.821819074796701	0.717259165973238	4205/553115	2	MEF2A/PEF1
GO:0008514	GO:0008514	organic anion transmembrane transporter activity	1/152	177/18337	0.772466624647082	0.840763978655513	0.733793712758461	54407	1	SLC38A2
GO:0004721	GO:0004721	phosphoprotein phosphatase activity	1/152	179/18337	0.776259716946101	0.84179803699669	0.734696208023058	2140	1	EYA3
GO:0003735	GO:0003735	structural constituent of ribosome	1/152	180/18337	0.778132639240637	0.84179803699669	0.734696208023058	51258	1	MRPL51
GO:0005085	GO:0005085	guanyl-nucleotide exchange factor activity	1/152	197/18337	0.807691055196363	0.865903023138443	0.755734320651568	5863	1	RGL2
GO:0005244	GO:0005244	voltage-gated ion channel activity	1/152	197/18337	0.807691055196363	0.865903023138443	0.755734320651568	389816	1	LRRC26
GO:0022832	GO:0022832	voltage-gated channel activity	1/152	197/18337	0.807691055196363	0.865903023138443	0.755734320651568	389816	1	LRRC26
GO:0015631	GO:0015631	tubulin binding	2/152	368/18337	0.812472955688877	0.86842169215847	0.757932539816917	672/10804	2	BRCA1/GJB6
GO:0022853	GO:0022853	active ion transmembrane transporter activity	1/152	206/18337	0.821720024730952	0.875683727847611	0.764270627872307	54407	1	SLC38A2
GO:0000287	GO:0000287	magnesium ion binding	1/152	216/18337	0.836118023060718	0.888375399502013	0.775347540181618	6794	1	STK11
GO:0005539	GO:0005539	glycosaminoglycan binding	1/152	228/18337	0.851878265786492	0.902434839423673	0.787618199821339	53834	1	FGFRL1
GO:0005125	GO:0005125	cytokine activity	1/152	235/18337	0.860366468652454	0.908730264227592	0.793112658739104	10637	1	LEFTY1
GO:0015291	GO:0015291	secondary active transmembrane transporter activity	1/152	239/18337	0.864998040602529	0.910619080030991	0.794761160811362	54407	1	SLC38A2
GO:0042393	GO:0042393	histone binding	1/152	241/18337	0.867256266696182	0.910619080030991	0.794761160811362	54892	1	NCAPG2
GO:0106311	GO:0106311	protein threonine kinase activity	1/152	248/18337	0.874868552518545	0.914337563856532	0.798006542537324	6794	1	STK11
GO:0106310	GO:0106310	protein serine kinase activity	1/152	249/18337	0.875920019156678	0.914337563856532	0.798006542537324	6794	1	STK11
GO:0008017	GO:0008017	microtubule binding	1/152	269/18337	0.895199356870373	0.931738106130389	0.813193216613873	10804	1	GJB6
GO:0016791	GO:0016791	phosphatase activity	1/152	276/18337	0.901218306482285	0.935275975041209	0.81628096303169	2140	1	EYA3
GO:0061630	GO:0061630	ubiquitin protein ligase activity	1/152	294/18337	0.915164619728957	0.946996432589094	0.826510228649188	89122	1	TRIM4
GO:0022804	GO:0022804	active transmembrane transporter activity	1/152	301/18337	0.920043498815991	0.949293436639621	0.828514985243484	54407	1	SLC38A2
GO:0061659	GO:0061659	ubiquitin-like protein ligase activity	1/152	305/18337	0.922705197518251	0.949296125400621	0.828517331913855	89122	1	TRIM4
GO:0042578	GO:0042578	phosphoric ester hydrolase activity	1/152	367/18337	0.954309447809327	0.97033113754569	0.846876062843946	2140	1	EYA3
GO:0005525	GO:0005525	GTP binding	1/152	376/18337	0.957673059299004	0.97033113754569	0.846876062843946	2776	1	GNAQ
GO:0032550	GO:0032550	purine ribonucleoside binding	1/152	381/18337	0.959434211606503	0.97033113754569	0.846876062843946	2776	1	GNAQ
GO:0001883	GO:0001883	purine nucleoside binding	1/152	384/18337	0.960455756837345	0.97033113754569	0.846876062843946	2776	1	GNAQ
GO:0032549	GO:0032549	ribonucleoside binding	1/152	384/18337	0.960455756837345	0.97033113754569	0.846876062843946	2776	1	GNAQ
GO:0001882	GO:0001882	nucleoside binding	1/152	390/18337	0.962422802724259	0.97033113754569	0.846876062843946	2776	1	GNAQ
GO:0019001	GO:0019001	guanyl nucleotide binding	1/152	398/18337	0.964895108763922	0.97033113754569	0.846876062843946	2776	1	GNAQ
GO:0032561	GO:0032561	guanyl ribonucleotide binding	1/152	398/18337	0.964895108763922	0.97033113754569	0.846876062843946	2776	1	GNAQ
GO:0004175	GO:0004175	endopeptidase activity	1/152	438/18337	0.975031926630792	0.977770780357283	0.85336916109614	7092	1	TLL1
GO:0008509	GO:0008509	anion transmembrane transporter activity	1/152	459/18337	0.979128139473478	0.979128139473478	0.854553823630103	54407	1	SLC38A2
